# Supplementary material for: Solid State and Solution Structures of Lanthanide Nitrate Complexes of Tris-(1-napthylphosphine oxide)
Source: Molecules. 2024 May 30;29(11):2580. doi: 10.3390/molecules29112580 (PMC11173986; doi:10.3390/molecules29112580)
Supplement: Supplementary file 1 [file molecules-29-02580-s001.zip]

Archive with 12 entries (11 files):
- molecules-3017195-supplementary/Revised Supplementary information and CIFS and cif checks/
- molecules-3017195-supplementary/Revised Supplementary information and CIFS and cif checks/Dy cif check.pdf
- molecules-3017195-supplementary/Revised Supplementary information and CIFS and cif checks/Dy.cif
- molecules-3017195-supplementary/Revised Supplementary information and CIFS and cif checks/Er cif check.pdf
- molecules-3017195-supplementary/Revised Supplementary information and CIFS and cif checks/Er.cif
- molecules-3017195-supplementary/Revised Supplementary information and CIFS and cif checks/Eu cif check.pdf
- molecules-3017195-supplementary/Revised Supplementary information and CIFS and cif checks/Eu.cif
- molecules-3017195-supplementary/Revised Supplementary information and CIFS and cif checks/Ho cif check.pdf
- molecules-3017195-supplementary/Revised Supplementary information and CIFS and cif checks/Ho.cif
- molecules-3017195-supplementary/Revised Supplementary information and CIFS and cif checks/L cif check.pdf
- molecules-3017195-supplementary/Revised Supplementary information and CIFS and cif checks/L.cif
- molecules-3017195-supplementary/Revised Supplementary information and CIFS and cif checks/Supplementary Information.pdf
