# Supplementary material for: Solid State and Solution Structures of Lanthanide Nitrate Complexes of Tris-(1-napthylphosphine oxide)
Source: Molecules. 2024 May 30;29(11):2580. doi: 10.3390/molecules29112580 (PMC11173986; doi:10.3390/molecules29112580)
Supplement: Supplementary file 1 [file molecules-29-02580-s001.zip › molecules-3017195-supplementary/Revised Supplementary information and CIFS and cif checks/Dy.cif]

data_2023ncs0626_1a
_audit_creation_date               2023-10-13
_audit_creation_method
;
Olex2 1.5
(compiled 2023.08.24 svn.re1ec1418 for OlexSys, GUI svn.r6817)
;
_shelx_SHELXL_version_number       '2018/3'
loop_
  _audit_author_name
  _audit_author_email
  _audit_author_address
 'Platt, A.' a.platt@staffs.ac.uk
;
Staffordshire University
School of Justice, Security and Sustainability
Leek Road
Stoke on Trent
ST4 2DF
UK
;
 'McCormick McPherson, L.J.' L.J.McCormick@soton.ac.uk
;
University of Southampton
National Crystallography Service
University Road
Southampton
SO17 1BJ
UK
;

_audit_contact_author_address      ?
_audit_contact_author_email        ?
_audit_contact_author_name         ''
_audit_contact_author_phone        ?
_publ_contact_author_id_orcid      ?
_publ_section_references
;
Dolomanov, O.V., Bourhis, L.J., Gildea, R.J, Howard, J.A.K. & Puschmann, H.
 (2009), J. Appl. Cryst. 42, 339-341.

Sheldrick, G.M. (2015). Acta Cryst. A71, 3-8.

Sheldrick, G.M. (2015). Acta Cryst. C71, 3-8.
;
_chemical_name_common              ?
_chemical_name_systematic          ?
_chemical_formula_moiety           'C60 H42 Dy N3 O11 P2, 2(C30 H21 O P)'
_chemical_formula_sum              'C120 H84 Dy N3 O13 P4'
_chemical_formula_weight           2062.28
_chemical_melting_point            ?
_chemical_oxdiff_formula           C120H84DyN3O13P4
_chemical_oxdiff_usercomment       DyNap3PO
loop_
  _atom_type_symbol
  _atom_type_description
  _atom_type_scat_dispersion_real
  _atom_type_scat_dispersion_imag
  _atom_type_scat_source
 'C' 'C' 0.0033 0.0016 'International Tables Vol C Tables 4.2.6.8 and 6.1.1.4'
 'H' 'H' 0.0000 0.0000 'International Tables Vol C Tables 4.2.6.8 and 6.1.1.4'
 'N' 'N' 0.0061 0.0033 'International Tables Vol C Tables 4.2.6.8 and 6.1.1.4'
 'O' 'O' 0.0106 0.0060 'International Tables Vol C Tables 4.2.6.8 and 6.1.1.4'
 'P' 'P' 0.1023 0.0942 'International Tables Vol C Tables 4.2.6.8 and 6.1.1.4'
 'Dy' 'Dy' -0.1892 4.4098
 'International Tables Vol C Tables 4.2.6.8 and 6.1.1.4'

_shelx_space_group_comment
;
The symmetry employed for this shelxl refinement is uniquely defined
by the following loop, which should always be used as a source of
symmetry information in preference to the above space-group names.
They are only intended as comments.
;
_space_group_crystal_system        'triclinic'
_space_group_IT_number             2
_space_group_name_H-M_alt          'P -1'
_space_group_name_Hall             '-P 1'
loop_
  _space_group_symop_operation_xyz
 'x, y, z'
 '-x, -y, -z'

_cell_length_a                     12.07920(10)
_cell_length_b                     13.31390(10)
_cell_length_c                     16.31190(10)
_cell_angle_alpha                  94.4320(10)
_cell_angle_beta                   94.5820(10)
_cell_angle_gamma                  115.1890(10)
_cell_volume                       2348.18(3)
_cell_formula_units_Z              1
_cell_measurement_reflns_used      70833
_cell_measurement_temperature      100(2)
_cell_measurement_theta_max        33.4560
_cell_measurement_theta_min        1.7280
_shelx_estimated_absorpt_T_max     0.880
_shelx_estimated_absorpt_T_min     0.835
_exptl_absorpt_coefficient_mu      0.935
_exptl_absorpt_correction_T_max    0.915
_exptl_absorpt_correction_T_min    0.883
_exptl_absorpt_correction_type     analytical
_exptl_absorpt_process_details
;
CrysAlisPro 1.171.42.99a (Rigaku Oxford Diffraction, 2023)
Analytical numeric absorption correction using a multifaceted crystal
model based on expressions derived by R.C. Clark & J.S. Reid.
(Clark, R. C. & Reid, J. S. (1995). Acta Cryst. A51, 887-897)
Empirical absorption correction using spherical harmonics,
implemented in SCALE3 ABSPACK scaling algorithm.
;
_exptl_absorpt_special_details     ?
_exptl_crystal_colour              'pale yellow'
_exptl_crystal_colour_modifier     pale
_exptl_crystal_colour_primary      yellow
_exptl_crystal_density_diffrn      1.458
_exptl_crystal_density_meas        ?
_exptl_crystal_density_method      ?
_exptl_crystal_description         prism
_exptl_crystal_F_000               1055
loop_
  _exptl_crystal_face_index_h
  _exptl_crystal_face_index_k
  _exptl_crystal_face_index_l
  _exptl_crystal_face_perp_dist
 2 5 -22 0.0458
 14 1 4 0.0956
 5 -4 21 0.0979
 -10 -5 16 0.0650
 -14 -2 -1 0.0794
 14 -16 0 0.0512
 0 9 18 0.1024
 -9 2 -18 0.0799
 3 -15 15 0.0587
 -4 -14 2 0.0475
 5 13 0 0.0953
 8 -8 19 0.0829
 -12 18 -2 0.0865
 1 13 -16 0.0776

_exptl_crystal_recrystallization_method 
 'The material was recrystallised from   by as supplied'
_exptl_crystal_size_max            0.2
_exptl_crystal_size_mid            0.19
_exptl_crystal_size_min            0.14
loop_
  _exptl_oxdiff_crystal_face_indexfrac_h
  _exptl_oxdiff_crystal_face_indexfrac_k
  _exptl_oxdiff_crystal_face_indexfrac_l
  _exptl_oxdiff_crystal_face_x
  _exptl_oxdiff_crystal_face_y
  _exptl_oxdiff_crystal_face_z
 2.1686 5.0520 -22.2927 0.5111 0.5367 -0.6714
 14.0307 1.4849 4.1790 0.4535 0.4833 0.7488
 5.2157 -3.5844 21.2284 -0.2097 -0.2166 0.9535
 -9.8253 -5.0258 16.0330 -0.6821 -0.7203 0.1262
 -14.2095 -2.0865 -1.4608 -0.5126 -0.5453 -0.6633
 13.9228 -16.3119 0.0025 0.7961 -0.4845 0.3626
 -0.4131 8.9211 18.0999 -0.5464 0.3372 0.7667
 -8.5878 1.6441 -18.0594 0.0305 -0.0232 -0.9993
 2.5999 -14.8294 15.1458 -0.0197 -0.8784 0.4776
 -4.4932 -14.2547 2.0933 -0.0248 -0.9571 -0.2888
 5.4781 13.2895 0.3466 0.0242 0.9130 0.4071
 7.7822 -7.6970 19.3292 -0.0049 -0.3522 0.9359
 -11.7383 17.7890 -1.7944 -0.6890 0.6501 -0.3205
 1.1765 13.0301 -15.9581 0.2163 0.9011 -0.3758

_exptl_transmission_factor_max     ?
_exptl_transmission_factor_min     ?
_diffrn_reflns_av_R_equivalents    0.0360
_diffrn_reflns_av_unetI/netI       0.0211
_diffrn_reflns_Laue_measured_fraction_full  1.000
_diffrn_reflns_Laue_measured_fraction_max  1.000
_diffrn_reflns_limit_h_max         17
_diffrn_reflns_limit_h_min         -17
_diffrn_reflns_limit_k_max         19
_diffrn_reflns_limit_k_min         -19
_diffrn_reflns_limit_l_max         23
_diffrn_reflns_limit_l_min         -23
_diffrn_reflns_number              116801
_diffrn_reflns_point_group_measured_fraction_full  1.000
_diffrn_reflns_point_group_measured_fraction_max  1.000
_diffrn_reflns_theta_full          25.242
_diffrn_reflns_theta_max           30.507
_diffrn_reflns_theta_min           1.703
_diffrn_ambient_environment        N~2~
_diffrn_ambient_temperature        100(2)
_diffrn_detector                   'hybrid pixel detector'
_diffrn_detector_area_resol_mean   10
_diffrn_detector_dtime             0.000
_diffrn_detector_type              'Rigaku, HyPix 6000HE'
_diffrn_measured_fraction_theta_full  1.000
_diffrn_measured_fraction_theta_max  1.000
_diffrn_measurement_details
;
List of Runs (angles in degrees, time in seconds):

  # Type    Start    End  Width  t~exp~   \w     \q     \k     \f   Frames
--------------------------------------------------------------------------
  1  \w    -61.00 -17.00   0.50    0.25    --   19.50 -19.00-180.00   88
  2  \w    -61.00 -17.00   0.50    0.25    --   19.50 -19.00-150.00   88
  3  \w    -61.00 -17.00   0.50    0.25    --   19.50 -19.00 -30.00   88
  4  \w    -57.00  28.00   0.50    0.25    --   19.50 -43.00 -55.00  170
  5  \w     21.00  81.00   0.50    0.25    --   19.50  19.00 -30.00  120
  6  \w     -4.00  22.00   0.50    0.25    --   19.50  79.00-156.56   52
  7  \w     -5.00  21.00   0.50    0.25    --   19.50  80.00-119.12   52
  8  \w     -3.00  24.00   0.50    0.25    --   19.50  77.00 -88.18   54
  9  \w     -4.00  23.00   0.50    0.25    --   19.50  78.00 -60.43   54
 10  \w     -3.00  24.00   0.50    0.25    --   19.50  77.00 -70.17   54
 11  \w     -3.00  24.00   0.50    0.25    --   19.50  77.00  10.79   54
 12  \w     -5.00  21.00   0.50    0.25    --   19.50  80.00  43.35   52
 13  \w     -3.00  24.00   0.50    0.25    --   19.50  76.00 -37.08   54
 14  \w      5.00  62.00   0.50    0.25    --   19.50  57.00 -90.00  114
 15  \w      5.00  62.00   0.50    0.25    --   19.50  57.00   0.00  114
 16  \w      6.00  96.00   0.50    0.25    --   19.50  43.00  96.00  180
 17  \w     -4.00  23.00   0.50    0.25    --   19.50  78.00 153.56   54
 18  \w     -3.00  24.00   0.50    0.25    --   19.50  77.00  84.21   54
 19  \w    -45.00  14.00   0.50    0.25    --  -16.53  88.00  32.74  118
 20  \w    -71.00 -18.00   0.50    0.25    --  -16.53 136.00 173.52  106
 21  \w    -73.00 -20.00   0.50    0.25    --  -16.53 139.00 126.64  106
 22  \w    -49.00   7.00   0.50    0.25    --  -16.53  98.00 138.96  112
 23  \w    -48.00  10.00   0.50    0.25    --  -16.53  94.00  84.77  116
 24  \w    -72.00 -19.00   0.50    0.25    --  -16.53 138.00 -35.55  106
 25  \w    -73.00 -20.00   0.50    0.25    --  -16.53 139.00 -91.99  106
 26  \w    -52.00   4.00   0.50    0.25    --  -16.53 103.00-120.14  112
 27  \w     21.00  64.00   0.50    0.25    --  -16.53  19.00  30.00   86
 28  \w     25.00  75.00   0.50    0.25    --   19.50-137.00 -67.39  100
 29  \w      0.00  53.00   0.50    0.25    --   19.50 -99.00  90.00  106
 30  \w    -24.00  60.00   0.50    0.25    --  -16.53  43.00  96.00  168
 31  \w    -94.00  -2.00   0.50    0.25    --  -16.53 -38.00  60.00  184
 32  \w    -56.00  -2.00   0.50    0.25    --  -16.53 -57.00 150.00  108
 33  \w    -93.00  -3.00   0.50    0.25    --  -16.53 -43.00 -55.00  180
;
_diffrn_measurement_device         'four-circle diffractometer'
_diffrn_measurement_device_details  'Rigaku, UG2 \k goniometer'
_diffrn_measurement_device_type   
 'Rigaku FRE+ equipped with VHF Varimax confocal mirrors and a UG2 goniometer and HyPix 6000 detector'
_diffrn_measurement_method         'profile data from \w-scans'
_diffrn_measurement_specimen_support  'MiTeGen MicroLoop'
_diffrn_orient_matrix_type        
 'CrysAlisPro convention (1999,Acta A55,543-557)'
_diffrn_orient_matrix_UB_11        0.0404558000
_diffrn_orient_matrix_UB_12        -0.0142771000
_diffrn_orient_matrix_UB_13        -0.0222264000
_diffrn_orient_matrix_UB_21        0.0309849000
_diffrn_orient_matrix_UB_22        0.0561490000
_diffrn_orient_matrix_UB_23        -0.0083371000
_diffrn_orient_matrix_UB_31        0.0409996000
_diffrn_orient_matrix_UB_32        0.0127710000
_diffrn_orient_matrix_UB_33        0.0369981000
_diffrn_radiation_collimation      0.2
_diffrn_radiation_monochromator    'Confocal mirrors, VHF Varimax'
_diffrn_radiation_probe            x-ray
_diffrn_radiation_type             'Mo K\a'
_diffrn_radiation_wavelength       0.71073
_diffrn_radiation_xray_symbol      K-L~3~
_diffrn_source                     'Rotating Anode'
_diffrn_source_current             55.0
_diffrn_source_power               2.475
_diffrn_source_target              Mo
_diffrn_source_type                'Rigaku FRE+'
_diffrn_source_voltage             45.0
_reflns_Friedel_coverage           0.000
_reflns_Friedel_fraction_full      .
_reflns_Friedel_fraction_max       .
_reflns_number_gt                  12836
_reflns_number_total               14325
_reflns_special_details
;
 Reflections were merged by SHELXL according to the crystal
 class for the calculation of statistics and refinement.
 
 _reflns_Friedel_fraction is defined as the number of unique
 Friedel pairs measured divided by the number that would be
 possible theoretically, ignoring centric projections and
 systematic absences.
;
_reflns_threshold_expression       'I > 2\s(I)'
_computing_cell_refinement         'CrysAlisPro 1.171.42.99a (Rigaku OD, 2023)'
_computing_data_collection         'CrysAlisPro 1.171.42.99a (Rigaku OD, 2023)'
_computing_data_reduction          'CrysAlisPro 1.171.42.99a (Rigaku OD, 2023)'
_computing_molecular_graphics      'Olex2 1.5 (Dolomanov et al., 2009)'
_computing_publication_material    'Olex2 1.5 (Dolomanov et al., 2009)'
_computing_structure_refinement    'SHELXL 2018/3 (Sheldrick, 2015)'
_computing_structure_solution      'SHELXT 2018/2 (Sheldrick, 2018)'
_refine_diff_density_max           0.515
_refine_diff_density_min           -0.253
_refine_diff_density_rms           0.059
_refine_ls_extinction_coef         .
_refine_ls_extinction_method       none
_refine_ls_goodness_of_fit_ref     1.042
_refine_ls_hydrogen_treatment      constr
_refine_ls_matrix_type             full
_refine_ls_number_parameters       694
_refine_ls_number_reflns           14325
_refine_ls_number_restraints       0
_refine_ls_R_factor_all            0.0327
_refine_ls_R_factor_gt             0.0279
_refine_ls_restrained_S_all        1.042
_refine_ls_shift/su_max            0.001
_refine_ls_shift/su_mean           0.000
_refine_ls_structure_factor_coef   Fsqd
_refine_ls_weighting_details      
 'w=1/[\s^2^(Fo^2^)+(0.0352P)^2^+0.9811P] where P=(Fo^2^+2Fc^2^)/3'
_refine_ls_weighting_scheme        calc
_refine_ls_wR_factor_gt            0.0699
_refine_ls_wR_factor_ref           0.0717
_refine_special_details           
 'The Dy centre and the three nitrate anions are disordered over two symmetry-related sites.'
_olex2_refinement_description
;
1. Fixed Uiso
 At 1.2 times of:
  All C(H) groups
2. Others
 Fixed Sof: Dy1(0.5) O11(0.5) O12(0.5) O13(0.5) O21(0.5) O22(0.5) O23(0.5)
 O31(0.5) O32(0.5) O33(0.5) N10(0.5) N20(0.5) N30(0.5)
3.a Aromatic/amide H refined with riding coordinates:
 C2(HG), C3(HJ), C4(HK), C6(HR), C7(HT), C8(HS), C9(HI), C12(HE), C13(HC),
 C14(HB), C16(HM), C17(HL), C18(HQ), C19(HF), C22(H), C23(HA), C24(HD), C26(HN),
  C27(HO), C28(HP), C29(HH), C32(H32), C33(H33), C34(H34), C36(H36), C37(H37),
 C38(H38), C39(H39), C42(H42), C43(H43), C44(H44), C46(H46), C47(H47), C48(H48),
  C49(H49), C52(H52), C53(H53), C54(H54), C56(H56), C57(H57), C58(H58), C59(H59)
;
_atom_sites_solution_hydrogens     geom
_atom_sites_solution_primary       dual
_atom_sites_solution_secondary     ?
loop_
  _atom_site_label
  _atom_site_type_symbol
  _atom_site_fract_x
  _atom_site_fract_y
  _atom_site_fract_z
  _atom_site_U_iso_or_equiv
  _atom_site_adp_type
  _atom_site_occupancy
  _atom_site_site_symmetry_order
  _atom_site_calc_flag
  _atom_site_refinement_flags_posn
  _atom_site_refinement_flags_adp
  _atom_site_refinement_flags_occupancy
  _atom_site_disorder_assembly
  _atom_site_disorder_group
 Dy1 Dy 0.50481(2) 0.48248(2) 0.00457(2) 0.01158(4) Uani 0.5 1 d . . P A -1
 P1 P 0.78707(3) 0.70802(2) 0.12939(2) 0.01234(6) Uani 1 1 d . . . . .
 O1 O 0.67077(8) 0.62267(7) 0.07697(5) 0.01605(16) Uani 1 1 d . . . . .
 O11 O 0.38967(17) 0.58499(16) 0.04119(11) 0.0185(3) Uani 0.5 1 d . . P A -1
 O12 O 0.4151(2) 0.4837(3) 0.13161(16) 0.0213(5) Uani 0.5 1 d . . P A -1
 O13 O 0.32132(19) 0.58728(18) 0.16085(12) 0.0258(4) Uani 0.5 1 d . . P A -1
 O21 O 0.5751(3) 0.4616(2) -0.12871(14) 0.0208(4) Uani 0.5 1 d . . P A -1
 O22 O 0.53669(18) 0.60397(15) -0.10166(11) 0.0194(4) Uani 0.5 1 d . . P A -1
 O23 O 0.5700(2) 0.56202(18) -0.22659(12) 0.0276(4) Uani 0.5 1 d . . P A -1
 O31 O 0.45891(19) 0.30670(17) 0.05644(13) 0.0240(4) Uani 0.5 1 d . . P A -1
 O32 O 0.64403(18) 0.39504(16) 0.02654(13) 0.0232(4) Uani 0.5 1 d . . P A -1
 O33 O 0.5936(2) 0.24116(18) 0.08039(12) 0.0264(4) Uani 0.5 1 d . . P A -1
 N10 N 0.3733(2) 0.5530(2) 0.11323(14) 0.0173(4) Uani 0.5 1 d . . P A -1
 N20 N 0.5614(2) 0.5428(2) -0.15504(17) 0.0179(5) Uani 0.5 1 d . . P A -1
 N30 N 0.5659(2) 0.31056(19) 0.05571(13) 0.0204(4) Uani 0.5 1 d . . P A -1
 C1 C 0.77663(11) 0.69955(10) 0.23817(7) 0.0141(2) Uani 1 1 d . . . . .
 C2 C 0.79366(11) 0.79462(11) 0.28809(7) 0.0169(2) Uani 1 1 d . . . . .
 HG H 0.811868 0.862016 0.264368 0.020 Uiso 1 1 calc R U . . .
 C3 C 0.78454(12) 0.79372(12) 0.37382(8) 0.0211(2) Uani 1 1 d . . . . .
 HJ H 0.794104 0.859470 0.406948 0.025 Uiso 1 1 calc R U . . .
 C4 C 0.76198(12) 0.69833(13) 0.40895(8) 0.0232(3) Uani 1 1 d . . . . .
 HK H 0.756100 0.698240 0.466676 0.028 Uiso 1 1 calc R U . . .
 C5 C 0.74719(12) 0.59935(12) 0.36064(8) 0.0206(2) Uani 1 1 d . . . . .
 C6 C 0.73020(14) 0.50202(13) 0.39818(9) 0.0289(3) Uani 1 1 d . . . . .
 HR H 0.726671 0.502625 0.456175 0.035 Uiso 1 1 calc R U . . .
 C7 C 0.71890(15) 0.40773(13) 0.35194(10) 0.0334(4) Uani 1 1 d . . . . .
 HT H 0.709089 0.343632 0.378087 0.040 Uiso 1 1 calc R U . . .
 C8 C 0.72165(14) 0.40454(12) 0.26540(10) 0.0282(3) Uani 1 1 d . . . . .
 HS H 0.712640 0.338057 0.233597 0.034 Uiso 1 1 calc R U . . .
 C9 C 0.73731(12) 0.49718(11) 0.22698(8) 0.0209(2) Uani 1 1 d . . . . .
 HI H 0.737976 0.493896 0.168646 0.025 Uiso 1 1 calc R U . . .
 C10 C 0.75249(11) 0.59776(10) 0.27363(8) 0.0167(2) Uani 1 1 d . . . . .
 C11 C 0.81484(11) 0.84834(10) 0.11146(7) 0.0147(2) Uani 1 1 d . . . . .
 C12 C 0.93307(12) 0.92185(10) 0.10127(8) 0.0175(2) Uani 1 1 d . . . . .
 HE H 0.997277 0.898664 0.107139 0.021 Uiso 1 1 calc R U . . .
 C13 C 0.96063(13) 1.03129(11) 0.08220(8) 0.0210(2) Uani 1 1 d . . . . .
 HC H 1.043196 1.081848 0.077484 0.025 Uiso 1 1 calc R U . . .
 C14 C 0.86852(14) 1.06386(11) 0.07064(8) 0.0216(3) Uani 1 1 d . . . . .
 HB H 0.886403 1.135263 0.053671 0.026 Uiso 1 1 calc R U . . .
 C15 C 0.74615(13) 0.99284(11) 0.08352(7) 0.0191(2) Uani 1 1 d . . . . .
 C16 C 0.65252(15) 1.03045(12) 0.07812(8) 0.0250(3) Uani 1 1 d . . . . .
 HM H 0.669915 1.101493 0.060623 0.030 Uiso 1 1 calc R U . . .
 C17 C 0.53798(15) 0.96601(14) 0.09769(9) 0.0275(3) Uani 1 1 d . . . . .
 HL H 0.476491 0.992731 0.094395 0.033 Uiso 1 1 calc R U . . .
 C18 C 0.51027(13) 0.85979(13) 0.12282(9) 0.0251(3) Uani 1 1 d . . . . .
 HQ H 0.430543 0.815841 0.137203 0.030 Uiso 1 1 calc R U . . .
 C19 C 0.59785(12) 0.81932(11) 0.12667(8) 0.0196(2) Uani 1 1 d . . . . .
 HF H 0.577582 0.747125 0.142834 0.024 Uiso 1 1 calc R U . . .
 C20 C 0.71797(12) 0.88420(10) 0.10678(7) 0.0159(2) Uani 1 1 d . . . . .
 C21 C 0.91929(11) 0.68765(10) 0.10424(7) 0.0148(2) Uani 1 1 d . . . . .
 C22 C 0.99990(11) 0.68455(10) 0.16824(8) 0.0169(2) Uani 1 1 d . . . . .
 H H 0.986559 0.696612 0.224022 0.020 Uiso 1 1 calc R U . . .
 C23 C 1.10171(12) 0.66368(11) 0.15161(9) 0.0207(2) Uani 1 1 d . . . . .
 HA H 1.155995 0.661499 0.196168 0.025 Uiso 1 1 calc R U . . .
 C24 C 1.12251(13) 0.64659(11) 0.07160(9) 0.0223(3) Uani 1 1 d . . . . .
 HD H 1.190727 0.631804 0.061099 0.027 Uiso 1 1 calc R U . . .
 C25 C 1.04338(12) 0.65070(11) 0.00418(8) 0.0195(2) Uani 1 1 d . . . . .
 C26 C 1.06568(14) 0.63329(12) -0.07890(9) 0.0251(3) Uani 1 1 d . . . . .
 HN H 1.133953 0.618451 -0.089124 0.030 Uiso 1 1 calc R U . . .
 C27 C 0.99022(15) 0.63765(12) -0.14416(9) 0.0278(3) Uani 1 1 d . . . . .
 HO H 1.005506 0.625029 -0.199351 0.033 Uiso 1 1 calc R U . . .
 C28 C 0.88968(14) 0.66090(12) -0.12933(8) 0.0249(3) Uani 1 1 d . . . . .
 HP H 0.838179 0.664915 -0.174885 0.030 Uiso 1 1 calc R U . . .
 C29 C 0.86490(12) 0.67791(11) -0.04987(8) 0.0198(2) Uani 1 1 d . . . . .
 HH H 0.796789 0.693738 -0.041250 0.024 Uiso 1 1 calc R U . . .
 C30 C 0.94016(12) 0.67203(10) 0.01939(8) 0.0169(2) Uani 1 1 d . . . . .
 P2 P 1.20792(3) 0.85862(3) 0.41082(2) 0.01534(6) Uani 1 1 d . . . . .
 O2 O 1.07893(8) 0.80960(8) 0.36927(6) 0.02157(19) Uani 1 1 d . . . . .
 C31 C 1.29220(12) 0.78068(11) 0.37899(7) 0.0177(2) Uani 1 1 d . . . . .
 C32 C 1.40840(12) 0.83597(12) 0.35629(8) 0.0195(2) Uani 1 1 d . . . . .
 H32 H 1.442558 0.914728 0.356001 0.023 Uiso 1 1 calc R U . . .
 C33 C 1.47781(14) 0.77813(13) 0.33344(8) 0.0250(3) Uani 1 1 d . . . . .
 H33 H 1.557808 0.817764 0.317880 0.030 Uiso 1 1 calc R U . . .
 C34 C 1.42941(16) 0.66463(14) 0.33379(9) 0.0284(3) Uani 1 1 d . . . . .
 H34 H 1.476774 0.626081 0.318913 0.034 Uiso 1 1 calc R U . . .
 C35 C 1.30963(15) 0.60370(12) 0.35601(8) 0.0260(3) Uani 1 1 d . . . . .
 C36 C 1.25756(19) 0.48512(14) 0.35483(9) 0.0352(4) Uani 1 1 d . . . . .
 H36 H 1.304180 0.446025 0.339508 0.042 Uiso 1 1 calc R U . . .
 C37 C 1.14134(19) 0.42692(14) 0.37548(10) 0.0393(4) Uani 1 1 d . . . . .
 H37 H 1.107754 0.347955 0.374178 0.047 Uiso 1 1 calc R U . . .
 C38 C 1.07211(17) 0.48354(14) 0.39847(10) 0.0361(4) Uani 1 1 d . . . . .
 H38 H 0.991790 0.442525 0.413092 0.043 Uiso 1 1 calc R U . . .
 C39 C 1.11829(15) 0.59757(12) 0.40026(9) 0.0276(3) Uani 1 1 d . . . . .
 H39 H 1.069486 0.634365 0.415827 0.033 Uiso 1 1 calc R U . . .
 C40 C 1.23879(13) 0.66129(11) 0.37898(8) 0.0213(3) Uani 1 1 d . . . . .
 C41 C 1.22456(11) 0.86566(10) 0.52331(7) 0.0152(2) Uani 1 1 d . . . . .
 C42 C 1.33000(11) 0.86502(11) 0.56228(8) 0.0188(2) Uani 1 1 d . . . . .
 H42 H 1.388246 0.857206 0.529657 0.023 Uiso 1 1 calc R U . . .
 C43 C 1.35325(12) 0.87571(12) 0.64952(8) 0.0210(2) Uani 1 1 d . . . . .
 H43 H 1.427343 0.876826 0.675012 0.025 Uiso 1 1 calc R U . . .
 C44 C 1.26904(12) 0.88444(12) 0.69716(8) 0.0209(2) Uani 1 1 d . . . . .
 H44 H 1.284368 0.890345 0.755776 0.025 Uiso 1 1 calc R U . . .
 C45 C 1.15899(11) 0.88479(10) 0.66007(7) 0.0168(2) Uani 1 1 d . . . . .
 C46 C 1.07223(13) 0.89453(12) 0.70988(8) 0.0229(3) Uani 1 1 d . . . . .
 H46 H 1.086153 0.896914 0.768301 0.027 Uiso 1 1 calc R U . . .
 C47 C 0.96889(13) 0.90054(13) 0.67502(9) 0.0258(3) Uani 1 1 d . . . . .
 H47 H 0.911942 0.908101 0.709039 0.031 Uiso 1 1 calc R U . . .
 C48 C 0.94735(13) 0.89546(13) 0.58842(9) 0.0247(3) Uani 1 1 d . . . . .
 H48 H 0.876022 0.900807 0.564482 0.030 Uiso 1 1 calc R U . . .
 C49 C 1.02727(12) 0.88294(11) 0.53778(8) 0.0194(2) Uani 1 1 d . . . . .
 H49 H 1.009754 0.878119 0.479397 0.023 Uiso 1 1 calc R U . . .
 C50 C 1.13601(11) 0.87715(10) 0.57208(7) 0.0148(2) Uani 1 1 d . . . . .
 C51 C 1.29482(11) 1.00266(10) 0.39097(8) 0.0159(2) Uani 1 1 d . . . . .
 C52 C 1.35087(11) 1.08763(11) 0.45561(8) 0.0182(2) Uani 1 1 d . . . . .
 H52 H 1.352164 1.069490 0.510766 0.022 Uiso 1 1 calc R U . . .
 C53 C 1.40653(12) 1.20123(11) 0.44179(9) 0.0214(2) Uani 1 1 d . . . . .
 H53 H 1.444836 1.258294 0.487368 0.026 Uiso 1 1 calc R U . . .
 C54 C 1.40518(12) 1.22891(12) 0.36280(9) 0.0231(3) Uani 1 1 d . . . . .
 H54 H 1.441001 1.305398 0.353984 0.028 Uiso 1 1 calc R U . . .
 C55 C 1.35093(12) 1.14472(12) 0.29394(8) 0.0209(2) Uani 1 1 d . . . . .
 C56 C 1.35353(14) 1.17248(13) 0.21143(9) 0.0286(3) Uani 1 1 d . . . . .
 H56 H 1.390301 1.248791 0.202186 0.034 Uiso 1 1 calc R U . . .
 C57 C 1.30381(14) 1.09077(14) 0.14530(9) 0.0299(3) Uani 1 1 d . . . . .
 H57 H 1.306182 1.110482 0.090504 0.036 Uiso 1 1 calc R U . . .
 C58 C 1.24912(13) 0.97750(13) 0.15825(8) 0.0252(3) Uani 1 1 d . . . . .
 H58 H 1.215404 0.921049 0.112006 0.030 Uiso 1 1 calc R U . . .
 C59 C 1.24400(12) 0.94772(12) 0.23714(8) 0.0203(2) Uani 1 1 d . . . . .
 H59 H 1.205815 0.870876 0.244812 0.024 Uiso 1 1 calc R U . . .
 C60 C 1.29489(11) 1.03008(11) 0.30720(8) 0.0173(2) Uani 1 1 d . . . . .

loop_
  _atom_site_aniso_label
  _atom_site_aniso_U_11
  _atom_site_aniso_U_22
  _atom_site_aniso_U_33
  _atom_site_aniso_U_23
  _atom_site_aniso_U_13
  _atom_site_aniso_U_12
 Dy1 0.01145(5) 0.01099(9) 0.01176(6) 0.00095(6) 0.00185(4) 0.00436(6)
 P1 0.01283(13) 0.01067(13) 0.01249(12) 0.00125(10) 0.00125(10) 0.00423(10)
 O1 0.0150(4) 0.0145(4) 0.0159(4) 0.0006(3) -0.0007(3) 0.0045(3)
 O11 0.0198(8) 0.0198(9) 0.0164(8) 0.0001(7) 0.0020(6) 0.0094(7)
 O12 0.0232(11) 0.0262(15) 0.0213(12) 0.0074(11) 0.0086(9) 0.0154(12)
 O13 0.0231(9) 0.0337(11) 0.0218(9) -0.0063(8) 0.0054(7) 0.0147(9)
 O21 0.0274(13) 0.0186(12) 0.0224(10) 0.0070(9) 0.0107(9) 0.0139(11)
 O22 0.0268(9) 0.0155(8) 0.0162(8) 0.0022(6) 0.0055(7) 0.0090(7)
 O23 0.0424(12) 0.0265(10) 0.0165(9) 0.0062(7) 0.0107(8) 0.0154(9)
 O31 0.0253(10) 0.0233(10) 0.0295(10) 0.0116(8) 0.0082(8) 0.0140(8)
 O32 0.0207(9) 0.0184(9) 0.0327(10) 0.0039(8) 0.0036(8) 0.0104(8)
 O33 0.0425(12) 0.0253(10) 0.0236(9) 0.0028(8) -0.0024(8) 0.0273(10)
 N10 0.0130(10) 0.0183(11) 0.0165(10) -0.0028(8) 0.0016(8) 0.0038(9)
 N20 0.0192(12) 0.0129(12) 0.0193(12) 0.0017(9) 0.0058(9) 0.0042(9)
 N30 0.0280(11) 0.0195(10) 0.0167(9) -0.0008(8) -0.0003(8) 0.0141(9)
 C1 0.0128(5) 0.0159(5) 0.0130(5) 0.0025(4) 0.0008(4) 0.0055(4)
 C2 0.0162(5) 0.0193(6) 0.0158(5) 0.0008(4) 0.0006(4) 0.0089(5)
 C3 0.0215(6) 0.0287(7) 0.0155(5) -0.0023(5) 0.0007(4) 0.0141(5)
 C4 0.0200(6) 0.0353(8) 0.0149(5) 0.0040(5) 0.0026(4) 0.0123(6)
 C5 0.0155(5) 0.0247(6) 0.0191(6) 0.0075(5) 0.0013(4) 0.0058(5)
 C6 0.0274(7) 0.0297(7) 0.0237(6) 0.0134(6) 0.0002(5) 0.0055(6)
 C7 0.0334(8) 0.0242(7) 0.0363(8) 0.0172(6) -0.0016(6) 0.0054(6)
 C8 0.0306(7) 0.0163(6) 0.0341(7) 0.0070(5) -0.0008(6) 0.0070(6)
 C9 0.0216(6) 0.0166(6) 0.0221(6) 0.0048(5) 0.0009(5) 0.0061(5)
 C10 0.0134(5) 0.0172(6) 0.0177(5) 0.0051(4) 0.0012(4) 0.0046(4)
 C11 0.0183(5) 0.0127(5) 0.0125(5) 0.0019(4) 0.0023(4) 0.0059(4)
 C12 0.0190(6) 0.0148(5) 0.0168(5) 0.0018(4) 0.0052(4) 0.0051(5)
 C13 0.0272(6) 0.0147(6) 0.0177(5) 0.0023(4) 0.0094(5) 0.0046(5)
 C14 0.0360(7) 0.0145(6) 0.0138(5) 0.0030(4) 0.0055(5) 0.0099(5)
 C15 0.0301(7) 0.0187(6) 0.0110(5) 0.0008(4) 0.0003(4) 0.0136(5)
 C16 0.0401(8) 0.0257(7) 0.0166(6) 0.0012(5) -0.0021(5) 0.0225(6)
 C17 0.0336(7) 0.0357(8) 0.0216(6) -0.0025(6) -0.0048(5) 0.0254(7)
 C18 0.0211(6) 0.0312(7) 0.0237(6) -0.0039(5) -0.0024(5) 0.0140(6)
 C19 0.0184(6) 0.0193(6) 0.0204(6) -0.0012(5) -0.0005(4) 0.0085(5)
 C20 0.0204(6) 0.0157(5) 0.0119(5) -0.0001(4) -0.0006(4) 0.0088(5)
 C21 0.0149(5) 0.0121(5) 0.0170(5) 0.0011(4) 0.0032(4) 0.0053(4)
 C22 0.0170(5) 0.0146(5) 0.0185(5) 0.0019(4) 0.0022(4) 0.0063(4)
 C23 0.0187(6) 0.0188(6) 0.0266(6) 0.0035(5) 0.0030(5) 0.0099(5)
 C24 0.0214(6) 0.0178(6) 0.0307(7) 0.0033(5) 0.0075(5) 0.0106(5)
 C25 0.0224(6) 0.0130(5) 0.0235(6) 0.0017(4) 0.0080(5) 0.0073(5)
 C26 0.0308(7) 0.0191(6) 0.0269(7) 0.0015(5) 0.0133(5) 0.0110(6)
 C27 0.0370(8) 0.0217(7) 0.0217(6) 0.0003(5) 0.0133(6) 0.0088(6)
 C28 0.0293(7) 0.0227(7) 0.0171(6) 0.0018(5) 0.0045(5) 0.0059(5)
 C29 0.0204(6) 0.0180(6) 0.0179(5) 0.0018(4) 0.0034(4) 0.0055(5)
 C30 0.0191(5) 0.0123(5) 0.0173(5) 0.0012(4) 0.0047(4) 0.0046(4)
 P2 0.01232(13) 0.01826(15) 0.01350(13) 0.00275(11) 0.00153(10) 0.00470(11)
 O2 0.0139(4) 0.0278(5) 0.0177(4) 0.0037(4) -0.0004(3) 0.0043(4)
 C31 0.0199(6) 0.0185(6) 0.0137(5) 0.0013(4) 0.0013(4) 0.0076(5)
 C32 0.0203(6) 0.0230(6) 0.0159(5) 0.0024(4) 0.0023(4) 0.0100(5)
 C33 0.0271(7) 0.0332(8) 0.0194(6) 0.0027(5) 0.0061(5) 0.0172(6)
 C34 0.0413(8) 0.0345(8) 0.0189(6) -0.0013(5) 0.0032(6) 0.0264(7)
 C35 0.0415(8) 0.0242(7) 0.0137(5) -0.0002(5) -0.0010(5) 0.0168(6)
 C36 0.0605(11) 0.0255(7) 0.0218(7) -0.0012(5) -0.0032(7) 0.0230(8)
 C37 0.0608(12) 0.0192(7) 0.0266(7) 0.0031(6) -0.0076(7) 0.0089(7)
 C38 0.0430(9) 0.0236(7) 0.0280(7) 0.0074(6) -0.0025(6) 0.0020(7)
 C39 0.0315(7) 0.0212(7) 0.0231(6) 0.0053(5) 0.0015(5) 0.0046(6)
 C40 0.0287(7) 0.0190(6) 0.0130(5) 0.0018(4) -0.0002(5) 0.0079(5)
 C41 0.0142(5) 0.0156(5) 0.0141(5) 0.0025(4) 0.0012(4) 0.0050(4)
 C42 0.0150(5) 0.0239(6) 0.0185(5) 0.0024(5) 0.0025(4) 0.0092(5)
 C43 0.0177(6) 0.0264(7) 0.0190(6) 0.0014(5) -0.0023(4) 0.0106(5)
 C44 0.0208(6) 0.0262(6) 0.0148(5) 0.0004(5) -0.0017(4) 0.0104(5)
 C45 0.0168(5) 0.0171(6) 0.0148(5) -0.0004(4) 0.0006(4) 0.0064(4)
 C46 0.0231(6) 0.0286(7) 0.0167(5) -0.0019(5) 0.0031(5) 0.0116(5)
 C47 0.0217(6) 0.0321(7) 0.0258(6) -0.0025(5) 0.0061(5) 0.0143(6)
 C48 0.0194(6) 0.0320(7) 0.0266(6) 0.0012(5) 0.0017(5) 0.0154(6)
 C49 0.0172(5) 0.0239(6) 0.0195(6) 0.0036(5) 0.0009(4) 0.0112(5)
 C50 0.0141(5) 0.0136(5) 0.0159(5) 0.0023(4) 0.0017(4) 0.0052(4)
 C51 0.0119(5) 0.0184(6) 0.0181(5) 0.0039(4) 0.0024(4) 0.0070(4)
 C52 0.0155(5) 0.0210(6) 0.0194(5) 0.0024(5) 0.0020(4) 0.0091(5)
 C53 0.0186(6) 0.0191(6) 0.0256(6) 0.0000(5) 0.0009(5) 0.0081(5)
 C54 0.0188(6) 0.0192(6) 0.0305(7) 0.0063(5) 0.0018(5) 0.0072(5)
 C55 0.0162(5) 0.0229(6) 0.0234(6) 0.0072(5) 0.0012(5) 0.0077(5)
 C56 0.0269(7) 0.0284(7) 0.0271(7) 0.0139(6) 0.0025(5) 0.0072(6)
 C57 0.0277(7) 0.0369(8) 0.0219(6) 0.0136(6) 0.0021(5) 0.0096(6)
 C58 0.0203(6) 0.0329(7) 0.0185(6) 0.0056(5) 0.0005(5) 0.0079(6)
 C59 0.0156(5) 0.0239(6) 0.0186(6) 0.0046(5) 0.0008(4) 0.0059(5)
 C60 0.0122(5) 0.0219(6) 0.0180(5) 0.0053(4) 0.0017(4) 0.0071(5)

_geom_special_details
;
 All esds (except the esd in the dihedral angle between two l.s. planes)
 are estimated using the full covariance matrix.  The cell esds are taken
 into account individually in the estimation of esds in distances, angles
 and torsion angles; correlations between esds in cell parameters are only
 used when they are defined by crystal symmetry.  An approximate (isotropic)
 treatment of cell esds is used for estimating esds involving l.s. planes.
;
loop_
  _geom_bond_atom_site_label_1
  _geom_bond_atom_site_label_2
  _geom_bond_distance
  _geom_bond_site_symmetry_2
  _geom_bond_publ_flag
 Dy1 O1 2.2346(9) . ?
 Dy1 O11 2.4034(18) . ?
 Dy1 O12 2.416(2) . ?
 Dy1 O21 2.435(2) . ?
 Dy1 O22 2.4035(18) . ?
 Dy1 O31 2.4034(19) . ?
 Dy1 O32 2.4385(19) . ?
 Dy1 N10 2.830(3) . ?
 Dy1 N20 2.834(3) . ?
 Dy1 N30 2.848(2) . ?
 P1 O1 1.5150(9) . ?
 P1 C1 1.7978(12) . ?
 P1 C11 1.8042(12) . ?
 P1 C21 1.8025(12) . ?
 O11 N10 1.282(3) . ?
 O12 N10 1.270(4) . ?
 O13 N10 1.214(3) . ?
 O21 N20 1.262(3) . ?
 O22 N20 1.284(3) . ?
 O23 N20 1.217(3) . ?
 O31 N30 1.273(3) . ?
 O32 N30 1.278(3) . ?
 O33 N30 1.194(3) . ?
 C1 C2 1.3783(17) . ?
 C1 C10 1.4381(17) . ?
 C2 HG 0.9500 . ?
 C2 C3 1.4120(17) . ?
 C3 HJ 0.9500 . ?
 C3 C4 1.363(2) . ?
 C4 HK 0.9500 . ?
 C4 C5 1.416(2) . ?
 C5 C6 1.4186(19) . ?
 C5 C10 1.4247(17) . ?
 C6 HR 0.9500 . ?
 C6 C7 1.362(2) . ?
 C7 HT 0.9500 . ?
 C7 C8 1.412(2) . ?
 C8 HS 0.9500 . ?
 C8 C9 1.3747(19) . ?
 C9 HI 0.9500 . ?
 C9 C10 1.4202(19) . ?
 C11 C12 1.3778(17) . ?
 C11 C20 1.4386(17) . ?
 C12 HE 0.9500 . ?
 C12 C13 1.4158(18) . ?
 C13 HC 0.9500 . ?
 C13 C14 1.361(2) . ?
 C14 HB 0.9500 . ?
 C14 C15 1.419(2) . ?
 C15 C16 1.4180(19) . ?
 C15 C20 1.4277(17) . ?
 C16 HM 0.9500 . ?
 C16 C17 1.362(2) . ?
 C17 HL 0.9500 . ?
 C17 C18 1.410(2) . ?
 C18 HQ 0.9500 . ?
 C18 C19 1.3759(19) . ?
 C19 HF 0.9500 . ?
 C19 C20 1.4172(18) . ?
 C21 C22 1.3850(17) . ?
 C21 C30 1.4416(17) . ?
 C22 H 0.9500 . ?
 C22 C23 1.4127(18) . ?
 C23 HA 0.9500 . ?
 C23 C24 1.3687(19) . ?
 C24 HD 0.9500 . ?
 C24 C25 1.4183(19) . ?
 C25 C26 1.4234(19) . ?
 C25 C30 1.4272(18) . ?
 C26 HN 0.9500 . ?
 C26 C27 1.366(2) . ?
 C27 HO 0.9500 . ?
 C27 C28 1.409(2) . ?
 C28 HP 0.9500 . ?
 C28 C29 1.3768(18) . ?
 C29 HH 0.9500 . ?
 C29 C30 1.4209(18) . ?
 P2 O2 1.4867(9) . ?
 P2 C31 1.8120(13) . ?
 P2 C41 1.8207(12) . ?
 P2 C51 1.8225(13) . ?
 C31 C32 1.3765(18) . ?
 C31 C40 1.4387(18) . ?
 C32 H32 0.9500 . ?
 C32 C33 1.4107(19) . ?
 C33 H33 0.9500 . ?
 C33 C34 1.369(2) . ?
 C34 H34 0.9500 . ?
 C34 C35 1.419(2) . ?
 C35 C36 1.427(2) . ?
 C35 C40 1.423(2) . ?
 C36 H36 0.9500 . ?
 C36 C37 1.369(3) . ?
 C37 H37 0.9500 . ?
 C37 C38 1.397(3) . ?
 C38 H38 0.9500 . ?
 C38 C39 1.374(2) . ?
 C39 H39 0.9500 . ?
 C39 C40 1.426(2) . ?
 C41 C42 1.3809(16) . ?
 C41 C50 1.4341(17) . ?
 C42 H42 0.9500 . ?
 C42 C43 1.4124(18) . ?
 C43 H43 0.9500 . ?
 C43 C44 1.3656(19) . ?
 C44 H44 0.9500 . ?
 C44 C45 1.4179(17) . ?
 C45 C46 1.4180(18) . ?
 C45 C50 1.4274(16) . ?
 C46 H46 0.9500 . ?
 C46 C47 1.366(2) . ?
 C47 H47 0.9500 . ?
 C47 C48 1.407(2) . ?
 C48 H48 0.9500 . ?
 C48 C49 1.3731(19) . ?
 C49 H49 0.9500 . ?
 C49 C50 1.4212(17) . ?
 C51 C52 1.3783(18) . ?
 C51 C60 1.4413(17) . ?
 C52 H52 0.9500 . ?
 C52 C53 1.4148(19) . ?
 C53 H53 0.9500 . ?
 C53 C54 1.3680(19) . ?
 C54 H54 0.9500 . ?
 C54 C55 1.418(2) . ?
 C55 C56 1.4222(19) . ?
 C55 C60 1.4246(18) . ?
 C56 H56 0.9500 . ?
 C56 C57 1.366(2) . ?
 C57 H57 0.9500 . ?
 C57 C58 1.407(2) . ?
 C58 H58 0.9500 . ?
 C58 C59 1.3740(18) . ?
 C59 H59 0.9500 . ?
 C59 C60 1.4165(18) . ?

loop_
  _geom_angle_atom_site_label_1
  _geom_angle_atom_site_label_2
  _geom_angle_atom_site_label_3
  _geom_angle
  _geom_angle_site_symmetry_1
  _geom_angle_site_symmetry_3
  _geom_angle_publ_flag
 O1 Dy1 O11 87.54(5) . . ?
 O1 Dy1 O12 83.38(7) . . ?
 O1 Dy1 O21 102.90(7) . . ?
 O1 Dy1 O22 85.70(5) . . ?
 O1 Dy1 O31 112.27(6) . . ?
 O1 Dy1 O32 78.17(5) . . ?
 O1 Dy1 N10 84.13(5) . . ?
 O1 Dy1 N20 97.07(6) . . ?
 O1 Dy1 N30 95.01(5) . . ?
 O11 Dy1 O12 53.33(9) . . ?
 O11 Dy1 O21 127.44(9) . . ?
 O11 Dy1 O22 77.32(6) . . ?
 O11 Dy1 O32 157.23(7) . . ?
 O11 Dy1 N10 26.80(7) . . ?
 O11 Dy1 N20 102.00(8) . . ?
 O11 Dy1 N30 141.54(6) . . ?
 O12 Dy1 O21 173.60(9) . . ?
 O12 Dy1 O32 106.84(9) . . ?
 O12 Dy1 N10 26.55(8) . . ?
 O12 Dy1 N20 155.33(7) . . ?
 O12 Dy1 N30 88.77(10) . . ?
 O21 Dy1 O32 73.64(9) . . ?
 O21 Dy1 N10 153.97(7) . . ?
 O21 Dy1 N20 26.36(8) . . ?
 O21 Dy1 N30 89.42(9) . . ?
 O22 Dy1 O12 129.71(9) . . ?
 O22 Dy1 O21 52.97(9) . . ?
 O22 Dy1 O32 118.57(7) . . ?
 O22 Dy1 N10 103.55(7) . . ?
 O22 Dy1 N20 26.81(7) . . ?
 O22 Dy1 N30 141.13(7) . . ?
 O31 Dy1 O11 119.47(7) . . ?
 O31 Dy1 O12 72.14(10) . . ?
 O31 Dy1 O21 103.92(9) . . ?
 O31 Dy1 O22 154.68(7) . . ?
 O31 Dy1 O32 52.86(7) . . ?
 O31 Dy1 N10 96.19(7) . . ?
 O31 Dy1 N20 128.88(8) . . ?
 O31 Dy1 N30 26.34(7) . . ?
 O32 Dy1 N10 132.34(8) . . ?
 O32 Dy1 N20 97.33(8) . . ?
 O32 Dy1 N30 26.55(7) . . ?
 N10 Dy1 N20 128.79(8) . . ?
 N10 Dy1 N30 115.20(7) . . ?
 N20 Dy1 N30 115.66(8) . . ?
 O1 P1 C1 111.58(5) . . ?
 O1 P1 C11 110.94(5) . . ?
 O1 P1 C21 110.70(5) . . ?
 C1 P1 C11 107.30(6) . . ?
 C1 P1 C21 108.61(5) . . ?
 C21 P1 C11 107.55(6) . . ?
 P1 O1 Dy1 173.73(6) . . ?
 N10 O11 Dy1 95.49(16) . . ?
 N10 O12 Dy1 95.24(18) . . ?
 N20 O21 Dy1 94.74(19) . . ?
 N20 O22 Dy1 95.61(17) . . ?
 N30 O31 Dy1 96.74(15) . . ?
 N30 O32 Dy1 94.92(14) . . ?
 O11 N10 Dy1 57.71(13) . . ?
 O12 N10 Dy1 58.21(15) . . ?
 O12 N10 O11 115.9(2) . . ?
 O13 N10 Dy1 177.29(19) . . ?
 O13 N10 O11 121.9(3) . . ?
 O13 N10 O12 122.2(2) . . ?
 O21 N20 Dy1 58.90(15) . . ?
 O21 N20 O22 115.8(3) . . ?
 O22 N20 Dy1 57.58(13) . . ?
 O23 N20 Dy1 171.9(2) . . ?
 O23 N20 O21 122.5(3) . . ?
 O23 N20 O22 121.7(3) . . ?
 O31 N30 Dy1 56.92(12) . . ?
 O31 N30 O32 115.4(2) . . ?
 O32 N30 Dy1 58.53(12) . . ?
 O33 N30 Dy1 177.19(18) . . ?
 O33 N30 O31 123.4(2) . . ?
 O33 N30 O32 121.2(2) . . ?
 C2 C1 P1 118.08(9) . . ?
 C2 C1 C10 119.99(11) . . ?
 C10 C1 P1 121.93(9) . . ?
 C1 C2 HG 119.4 . . ?
 C1 C2 C3 121.24(12) . . ?
 C3 C2 HG 119.4 . . ?
 C2 C3 HJ 120.1 . . ?
 C4 C3 C2 119.88(13) . . ?
 C4 C3 HJ 120.1 . . ?
 C3 C4 HK 119.5 . . ?
 C3 C4 C5 120.96(12) . . ?
 C5 C4 HK 119.5 . . ?
 C4 C5 C6 120.75(13) . . ?
 C4 C5 C10 119.94(12) . . ?
 C6 C5 C10 119.29(13) . . ?
 C5 C6 HR 119.7 . . ?
 C7 C6 C5 120.70(14) . . ?
 C7 C6 HR 119.7 . . ?
 C6 C7 HT 119.8 . . ?
 C6 C7 C8 120.49(13) . . ?
 C8 C7 HT 119.8 . . ?
 C7 C8 HS 119.8 . . ?
 C9 C8 C7 120.31(14) . . ?
 C9 C8 HS 119.8 . . ?
 C8 C9 HI 119.7 . . ?
 C8 C9 C10 120.65(13) . . ?
 C10 C9 HI 119.7 . . ?
 C5 C10 C1 117.95(12) . . ?
 C9 C10 C1 123.49(11) . . ?
 C9 C10 C5 118.53(11) . . ?
 C12 C11 P1 117.94(9) . . ?
 C12 C11 C20 119.93(11) . . ?
 C20 C11 P1 122.13(9) . . ?
 C11 C12 HE 119.4 . . ?
 C11 C12 C13 121.22(12) . . ?
 C13 C12 HE 119.4 . . ?
 C12 C13 HC 120.1 . . ?
 C14 C13 C12 119.81(12) . . ?
 C14 C13 HC 120.1 . . ?
 C13 C14 HB 119.5 . . ?
 C13 C14 C15 121.04(12) . . ?
 C15 C14 HB 119.5 . . ?
 C14 C15 C20 119.75(12) . . ?
 C16 C15 C14 120.91(12) . . ?
 C16 C15 C20 119.25(13) . . ?
 C15 C16 HM 119.6 . . ?
 C17 C16 C15 120.84(13) . . ?
 C17 C16 HM 119.6 . . ?
 C16 C17 HL 119.9 . . ?
 C16 C17 C18 120.27(13) . . ?
 C18 C17 HL 119.9 . . ?
 C17 C18 HQ 119.8 . . ?
 C19 C18 C17 120.49(14) . . ?
 C19 C18 HQ 119.8 . . ?
 C18 C19 HF 119.7 . . ?
 C18 C19 C20 120.70(13) . . ?
 C20 C19 HF 119.7 . . ?
 C15 C20 C11 117.91(12) . . ?
 C19 C20 C11 123.65(11) . . ?
 C19 C20 C15 118.40(11) . . ?
 C22 C21 P1 118.66(9) . . ?
 C22 C21 C30 120.10(11) . . ?
 C30 C21 P1 121.21(9) . . ?
 C21 C22 H 119.6 . . ?
 C21 C22 C23 120.82(12) . . ?
 C23 C22 H 119.6 . . ?
 C22 C23 HA 119.8 . . ?
 C24 C23 C22 120.32(12) . . ?
 C24 C23 HA 119.8 . . ?
 C23 C24 HD 119.6 . . ?
 C23 C24 C25 120.76(12) . . ?
 C25 C24 HD 119.6 . . ?
 C24 C25 C26 120.55(13) . . ?
 C24 C25 C30 119.98(12) . . ?
 C26 C25 C30 119.47(12) . . ?
 C25 C26 HN 119.6 . . ?
 C27 C26 C25 120.89(13) . . ?
 C27 C26 HN 119.6 . . ?
 C26 C27 HO 120.1 . . ?
 C26 C27 C28 119.80(13) . . ?
 C28 C27 HO 120.1 . . ?
 C27 C28 HP 119.5 . . ?
 C29 C28 C27 121.03(13) . . ?
 C29 C28 HP 119.5 . . ?
 C28 C29 HH 119.7 . . ?
 C28 C29 C30 120.67(13) . . ?
 C30 C29 HH 119.7 . . ?
 C25 C30 C21 118.00(11) . . ?
 C29 C30 C21 123.87(12) . . ?
 C29 C30 C25 118.12(11) . . ?
 O2 P2 C31 113.00(6) . . ?
 O2 P2 C41 115.45(6) . . ?
 O2 P2 C51 111.74(6) . . ?
 C31 P2 C41 103.80(6) . . ?
 C31 P2 C51 107.62(6) . . ?
 C41 P2 C51 104.44(6) . . ?
 C32 C31 P2 119.98(10) . . ?
 C32 C31 C40 119.95(12) . . ?
 C40 C31 P2 120.06(10) . . ?
 C31 C32 H32 119.3 . . ?
 C31 C32 C33 121.37(13) . . ?
 C33 C32 H32 119.3 . . ?
 C32 C33 H33 120.1 . . ?
 C34 C33 C32 119.73(14) . . ?
 C34 C33 H33 120.1 . . ?
 C33 C34 H34 119.5 . . ?
 C33 C34 C35 121.04(13) . . ?
 C35 C34 H34 119.5 . . ?
 C34 C35 C36 121.35(15) . . ?
 C34 C35 C40 119.64(13) . . ?
 C40 C35 C36 119.00(15) . . ?
 C35 C36 H36 119.5 . . ?
 C37 C36 C35 120.92(16) . . ?
 C37 C36 H36 119.5 . . ?
 C36 C37 H37 120.0 . . ?
 C36 C37 C38 120.06(15) . . ?
 C38 C37 H37 120.0 . . ?
 C37 C38 H38 119.5 . . ?
 C39 C38 C37 121.06(17) . . ?
 C39 C38 H38 119.5 . . ?
 C38 C39 H39 119.7 . . ?
 C38 C39 C40 120.65(16) . . ?
 C40 C39 H39 119.7 . . ?
 C35 C40 C31 118.27(13) . . ?
 C35 C40 C39 118.30(13) . . ?
 C39 C40 C31 123.43(13) . . ?
 C42 C41 P2 117.76(9) . . ?
 C42 C41 C50 119.61(11) . . ?
 C50 C41 P2 122.56(9) . . ?
 C41 C42 H42 119.2 . . ?
 C41 C42 C43 121.52(12) . . ?
 C43 C42 H42 119.2 . . ?
 C42 C43 H43 120.1 . . ?
 C44 C43 C42 119.90(12) . . ?
 C44 C43 H43 120.1 . . ?
 C43 C44 H44 119.6 . . ?
 C43 C44 C45 120.71(12) . . ?
 C45 C44 H44 119.6 . . ?
 C44 C45 C46 120.46(11) . . ?
 C44 C45 C50 119.93(11) . . ?
 C46 C45 C50 119.61(11) . . ?
 C45 C46 H46 119.5 . . ?
 C47 C46 C45 120.91(12) . . ?
 C47 C46 H46 119.5 . . ?
 C46 C47 H47 120.2 . . ?
 C46 C47 C48 119.58(13) . . ?
 C48 C47 H47 120.2 . . ?
 C47 C48 H48 119.3 . . ?
 C49 C48 C47 121.37(12) . . ?
 C49 C48 H48 119.3 . . ?
 C48 C49 H49 119.8 . . ?
 C48 C49 C50 120.47(12) . . ?
 C50 C49 H49 119.8 . . ?
 C45 C50 C41 118.30(11) . . ?
 C49 C50 C41 123.67(11) . . ?
 C49 C50 C45 118.03(11) . . ?
 C52 C51 P2 120.69(9) . . ?
 C52 C51 C60 119.21(12) . . ?
 C60 C51 P2 119.81(9) . . ?
 C51 C52 H52 119.2 . . ?
 C51 C52 C53 121.57(12) . . ?
 C53 C52 H52 119.2 . . ?
 C52 C53 H53 120.0 . . ?
 C54 C53 C52 120.00(13) . . ?
 C54 C53 H53 120.0 . . ?
 C53 C54 H54 119.6 . . ?
 C53 C54 C55 120.74(13) . . ?
 C55 C54 H54 119.6 . . ?
 C54 C55 C56 121.14(13) . . ?
 C54 C55 C60 119.66(12) . . ?
 C56 C55 C60 119.18(13) . . ?
 C55 C56 H56 119.6 . . ?
 C57 C56 C55 120.83(14) . . ?
 C57 C56 H56 119.6 . . ?
 C56 C57 H57 120.0 . . ?
 C56 C57 C58 120.08(13) . . ?
 C58 C57 H57 120.0 . . ?
 C57 C58 H58 119.7 . . ?
 C59 C58 C57 120.63(14) . . ?
 C59 C58 H58 119.7 . . ?
 C58 C59 H59 119.6 . . ?
 C58 C59 C60 120.88(13) . . ?
 C60 C59 H59 119.6 . . ?
 C55 C60 C51 118.79(12) . . ?
 C59 C60 C51 122.80(12) . . ?
 C59 C60 C55 118.39(11) . . ?

loop_
  _geom_torsion_atom_site_label_1
  _geom_torsion_atom_site_label_2
  _geom_torsion_atom_site_label_3
  _geom_torsion_atom_site_label_4
  _geom_torsion
  _geom_torsion_site_symmetry_1
  _geom_torsion_site_symmetry_2
  _geom_torsion_site_symmetry_3
  _geom_torsion_site_symmetry_4
  _geom_torsion_publ_flag
 Dy1 O11 N10 O12 -3.0(2) . . . . ?
 Dy1 O11 N10 O13 176.8(2) . . . . ?
 Dy1 O12 N10 O11 2.9(2) . . . . ?
 Dy1 O12 N10 O13 -176.8(2) . . . . ?
 Dy1 O21 N20 O22 8.9(2) . . . . ?
 Dy1 O21 N20 O23 -170.6(3) . . . . ?
 Dy1 O22 N20 O21 -9.1(3) . . . . ?
 Dy1 O22 N20 O23 170.4(2) . . . . ?
 Dy1 O31 N30 O32 -3.2(2) . . . . ?
 Dy1 O31 N30 O33 176.7(2) . . . . ?
 Dy1 O32 N30 O31 3.1(2) . . . . ?
 Dy1 O32 N30 O33 -176.7(2) . . . . ?
 P1 C1 C2 C3 178.81(10) . . . . ?
 P1 C1 C10 C5 179.32(9) . . . . ?
 P1 C1 C10 C9 1.20(17) . . . . ?
 P1 C11 C12 C13 176.29(9) . . . . ?
 P1 C11 C20 C15 -173.34(9) . . . . ?
 P1 C11 C20 C19 8.90(17) . . . . ?
 P1 C21 C22 C23 177.08(10) . . . . ?
 P1 C21 C30 C25 -176.86(9) . . . . ?
 P1 C21 C30 C29 3.90(17) . . . . ?
 O1 P1 C1 C2 -123.49(10) . . . . ?
 O1 P1 C1 C10 57.12(11) . . . . ?
 O1 P1 C11 C12 -135.19(9) . . . . ?
 O1 P1 C11 C20 44.14(11) . . . . ?
 O1 P1 C21 C22 -131.41(10) . . . . ?
 O1 P1 C21 C30 47.07(11) . . . . ?
 C1 P1 C11 C12 102.70(10) . . . . ?
 C1 P1 C11 C20 -77.97(10) . . . . ?
 C1 P1 C21 C22 -8.59(11) . . . . ?
 C1 P1 C21 C30 169.89(9) . . . . ?
 C1 C2 C3 C4 1.90(19) . . . . ?
 C2 C1 C10 C5 -0.07(17) . . . . ?
 C2 C1 C10 C9 -178.19(12) . . . . ?
 C2 C3 C4 C5 -0.1(2) . . . . ?
 C3 C4 C5 C6 176.66(13) . . . . ?
 C3 C4 C5 C10 -1.7(2) . . . . ?
 C4 C5 C6 C7 -178.44(14) . . . . ?
 C4 C5 C10 C1 1.78(18) . . . . ?
 C4 C5 C10 C9 180.00(12) . . . . ?
 C5 C6 C7 C8 -1.2(2) . . . . ?
 C6 C5 C10 C1 -176.61(12) . . . . ?
 C6 C5 C10 C9 1.60(19) . . . . ?
 C6 C7 C8 C9 0.8(2) . . . . ?
 C7 C8 C9 C10 0.8(2) . . . . ?
 C8 C9 C10 C1 176.13(13) . . . . ?
 C8 C9 C10 C5 -1.98(19) . . . . ?
 C10 C1 C2 C3 -1.77(18) . . . . ?
 C10 C5 C6 C7 -0.1(2) . . . . ?
 C11 P1 C1 C2 -1.76(11) . . . . ?
 C11 P1 C1 C10 178.84(9) . . . . ?
 C11 P1 C21 C22 107.24(10) . . . . ?
 C11 P1 C21 C30 -74.28(11) . . . . ?
 C11 C12 C13 C14 -2.43(19) . . . . ?
 C12 C11 C20 C15 5.97(17) . . . . ?
 C12 C11 C20 C19 -171.78(12) . . . . ?
 C12 C13 C14 C15 4.83(19) . . . . ?
 C13 C14 C15 C16 174.74(12) . . . . ?
 C13 C14 C15 C20 -1.74(18) . . . . ?
 C14 C15 C16 C17 -174.11(13) . . . . ?
 C14 C15 C20 C11 -3.64(17) . . . . ?
 C14 C15 C20 C19 174.24(11) . . . . ?
 C15 C16 C17 C18 -0.7(2) . . . . ?
 C16 C15 C20 C11 179.82(11) . . . . ?
 C16 C15 C20 C19 -2.31(17) . . . . ?
 C16 C17 C18 C19 -1.0(2) . . . . ?
 C17 C18 C19 C20 1.0(2) . . . . ?
 C18 C19 C20 C11 178.38(12) . . . . ?
 C18 C19 C20 C15 0.64(18) . . . . ?
 C20 C11 C12 C13 -3.06(18) . . . . ?
 C20 C15 C16 C17 2.40(19) . . . . ?
 C21 P1 C1 C2 114.23(10) . . . . ?
 C21 P1 C1 C10 -65.17(11) . . . . ?
 C21 P1 C11 C12 -13.98(11) . . . . ?
 C21 P1 C11 C20 165.35(9) . . . . ?
 C21 C22 C23 C24 0.3(2) . . . . ?
 C22 C21 C30 C25 1.60(17) . . . . ?
 C22 C21 C30 C29 -177.64(12) . . . . ?
 C22 C23 C24 C25 0.7(2) . . . . ?
 C23 C24 C25 C26 179.76(13) . . . . ?
 C23 C24 C25 C30 -0.5(2) . . . . ?
 C24 C25 C26 C27 -179.69(13) . . . . ?
 C24 C25 C30 C21 -0.67(18) . . . . ?
 C24 C25 C30 C29 178.62(12) . . . . ?
 C25 C26 C27 C28 0.7(2) . . . . ?
 C26 C25 C30 C21 179.11(12) . . . . ?
 C26 C25 C30 C29 -1.60(18) . . . . ?
 C26 C27 C28 C29 -0.9(2) . . . . ?
 C27 C28 C29 C30 -0.2(2) . . . . ?
 C28 C29 C30 C21 -179.31(12) . . . . ?
 C28 C29 C30 C25 1.45(19) . . . . ?
 C30 C21 C22 C23 -1.43(18) . . . . ?
 C30 C25 C26 C27 0.5(2) . . . . ?
 P2 C31 C32 C33 178.20(10) . . . . ?
 P2 C31 C40 C35 -178.08(9) . . . . ?
 P2 C31 C40 C39 2.34(17) . . . . ?
 P2 C41 C42 C43 176.87(10) . . . . ?
 P2 C41 C50 C45 -178.43(9) . . . . ?
 P2 C41 C50 C49 0.67(18) . . . . ?
 P2 C51 C52 C53 -172.60(10) . . . . ?
 P2 C51 C60 C55 172.55(9) . . . . ?
 P2 C51 C60 C59 -8.93(17) . . . . ?
 O2 P2 C31 C32 131.87(10) . . . . ?
 O2 P2 C31 C40 -49.35(11) . . . . ?
 O2 P2 C41 C42 153.73(10) . . . . ?
 O2 P2 C41 C50 -29.35(12) . . . . ?
 O2 P2 C51 C52 123.43(10) . . . . ?
 O2 P2 C51 C60 -50.28(11) . . . . ?
 C31 P2 C41 C42 29.49(12) . . . . ?
 C31 P2 C41 C50 -153.59(10) . . . . ?
 C31 P2 C51 C52 -111.95(10) . . . . ?
 C31 P2 C51 C60 74.34(11) . . . . ?
 C31 C32 C33 C34 -0.1(2) . . . . ?
 C32 C31 C40 C35 0.70(18) . . . . ?
 C32 C31 C40 C39 -178.88(12) . . . . ?
 C32 C33 C34 C35 0.6(2) . . . . ?
 C33 C34 C35 C36 178.66(13) . . . . ?
 C33 C34 C35 C40 -0.5(2) . . . . ?
 C34 C35 C36 C37 -179.25(14) . . . . ?
 C34 C35 C40 C31 -0.17(18) . . . . ?
 C34 C35 C40 C39 179.44(12) . . . . ?
 C35 C36 C37 C38 -0.3(2) . . . . ?
 C36 C35 C40 C31 -179.36(12) . . . . ?
 C36 C35 C40 C39 0.25(19) . . . . ?
 C36 C37 C38 C39 0.5(2) . . . . ?
 C37 C38 C39 C40 -0.3(2) . . . . ?
 C38 C39 C40 C31 179.52(13) . . . . ?
 C38 C39 C40 C35 -0.1(2) . . . . ?
 C40 C31 C32 C33 -0.58(19) . . . . ?
 C40 C35 C36 C37 -0.1(2) . . . . ?
 C41 P2 C31 C32 -102.33(11) . . . . ?
 C41 P2 C31 C40 76.45(11) . . . . ?
 C41 P2 C51 C52 -2.05(12) . . . . ?
 C41 P2 C51 C60 -175.76(9) . . . . ?
 C41 C42 C43 C44 1.5(2) . . . . ?
 C42 C41 C50 C45 -1.56(18) . . . . ?
 C42 C41 C50 C49 177.54(12) . . . . ?
 C42 C43 C44 C45 -1.1(2) . . . . ?
 C43 C44 C45 C46 -179.63(13) . . . . ?
 C43 C44 C45 C50 -0.7(2) . . . . ?
 C44 C45 C46 C47 176.72(14) . . . . ?
 C44 C45 C50 C41 1.97(18) . . . . ?
 C44 C45 C50 C49 -177.18(12) . . . . ?
 C45 C46 C47 C48 0.9(2) . . . . ?
 C46 C45 C50 C41 -179.06(12) . . . . ?
 C46 C45 C50 C49 1.79(18) . . . . ?
 C46 C47 C48 C49 0.9(2) . . . . ?
 C47 C48 C49 C50 -1.4(2) . . . . ?
 C48 C49 C50 C41 -179.13(13) . . . . ?
 C48 C49 C50 C45 -0.03(19) . . . . ?
 C50 C41 C42 C43 -0.1(2) . . . . ?
 C50 C45 C46 C47 -2.2(2) . . . . ?
 C51 P2 C31 C32 8.01(12) . . . . ?
 C51 P2 C31 C40 -173.21(10) . . . . ?
 C51 P2 C41 C42 -83.16(11) . . . . ?
 C51 P2 C41 C50 93.76(11) . . . . ?
 C51 C52 C53 C54 0.2(2) . . . . ?
 C52 C51 C60 C55 -1.25(18) . . . . ?
 C52 C51 C60 C59 177.27(12) . . . . ?
 C52 C53 C54 C55 -1.5(2) . . . . ?
 C53 C54 C55 C56 -177.40(13) . . . . ?
 C53 C54 C55 C60 1.3(2) . . . . ?
 C54 C55 C56 C57 178.33(14) . . . . ?
 C54 C55 C60 C51 0.05(18) . . . . ?
 C54 C55 C60 C59 -178.54(12) . . . . ?
 C55 C56 C57 C58 0.0(2) . . . . ?
 C56 C55 C60 C51 178.80(12) . . . . ?
 C56 C55 C60 C59 0.21(19) . . . . ?
 C56 C57 C58 C59 0.6(2) . . . . ?
 C57 C58 C59 C60 -0.8(2) . . . . ?
 C58 C59 C60 C51 -178.15(12) . . . . ?
 C58 C59 C60 C55 0.38(19) . . . . ?
 C60 C51 C52 C53 1.15(18) . . . . ?
 C60 C55 C56 C57 -0.4(2) . . . . ?

_shelx_res_file
;
TITL 2023ncs0626_1a_a.res in P-1
    2023ncs0626_1a.res
    created by SHELXL-2018/3 at 09:54:25 on 13-Oct-2023
REM Old TITL 2023ncs0626_1a_a.res in P-1
REM SHELXT solution in P-1: R1 0.301, Rweak 0.064, Alpha 0.098
REM <I/s> 0.000 for 0 systematic absences, Orientation as input
REM Formula found by SHELXT: C136 N20 O6 P4 Dy
CELL 0.71073 12.0792 13.3139 16.3119 94.432 94.582 115.189
ZERR 1 0.0001 0.0001 0.0001 0.001 0.001 0.001
LATT 1
SFAC C H N O P Dy
UNIT 120 84 3 13 4 1

L.S. 10
PLAN  5
SIZE 0.14 0.19 0.2
TEMP -173(2)
CONF
BOND
list 4
fmap 2 53
MORE -1
ACTA
BOND $H
REM <olex2.extras>
REM <HklSrc "%.\\2023NCS0626_1a.hkl">
REM </olex2.extras>

WGHT    0.035200    0.981100
FVAR       0.44514
PART -1
DY1   6    0.504813    0.482476    0.004572    10.50000    0.01145    0.01099 =
         0.01176    0.00095    0.00185    0.00436
PART 0
P1    5    0.787072    0.708022    0.129391    11.00000    0.01283    0.01067 =
         0.01249    0.00125    0.00125    0.00423
O1    4    0.670770    0.622673    0.076968    11.00000    0.01499    0.01453 =
         0.01587    0.00061   -0.00072    0.00446
PART -1
O11   4    0.389671    0.584988    0.041190    10.50000    0.01980    0.01982 =
         0.01641    0.00009    0.00196    0.00937
O12   4    0.415127    0.483663    0.131606    10.50000    0.02316    0.02621 =
         0.02127    0.00744    0.00859    0.01537
O13   4    0.321318    0.587282    0.160853    10.50000    0.02313    0.03373 =
         0.02176   -0.00632    0.00538    0.01472
O21   4    0.575131    0.461587   -0.128709    10.50000    0.02743    0.01862 =
         0.02245    0.00704    0.01075    0.01385
O22   4    0.536689    0.603970   -0.101657    10.50000    0.02683    0.01547 =
         0.01621    0.00224    0.00553    0.00901
O23   4    0.569964    0.562019   -0.226592    10.50000    0.04236    0.02650 =
         0.01646    0.00618    0.01067    0.01544
O31   4    0.458907    0.306705    0.056437    10.50000    0.02534    0.02326 =
         0.02954    0.01162    0.00824    0.01404
O32   4    0.644035    0.395035    0.026545    10.50000    0.02068    0.01842 =
         0.03272    0.00390    0.00360    0.01044
O33   4    0.593576    0.241159    0.080386    10.50000    0.04254    0.02526 =
         0.02360    0.00276   -0.00236    0.02731
N10   3    0.373288    0.553014    0.113225    10.50000    0.01296    0.01831 =
         0.01646   -0.00280    0.00160    0.00383
N20   3    0.561376    0.542780   -0.155041    10.50000    0.01924    0.01286 =
         0.01927    0.00174    0.00576    0.00420
N30   3    0.565908    0.310559    0.055706    10.50000    0.02800    0.01949 =
         0.01668   -0.00079   -0.00035    0.01407
PART 0
C1    1    0.776628    0.699552    0.238174    11.00000    0.01276    0.01586 =
         0.01297    0.00252    0.00084    0.00553
C2    1    0.793655    0.794618    0.288087    11.00000    0.01618    0.01929 =
         0.01580    0.00075    0.00058    0.00886
AFIX  43
HG    2    0.811868    0.862016    0.264368    11.00000   -1.20000
AFIX   0
C3    1    0.784538    0.793723    0.373815    11.00000    0.02150    0.02868 =
         0.01552   -0.00231    0.00068    0.01414
AFIX  43
HJ    2    0.794104    0.859470    0.406948    11.00000   -1.20000
AFIX   0
C4    1    0.761981    0.698326    0.408949    11.00000    0.02003    0.03526 =
         0.01490    0.00401    0.00259    0.01235
AFIX  43
HK    2    0.756100    0.698240    0.466676    11.00000   -1.20000
AFIX   0
C5    1    0.747188    0.599351    0.360640    11.00000    0.01552    0.02471 =
         0.01912    0.00753    0.00126    0.00576
C6    1    0.730200    0.502022    0.398175    11.00000    0.02735    0.02972 =
         0.02371    0.01342    0.00019    0.00555
AFIX  43
HR    2    0.726671    0.502625    0.456175    11.00000   -1.20000
AFIX   0
C7    1    0.718897    0.407731    0.351941    11.00000    0.03338    0.02425 =
         0.03632    0.01724   -0.00165    0.00543
AFIX  43
HT    2    0.709089    0.343632    0.378087    11.00000   -1.20000
AFIX   0
C8    1    0.721651    0.404541    0.265402    11.00000    0.03059    0.01634 =
         0.03407    0.00696   -0.00084    0.00699
AFIX  43
HS    2    0.712640    0.338057    0.233597    11.00000   -1.20000
AFIX   0
C9    1    0.737307    0.497184    0.226980    11.00000    0.02162    0.01657 =
         0.02211    0.00481    0.00094    0.00606
AFIX  43
HI    2    0.737976    0.493896    0.168646    11.00000   -1.20000
AFIX   0
C10   1    0.752493    0.597759    0.273633    11.00000    0.01336    0.01719 =
         0.01773    0.00507    0.00125    0.00465
C11   1    0.814840    0.848343    0.111465    11.00000    0.01826    0.01268 =
         0.01251    0.00186    0.00229    0.00590
C12   1    0.933066    0.921847    0.101267    11.00000    0.01897    0.01482 =
         0.01682    0.00183    0.00520    0.00507
AFIX  43
HE    2    0.997277    0.898664    0.107139    11.00000   -1.20000
AFIX   0
C13   1    0.960627    1.031294    0.082196    11.00000    0.02724    0.01471 =
         0.01767    0.00234    0.00944    0.00464
AFIX  43
HC    2    1.043196    1.081848    0.077484    11.00000   -1.20000
AFIX   0
C14   1    0.868518    1.063855    0.070637    11.00000    0.03604    0.01454 =
         0.01383    0.00297    0.00549    0.00988
AFIX  43
HB    2    0.886403    1.135263    0.053671    11.00000   -1.20000
AFIX   0
C15   1    0.746154    0.992837    0.083525    11.00000    0.03008    0.01867 =
         0.01101    0.00083    0.00029    0.01357
C16   1    0.652523    1.030445    0.078118    11.00000    0.04011    0.02567 =
         0.01659    0.00118   -0.00214    0.02251
AFIX  43
HM    2    0.669915    1.101493    0.060623    11.00000   -1.20000
AFIX   0
C17   1    0.537977    0.966013    0.097688    11.00000    0.03356    0.03572 =
         0.02159   -0.00246   -0.00483    0.02536
AFIX  43
HL    2    0.476491    0.992731    0.094395    11.00000   -1.20000
AFIX   0
C18   1    0.510271    0.859785    0.122822    11.00000    0.02106    0.03120 =
         0.02367   -0.00394   -0.00245    0.01400
AFIX  43
HQ    2    0.430543    0.815841    0.137203    11.00000   -1.20000
AFIX   0
C19   1    0.597850    0.819320    0.126671    11.00000    0.01840    0.01928 =
         0.02037   -0.00120   -0.00055    0.00847
AFIX  43
HF    2    0.577582    0.747125    0.142834    11.00000   -1.20000
AFIX   0
C20   1    0.717975    0.884197    0.106780    11.00000    0.02040    0.01566 =
         0.01188   -0.00011   -0.00062    0.00879
C21   1    0.919294    0.687648    0.104235    11.00000    0.01495    0.01212 =
         0.01697    0.00105    0.00325    0.00534
C22   1    0.999898    0.684552    0.168242    11.00000    0.01697    0.01457 =
         0.01850    0.00190    0.00222    0.00629
AFIX  43
H     2    0.986559    0.696612    0.224022    11.00000   -1.20000
AFIX   0
C23   1    1.101708    0.663681    0.151607    11.00000    0.01868    0.01882 =
         0.02658    0.00351    0.00302    0.00989
AFIX  43
HA    2    1.155995    0.661499    0.196168    11.00000   -1.20000
AFIX   0
C24   1    1.122508    0.646589    0.071597    11.00000    0.02145    0.01781 =
         0.03069    0.00334    0.00751    0.01060
AFIX  43
HD    2    1.190727    0.631804    0.061099    11.00000   -1.20000
AFIX   0
C25   1    1.043384    0.650696    0.004182    11.00000    0.02243    0.01298 =
         0.02347    0.00171    0.00801    0.00731
C26   1    1.065681    0.633293   -0.078904    11.00000    0.03083    0.01908 =
         0.02691    0.00153    0.01326    0.01100
AFIX  43
HN    2    1.133953    0.618451   -0.089124    11.00000   -1.20000
AFIX   0
C27   1    0.990224    0.637646   -0.144155    11.00000    0.03702    0.02170 =
         0.02169    0.00030    0.01333    0.00879
AFIX  43
HO    2    1.005506    0.625029   -0.199351    11.00000   -1.20000
AFIX   0
C28   1    0.889681    0.660904   -0.129335    11.00000    0.02932    0.02269 =
         0.01708    0.00177    0.00451    0.00588
AFIX  43
HP    2    0.838179    0.664915   -0.174885    11.00000   -1.20000
AFIX   0
C29   1    0.864899    0.677911   -0.049868    11.00000    0.02043    0.01805 =
         0.01790    0.00183    0.00338    0.00547
AFIX  43
HH    2    0.796789    0.693738   -0.041250    11.00000   -1.20000
AFIX   0
C30   1    0.940161    0.672030    0.019387    11.00000    0.01908    0.01232 =
         0.01729    0.00123    0.00471    0.00456

P2    5    1.207919    0.858615    0.410818    11.00000    0.01232    0.01826 =
         0.01350    0.00275    0.00153    0.00470
O2    4    1.078929    0.809603    0.369274    11.00000    0.01391    0.02784 =
         0.01767    0.00365   -0.00041    0.00434
C31   1    1.292203    0.780677    0.378990    11.00000    0.01985    0.01853 =
         0.01373    0.00130    0.00128    0.00755
C32   1    1.408397    0.835973    0.356289    11.00000    0.02030    0.02301 =
         0.01588    0.00238    0.00233    0.01001
AFIX  43
H32   2    1.442558    0.914728    0.356001    11.00000   -1.20000
AFIX   0
C33   1    1.477809    0.778134    0.333442    11.00000    0.02712    0.03324 =
         0.01937    0.00266    0.00606    0.01722
AFIX  43
H33   2    1.557808    0.817764    0.317880    11.00000   -1.20000
AFIX   0
C34   1    1.429407    0.664628    0.333789    11.00000    0.04134    0.03451 =
         0.01891   -0.00131    0.00318    0.02642
AFIX  43
H34   2    1.476774    0.626081    0.318913    11.00000   -1.20000
AFIX   0
C35   1    1.309631    0.603696    0.356014    11.00000    0.04152    0.02423 =
         0.01369   -0.00024   -0.00102    0.01680
C36   1    1.257558    0.485122    0.354834    11.00000    0.06047    0.02555 =
         0.02175   -0.00120   -0.00320    0.02298
AFIX  43
H36   2    1.304180    0.446025    0.339508    11.00000   -1.20000
AFIX   0
C37   1    1.141341    0.426923    0.375482    11.00000    0.06085    0.01917 =
         0.02663    0.00308   -0.00758    0.00893
AFIX  43
H37   2    1.107754    0.347955    0.374178    11.00000   -1.20000
AFIX   0
C38   1    1.072106    0.483544    0.398466    11.00000    0.04300    0.02364 =
         0.02805    0.00740   -0.00246    0.00202
AFIX  43
H38   2    0.991790    0.442525    0.413092    11.00000   -1.20000
AFIX   0
C39   1    1.118292    0.597573    0.400257    11.00000    0.03151    0.02118 =
         0.02307    0.00530    0.00149    0.00459
AFIX  43
H39   2    1.069486    0.634365    0.415827    11.00000   -1.20000
AFIX   0
C40   1    1.238788    0.661285    0.378976    11.00000    0.02874    0.01900 =
         0.01298    0.00182   -0.00017    0.00792
C41   1    1.224563    0.865658    0.523313    11.00000    0.01424    0.01555 =
         0.01412    0.00254    0.00118    0.00499
C42   1    1.330002    0.865018    0.562279    11.00000    0.01496    0.02388 =
         0.01846    0.00243    0.00251    0.00917
AFIX  43
H42   2    1.388246    0.857206    0.529657    11.00000   -1.20000
AFIX   0
C43   1    1.353246    0.875710    0.649516    11.00000    0.01771    0.02641 =
         0.01896    0.00144   -0.00229    0.01063
AFIX  43
H43   2    1.427343    0.876826    0.675012    11.00000   -1.20000
AFIX   0
C44   1    1.269042    0.884440    0.697156    11.00000    0.02075    0.02617 =
         0.01479    0.00036   -0.00172    0.01038
AFIX  43
H44   2    1.284368    0.890345    0.755776    11.00000   -1.20000
AFIX   0
C45   1    1.158988    0.884787    0.660070    11.00000    0.01675    0.01712 =
         0.01484   -0.00035    0.00063    0.00638
C46   1    1.072228    0.894532    0.709883    11.00000    0.02306    0.02856 =
         0.01674   -0.00194    0.00306    0.01162
AFIX  43
H46   2    1.086153    0.896914    0.768301    11.00000   -1.20000
AFIX   0
C47   1    0.968888    0.900541    0.675021    11.00000    0.02174    0.03215 =
         0.02581   -0.00245    0.00611    0.01429
AFIX  43
H47   2    0.911942    0.908101    0.709039    11.00000   -1.20000
AFIX   0
C48   1    0.947347    0.895463    0.588418    11.00000    0.01935    0.03202 =
         0.02657    0.00116    0.00168    0.01537
AFIX  43
H48   2    0.876022    0.900807    0.564482    11.00000   -1.20000
AFIX   0
C49   1    1.027270    0.882944    0.537776    11.00000    0.01724    0.02390 =
         0.01951    0.00356    0.00093    0.01120
AFIX  43
H49   2    1.009754    0.878119    0.479397    11.00000   -1.20000
AFIX   0
C50   1    1.136014    0.877153    0.572075    11.00000    0.01414    0.01355 =
         0.01589    0.00225    0.00168    0.00516
C51   1    1.294824    1.002662    0.390968    11.00000    0.01192    0.01844 =
         0.01811    0.00392    0.00242    0.00697
C52   1    1.350873    1.087634    0.455614    11.00000    0.01545    0.02102 =
         0.01937    0.00237    0.00195    0.00911
AFIX  43
H52   2    1.352164    1.069490    0.510766    11.00000   -1.20000
AFIX   0
C53   1    1.406528    1.201232    0.441792    11.00000    0.01859    0.01915 =
         0.02559    0.00004    0.00091    0.00810
AFIX  43
H53   2    1.444836    1.258294    0.487368    11.00000   -1.20000
AFIX   0
C54   1    1.405180    1.228907    0.362797    11.00000    0.01878    0.01917 =
         0.03049    0.00633    0.00180    0.00720
AFIX  43
H54   2    1.441001    1.305398    0.353984    11.00000   -1.20000
AFIX   0
C55   1    1.350928    1.144722    0.293938    11.00000    0.01615    0.02290 =
         0.02338    0.00718    0.00124    0.00774
C56   1    1.353532    1.172482    0.211432    11.00000    0.02689    0.02844 =
         0.02709    0.01389    0.00245    0.00718
AFIX  43
H56   2    1.390301    1.248791    0.202186    11.00000   -1.20000
AFIX   0
C57   1    1.303814    1.090774    0.145299    11.00000    0.02769    0.03688 =
         0.02192    0.01358    0.00213    0.00957
AFIX  43
H57   2    1.306182    1.110482    0.090504    11.00000   -1.20000
AFIX   0
C58   1    1.249120    0.977498    0.158252    11.00000    0.02030    0.03287 =
         0.01851    0.00556    0.00050    0.00788
AFIX  43
H58   2    1.215404    0.921049    0.112006    11.00000   -1.20000
AFIX   0
C59   1    1.243998    0.947724    0.237145    11.00000    0.01559    0.02388 =
         0.01859    0.00463    0.00080    0.00585
AFIX  43
H59   2    1.205815    0.870876    0.244812    11.00000   -1.20000
AFIX   0
C60   1    1.294889    1.030083    0.307202    11.00000    0.01216    0.02185 =
         0.01801    0.00526    0.00166    0.00710
HKLF 4


REM  2023ncs0626_1a_a.res in P-1
REM wR2 = 0.0717, GooF = S = 1.042, Restrained GooF = 1.042 for all data
REM R1 = 0.0279 for 12836 Fo > 4sig(Fo) and 0.0327 for all 14325 data
REM 694 parameters refined using 0 restraints

END

WGHT      0.0352      0.9809

REM Highest difference peak  0.515,  deepest hole -0.253,  1-sigma level  0.059
Q1    1   0.4831  0.4970  0.0459  11.00000  0.05    0.52
Q2    1   1.1450  0.8822  0.6168  11.00000  0.05    0.50
Q3    1   1.3379  0.8776  0.6049  11.00000  0.05    0.45
Q4    1   1.0487  0.6393 -0.0394  11.00000  0.05    0.44
Q5    1   1.0823  0.8814  0.5579  11.00000  0.05    0.42
;
_shelx_res_checksum                21402
_shelx_hkl_file
;
   0   0  -2 1475.27   36.08
   0   0   2 1470.32   36.31
   0   0   2 1512.90   36.18
   0   0  -2 1522.53   36.32
   0   0  -2 1486.75   36.11
   0   0  -2 1508.96   35.90
   0   0  -2 1525.57   36.72
   0   0   2 1459.40   36.20
   0   0  -2 1438.19   35.84
   0   0  -2 1490.63   36.21
   0   0   2 1496.09   36.72
   0   0  -2 1489.17   36.32
   0   0   2 1431.88   36.07
   0   0  -2 1494.14   36.15
   0   0  -3 3145.83   75.73
   0   0  -3 3238.11   76.05
   0   0   3 3163.91   75.90
   0   0   3 3067.80   75.42
   0   0  -3 3153.10   75.43
   0   0  -3 3189.04   75.40
   0   0   3 3195.07   75.96
   0   0  -3 3091.08   75.42
   0   0   3 3222.79   76.71
   0   0  -3 3145.47   76.04
   0   0  -3 3242.95   76.55
   0   0   3 2991.96   75.68
   0   0  -3 3115.74   75.79
   0   0  -4 7970.51  187.60
   0   0  -4 7910.73  187.85
   0   0   4 7970.06  187.77
   0   0  -4 7852.41  187.17
   0   0   4 7734.08  187.14
   0   0   4 7765.77  187.11
   0   0   4 7661.28  186.99
   0   0  -4 8036.45  187.14
   0   0  -4 8123.53  188.03
   0   0   4 7831.35  188.82
   0   0   4 8154.52  187.10
   0   0   4 7371.33  187.72
   0   0  -4 8396.85  188.77
   0   0  -4 7680.59  187.10
   0   0  -4 7890.58  187.71
   0   0   5    6.07    1.40
   0   0  -5    7.67    1.43
   0   0  -5    7.69    1.75
   0   0   5    8.58    1.53
   0   0   5    6.69    1.31
   0   0  -5    9.42    1.49
   0   0  -5    7.90    1.48
   0   0   5    4.07    1.37
   0   0   5    6.70    1.31
   0   0  -5    9.33    1.48
   0   0   5    6.94    1.56
   0   0   5    9.57    1.39
   0   0   5   11.58    2.27
   0   0  -5    7.55    1.51
   0   0   6   84.82    4.39
   0   0  -6   86.62    4.43
   0   0   6   88.38    4.75
   0   0  -6   84.42    4.14
   0   0   6   80.27    4.01
   0   0   6   87.09    4.16
   0   0  -6   85.54    4.07
   0   0  -6   80.37    4.06
   0   0   6   85.88    4.74
   0   0   6   74.97    3.91
   0   0   6   74.86    5.17
   0   0  -6   77.81    4.42
   0   0   7  216.49    8.31
   0   0  -7  210.88    7.05
   0   0   7  219.35    8.80
   0   0  -7  213.91    8.29
   0   0  -7  211.23    7.91
   0   0  -7  239.17    8.04
   0   0   7  203.66    7.71
   0   0   7  221.90    8.04
   0   0  -7  220.66    8.01
   0   0   7  210.50    8.88
   0   0   7  218.19    7.86
   0   0   7  214.65   10.01
   0   0   7  207.27    9.04
   0   0  -7  224.05    8.74
   0   0  -8 1868.37   47.30
   0   0   8 1921.98   49.28
   0   0  -8 1941.28   49.28
   0   0   8 1916.60   50.18
   0   0   8 1870.82   48.45
   0   0   8 1898.98   48.75
   0   0  -8 1888.73   48.72
   0   0   8 1948.71   50.88
   0   0   8 1950.02   48.64
   0   0   8 1889.42   52.12
   0   0  -8 1880.68   48.64
   0   0   8 1919.77   50.54
   0   0  -8 1940.99   50.00
   0   0  -9  600.38   16.91
   0   0   9  610.34   18.84
   0   0  -9  576.63   18.15
   0   0   9  600.03   18.01
   0   0   9  627.63   18.42
   0   0  -9  637.13   19.12
   0   0  -9  607.81   18.77
   0   0   9  601.02   19.80
   0   0  -9  607.38   18.30
   0   0   9  609.54   20.01
   0   0   9  616.98   20.37
   0   0   9  611.92   18.18
   0   0  -9  576.08   19.35
   0   0  -9  641.56   19.78
   0   0 -10  205.99    9.75
   0   0 -10  209.43    9.80
   0   0 -10  222.50   10.29
   0   0  10  209.27   10.63
   0   0  10  225.98    8.74
   0   0  10  242.75    9.18
   0   0 -10  210.19    8.86
   0   0 -10  215.24    9.22
   0   0 -10  212.32    9.28
   0   0  10  214.21   10.12
   0   0 -10  194.83    8.64
   0   0  10  221.81   10.65
   0   0  10  222.56    8.80
   0   0  10  222.76   10.44
   0   0 -10  207.77    7.61
   0   0  10  220.79    9.39
   0   0 -10  229.80    9.11
   0   0 -11  181.12    9.20
   0   0 -11  185.88    9.46
   0   0 -11  187.18    9.73
   0   0  11  170.16    9.84
   0   0  11  196.80    8.11
   0   0  11  182.55    8.20
   0   0  11  189.92    9.61
   0   0 -11  185.28    8.60
   0   0 -11  170.76    8.04
   0   0  11  178.91    9.79
   0   0  11  171.24    9.55
   0   0  11  173.71    8.47
   0   0 -11  184.06    8.27
   0   0 -11  171.67    6.84
   0   0 -12  160.11    9.14
   0   0 -12  166.64    9.28
   0   0 -12  168.97    9.71
   0   0  12  189.32   10.61
   0   0  12  158.64    7.56
   0   0  12  184.88    9.79
   0   0  12  183.84   10.15
   0   0 -12  147.51    7.77
   0   0  12  164.46    9.56
   0   0 -12  165.78    8.12
   0   0 -12  168.73    6.72
   0   0 -13  496.09   18.55
   0   0 -13  479.25   18.40
   0   0 -13  466.96   18.75
   0   0  13  495.50   19.86
   0   0  13  488.66   15.98
   0   0 -13  444.77   16.51
   0   0  13  455.28   18.52
   0   0 -13  465.50   16.48
   0   0  13  468.53   19.15
   0   0  13  515.77   19.49
   0   0 -13  522.64   17.09
   0   0 -13  451.63   14.36
   0   0 -14  633.25   22.92
   0   0  14  640.21   24.10
   0   0  14  603.01   19.17
   0   0  14  565.20   22.10
   0   0 -14  579.24   19.94
   0   0 -14  554.25   19.54
   0   0  14  596.36   22.92
   0   0  14  599.94   23.03
   0   0 -14  635.48   22.46
   0   0 -14  613.23   22.24
   0   0 -15  234.22   13.17
   0   0  15  246.74   14.22
   0   0  15  265.75   10.65
   0   0  15  272.75   13.73
   0   0 -15  231.69   11.10
   0   0  15  232.84   13.29
   0   0  15  260.01   13.95
   0   0 -15  248.88   12.96
   0   0 -16   43.71    5.68
   0   0  16   49.04    4.34
   0   0 -16   53.58    6.51
   0   0  16   37.77    6.29
   0   0 -16   52.24    5.07
   0   0  16   43.71    6.23
   0   0  16   33.52    5.65
   0   0  17  460.52   15.73
   0   0 -17  442.28   20.32
   0   0  17  436.62   21.06
   0   0 -17  401.40   18.61
   0   0 -17  403.59   16.13
   0   0  17  498.12   21.35
   0   0  17  421.36   20.10
   0   0 -17  453.17   19.61
   0   0 -18   24.28    4.98
   0   0 -18   21.65    5.26
   0   0  18    7.83    4.27
   0   0  18   19.24    3.05
   0   0 -18   18.15    4.36
   0   0  18   15.18    5.18
   0   0  18   17.71    5.00
   0   0 -19   30.87    5.78
   0   0  19   20.35    5.62
   0   0 -19   18.08    5.05
   0   0 -19   16.41    4.82
   0   0  19   21.91    5.47
   0   0  19   18.80    5.20
   0   0 -20   38.79    6.39
   0   0  20   41.24    7.80
   0   0 -20   36.69    6.71
   0   0 -20   37.82    6.27
   0   0  20   37.18    6.39
   0   0  20   40.84    6.87
   0   0 -21    6.56    4.29
   0   0 -21   21.35    5.37
   0   0  21   16.60    6.51
   0   0 -21   18.53    5.93
   0   0 -21    7.16    4.54
   0   0  21   17.59    5.80
   0   0  21   21.11    5.40
   0   0 -22  107.11   10.52
   0   0 -22  110.78   10.46
   0   0  22  116.76   12.31
   0   0 -22  113.40   11.55
   0   0 -22   99.19    9.75
   0   0  22  111.67   11.06
   0   0  22   95.91   10.68
   0   0 -23   36.18    6.66
   0   0 -23   33.17    6.70
   0   0  23   31.92    7.83
   0   0 -23   32.63    7.68
   0   0 -23   20.84    5.87
   0   0  23   16.91    6.26
   0   0  23   31.60    7.18
   0   1 -23   24.88    6.71
   0  -1  23   50.90    9.32
   0   1 -23   70.41    9.54
   0   1 -23   53.57    7.94
   0  -1  23   41.70    8.96
   0  -1  23   67.24    8.74
   0  -1  23   53.43    8.62
   0   1 -22  181.42   13.18
   0  -1  22  186.65   15.45
   0   1 -22  168.09   13.66
   0   1 -22  173.97   12.93
   0  -1  22  151.68   12.55
   0  -1  22  152.52   14.90
   0  -1  22  150.89   13.32
   0   1 -21   -1.61    4.41
   0  -1  21    6.30    4.85
   0   1 -21    1.84    4.17
   0   1 -21    0.79    3.85
   0  -1  21   -2.60    4.53
   0  -1  21   -1.26    4.80
   0  -1  21   -0.97    4.19
   0   1 -20  103.13    9.64
   0   1 -20   90.41    8.98
   0  -1  20   94.59   10.46
   0   1 -20   96.55    9.68
   0   1 -20  104.80    9.52
   0  -1  20  101.36   11.75
   0  -1  20   74.40    8.60
   0  -1  20   79.97    9.31
   0   1 -19  129.23   10.90
   0  -1  19  138.76   12.00
   0   1 -19  149.44   10.68
   0  -1  19  111.64   10.49
   0  -1  19  140.24   13.09
   0  -1  19  131.21   10.60
   0   1 -19  118.92    9.99
   0   1 -19  125.55   10.12
   0   1 -18  408.52   19.85
   0  -1  18  400.21   20.79
   0   1 -18  426.41   18.94
   0   1 -18  346.43   16.02
   0  -1  18  406.87   19.34
   0  -1  18  423.81   19.68
   0  -1  18  406.41   20.06
   0  -1  18  428.93   22.62
   0   1 -18  402.01   18.75
   0   1 -18  422.88   19.08
   0  -1  17  130.88    7.59
   0   1 -17  145.81   10.74
   0  -1  17  136.21   11.36
   0   1 -17  134.81    9.71
   0   1 -17  118.87    8.32
   0  -1  17  130.04    9.92
   0  -1  17  129.78   11.55
   0  -1  17  122.65   10.14
   0  -1  17  119.61    9.66
   0   1 -17  118.79    9.33
   0  -1  16  146.26    7.90
   0   1 -16  130.90    9.90
   0  -1  16  125.12   10.46
   0   1 -16  152.87    9.95
   0  -1  16  119.83    9.41
   0  -1  16  122.36   11.04
   0  -1  16  146.95   10.55
   0  -1  16  136.21    9.92
   0   1 -16  140.21    9.63
   0   1 -15  223.40   11.97
   0  -1  15  236.26   10.20
   0   1 -15  224.38   12.77
   0  -1  15  227.99   13.53
   0   1 -15  216.74   11.83
   0  -1  15  215.62   12.17
   0  -1  15  240.60   12.87
   0   1 -15  188.94    9.47
   0  -1  15  216.37   12.68
   0   1 -15  210.74    7.91
   0   1 -14  110.77    7.75
   0  -1  14  106.02    6.34
   0   1 -14  104.64    6.63
   0   1 -14  108.22    8.12
   0  -1  14  107.65    8.80
   0   1 -14   99.26    7.50
   0  -1  14  102.97    7.96
   0  -1  14   98.07    8.13
   0   1 -14   78.67    5.69
   0  -1  14  101.25    7.87
   0   1 -14   91.13    4.66
   0  -1  13  353.46   12.98
   0   1 -13  322.39   13.04
   0   1 -13  325.83   10.85
   0  -1  13  369.78   16.48
   0  -1  13  342.15   14.98
   0   1 -13  363.77   14.94
   0  -1  13  359.96   15.33
   0   1 -13  321.29   12.49
   0  -1  13  340.96   15.45
   0   1 -13  351.73   14.66
   0  -1  12  118.50    6.55
   0   1 -12  134.33    7.15
   0   1 -12  136.43    8.05
   0  -1  12  119.84    7.77
   0   1 -12  121.66    5.35
   0   1 -12  116.46    6.34
   0  -1  12  129.67    8.21
   0  -1  12  123.21    8.28
   0   1 -12  123.28    7.87
   0   1 -11  529.95   17.79
   0  -1  11  569.03   17.80
   0   1 -11  568.85   17.96
   0  -1  11  545.56   19.24
   0  -1  11  554.50   17.83
   0  -1  11  574.64   20.13
   0   1 -11  508.85   16.96
   0  -1  11  560.44   19.59
   0   1 -11  560.39   19.20
   0  -1  10  106.29    5.47
   0  -1  10  102.77    5.56
   0   1 -10   92.64    5.59
   0  -1  10   92.39    6.27
   0   1 -10   93.16    5.51
   0   1 -10  107.37    6.01
   0  -1  10   98.71    5.61
   0  -1  10  109.31    6.91
   0   1 -10  100.69    5.34
   0  -1  10   98.64    6.43
   0   1 -10  107.92    6.53
   0  -1   9  359.84   11.98
   0   1  -9  362.96   12.46
   0  -1   9  357.58   12.25
   0   1  -9  358.95   12.32
   0  -1   9  351.14   13.34
   0   1  -9  362.66   12.65
   0  -1   9  359.44   12.26
   0  -1   9  329.38   13.34
   0  -1   9  379.29   13.66
   0   1  -9  346.57   11.68
   0   1  -9  368.13   13.15
   0  -1   9  338.95   12.46
   0   1  -9  359.19   13.20
   0   1  -8 3157.97   80.05
   0  -1   8 3219.94   79.61
   0  -1   8 3303.26   80.12
   0   1  -8 3263.12   79.92
   0  -1   8 3173.67   81.14
   0  -1   8 3236.07   79.77
   0   1  -8 3093.15   79.13
   0  -1   8 3348.08   81.74
   0  -1   8 3233.00   81.21
   0   1  -8 3190.10   80.96
   0   1  -8 3353.00   81.02
   0   1  -7  529.93   16.21
   0  -1   7  537.00   15.91
   0  -1   7  544.44   16.22
   0  -1   7  532.94   16.80
   0   1  -7  552.85   16.14
   0  -1   7  548.03   15.97
   0  -1   7  528.10   16.82
   0  -1   7  566.83   17.45
   0   1  -7  546.11   15.60
   0   1  -7  570.86   16.96
   0   1  -7  559.08   16.87
   0  -1   6 1817.22   44.92
   0  -1   6 1796.33   45.21
   0   1  -6 1754.51   45.14
   0  -1   6 1757.86   44.74
   0  -1   6 1768.59   45.82
   0   1  -6 1766.86   44.93
   0  -1   6 1817.17   46.23
   0  -1   6 1799.48   45.75
   0   1  -6 1777.10   44.42
   0   1  -6 1807.10   45.75
   0   1  -6 1797.95   45.60
   0   1  -5  313.53   10.07
   0  -1   5  326.78    9.71
   0   1  -5  324.88    9.89
   0   1  -5  298.89    9.79
   0  -1   5  308.40    9.81
   0  -1   5  303.23    8.18
   0   1  -5  302.03    8.61
   0   1  -5  308.56   10.00
   0   1  -5  309.99    9.53
   0  -1   5  313.51   10.70
   0  -1   5  323.61   10.19
   0   1  -5  316.38    9.23
   0  -1   5  332.29   10.16
   0  -1   5  321.38   10.49
   0  -1   5  318.36    9.43
   0   1  -5  302.37    8.28
   0  -1   4  394.63   11.67
   0   1  -4  415.68   11.82
   0   1  -4  402.00   11.71
   0   1  -4  412.63   11.67
   0  -1   4  403.59   10.38
   0   1  -4  387.86   10.88
   0   1  -4  416.79   11.81
   0  -1   4  393.18   11.33
   0   1  -4  395.13   11.25
   0  -1   4  411.75   11.86
   0  -1   4  411.72   11.62
   0  -1   4  404.69   12.12
   0   1  -4  405.73   11.04
   0  -1   4  409.42   11.12
   0   1  -4  390.66   10.51
   0  -1   4  406.55   10.48
   0   1  -3 3396.63   79.75
   0   1  -3 3330.72   79.65
   0  -1   3 3387.75   79.67
   0   1  -3 3429.41   79.70
   0   1  -3 3242.95   79.70
   0  -1   3 3253.00   78.71
   0   1  -3 3263.22   79.32
   0   1  -3 3371.38   80.36
   0   1  -3 3346.54   79.71
   0  -1   3 3341.55   79.25
   0  -1   3 3445.16   79.84
   0   1  -3 3393.50   80.24
   0  -1   3 3208.82   78.88
   0   1  -3 3207.04   78.88
   0  -1   3 3282.41   78.92
   0   1  -2  758.37   18.96
   0   1  -2  708.74   18.51
   0   1  -2  719.28   19.20
   0  -1   2  762.68   18.78
   0   1  -2  747.90   18.79
   0  -1   2  748.70   18.32
   0   1  -2  745.63   18.92
   0  -1   2  726.48   18.69
   0   1  -2  751.04   18.75
   0  -1   2  748.53   18.76
   0   1  -1 7279.53  166.80
   0  -1   1 7390.10  166.83
   0   1  -1 6608.09  166.76
   0  -1   1 7227.08  166.67
   0   1  -1 7038.82  166.70
   0  -1   1 7315.89  166.71
   0   1  -1 6876.85  166.95
   0   1  -1 7401.38  167.01
   0  -1   1 7469.81  167.03
   0  -1   0  176.70    3.05
   0   1   0  193.92    3.02
   0   1   0  208.73    3.40
   0  -1  -1  641.74   15.97
   0  -1  -1  649.74   16.29
   0  -1  -1  654.43   15.98
   0   1   1  642.95   16.17
   0   1   1  634.55   16.39
   0  -1  -1  620.67   16.32
   0  -1  -1  650.12   15.85
   0  -1  -1  630.75   16.31
   0  -1  -1  621.64   16.15
   0   1   1  631.54   16.26
   0   1   1  641.67   16.29
   0  -1  -2   99.66    3.75
   0  -1  -2   97.88    3.17
   0  -1  -2   97.15    3.59
   0   1   2  100.82    3.78
   0   1   2   90.93    3.88
   0  -1  -2   97.19    3.96
   0   1   2   97.30    3.98
   0  -1  -2  102.94    3.22
   0  -1  -2   92.98    3.28
   0   1   2   96.10    3.54
   0   1   2  102.27    3.86
   0  -1  -2  104.33    3.93
   0  -1  -3  184.33    5.30
   0  -1  -3  194.74    6.47
   0  -1  -3  186.43    6.27
   0   1   3  184.83    5.84
   0   1   3  185.09    5.68
   0  -1  -3  190.65    5.59
   0  -1  -3  185.41    6.70
   0   1   3  184.10    6.77
   0   1   3  197.17    6.34
   0  -1  -3  182.01    6.46
   0   1   3  184.64    6.91
   0  -1  -3  191.36    6.60
   0  -1  -3  189.56    5.67
   0   1   3  187.71    5.63
   0  -1  -3  188.75    5.48
   0  -1  -3  197.51    6.03
   0   1   3  188.33    5.90
   0   1   3  181.10    5.46
   0  -1  -4  693.52   18.75
   0  -1  -4  674.97   16.82
   0  -1  -4  688.96   18.57
   0   1   4  664.40   17.34
   0   1   4  675.17   17.87
   0  -1  -4  661.17   17.50
   0  -1  -4  654.95   18.53
   0  -1  -4  693.93   19.17
   0   1   4  675.49   19.51
   0   1   4  670.31   18.60
   0   1   4  665.82   18.52
   0  -1  -4  663.29   16.93
   0   1   4  712.86   17.77
   0  -1  -4  688.22   17.62
   0  -1  -4  688.04   18.89
   0  -1  -4  668.65   17.82
   0   1   4  667.79   16.94
   0  -1  -5 9570.81  231.08
   0  -1  -5 9965.91  231.31
   0  -1  -5 9409.30  228.43
   0  -1  -5 9874.70  231.06
   0   1   5 9439.06  228.84
   0  -1  -5 9710.88  231.05
   0  -1  -5 9549.48  228.80
   0   1   5 9689.72  230.08
   0  -1  -5 9999.00  229.77
   0   1   5 9980.21  231.16
   0  -1  -5 9664.73  230.87
   0  -1  -5 9821.71  231.68
   0   1   5 9920.97  232.59
   0   1   5 9769.74  230.88
   0  -1  -5 9528.06  229.81
   0  -1  -5 9843.04  231.41
   0  -1  -5 9816.44  228.50
   0  -1  -5 9951.07  229.83
   0   1   5 9558.13  228.49
   0  -1  -6 1243.43   33.45
   0  -1  -6 1303.66   33.70
   0  -1  -6 1286.94   33.34
   0  -1  -6 1249.53   33.15
   0   1   6 1217.90   32.22
   0  -1  -6 1247.24   31.96
   0   1   6 1272.94   33.58
   0   1   6 1274.72   33.51
   0  -1  -6 1189.92   32.86
   0  -1  -6 1274.10   32.98
   0   1   6 1254.20   34.99
   0   1   6 1248.20   32.97
   0  -1  -6 1308.11   33.77
   0   1   6 1208.28   33.18
   0  -1  -6 1256.25   32.04
   0  -1  -6 1197.95   31.82
   0  -1  -7 3031.89   76.79
   0  -1  -7 3106.64   77.03
   0   1   7 2995.79   77.11
   0   1   7 3065.38   75.36
   0  -1  -7 3004.34   76.07
   0   1   7 3015.57   76.77
   0  -1  -7 3009.73   74.97
   0  -1  -7 3082.96   76.50
   0   1   7 3066.14   76.06
   0  -1  -7 2970.61   75.97
   0   1   7 3007.78   76.80
   0  -1  -7 3302.72   76.48
   0   1   7 3044.88   78.71
   0  -1  -7 3149.46   77.09
   0  -1  -7 3086.47   75.10
   0   1   7 3113.65   76.52
   0  -1  -7 2980.51   74.74
   0  -1  -8 1302.33   35.75
   0  -1  -8 1346.02   36.07
   0   1   8 1301.32   36.43
   0   1   8 1275.18   34.10
   0   1   8 1272.49   33.69
   0  -1  -8 1302.04   34.87
   0   1   8 1287.26   35.84
   0  -1  -8 1320.63   35.54
   0  -1  -8 1265.47   33.88
   0   1   8 1334.06   38.16
   0  -1  -8 1270.29   34.90
   0   1   8 1308.49   34.90
   0   1   8 1269.60   35.85
   0  -1  -8 1326.67   35.27
   0  -1  -8 1324.02   34.08
   0  -1  -8 1242.16   33.42
   0   1   8 1313.36   35.34
   0  -1  -9   23.11    3.15
   0  -1  -9   16.71    3.02
   0   1   9   14.66    3.01
   0  -1  -9   11.30    2.40
   0   1   9   13.86    2.03
   0   1   9   11.97    1.84
   0  -1  -9   14.43    2.54
   0  -1  -9    8.65    1.98
   0   1   9    9.55    2.35
   0  -1  -9   12.74    2.55
   0  -1  -9   16.30    2.71
   0  -1  -9   11.78    2.46
   0   1   9    7.86    2.04
   0   1   9   16.34    3.11
   0  -1  -9    9.86    2.23
   0   1   9    8.92    2.80
   0  -1  -9   12.97    1.88
   0  -1  -9   19.00    2.36
   0   1   9    9.29    2.40
   0   1   9   11.08    2.33
   0  -1 -10   11.73    2.58
   0  -1 -10   11.94    2.79
   0   1  10    7.37    2.78
   0   1  10   15.68    2.22
   0  -1 -10   10.10    2.24
   0   1  10   10.18    1.87
   0  -1 -10   11.48    2.22
   0  -1 -10   11.29    2.34
   0  -1 -10   12.66    2.56
   0  -1 -10   12.88    2.50
   0   1  10   10.71    2.83
   0   1  10   16.23    2.42
   0   1  10   10.54    3.21
   0   1  10    8.43    2.55
   0  -1 -10    9.69    1.95
   0  -1 -10    9.34    1.69
   0   1  10   11.44    2.48
   0  -1 -11    8.35    2.38
   0  -1 -11    3.09    2.08
   0   1  11    5.81    2.69
   0   1  11    5.11    1.66
   0   1  11    8.02    1.83
   0  -1 -11    7.64    2.11
   0  -1 -11    5.94    2.00
   0   1  11    7.70    3.00
   0   1  11    3.81    1.93
   0   1  11    6.80    3.38
   0  -1 -11    8.93    2.39
   0   1  11    4.49    2.31
   0  -1 -11    7.42    2.07
   0  -1 -12   56.23    5.42
   0  -1 -12   54.69    5.70
   0   1  12   61.46    6.10
   0   1  12   67.78    4.69
   0   1  12   64.25    4.28
   0  -1 -12   54.56    4.40
   0   1  12   69.58    6.52
   0   1  12   52.38    4.56
   0   1  12   63.58    6.80
   0   1  12   52.43    5.47
   0  -1 -12   62.78    4.57
   0  -1 -13   16.33    3.52
   0  -1 -13    9.46    2.99
   0  -1 -13   10.67    3.46
   0   1  13   12.92    4.03
   0   1  13   12.47    2.48
   0   1  13    9.00    2.05
   0  -1 -13    7.54    2.35
   0   1  13   10.13    2.53
   0   1  13   12.19    3.57
   0   1  13    9.72    3.91
   0  -1 -13   12.99    2.63
   0   1  13   11.42    3.15
   0  -1 -14  478.28   18.74
   0  -1 -14  440.69   18.21
   0  -1 -14  421.31   18.62
   0   1  14  447.16   19.50
   0   1  14  459.70   15.18
   0  -1 -14  441.31   15.41
   0   1  14  461.64   16.64
   0   1  14  428.55   18.70
   0   1  14  457.49   19.75
   0   1  14  474.82   21.60
   0  -1 -14  450.75   16.23
   0  -1 -15  389.81   16.99
   0  -1 -15  357.53   16.39
   0  -1 -15  333.28   16.65
   0   1  15  359.85   17.84
   0   1  15  386.46   13.30
   0  -1 -15  342.06   13.30
   0   1  15  366.41   19.51
   0   1  15  404.13   18.50
   0   1  15  378.36   17.32
   0  -1 -16  305.15   15.26
   0  -1 -16  298.60   15.06
   0  -1 -16  333.18   16.34
   0   1  16  301.70   16.51
   0   1  16  305.72   11.60
   0  -1 -16  286.78   11.72
   0   1  16  315.41   16.53
   0   1  16  306.72   17.97
   0   1  16  302.10   15.71
   0  -1 -17   71.75    7.47
   0  -1 -17   71.80    7.42
   0  -1 -17   74.45    8.10
   0   1  17   77.32    8.63
   0   1  17   68.95    4.86
   0  -1 -17   57.01    4.77
   0   1  17   78.78    9.39
   0   1  17   78.79    8.38
   0   1  17   59.63    7.23
   0  -1 -18   78.45    7.91
   0  -1 -18   74.39    8.33
   0   1  18   81.92    9.27
   0   1  18   81.12    5.29
   0   1  18   81.67    8.70
   0   1  18   84.25   10.28
   0   1  18   83.11    8.72
   0  -1 -19   16.60    5.01
   0   1  19   25.68    6.02
   0  -1 -19   31.57    6.12
   0  -1 -19   32.59    5.51
   0   1  19   32.57    7.23
   0   1  19   25.99    5.76
   0   1  19   22.91    5.29
   0  -1 -20    6.36    4.22
   0   1  20    5.84    4.84
   0  -1 -20   12.37    5.10
   0  -1 -20   13.01    4.53
   0   1  20   13.16    4.91
   0   1  20    8.64    6.03
   0   1  20    9.90    4.63
   0  -1 -21  153.55   12.24
   0   1  21  146.73   13.42
   0  -1 -21  147.95   12.64
   0  -1 -21  164.67   12.25
   0   1  21  149.86   15.04
   0   1  21  162.90   13.32
   0   1  21  160.56   13.14
   0  -1 -22   72.78    9.03
   0  -1 -22   92.17   10.29
   0   1  22   67.79   10.16
   0   1  22   67.45    9.39
   0   1  22   73.65    9.60
   0   2 -23    7.13    5.07
   0   2 -23    6.03    4.84
   0  -2  23   12.92    6.23
   0  -2  23   12.98    4.93
   0  -2  23   13.65    6.55
   0  -2  23    9.74    5.48
   0   2 -22    1.94    4.39
   0  -2  22   -2.24    4.85
   0   2 -22    1.65    4.31
   0  -2  22   -1.67    4.23
   0  -2  22    2.61    5.77
   0  -2  22   -1.03    4.26
   0   2 -21   38.50    6.59
   0   2 -21   19.33    5.69
   0  -2  21   27.69    6.79
   0   2 -21   43.16    6.65
   0  -2  21   41.14    6.90
   0  -2  21   37.13    8.04
   0  -2  21   38.58    6.48
   0  -2  21   35.32    7.06
   0   2 -20   84.32    8.59
   0   2 -20   87.87    9.44
   0  -2  20   74.53    9.48
   0   2 -20   78.97    8.32
   0  -2  20   70.57    8.35
   0  -2  20   90.02   10.84
   0  -2  20   78.29    8.41
   0  -2  20   68.64    8.55
   0   2 -19   76.17    8.53
   0  -2  19  109.98   10.84
   0   2 -19   88.13    8.48
   0  -2  19   80.70    8.34
   0  -2  19   90.38    8.65
   0  -2  19   82.62   10.42
   0  -2  19   89.92    9.27
   0   2 -19   85.84    8.45
   0   2 -18  164.03   12.00
   0  -2  18  158.24   12.61
   0   2 -18  167.57   11.18
   0  -2  18  143.50   11.07
   0  -2  18  181.81   11.79
   0  -2  18  162.96   13.70
   0  -2  18  180.78   12.48
   0   2 -18  184.49   11.63
   0  -2  17  112.90    7.21
   0   2 -17   98.18    9.11
   0  -2  17   79.70    9.35
   0   2 -17  107.24    8.50
   0  -2  17   75.72    7.81
   0  -2  17   81.73    9.54
   0  -2  17  105.92    9.25
   0  -2  17  110.19    8.74
   0   2 -17   95.70    8.27
   0  -2  16   69.58    5.65
   0   2 -16   53.20    3.54
   0  -2  16   67.45    7.91
   0  -2  16   51.90    6.51
   0   2 -16   60.96    6.47
   0  -2  16   66.19    8.30
   0  -2  16   82.77    7.95
   0  -2  16   59.55    6.54
   0   2 -16   80.62    7.35
   0  -2  15  202.54    9.64
   0   2 -15  178.76   10.51
   0   2 -15  160.43    6.72
   0  -2  15  190.94   11.24
   0   2 -15  162.22    8.30
   0  -2  15  206.53   13.49
   0  -2  15  186.24   11.66
   0  -2  15  170.21   10.47
   0   2 -15  202.37   11.13
   0   2 -14  232.11   11.94
   0   2 -14  237.61   11.96
   0  -2  14  225.48   12.10
   0   2 -14  230.81    9.96
   0  -2  14  268.11   13.57
   0  -2  14  232.89   14.01
   0  -2  14  244.21   12.26
   0  -2  14  259.80   11.13
   0   2 -13  355.31   14.88
   0   2 -13  343.29   15.47
   0   2 -13  340.31   14.54
   0  -2  13  348.07   15.21
   0  -2  13  353.30   14.85
   0   2 -13  338.33   12.51
   0  -2  13  357.66   15.94
   0  -2  13  360.62   17.32
   0  -2  13  394.16   13.99
   0  -2  13  317.88   12.36
   0   2 -13  352.35   13.79
   0   2 -12  484.06   18.01
   0   2 -12  499.05   18.90
   0   2 -12  487.72   18.05
   0   2 -12  491.33   16.39
   0  -2  12  500.94   18.50
   0   2 -12  475.20   15.73
   0  -2  12  488.53   19.09
   0  -2  12  472.53   17.79
   0  -2  12  537.46   20.99
   0  -2  12  484.59   16.18
   0  -2  12  498.15   16.93
   0   2 -12  490.25   17.13
   0  -2  11   86.29    5.61
   0  -2  11   78.47    5.15
   0   2 -11   88.70    5.73
   0  -2  11   86.69    5.20
   0   2 -11   95.21    6.91
   0   2 -11   84.80    6.07
   0  -2  11   85.78    6.32
   0   2 -11   87.71    5.35
   0  -2  11   84.52    6.54
   0   2 -11   86.80    4.94
   0  -2  11   89.37    7.62
   0  -2  11   85.45    6.02
   0   2 -11   92.92    6.39
   0   2 -10  331.82   13.00
   0  -2  10  334.99   12.44
   0  -2  10  354.36   12.54
   0  -2  10  329.58   11.88
   0  -2  10  338.29    9.42
   0   2 -10  353.80   12.65
   0  -2  10  338.70    9.06
   0   2 -10  318.10    9.10
   0   2 -10  332.02   13.75
   0   2 -10  352.26   13.16
   0   2 -10  324.20    8.87
   0  -2  10  310.36   12.88
   0   2 -10  335.54   11.79
   0   2 -10  356.92   12.67
   0   2 -10  332.79   11.29
   0  -2  10  348.64   14.91
   0  -2  10  341.71   12.98
   0  -2  10  359.29   14.03
   0  -2  10  337.49   11.58
   0   2  -9   66.34    4.92
   0  -2   9   77.98    4.86
   0  -2   9   73.59    4.57
   0   2  -9   76.29    4.95
   0  -2   9   89.33    5.24
   0  -2   9   68.76    3.30
   0  -2   9   75.33    3.03
   0   2  -9   72.37    5.58
   0   2  -9   78.25    3.39
   0   2  -9   71.11    5.01
   0  -2   9   66.74    4.98
   0   2  -9   79.02    4.92
   0   2  -9   77.04    4.49
   0  -2   9   80.63    6.26
   0  -2   9   72.12    4.87
   0  -2   9   76.46    5.64
   0   2  -9   71.39    4.09
   0  -2   9   73.29    4.20
   0   2  -9   71.21    2.94
   0  -2   8   99.31    5.36
   0   2  -8  103.36    5.76
   0  -2   8  105.02    5.60
   0   2  -8  101.18    5.61
   0   2  -8  104.88    5.55
   0  -2   8  103.39    5.38
   0  -2   8  104.38    3.87
   0   2  -8   90.17    4.19
   0   2  -8  100.15    6.30
   0   2  -8  100.68    5.76
   0   2  -8  103.14    5.00
   0  -2   8   91.63    6.29
   0  -2   8   98.18    5.70
   0  -2   8  107.65    6.81
   0  -2   8  102.01    6.18
   0  -2   8  105.88    5.57
   0   2  -8  101.82    4.72
   0  -2   8  103.45    4.80
   0   2  -8  100.20    3.85
   0   2  -7 2806.19   69.91
   0  -2   7 2772.80   69.32
   0  -2   7 2719.26   69.45
   0   2  -7 2827.88   69.59
   0   2  -7 2687.07   69.61
   0  -2   7 2871.20   69.78
   0  -2   7 2719.00   67.20
   0   2  -7 2653.92   68.08
   0   2  -7 2806.36   70.97
   0   2  -7 2776.07   69.86
   0  -2   7 2837.29   71.20
   0   2  -7 2836.45   68.60
   0  -2   7 2829.97   70.04
   0  -2   7 2788.28   69.25
   0  -2   7 2903.22   70.77
   0  -2   7 2898.85   71.62
   0   2  -7 2783.49   68.23
   0   2  -7 2680.73   67.34
   0  -2   7 2911.80   67.42
   0  -2   7 2757.64   68.14
   0   2  -6   89.52    4.79
   0  -2   6   92.59    4.56
   0  -2   6   85.26    4.59
   0  -2   6   92.59    4.82
   0   2  -6   91.42    4.76
   0   2  -6   95.98    4.94
   0  -2   6   94.80    3.69
   0   2  -6   97.30    4.45
   0   2  -6   95.88    5.48
   0   2  -6   94.42    4.90
   0  -2   6   97.55    4.43
   0  -2   6   92.57    4.88
   0   2  -6   90.00    4.13
   0  -2   6   91.01    5.14
   0  -2   6   93.62    5.47
   0  -2   6   87.73    4.33
   0   2  -6   86.81    3.79
   0  -2   6   91.99    3.78
   0  -2   6   94.12    3.91
   0  -2   5  940.27   25.10
   0   2  -5  929.74   25.38
   0  -2   5  956.19   25.44
   0   2  -5  963.59   25.33
   0  -2   5  935.67   23.94
   0   2  -5  942.15   26.14
   0   2  -5  895.20   24.93
   0  -2   5  912.30   25.01
   0   2  -5  955.12   25.31
   0  -2   5  987.42   25.51
   0  -2   5  925.12   24.36
   0   2  -5  947.69   24.20
   0  -2   5  940.84   24.39
   0  -2   5  975.91   26.12
   0   2  -5  920.40   24.20
   0  -2   5  958.12   23.76
   0  -2   5  924.78   24.18
   0  -2   4  614.14   16.62
   0  -2   4  595.43   16.53
   0   2  -4  598.12   16.94
   0  -2   4  607.39   15.97
   0  -2   4  593.74   17.67
   0   2  -4  596.95   17.03
   0   2  -4  575.49   17.38
   0  -2   4  607.58   16.60
   0   2  -4  614.67   16.77
   0  -2   4  615.24   16.87
   0  -2   4  599.51   15.85
   0   2  -4  598.49   15.72
   0  -2   4  598.85   17.04
   0  -2   4  600.77   15.68
   0   2  -4  586.80   16.19
   0  -2   4  598.02   16.28
   0  -2   3  423.87   11.76
   0  -2   3  400.50   11.48
   0   2  -3  389.64   12.36
   0  -2   3  427.45   11.81
   0   2  -3  428.87   11.96
   0   2  -3  424.54   12.20
   0   2  -3  418.30   10.95
   0  -2   3  416.15   11.01
   0  -2   3  414.49   11.80
   0   2  -3  395.35   11.77
   0   2  -2   81.39    3.62
   0  -2   2   81.13    3.38
   0   2  -2   77.69    3.38
   0   2  -2   78.84    3.37
   0   2  -2   77.99    3.73
   0  -2   2   77.44    3.13
   0  -2   2   81.74    3.22
   0  -2   2   81.38    3.28
   0   2  -2   77.85    3.57
   0  -2   1 3371.10   80.56
   0   2  -1 3315.21   80.60
   0   2  -1 3351.43   80.93
   0   2  -1 3419.41   80.81
   0   2  -1 3281.43   81.03
   0  -2   1 3241.55   81.11
   0  -2   1 3357.49   80.15
   0   2  -1 3452.14   80.65
   0  -2   0  953.27   23.21
   0  -2   0  899.14   23.75
   0   2   0  936.94   23.66
   0  -2   0  943.29   23.51
   0   2   0  979.31   23.66
   0  -2   0  897.86   22.54
   0   2   0  920.01   22.92
   0   2   0  863.40   23.73
   0  -2   0  899.80   23.85
   0  -2  -1   27.05    1.71
   0   2   1   24.57    1.94
   0  -2  -1   30.91    2.13
   0  -2  -1   32.48    1.96
   0  -2  -1   28.76    1.43
   0   2   1   27.24    1.61
   0   2   1   21.42    1.74
   0  -2  -1   25.29    1.96
   0  -2  -2 2564.11   61.97
   0  -2  -2 2580.38   62.72
   0  -2  -2 2588.88   62.06
   0   2   2 2575.18   62.68
   0  -2  -2 2620.38   62.14
   0  -2  -2 2574.77   61.75
   0   2   2 2537.36   62.95
   0   2   2 2559.69   62.49
   0  -2  -2 2513.94   62.45
   0  -2  -2 2484.68   61.86
   0   2   2 2615.10   61.77
   0  -2  -2 2469.67   62.71
   0   2   2 2528.60   62.64
   0  -2  -3  393.52   11.40
   0  -2  -3  407.28   12.25
   0  -2  -3  408.65   11.27
   0   2   3  384.54   12.30
   0  -2  -3  399.36   11.73
   0   2   3  411.03   12.21
   0   2   3  410.07   10.88
   0   2   3  430.43   11.22
   0  -2  -3  407.23   11.55
   0   2   3  396.07   12.63
   0   2   3  396.17   12.39
   0  -2  -3  384.65   11.46
   0   2   3  387.31   11.82
   0  -2  -3  401.99   11.11
   0   2   3  412.85   11.02
   0  -2  -3  392.01   11.56
   0   2   3  392.94   12.16
   0  -2  -3  409.85   12.47
   0   2   3  394.32   11.65
   0   2   3  396.26   11.57
   0  -2  -4  723.00   20.39
   0  -2  -4  726.77   18.90
   0  -2  -4  745.06   19.98
   0   2   4  747.66   20.22
   0   2   4  769.00   20.63
   0   2   4  717.04   20.06
   0  -2  -4  701.03   18.70
   0   2   4  734.24   19.01
   0  -2  -4  713.68   19.64
   0   2   4  742.52   21.21
   0  -2  -4  739.80   20.85
   0   2   4  699.55   20.86
   0   2   4  721.99   19.72
   0  -2  -4  704.37   20.60
   0   2   4  724.67   20.41
   0   2   4  701.11   19.84
   0   2   4  711.71   19.23
   0  -2  -4  727.27   19.01
   0  -2  -4  705.22   19.20
   0   2   4  760.05   18.87
   0  -2  -5   13.68    2.02
   0   2   5    8.12    1.76
   0  -2  -5   12.21    1.38
   0  -2  -5   13.52    1.98
   0   2   5    9.30    1.86
   0   2   5   11.04    1.68
   0  -2  -5   10.40    1.29
   0   2   5    6.69    1.40
   0  -2  -5    7.43    1.60
   0   2   5    6.05    1.89
   0   2   5    8.36    2.12
   0   2   5   11.87    2.39
   0   2   5    7.24    1.23
   0  -2  -5   10.24    2.02
   0   2   5    6.71    1.45
   0  -2  -5    9.92    1.33
   0  -2  -5   10.59    1.47
   0   2   5    8.19    1.55
   0   2   5    6.79    1.13
   0   2   6  488.73   14.85
   0  -2  -6  445.88   12.66
   0  -2  -6  468.68   15.19
   0   2   6  482.89   15.26
   0  -2  -6  450.54   14.53
   0   2   6  455.21   13.62
   0  -2  -6  455.92   13.01
   0  -2  -6  497.55   13.19
   0   2   6  457.43   16.09
   0  -2  -6  475.50   14.43
   0   2   6  467.70   15.24
   0   2   6  475.96   16.05
   0   2   6  479.53   13.91
   0   2   6  452.83   14.72
   0  -2  -6  463.44   15.40
   0  -2  -6  462.83   13.49
   0   2   6  448.22   12.85
   0  -2  -6  467.45   12.88
   0  -2  -7  390.97   13.49
   0  -2  -7  381.68   13.52
   0  -2  -7  376.15   10.68
   0   2   7  394.75   13.77
   0  -2  -7  379.68   12.98
   0   2   7  374.64   11.36
   0  -2  -7  371.33   11.27
   0   2   7  375.89   12.15
   0  -2  -7  399.02   11.39
   0  -2  -7  395.42   12.79
   0   2   7  395.60   14.90
   0   2   7  370.96   13.35
   0   2   7  366.77   10.69
   0  -2  -7  374.09   13.69
   0  -2  -7  387.00   10.76
   0   2   7  370.06   13.12
   0  -2  -7  377.45   11.80
   0  -2  -8  276.52   11.13
   0  -2  -8  261.40    8.45
   0   2   8  273.97    9.82
   0  -2  -8  280.96   11.32
   0  -2  -8  270.99    8.03
   0  -2  -8  279.34   11.32
   0  -2  -8  268.67   10.64
   0   2   8  265.94    8.42
   0   2   8  284.73   11.54
   0  -2  -8  273.56   10.75
   0  -2  -8  283.51    9.08
   0   2   8  296.65   11.22
   0  -2  -8  277.81   10.42
   0   2   8  281.27   12.64
   0  -2  -8  270.41    9.48
   0   2   8  271.59   10.86
   0   2   8  283.36   11.13
   0  -2  -8  263.04   11.22
   0   2   8  271.24    7.97
   0  -2  -9  517.09   18.13
   0  -2  -9  537.67   17.98
   0  -2  -9  514.00   14.28
   0   2   9  531.82   16.45
   0  -2  -9  554.75   18.63
   0  -2  -9  531.52   13.91
   0   2   9  551.73   18.82
   0   2   9  519.73   14.14
   0   2   9  535.69   13.82
   0  -2  -9  534.63   17.68
   0  -2  -9  524.87   15.48
   0  -2  -9  528.55   17.67
   0   2   9  550.76   20.34
   0  -2  -9  559.93   17.52
   0   2   9  554.98   17.97
   0   2   9  535.21   18.20
   0  -2  -9  533.91   16.22
   0  -2 -10  914.24   27.98
   0  -2 -10  958.15   28.41
   0   2  10  916.30   28.44
   0   2  10  844.02   22.00
   0  -2 -10  904.73   27.04
   0   2  10  926.22   25.71
   0  -2 -10  910.18   24.51
   0  -2 -10  938.50   27.28
   0   2  10  945.71   30.52
   0   2  10  931.41   27.17
   0  -2 -10  970.70   27.02
   0  -2 -10  919.41   25.43
   0   2  10  905.17   27.93
   0  -2 -11  989.55   29.74
   0  -2 -11  907.16   29.45
   0   2  11  942.37   30.10
   0  -2 -11  902.50   27.80
   0   2  11  935.27   26.06
   0   2  11  960.83   26.98
   0  -2 -11  922.68   25.61
   0   2  11  998.03   28.67
   0   2  11  896.87   31.75
   0   2  11  921.15   30.86
   0  -2 -11  916.01   26.59
   0   2  11  941.42   29.51
   0  -2 -12 1079.54   33.59
   0  -2 -12 1065.40   33.69
   0   2  12 1068.26   34.30
   0  -2 -12 1067.56   31.47
   0   2  12 1081.64   29.84
   0   2  12 1091.29   30.70
   0  -2 -12 1076.60   29.33
   0   2  12 1109.93   32.28
   0   2  12 1153.28   35.84
   0   2  12 1147.46   37.08
   0   2  12 1090.42   33.82
   0  -2 -12 1052.85   30.50
   0  -2 -13  882.36   29.18
   0  -2 -13  895.20   29.58
   0   2  13  911.92   30.26
   0   2  13  832.02   24.92
   0  -2 -13  898.27   26.67
   0   2  13  904.25   26.14
   0  -2 -13  831.61   24.48
   0   2  13  933.15   31.39
   0   2  13  910.20   27.75
   0   2  13  945.08   33.14
   0   2  13  923.94   29.79
   0  -2 -13  851.78   26.07
   0  -2 -14   31.02    4.94
   0  -2 -14   19.22    4.18
   0   2  14   31.95    5.00
   0  -2 -14   23.17    3.52
   0   2  14   19.75    3.08
   0   2  14   19.02    2.64
   0  -2 -14   25.17    2.92
   0   2  14   28.34    5.73
   0   2  14   24.68    5.11
   0   2  14   22.93    3.78
   0   2  14   15.40    3.75
   0  -2 -14   23.29    3.24
   0  -2 -15   21.81    4.51
   0   2  15   26.99    3.50
   0   2  15   27.48    3.02
   0  -2 -15   16.85    4.18
   0   2  15   29.73    5.33
   0  -2 -15   20.45    2.68
   0   2  15   21.19    3.70
   0   2  15   30.92    5.38
   0   2  15   32.50    6.26
   0   2  15   30.11    4.73
   0  -2 -15   21.39    3.24
   0  -2 -16   43.18    5.92
   0  -2 -16   43.45    5.86
   0   2  16   44.84    3.71
   0  -2 -16   57.73    6.66
   0   2  16   41.04    6.36
   0  -2 -16   41.06    3.91
   0  -2 -16   42.25    3.50
   0   2  16   44.97    4.92
   0   2  16   37.83    6.51
   0   2  16   37.95    7.03
   0   2  16   42.75    5.89
   0  -2 -17   29.07    5.14
   0  -2 -17   34.43    5.67
   0  -2 -17   20.97    4.77
   0   2  17   17.59    4.81
   0   2  17   22.33    2.81
   0  -2 -17   22.96    3.23
   0   2  17    9.39    4.05
   0   2  17   24.99    6.54
   0   2  17   23.70    4.96
   0  -2 -18   33.14    5.61
   0  -2 -18   27.92    5.17
   0   2  18   26.50    5.51
   0  -2 -18   26.31    5.55
   0   2  18   31.39    3.15
   0   2  18   28.93    6.85
   0   2  18   35.17    6.59
   0   2  18   34.85    5.76
   0  -2 -19   38.13    6.32
   0  -2 -19   48.53    7.04
   0   2  19   41.73    7.22
   0   2  19   46.17    8.92
   0   2  19   24.39    5.82
   0   2  19   32.70    6.55
   0  -2 -20  305.52   18.20
   0   2  20  327.02   19.55
   0   2  20  347.78   22.05
   0   2  20  354.40   19.98
   0   2  20  352.13   19.05
   0  -2 -21    4.75    5.12
   0  -2 -21   14.73    5.29
   0   2  21   14.18    5.69
   0   2  21    6.60    5.72
   0   2  21    1.04    5.07
   0   2  21   12.18    5.05
   0  -2 -22  154.13   12.91
   0  -2 -22  147.25   11.98
   0   2  22  126.31   12.63
   0   2  22  163.52   15.36
   0   2  22  145.31   13.33
   0   2  22  143.47   12.67
   0   3 -23   48.94    8.42
   0  -3  23   29.70    8.12
   0   3 -23   44.93    7.54
   0  -3  23   42.81    9.12
   0  -3  23   53.23    7.54
   0  -3  23   26.33    7.15
   0   3 -22    9.73    4.59
   0  -3  22   10.21    6.46
   0   3 -22   13.22    5.24
   0  -3  22   16.59    5.45
   0  -3  22   12.76    6.46
   0  -3  22   12.28    4.32
   0  -3  22   13.61    5.47
   0   3 -21   22.19    6.13
   0  -3  21   15.13    5.77
   0   3 -21   42.55    6.82
   0  -3  21   30.70    6.36
   0  -3  21   38.32    6.20
   0  -3  21   33.91    7.77
   0  -3  21   26.85    6.46
   0  -3  20  219.82   15.90
   0   3 -20  197.20   13.10
   0  -3  20  198.01   13.61
   0  -3  20  216.62   13.22
   0  -3  20  248.51   17.34
   0  -3  20  231.35   15.40
   0   3 -20  190.31   14.13
   0  -3  19   80.94    9.40
   0  -3  19   74.57    8.17
   0   3 -19   78.79    8.71
   0  -3  19   74.02    7.78
   0  -3  19   95.84   10.65
   0  -3  19   82.35    9.30
   0   3 -19   94.53    8.66
   0  -3  18   14.75    4.70
   0   3 -18   21.29    4.78
   0  -3  18   24.18    5.83
   0  -3  18   22.56    4.66
   0  -3  18   27.41    5.55
   0  -3  17  135.23    9.94
   0  -3  17  121.01   10.09
   0  -3  17  134.55   11.88
   0  -3  17  114.42    8.83
   0   3 -17  119.12    9.31
   0  -3  16   13.49    4.12
   0   3 -16    9.43    3.54
   0  -3  16   10.82    3.78
   0  -3  16   18.32    5.29
   0  -3  16   14.74    3.47
   0   3 -16   15.14    4.07
   0   3 -15   33.15    5.10
   0   3 -15   32.32    4.78
   0  -3  15   32.13    5.03
   0  -3  15   32.98    5.99
   0  -3  15   22.71    4.91
   0   3 -15   28.96    3.62
   0  -3  15   43.91    5.31
   0  -3  15   37.56    4.50
   0  -3  15   32.03    3.76
   0   3 -14   52.87    5.75
   0   3 -14   54.27    5.93
   0  -3  14   56.84    6.00
   0   3 -14   60.95    4.62
   0  -3  14   61.59    6.72
   0  -3  14   67.41    6.00
   0  -3  14   54.78    6.90
   0  -3  14   61.18    5.42
   0  -3  14   57.42    4.86
   0  -3  13   28.14    1.71
   0  -3  13   36.31    4.04
   0  -3  13   29.94    3.53
   0  -3  13   27.50    1.50
   0   3 -13   40.44    4.79
   0  -3  13   38.17    4.89
   0  -3  13   41.15    5.92
   0  -3  13   31.66    4.69
   0  -3  13   38.59    4.33
   0   3 -13   35.35    3.39
   0  -3  13   28.76    1.55
   0   3 -13   37.87    4.62
   0  -3  12   62.41    5.21
   0  -3  12   58.49    4.67
   0   3 -12   58.28    4.97
   0  -3  12   57.82    3.20
   0  -3  12   61.34    2.88
   0   3 -12   54.02    2.90
   0  -3  12   55.50    6.13
   0   3 -12   60.89    5.81
   0   3 -12   60.66    5.44
   0   3 -12   54.07    2.63
   0   3 -12   58.91    4.42
   0  -3  12   47.79    5.00
   0  -3  12   55.86    5.75
   0  -3  12   57.93    6.23
   0  -3  12   57.71    5.00
   0   3 -12   54.50    4.09
   0   3 -12   63.96    5.54
   0   3 -11   96.09    6.53
   0  -3  11   95.78    4.63
   0  -3  11   97.34    5.91
   0   3 -11   94.99    6.15
   0  -3  11  112.62    6.62
   0  -3  11   94.82    4.07
   0   3 -11   86.35    4.30
   0   3 -11   81.66    6.72
   0  -3  11   92.91    7.41
   0   3 -11   96.52    6.54
   0   3 -11  108.48    5.66
   0  -3  11   89.41    6.45
   0   3 -11   89.02    5.07
   0  -3  11   85.27    5.79
   0  -3  11   94.64    7.09
   0  -3  11   98.33    7.66
   0   3 -11   94.14    3.99
   0  -3  11  101.63    5.20
   0  -3  10  285.16   11.01
   0   3 -10  291.20   11.57
   0   3 -10  284.91   11.27
   0  -3  10  273.86   11.29
   0  -3  10  287.63   11.05
   0  -3  10  277.37    9.66
   0  -3  10  271.79    8.80
   0   3 -10  259.30   12.10
   0   3 -10  272.07    9.54
   0   3 -10  283.78   11.71
   0  -3  10  282.09   12.90
   0   3 -10  277.64   10.10
   0  -3  10  285.30   11.98
   0  -3  10  280.02   10.83
   0  -3  10  286.03   12.44
   0  -3  10  267.24   12.85
   0   3 -10  272.18    9.82
   0  -3  10  280.12    9.70
   0   3 -10  272.99    8.79
   0  -3   9  474.38   15.51
   0  -3   9  459.33   15.60
   0  -3   9  495.16   16.23
   0   3  -9  478.54   15.86
   0   3  -9  463.45   16.01
   0  -3   9  464.49   13.57
   0   3  -9  471.45   17.06
   0   3  -9  448.57   14.54
   0   3  -9  472.84   16.26
   0   3  -9  482.52   14.58
   0  -3   9  461.25   17.38
   0  -3   9  471.70   16.34
   0  -3   9  480.86   17.13
   0   3  -9  476.01   14.42
   0  -3   9  469.97   15.11
   0  -3   9  473.62   17.56
   0  -3   9  478.64   14.04
   0   3  -9  465.33   13.68
   0  -3   8  596.39   18.57
   0  -3   8  620.95   18.41
   0   3  -8  608.97   18.87
   0   3  -8  583.28   18.96
   0  -3   8  623.77   19.17
   0  -3   8  601.15   16.87
   0   3  -8  573.46   18.08
   0   3  -8  598.55   19.95
   0   3  -8  587.66   19.00
   0   3  -8  619.28   17.44
   0  -3   8  619.26   19.32
   0  -3   8  603.60   17.82
   0  -3   8  671.23   20.25
   0  -3   8  611.02   20.19
   0   3  -8  583.27   17.06
   0  -3   8  604.57   16.80
   0  -3   8  635.06   17.21
   0  -3   7  300.51   10.43
   0  -3   7  293.68   10.61
   0   3  -7  321.52   11.08
   0  -3   7  307.25   11.23
   0   3  -7  298.21   11.13
   0  -3   7  283.45    9.39
   0   3  -7  281.40   11.55
   0   3  -7  278.70   10.59
   0   3  -7  300.40   11.03
   0   3  -7  306.05    9.60
   0  -3   7  319.69   11.29
   0  -3   7  292.88    9.81
   0  -3   7  300.13    9.74
   0  -3   7  285.32   11.49
   0  -3   7  301.93    9.00
   0   3  -7  292.51    9.76
   0  -3   7  314.48    9.89
   0  -3   6 1537.63   39.25
   0  -3   6 1608.30   40.12
   0   3  -6 1492.87   39.80
   0  -3   6 1536.97   38.22
   0   3  -6 1454.74   40.37
   0   3  -6 1488.02   39.86
   0  -3   6 1565.59   41.24
   0   3  -6 1502.36   39.62
   0  -3   6 1479.00   39.12
   0  -3   6 1565.32   39.90
   0   3  -6 1491.37   37.82
   0  -3   6 1497.70   38.07
   0  -3   6 1465.64   39.96
   0  -3   6 1509.46   37.74
   0  -3   6 1530.24   38.68
   0   3  -6 1427.88   38.43
   0  -3   6 1504.00   37.03
   0  -3   5 2165.55   53.71
   0  -3   5 2228.86   53.85
   0   3  -5 2160.12   54.44
   0   3  -5 2083.34   54.78
   0  -3   5 2134.11   53.10
   0  -3   5 2173.02   55.64
   0   3  -5 2106.04   54.86
   0  -3   5 2174.47   53.77
   0   3  -5 2189.85   54.10
   0  -3   5 2130.62   52.50
   0   3  -5 2165.68   52.36
   0  -3   5 2077.33   51.89
   0  -3   5 2167.69   54.15
   0   3  -5 2055.73   53.47
   0  -3   5 2173.09   53.71
   0  -3   4  236.42    8.06
   0   3  -4  234.67    8.58
   0   3  -4  223.61    8.77
   0  -3   4  234.50    7.91
   0  -3   4  233.45    9.31
   0   3  -4  218.72    9.12
   0  -3   4  236.42    8.14
   0   3  -4  246.70    8.43
   0  -3   4  237.86    7.13
   0  -3   4  238.02    8.01
   0   3  -4  223.43    8.20
   0  -3   4  231.36    8.35
   0  -3   3  808.23   21.74
   0  -3   3  835.32   21.92
   0  -3   3  861.19   22.11
   0   3  -3  820.55   22.26
   0   3  -3  803.09   22.73
   0   3  -3  840.97   22.54
   0  -3   3  812.05   21.22
   0   3  -3  809.02   22.51
   0   3  -2 1159.81   30.32
   0  -3   2 1181.09   30.16
   0   3  -2 1187.29   30.46
   0   3  -2 1172.40   30.78
   0   3  -2 1199.56   30.55
   0   3  -2 1118.08   30.72
   0  -3   2 1187.11   29.81
   0  -3   2 1167.90   29.65
   0   3  -2 1189.32   30.40
   0  -3   1 9611.91  223.52
   0  -3   1 9323.03  223.53
   0   3  -1 9414.88  222.71
   0   3  -1 9643.92  224.05
   0  -3   1 9760.05  223.93
   0   3  -1 9387.52  224.09
   0   3  -1 9189.66  222.22
   0   3  -1 9227.04  224.39
   0  -3   1 9285.40  224.57
   0  -3   0  547.36   14.91
   0   3   0  545.38   15.55
   0   3   0  568.70   15.56
   0  -3   0  559.03   15.40
   0  -3   0  546.69   14.05
   0   3   0  536.17   13.58
   0   3   0  526.45   14.56
   0  -3   0  542.96   14.57
   0  -3   0  542.82   16.01
   0   3   0  504.90   15.64
   0  -3  -1  462.30   12.61
   0  -3  -1  445.11   13.50
   0   3   1  456.71   13.30
   0  -3  -1  461.01   13.03
   0   3   1  442.60   13.37
   0   3   1  443.50   11.59
   0  -3  -1  441.26   11.63
   0  -3  -1  429.74   12.73
   0   3   1  435.19   12.89
   0   3   1  414.91   11.87
   0  -3  -1  434.26   13.51
   0  -3  -2  428.57   12.31
   0   3   2  428.54   12.72
   0  -3  -2  425.68   12.60
   0  -3  -2  449.69   13.46
   0   3   2  436.36   13.24
   0   3   2  428.92   11.03
   0  -3  -2  413.44   11.76
   0   3   2  415.52   12.42
   0   3   2  436.53   13.30
   0  -3  -2  427.43   13.20
   0  -3  -3  670.39   18.54
   0  -3  -3  673.72   19.62
   0   3   3  663.29   19.29
   0  -3  -3  689.70   18.72
   0  -3  -3  680.29   19.66
   0   3   3  687.83   20.56
   0   3   3  693.32   19.66
   0  -3  -3  685.52   18.80
   0  -3  -3  683.03   16.94
   0  -3  -3  686.52   18.37
   0   3   3  688.57   19.98
   0   3   3  655.94   19.27
   0  -3  -3  682.40   18.54
   0   3   3  660.83   19.12
   0  -3  -3  681.96   19.31
   0   3   3  717.25   18.40
   0  -3  -4  325.77   10.40
   0  -3  -4  330.36   10.33
   0   3   4  331.44   11.16
   0  -3  -4  316.09   11.38
   0   3   4  329.06   11.40
   0   3   4  327.55   11.81
   0  -3  -4  346.94   10.91
   0  -3  -4  332.89   11.47
   0  -3  -4  329.81    9.09
   0   3   4  340.17    9.80
   0  -3  -4  324.90   10.44
   0   3   4  360.82   10.32
   0   3   4  327.99   11.61
   0   3   4  330.08   11.96
   0   3   4  321.19   10.68
   0  -3  -4  331.36   10.83
   0  -3  -4  334.32   10.52
   0  -3  -4  320.16   11.61
   0   3   4  330.70   11.08
   0   3   4  336.42    9.94
   0  -3  -5  855.83   23.56
   0   3   5  848.54   24.89
   0  -3  -5  870.96   24.15
   0  -3  -5  860.90   24.98
   0   3   5  917.14   25.25
   0  -3  -5  882.19   25.13
   0   3   5  879.85   24.47
   0  -3  -5  848.84   23.12
   0   3   5  884.05   23.17
   0   3   5  855.06   25.53
   0  -3  -5  865.37   23.82
   0   3   5  828.76   25.57
   0  -3  -5  888.38   24.00
   0   3   5  897.91   26.04
   0   3   5  870.18   23.68
   0   3   5  859.65   24.88
   0  -3  -5  863.41   25.49
   0   3   5  909.39   22.88
   0   3   5  856.71   24.21
   0  -3  -5  848.36   23.65
   0   3   5  900.39   24.35
   0  -3  -6   86.39    4.61
   0  -3  -6   94.35    4.33
   0   3   6   92.09    5.24
   0  -3  -6   94.46    5.67
   0   3   6  106.40    5.70
   0   3   6   88.26    5.19
   0  -3  -6   89.15    5.07
   0  -3  -6   86.48    5.45
   0   3   6  102.94    5.91
   0   3   6   94.81    4.45
   0  -3  -6   87.91    4.85
   0   3   6   93.22    6.20
   0   3   6   97.13    6.22
   0  -3  -6   99.59    5.20
   0   3   6   92.51    6.02
   0  -3  -6   97.51    5.99
   0   3   6   93.66    5.00
   0  -3  -6   84.57    4.27
   0   3   6   98.75    4.62
   0  -3  -6   97.13    4.61
   0   3   6   89.68    4.06
   0   3   6   93.43    5.22
   0  -3  -7 1822.55   49.06
   0  -3  -7 1791.03   45.84
   0   3   7 1908.79   48.24
   0   3   7 1821.48   48.69
   0  -3  -7 1858.03   47.96
   0  -3  -7 1837.53   48.75
   0   3   7 1778.11   47.40
   0  -3  -7 1825.69   45.79
   0   3   7 1777.68   46.23
   0  -3  -7 1826.89   47.59
   0   3   7 1862.83   50.40
   0  -3  -7 1821.06   47.79
   0   3   7 1862.27   50.35
   0   3   7 1853.42   49.52
   0  -3  -7 1819.36   46.33
   0  -3  -7 1859.65   49.65
   0   3   7 1851.82   48.34
   0   3   7 1820.50   46.18
   0   3   7 1885.12   47.32
   0  -3  -7 1877.29   46.24
   0  -3  -8  698.90   19.88
   0   3   8  668.50   20.08
   0  -3  -8  667.25   18.74
   0  -3  -8  700.91   22.27
   0  -3  -8  664.96   20.95
   0  -3  -8  650.42   21.58
   0   3   8  705.86   22.10
   0   3   8  669.62   19.88
   0  -3  -8  675.20   18.92
   0  -3  -8  705.56   21.64
   0  -3  -8  740.01   20.98
   0   3   8  687.26   22.25
   0   3   8  686.16   23.44
   0  -3  -8  693.79   21.06
   0   3   8  695.25   23.49
   0  -3  -8  702.73   22.69
   0   3   8  686.72   21.57
   0   3   8  678.24   20.12
   0  -3  -8  670.16   19.51
   0   3   8  685.68   18.90
   0  -3  -8  713.49   19.00
   0  -3  -9 1326.27   38.36
   0  -3  -9 1325.88   34.18
   0  -3  -9 1335.65   38.62
   0  -3  -9 1365.10   37.44
   0   3   9 1335.40   35.15
   0   3   9 1338.99   38.48
   0  -3  -9 1359.08   35.25
   0   3   9 1348.63   36.17
   0  -3  -9 1297.61   34.65
   0   3   9 1344.76   40.46
   0  -3  -9 1320.56   37.20
   0  -3  -9 1401.56   37.10
   0   3   9 1372.58   38.52
   0   3   9 1368.73   34.26
   0  -3  -9 1388.51   39.34
   0  -3  -9 1332.45   35.49
   0   3   9 1319.58   37.89
   0  -3 -10  698.20   23.36
   0  -3 -10  681.52   18.69
   0  -3 -10  697.85   23.60
   0   3  10  690.94   23.35
   0  -3 -10  713.75   22.37
   0   3  10  719.88   19.42
   0   3  10  700.11   20.98
   0  -3 -10  687.54   19.49
   0  -3 -10  729.71   23.69
   0   3  10  712.08   18.67
   0  -3 -10  656.58   19.56
   0   3  10  711.49   23.19
   0   3  10  659.24   24.96
   0  -3 -10  727.59   22.05
   0  -3 -10  672.01   20.38
   0   3  10  709.60   23.08
   0  -3 -11  246.10   11.96
   0  -3 -11  246.23   12.14
   0  -3 -11  234.11    7.48
   0   3  11  240.06    7.77
   0   3  11  258.15   12.28
   0  -3 -11  229.51   11.37
   0  -3 -11  231.90    7.97
   0   3  11  252.99   10.02
   0  -3 -11  229.83    8.72
   0   3  11  247.43    7.41
   0   3  11  250.36   11.60
   0   3  11  261.16   13.85
   0  -3 -11  232.73    9.49
   0   3  11  248.11   11.64
   0  -3 -12   12.79    3.29
   0  -3 -12   12.75    3.41
   0  -3 -12   13.76    1.16
   0   3  12   11.57    1.15
   0   3  12   16.71    3.77
   0  -3 -12   13.44    3.22
   0   3  12   17.78    2.37
   0  -3 -12   13.11    1.35
   0   3  12   13.59    2.39
   0  -3 -12   14.14    2.22
   0   3  12   14.06    3.36
   0   3  12   10.04    3.64
   0   3  12    8.99    2.82
   0  -3 -12   15.32    2.57
   0  -3 -13   39.78    5.14
   0  -3 -13   37.47    5.23
   0   3  13   34.74    5.17
   0   3  13   38.54    3.82
   0   3  13   33.39    3.16
   0  -3 -13   33.46    4.42
   0  -3 -13   36.90    3.30
   0   3  13   34.37    4.66
   0   3  13   37.87    5.71
   0   3  13   27.47    5.53
   0  -3 -13   39.43    3.86
   0   3  13   33.25    4.69
   0  -3 -14  256.62   13.68
   0  -3 -14  289.38   14.57
   0   3  14  297.67   15.01
   0   3  14  307.93   11.71
   0   3  14  287.83   10.50
   0  -3 -14  285.47   12.66
   0  -3 -14  255.35   10.15
   0   3  14  308.99   16.13
   0   3  14  293.46   16.71
   0   3  14  296.65   13.49
   0  -3 -14  252.19   11.21
   0   3  14  284.62   14.26
   0  -3 -15   88.96    7.84
   0  -3 -15   73.47    7.66
   0   3  15   81.56    8.08
   0  -3 -15   74.15    6.01
   0   3  15   77.35    4.78
   0   3  15   81.14    5.56
   0  -3 -15   70.02    4.77
   0   3  15   94.72    9.70
   0   3  15   84.19    8.92
   0   3  15   77.14    6.84
   0   3  15   82.44    7.64
   0  -3 -16  232.44   13.13
   0  -3 -16  189.70   12.55
   0   3  16  209.48   13.22
   0   3  16  223.02    9.80
   0   3  16  203.06    8.31
   0  -3 -16  208.65   10.03
   0  -3 -16  178.28    8.33
   0   3  16  210.23   11.42
   0   3  16  208.84   14.12
   0   3  16  214.75   14.85
   0   3  16  189.23   12.32
   0  -3 -17  714.44   27.16
   0   3  17  671.09   27.67
   0  -3 -17  651.94   27.01
   0   3  17  673.66   20.04
   0   3  17  717.38   29.44
   0   3  17  706.23   31.06
   0   3  17  721.85   24.95
   0   3  17  689.86   26.96
   0  -3 -18  235.76   14.16
   0  -3 -18  197.33   13.78
   0   3  18  212.18   11.84
   0   3  18  232.41   15.76
   0   3  18  230.23   16.76
   0   3  18  197.96   13.39
   0   3  18  221.34   14.56
   0  -3 -19  284.55   16.30
   0  -3 -19  267.83   16.40
   0   3  19  281.81   18.98
   0   3  19  280.70   17.78
   0   3  19  269.04   16.15
   0   3  19  262.65   16.80
   0  -3 -20   30.59    6.31
   0  -3 -20   34.79    6.79
   0   3  20   24.02    6.50
   0   3  20   19.03    6.86
   0   3  20   30.83    6.17
   0   3  20   24.71    6.54
   0  -3 -21   17.41    5.66
   0   3  21   13.34    6.41
   0   3  21   16.35    6.21
   0   3  21   15.73    5.21
   0   3  21   14.99    5.99
   0  -3 -22   71.14    9.49
   0   3  22   67.90    9.80
   0   3  22   83.48   10.55
   0   3  22   76.87   11.08
   0   3  22   69.73    8.97
   0   4 -23   48.40    8.53
   0  -4  23   47.00    9.45
   0   4 -23   54.85    8.20
   0  -4  23   45.47    8.27
   0  -4  23   37.86    9.17
   0  -4  23   68.59   10.02
   0   4 -22   21.65    6.34
   0  -4  22   40.26    8.85
   0   4 -22   35.01    6.88
   0  -4  22   29.65    6.33
   0  -4  22   28.43    5.48
   0  -4  22   38.59    8.93
   0  -4  22   33.95    7.43
   0   4 -21   10.33    4.98
   0  -4  21    6.56    5.72
   0  -4  21    7.06    4.69
   0   4 -21   19.87    5.59
   0  -4  21    9.98    3.99
   0  -4  21    5.91    5.35
   0  -4  21    7.06    5.19
   0  -4  20   30.13    6.02
   0   4 -20   33.21    6.11
   0  -4  20   24.02    4.79
   0  -4  20   20.03    5.61
   0  -4  19   12.65    4.34
   0   4 -19   24.28    5.57
   0  -4  19   10.50    5.24
   0  -4  19   23.35    4.44
   0  -4  19   24.27    5.46
   0  -4  18  125.61    9.09
   0  -4  18  156.98   11.87
   0  -4  18  123.98   11.50
   0   4 -18  130.73   10.01
   0  -4  18  118.79    9.90
   0  -4  17    3.16    2.75
   0  -4  17    1.83    4.14
   0  -4  17   -0.79    3.42
   0   4 -17    4.43    3.60
   0  -4  17    6.26    3.52
   0   4 -16  211.10   12.14
   0  -4  16  199.08   12.34
   0  -4  16  212.11   14.08
   0  -4  16  214.48   13.32
   0  -4  16  223.21   11.31
   0  -4  16  196.58    9.80
   0  -4  15   33.15    4.09
   0  -4  15   25.69    1.75
   0  -4  15   28.37    1.58
   0   4 -15   25.02    1.44
   0   4 -15   26.59    4.65
   0  -4  15   44.54    6.57
   0  -4  15   31.20    4.81
   0  -4  15   31.28    4.49
   0  -4  15   32.14    5.69
   0   4 -15   31.53    3.54
   0  -4  15   38.84    5.70
   0  -4  15   27.28    1.63
   0  -4  14    4.84    1.29
   0   4 -14    3.90    1.42
   0   4 -14    5.09    1.22
   0   4 -14    7.22    3.12
   0  -4  14    3.34    2.91
   0  -4  14   13.75    4.53
   0  -4  14    6.46    3.98
   0  -4  14    9.45    3.54
   0   4 -14    6.46    2.14
   0  -4  14    5.70    2.41
   0  -4  14    5.40    1.62
   0  -4  14    4.97    2.50
   0  -4  13  137.07    5.68
   0  -4  13  154.96   10.38
   0   4 -13  135.04    6.03
   0   4 -13  149.65    9.10
   0   4 -13  145.55    5.63
   0   4 -13  156.01    7.43
   0  -4  13  136.89    8.97
   0   4 -13  129.91    6.77
   0  -4  13  142.69    7.82
   0  -4  13  147.46   10.29
   0  -4  13  146.89    9.76
   0  -4  13  157.88    8.80
   0  -4  13  129.85    7.71
   0  -4  13  145.94    6.55
   0  -4  12    5.27    1.47
   0   4 -12    1.99    2.76
   0   4 -12    2.14    1.64
   0   4 -12    8.11    1.64
   0   4 -12    5.75    2.65
   0  -4  12    6.43    3.50
   0  -4  12    6.11    2.71
   0   4 -12    7.65    2.10
   0  -4  12    9.60    3.08
   0  -4  12    7.10    2.89
   0   4 -12    3.78    1.87
   0  -4  12    5.86    2.29
   0  -4  12   10.02    2.99
   0  -4  12    3.87    1.79
   0  -4  12    3.33    2.16
   0  -4  11   47.18    3.98
   0   4 -11   44.41    4.57
   0  -4  11   63.09    5.28
   0  -4  11   48.77    3.33
   0   4 -11   39.75    3.70
   0   4 -11   48.54    5.30
   0   4 -11   48.84    4.99
   0   4 -11   49.09    3.71
   0  -4  11   39.60    5.58
   0  -4  11   53.71    5.21
   0  -4  11   56.02    4.25
   0   4 -11   45.31    3.65
   0  -4  11   58.49    5.98
   0   4 -11   52.93    3.48
   0  -4  10   13.89    2.50
   0  -4  10   16.51    3.19
   0   4 -10   10.04    2.59
   0   4 -10   16.46    3.07
   0  -4  10   13.39    1.96
   0   4 -10   16.04    3.32
   0   4 -10   14.08    2.69
   0   4 -10   10.84    2.78
   0  -4  10   12.19    3.29
   0  -4  10   14.10    2.79
   0   4 -10   15.73    2.18
   0  -4  10    9.88    3.15
   0  -4  10   13.38    2.06
   0  -4  10   10.75    1.68
   0   4 -10   13.69    2.06
   0  -4   9    8.09    2.19
   0  -4   9   11.54    2.18
   0  -4   9    6.72    2.48
   0   4  -9   12.62    2.87
   0   4  -9    9.69    2.43
   0  -4   9    6.19    1.64
   0   4  -9    9.20    2.53
   0   4  -9   10.04    2.90
   0   4  -9   11.98    2.44
   0   4  -9    9.02    1.69
   0  -4   9    6.07    2.15
   0  -4   9    8.56    1.86
   0  -4   9   12.55    1.85
   0  -4   9    7.02    2.54
   0  -4   9    8.69    1.35
   0   4  -9    8.71    1.83
   0  -4   9    7.96    1.76
   0  -4   8 1179.21   32.08
   0   4  -8 1188.28   32.52
   0  -4   8 1210.14   33.17
   0   4  -8 1134.76   32.76
   0  -4   8 1147.56   30.70
   0   4  -8 1094.65   33.14
   0   4  -8 1107.04   32.67
   0   4  -8 1186.59   32.76
   0   4  -8 1170.85   30.25
   0  -4   8 1133.09   32.72
   0  -4   8 1132.18   30.61
   0  -4   8 1170.41   30.10
   0  -4   8 1214.95   33.55
   0   4  -8 1139.99   31.13
   0  -4   8 1127.33   29.09
   0  -4   8 1188.10   31.36
   0   4  -7  153.37    7.34
   0  -4   7  166.43    7.43
   0  -4   7  160.24    7.20
   0   4  -7  179.08    8.18
   0  -4   7  185.18    8.30
   0  -4   7  168.84    6.85
   0   4  -7  151.80    7.94
   0   4  -7  152.65    8.00
   0  -4   7  172.74    8.98
   0  -4   7  152.28    7.14
   0   4  -7  174.42    7.90
   0   4  -7  171.69    6.20
   0  -4   7  148.53    7.48
   0  -4   7  157.24    6.29
   0  -4   7  160.64    5.71
   0  -4   7  177.29    8.07
   0   4  -7  167.97    7.18
   0  -4   7  163.57    7.18
   0  -4   7  164.01    5.21
   0   4  -6  487.95   15.17
   0  -4   6  477.90   14.85
   0  -4   6  498.72   15.10
   0   4  -6  469.73   15.67
   0   4  -6  479.16   16.00
   0  -4   6  464.80   14.42
   0   4  -6  476.12   16.55
   0  -4   6  454.87   16.70
   0   4  -6  467.08   15.34
   0  -4   6  494.43   15.06
   0  -4   6  465.50   13.55
   0  -4   6  469.92   15.13
   0  -4   6  460.16   12.49
   0   4  -6  470.69   14.95
   0  -4   6  493.09   15.24
   0  -4   5  787.69   22.30
   0   4  -5  792.01   22.46
   0   4  -5  847.38   23.53
   0   4  -5  799.59   23.51
   0  -4   5  812.37   22.36
   0  -4   5  770.85   24.38
   0   4  -5  796.47   24.57
   0  -4   5  827.35   22.59
   0   4  -5  800.98   22.96
   0  -4   5  798.17   20.99
   0  -4   5  795.16   22.15
   0   4  -5  790.14   22.84
   0  -4   5  784.38   23.00
   0   4  -4 2088.77   53.75
   0  -4   4 2171.58   53.58
   0   4  -4 2102.94   53.65
   0  -4   4 2141.95   53.73
   0   4  -4 2203.11   54.68
   0  -4   4 2187.64   56.10
   0  -4   4 2146.09   53.99
   0   4  -4 2099.49   54.77
   0   4  -4 2064.67   56.32
   0  -4   4 2188.51   53.92
   0   4  -4 2194.40   54.44
   0  -4   4 2171.37   52.32
   0  -4   4 2114.58   52.82
   0  -4   4 2080.55   54.78
   0   4  -4 2088.48   54.49
   0  -4   3  713.41   19.65
   0   4  -3  705.31   19.70
   0   4  -3  716.10   20.49
   0  -4   3  742.64   19.56
   0   4  -3  705.46   20.84
   0  -4   3  743.22   21.79
   0   4  -3  707.96   22.54
   0   4  -3  751.32   20.79
   0   4  -3  697.90   20.38
   0  -4   3  729.21   20.15
   0  -4   3  697.68   18.40
   0   4  -3  707.52   20.87
   0  -4   2   91.84    4.07
   0   4  -2   98.67    6.34
   0   4  -2   95.88    5.11
   0   4  -2   90.80    4.00
   0  -4   2   91.17    4.59
   0   4  -2   88.82    3.03
   0   4  -2   89.86    5.10
   0  -4   1 1012.60   26.50
   0  -4   1 1013.00   27.04
   0   4  -1 1016.35   27.27
   0   4  -1 1019.41   29.54
   0   4  -1  992.58   25.55
   0  -4   1  996.46   26.62
   0   4  -1  987.15   25.27
   0  -4   1  983.59   27.87
   0   4  -1  967.50   27.50
   0  -4   1  997.09   25.74
   0  -4   0 1829.86   45.23
   0   4   0 1781.16   46.06
   0   4   0 1856.19   46.12
   0  -4   0 1852.16   46.02
   0   4   0 1743.57   48.33
   0  -4   0 1819.19   44.00
   0   4   0 1786.44   43.32
   0   4   0 1793.71   44.82
   0  -4   0 1759.41   46.75
   0  -4   0 1767.49   45.08
   0   4   0 1732.10   46.40
   0  -4  -1 1049.16   27.19
   0   4   1 1020.45   27.63
   0   4   1 1031.55   28.14
   0  -4  -1 1034.09   27.77
   0  -4  -1 1071.94   28.74
   0   4   1 1030.11   28.34
   0  -4  -1 1060.38   25.82
   0   4   1 1024.72   25.67
   0   4   1  981.77   26.04
   0   4   1 1018.79   27.48
   0  -4  -1 1047.32   28.77
   0  -4  -1 1020.82   27.61
   0   4   2  709.22   20.05
   0  -4  -2  702.31   19.38
   0   4   2  685.16   20.31
   0  -4  -2  738.26   21.06
   0  -4  -2  697.89   19.97
   0   4   2  667.63   20.48
   0   4   2  707.13   17.88
   0  -4  -2  714.46   18.54
   0   4   2  680.66   19.15
   0   4   2  712.25   20.41
   0  -4  -2  689.28   20.72
   0   4   2  697.43   20.59
   0  -4  -3   47.89    3.09
   0   4   3   45.05    3.30
   0   4   3   42.57    3.47
   0  -4  -3   49.19    3.36
   0  -4  -3   48.02    3.81
   0   4   3   42.66    3.55
   0  -4  -3   33.54    3.27
   0   4   3   41.00    4.08
   0  -4  -3   39.25    2.59
   0   4   3   42.92    3.69
   0   4   3   37.73    3.10
   0   4   3   40.96    3.39
   0  -4  -3   45.35    2.95
   0  -4  -3   40.62    3.43
   0  -4  -4   10.87    1.79
   0  -4  -4   11.74    2.36
   0   4   4   11.18    2.14
   0  -4  -4    9.07    2.17
   0  -4  -4   11.28    1.84
   0   4   4   12.03    2.28
   0  -4  -4   11.86    2.03
   0  -4  -4   10.39    2.21
   0   4   4    8.45    2.44
   0  -4  -4    9.05    0.85
   0   4   4    8.31    1.44
   0   4   4    9.05    2.13
   0  -4  -4    9.03    1.57
   0   4   4   11.15    2.23
   0  -4  -4   10.13    1.69
   0  -4  -4   10.22    2.10
   0   4   4    8.39    1.54
   0   4   4    9.08    1.96
   0  -4  -5  902.66   25.17
   0  -4  -5  923.62   25.33
   0  -4  -5  905.04   26.98
   0   4   5  966.15   26.53
   0  -4  -5  903.17   26.81
   0  -4  -5  961.17   25.90
   0   4   5  936.08   26.93
   0   4   5  900.05   27.50
   0   4   5  942.01   24.44
   0  -4  -5  899.17   23.12
   0   4   5  983.42   25.16
   0  -4  -5  916.99   25.29
   0   4   5  931.38   27.15
   0   4   5  896.40   28.03
   0   4   5  932.58   27.79
   0   4   5  917.17   26.31
   0   4   5  916.38   25.84
   0  -4  -5  930.85   26.02
   0  -4  -5  910.46   25.33
   0   4   5  946.14   24.63
   0  -4  -6  285.29   10.07
   0  -4  -6  299.19   10.08
   0  -4  -6  294.26   11.84
   0   4   6  280.72   10.94
   0   4   6  296.91   11.85
   0  -4  -6  291.51   10.68
   0  -4  -6  303.78   11.71
   0   4   6  303.87   11.76
   0  -4  -6  289.23    8.53
   0  -4  -6  282.60   10.37
   0   4   6  279.88    9.72
   0   4   6  265.23   12.13
   0  -4  -6  298.49   10.42
   0   4   6  292.87   12.42
   0   4   6  288.47   11.99
   0  -4  -6  289.90   10.45
   0  -4  -6  272.68   11.75
   0   4   6  277.68   10.74
   0   4   6  284.04    9.29
   0   4   6  283.84   10.31
   0  -4  -7    4.61    1.76
   0   4   7    4.86    2.04
   0  -4  -7    6.73    2.52
   0  -4  -7    6.73    1.75
   0   4   7    6.40    2.24
   0   4   7    2.55    1.93
   0  -4  -7    4.27    2.37
   0  -4  -7    5.32    2.12
   0  -4  -7    4.63    1.29
   0   4   7    2.20    1.46
   0   4   7    1.28    2.13
   0   4   7    4.68    2.46
   0  -4  -7    4.80    2.09
   0   4   7    4.94    2.42
   0   4   7    3.23    1.28
   0  -4  -7    4.65    1.68
   0   4   7    2.53    1.47
   0  -4  -7   12.87    2.90
   0  -4  -7    3.06    1.73
   0   4   7    2.23    1.93
   0  -4  -8  338.98   12.45
   0  -4  -8  368.91   12.07
   0   4   8  379.06   13.93
   0  -4  -8  368.07   14.76
   0   4   8  353.63   13.51
   0  -4  -8  367.81   13.51
   0  -4  -8  387.98   14.59
   0   4   8  376.77   12.27
   0  -4  -8  387.52   13.57
   0   4   8  358.73   15.50
   0  -4  -8  376.47   13.18
   0   4   8  397.52   15.55
   0   4   8  388.92   16.00
   0  -4  -8  392.56   12.57
   0   4   8  374.54   12.32
   0   4   8  381.04   13.97
   0   4   8  394.59   13.46
   0  -4  -8  358.26   14.95
   0  -4  -9  264.63   10.73
   0  -4  -9  300.78   10.26
   0  -4  -9  296.20   13.11
   0   4   9  305.38   11.59
   0  -4  -9  319.64   12.26
   0  -4  -9  312.64   11.58
   0  -4  -9  301.27   11.99
   0  -4  -9  308.40   11.74
   0   4   9  314.86   14.46
   0   4   9  319.69   13.68
   0   4   9  283.43   14.01
   0   4   9  309.18   10.44
   0   4   9  305.99   11.52
   0  -4  -9  269.37   10.31
   0  -4  -9  323.16   10.64
   0   4   9  297.21   12.38
   0  -4  -9  301.50   13.58
   0  -4 -10  718.68   22.63
   0  -4 -10  765.53   25.82
   0  -4 -10  776.24   21.52
   0   4  10  761.84   22.67
   0  -4 -10  778.87   24.21
   0   4  10  797.32   25.65
   0   4  10  819.52   23.38
   0  -4 -10  753.20   22.67
   0  -4 -10  791.10   23.76
   0   4  10  784.29   25.93
   0   4  10  772.91   27.31
   0   4  10  769.59   27.52
   0  -4 -10  733.56   22.12
   0   4  10  752.33   24.80
   0   4  10  788.03   21.55
   0  -4 -11  223.46    9.85
   0  -4 -11  247.57    8.68
   0  -4 -11  272.89   13.03
   0   4  11  243.39   12.17
   0   4  11  249.37    9.41
   0  -4 -11  241.44   12.65
   0   4  11  251.88   10.31
   0  -4 -11  239.95    9.49
   0   4  11  262.49    8.69
   0   4  11  270.56   14.40
   0   4  11  254.37   12.47
   0  -4 -11  221.96    9.41
   0   4  11  251.95   11.91
   0  -4 -12  236.54    8.10
   0  -4 -12  235.28   12.58
   0   4  12  233.34    8.50
   0   4  12  240.56   12.44
   0  -4 -12  238.83    8.87
   0  -4 -12  238.64   12.49
   0   4  12  237.92   10.05
   0   4  12  235.33    7.90
   0   4  12  227.42   13.90
   0   4  12  240.56   12.27
   0   4  12  240.88   12.05
   0  -4 -12  211.29    9.35
   0  -4 -13 1121.08   35.37
   0   4  13 1064.26   34.96
   0   4  13 1110.94   28.07
   0  -4 -13 1063.51   35.36
   0  -4 -13 1074.28   27.76
   0   4  13 1143.03   31.49
   0   4  13 1068.75   29.83
   0  -4 -13 1078.43   28.42
   0  -4 -13 1052.07   34.35
   0   4  13 1140.47   38.44
   0   4  13 1125.03   34.77
   0  -4 -13 1036.05   30.65
   0   4  13 1079.64   34.53
   0  -4 -14  314.73   15.45
   0   4  14  299.15   15.40
   0  -4 -14  291.56   15.38
   0   4  14  315.57   12.29
   0  -4 -14  285.38   14.17
   0   4  14  309.33   11.11
   0   4  14  312.21   14.66
   0   4  14  329.27   18.02
   0   4  14  308.78   14.97
   0  -4 -15  157.89   10.81
   0   4  15  134.18   10.43
   0  -4 -15  139.89   10.47
   0   4  15  140.19    6.69
   0  -4 -15  160.51    9.79
   0   4  15  164.76    8.09
   0   4  15  174.28   10.49
   0   4  15  188.61   13.08
   0   4  15  152.83   12.43
   0   4  15  148.37   10.38
   0  -4 -16  385.68   18.25
   0   4  16  344.70   17.99
   0  -4 -16  395.25   18.84
   0   4  16  381.88   14.10
   0   4  16  352.78   12.15
   0   4  16  378.61   16.94
   0   4  16  364.60   19.76
   0   4  16  387.99   21.09
   0   4  16  392.49   18.05
   0  -4 -17    4.50    3.60
   0   4  17    9.50    4.33
   0   4  17   10.43    2.56
   0   4  17   12.90    5.53
   0   4  17   14.28    5.20
   0   4  17    7.17    3.66
   0   4  17    3.67    3.39
   0  -4 -17    7.19    4.11
   0  -4 -18  155.12   11.55
   0   4  18  137.43   13.03
   0   4  18  139.38    9.93
   0   4  18  139.24   12.34
   0   4  18  129.36   10.90
   0  -4 -18  151.24   11.89
   0  -4 -19   48.33    7.26
   0   4  19   37.77    7.58
   0   4  19   55.79    9.16
   0   4  19   50.51    6.15
   0   4  19   38.76    6.60
   0  -4 -19   60.59    8.34
   0  -4 -20    7.87    4.64
   0   4  20   14.22    6.15
   0   4  20   10.25    5.68
   0   4  20    7.44    3.97
   0   4  20   10.43    4.69
   0  -4 -20    8.48    4.77
   0  -4 -21  174.41   14.18
   0   4  21  171.03   15.81
   0   4  21  162.88   14.51
   0  -4 -21  217.92   14.82
   0   5 -22   15.59    6.12
   0   5 -22   32.52    6.86
   0   5 -22   24.63    6.44
   0   5 -22   32.97    7.00
   0   5 -22    9.99    6.35
   0  -5  22   27.11    6.65
   0  -5  22   21.81    7.36
   0  -5  22   39.76    7.89
   0  -5  21   82.75   10.10
   0  -5  21   74.05    9.10
   0   5 -21   89.60    9.58
   0  -5  21   83.90    7.76
   0  -5  21   89.62   11.21
   0   5 -21   98.93    9.93
   0   5 -21  103.82    9.96
   0   5 -21   77.71    8.92
   0  -5  20   12.59    4.90
   0  -5  20    8.44    5.17
   0   5 -20    2.30    3.75
   0  -5  20    3.35    3.22
   0  -5  20   14.12    6.02
   0   5 -20    6.26    4.15
   0   5 -20    3.18    4.34
   0  -5  19    3.65    4.38
   0   5 -19    8.01    4.15
   0  -5  19    8.41    3.37
   0  -5  19   -2.04    4.72
   0   5 -19    7.40    4.21
   0  -5  19    4.78    3.61
   0   5 -18    6.20    3.92
   0  -5  18    3.75    3.25
   0  -5  18    8.40    5.10
   0  -5  18    6.68    4.50
   0  -5  18    8.58    4.41
   0  -5  18    4.93    2.81
   0   5 -18   11.85    4.17
   0  -5  17  272.21   16.59
   0  -5  17  238.53   14.25
   0   5 -17  286.05   14.81
   0  -5  17  272.85   12.67
   0  -5  17  276.78   16.79
   0  -5  17  264.28   15.80
   0   5 -17  279.78   14.62
   0  -5  16   17.69    2.30
   0  -5  16   21.07    3.75
   0  -5  16   15.71    1.87
   0   5 -16   16.48    4.46
   0  -5  16   27.01    5.82
   0  -5  16   19.72    4.60
   0  -5  16   18.12    5.39
   0  -5  16   20.24    5.01
   0  -5  16   21.07    3.51
   0   5 -16   17.16    4.29
   0  -5  15   92.48    5.36
   0  -5  15   81.19    6.54
   0  -5  15   88.94    4.63
   0  -5  15   88.49    9.07
   0   5 -15   84.93    4.78
   0   5 -15  100.72    8.05
   0  -5  15   87.82    7.75
   0  -5  15   97.26    6.48
   0  -5  15   85.90    8.65
   0   5 -15  105.24    8.23
   0  -5  14    0.43    2.90
   0  -5  14    1.51    1.95
   0  -5  14    3.21    1.44
   0   5 -14    0.26    1.76
   0   5 -14   -0.19    1.40
   0   5 -14    2.14    2.66
   0  -5  14    3.55    3.53
   0  -5  14   -2.29    2.53
   0  -5  14    3.48    3.34
   0   5 -14    0.29    2.05
   0  -5  14    2.42    1.94
   0   5 -14   -1.06    3.26
   0  -5  13    7.72    2.45
   0  -5  13    7.19    1.79
   0   5 -13    6.29    2.28
   0   5 -13   13.99    3.46
   0   5 -13    7.99    1.93
   0  -5  13   13.15    4.08
   0  -5  13    4.23    2.94
   0   5 -13    9.75    2.24
   0  -5  13    8.61    2.19
   0   5 -13    8.89    2.15
   0  -5  13    6.97    3.10
   0   5 -13   11.84    3.16
   0   5 -12  117.14    7.84
   0  -5  12  116.66    6.95
   0   5 -12  113.20    8.01
   0  -5  12  114.12    5.85
   0   5 -12  111.88    6.71
   0   5 -12  124.18    8.06
   0   5 -12  118.28    5.99
   0  -5  12  128.95    8.32
   0  -5  12  137.26    9.64
   0  -5  12  108.48    8.33
   0  -5  12  118.95    6.18
   0   5 -12  119.53    5.96
   0   5 -11  134.87    8.03
   0   5 -11  119.74    7.68
   0   5 -11  139.40    8.59
   0  -5  11  121.95    6.20
   0   5 -11  132.39    7.63
   0   5 -11  128.94    8.09
   0  -5  11  128.52    9.15
   0  -5  11  128.52    8.17
   0   5 -11  132.17    6.16
   0  -5  11  126.58    6.09
   0  -5  11  140.05    8.91
   0   5 -11  129.09    6.45
   0   5 -10  297.60   12.24
   0   5 -10  281.46   12.02
   0  -5  10  289.74   10.49
   0   5 -10  253.82   12.23
   0   5 -10  271.69   12.10
   0   5 -10  292.55   12.49
   0   5 -10  273.58    9.78
   0  -5  10  275.46   10.26
   0  -5  10  291.46   12.48
   0  -5  10  257.37    9.36
   0  -5  10  256.56   12.37
   0   5 -10  288.73   10.71
   0  -5  10  304.57   11.04
   0   5  -9 1356.62   37.54
   0   5  -9 1322.54   37.48
   0   5  -9 1294.23   37.87
   0   5  -9 1428.11   37.96
   0   5  -9 1319.68   38.35
   0  -5   9 1339.40   35.80
   0  -5   9 1401.80   40.38
   0   5  -9 1305.66   38.32
   0   5  -9 1396.04   38.15
   0  -5   9 1311.58   35.13
   0  -5   9 1368.46   38.11
   0  -5   9 1366.82   38.33
   0  -5   9 1324.00   33.97
   0  -5   9 1297.92   33.01
   0   5  -9 1306.73   36.12
   0  -5   9 1347.13   36.50
   0   5  -8   76.26    5.32
   0   5  -8   89.78    5.67
   0  -5   8   74.29    5.03
   0   5  -8   87.71    6.07
   0   5  -8   80.58    5.89
   0  -5   8   76.52    4.80
   0  -5   8   86.82    6.82
   0   5  -8   77.40    6.15
   0   5  -8   86.48    5.86
   0  -5   8   77.02    5.29
   0  -5   8   86.90    5.90
   0  -5   8   85.53    4.39
   0  -5   8   92.29    5.82
   0  -5   8   78.29    3.39
   0  -5   8   77.08    2.94
   0  -5   8   80.91    5.28
   0   5  -8   87.60    5.30
   0   5  -7 2562.23   65.00
   0   5  -7 2654.22   65.03
   0  -5   7 2577.60   64.55
   0   5  -7 2648.93   65.98
   0  -5   7 2598.98   64.25
   0   5  -7 2505.13   65.84
   0   5  -7 2472.33   67.12
   0  -5   7 2571.85   67.94
   0  -5   7 2672.59   64.86
   0   5  -7 2568.91   65.50
   0  -5   7 2555.68   62.70
   0  -5   7 2546.53   64.68
   0  -5   7 2451.90   60.41
   0  -5   7 2602.16   65.29
   0   5  -7 2462.64   64.63
   0  -5   6    2.95    1.68
   0   5  -6    1.80    1.54
   0   5  -6    1.34    1.53
   0   5  -6    2.21    1.98
   0   5  -6    4.89    2.17
   0  -5   6    1.74    1.59
   0   5  -6    0.44    2.70
   0  -5   6    5.69    2.46
   0  -5   6    4.08    1.87
   0   5  -6    3.61    1.76
   0  -5   6    1.60    1.08
   0  -5   6    1.59    1.40
   0   5  -6    2.03    1.83
   0  -5   6    4.34    1.96
   0  -5   5  306.67   10.84
   0   5  -5  316.18   10.98
   0   5  -5  299.25   11.50
   0  -5   5  314.49   10.71
   0   5  -5  307.02   11.61
   0   5  -5  289.79   11.62
   0  -5   5  305.45   12.93
   0  -5   5  316.81   11.18
   0   5  -5  287.16   12.95
   0   5  -5  319.54   11.66
   0  -5   5  315.38   11.01
   0  -5   5  305.54    9.45
   0  -5   5  294.71    9.92
   0  -5   5  318.84   12.08
   0   5  -5  302.93   11.53
   0  -5   4  222.59    8.34
   0   5  -4  216.44    9.10
   0   5  -4  223.78    8.45
   0  -5   4  237.59    8.30
   0   5  -4  215.31    9.25
   0  -5   4  203.52    8.62
   0  -5   4  238.12   10.55
   0   5  -4  212.11   10.79
   0   5  -4  223.68    9.22
   0  -5   4  231.87    8.76
   0   5  -4  213.73    9.01
   0  -5   4  218.26    7.11
   0   5  -4  219.71    9.37
   0  -5   4  222.86    9.79
   0  -5   3  914.67   26.81
   0   5  -3  848.73   25.29
   0   5  -3  858.82   27.90
   0   5  -3  892.33   25.31
   0   5  -3  888.04   23.88
   0  -5   3  880.25   24.63
   0   5  -3  842.04   25.61
   0  -5   3  898.21   23.90
   0  -5   3  896.08   24.18
   0   5  -3  879.04   25.19
   0  -5   2 1084.25   27.46
   0   5  -2 1067.84   29.12
   0   5  -2 1012.97   31.61
   0   5  -2 1045.53   27.18
   0  -5   2 1066.18   28.34
   0   5  -2  989.10   25.90
   0   5  -2 1012.33   29.39
   0  -5   2 1040.35   26.77
   0  -5   1  145.46    6.23
   0  -5   1  148.95    6.79
   0   5  -1  145.07    6.85
   0   5  -1  146.02    8.80
   0   5  -1  136.96    4.44
   0  -5   1  130.65    7.21
   0  -5   1  139.40    5.74
   0   5  -1  148.84    7.24
   0   5  -1  134.75    5.26
   0  -5   1  141.80    6.33
   0  -5   0 1343.43   34.35
   0   5   0 1332.21   35.43
   0  -5   0 1331.76   35.12
   0  -5   0 1301.78   32.81
   0   5   0 1290.36   31.97
   0   5   0 1301.06   33.89
   0  -5   0 1279.67   34.18
   0  -5   0 1311.86   36.38
   0   5   1  935.75   25.44
   0  -5  -1  915.67   24.58
   0   5   1  942.15   25.86
   0  -5  -1  877.36   26.28
   0  -5  -1  919.30   25.48
   0   5   1  853.07   25.76
   0   5   1  885.45   22.64
   0   5   1  871.68   24.79
   0   5   1  880.77   23.03
   0  -5  -1  898.76   25.07
   0  -5  -1  873.56   26.40
   0   5   2  429.38   14.00
   0  -5  -2  423.00   13.16
   0   5   2  410.29   14.07
   0  -5  -2  422.83   13.90
   0  -5  -2  434.52   15.01
   0   5   2  426.14   14.57
   0   5   2  421.72   11.61
   0  -5  -2  403.26   11.89
   0   5   2  406.03   13.95
   0   5   2  411.36   12.60
   0  -5  -2  419.55   14.83
   0   5   2  415.43   14.44
   0  -5  -2  419.54   14.08
   0  -5  -3  226.32    8.26
   0   5   3  212.81    8.87
   0  -5  -3  227.49    9.88
   0   5   3  211.89    9.03
   0  -5  -3  219.71    8.82
   0  -5  -3  213.23    9.30
   0   5   3  211.92   10.72
   0   5   3  209.33    9.27
   0   5   3  217.71    6.50
   0  -5  -3  211.94    7.48
   0   5   3  215.99    8.35
   0   5   3  226.72    9.56
   0  -5  -3  208.68    9.18
   0  -5  -3  220.70    9.58
   0   5   3  218.22    9.27
   0  -5  -4  832.61   22.82
   0   5   4  769.67   23.52
   0  -5  -4  879.85   25.28
   0  -5  -4  820.16   23.39
   0   5   4  816.95   24.03
   0   5   4  780.15   24.28
   0   5   4  791.91   26.10
   0  -5  -4  793.31   24.44
   0  -5  -4  789.58   22.94
   0  -5  -4  829.04   22.33
   0   5   4  792.20   23.60
   0   5   4  781.74   24.76
   0  -5  -4  799.44   22.61
   0   5   4  819.76   24.12
   0   5   4  839.70   22.83
   0  -5  -4  797.57   24.26
   0  -5  -5  113.13    5.54
   0  -5  -5  114.85    6.99
   0   5   5  114.83    6.39
   0  -5  -5  121.87    6.10
   0  -5  -5  105.68    6.74
   0  -5  -5  113.66    6.82
   0   5   5  103.64    7.27
   0  -5  -5  129.24    6.17
   0   5   5  124.65    6.94
   0   5   5  109.10    5.16
   0  -5  -5  119.61    5.60
   0   5   5  130.49    7.47
   0   5   5  118.10    6.69
   0   5   5  105.24    6.09
   0   5   5  107.18    6.40
   0  -5  -5  103.85    6.19
   0   5   5  113.14    5.31
   0  -5  -5  113.43    5.59
   0  -5  -6 1126.21   30.72
   0   5   6 1173.96   32.38
   0  -5  -6 1136.32   33.27
   0  -5  -6 1128.38   31.12
   0  -5  -6 1116.89   33.00
   0   5   6 1112.30   33.86
   0   5   6 1173.07   33.19
   0  -5  -6 1151.40   31.47
   0   5   6 1146.30   29.87
   0  -5  -6 1107.95   27.85
   0  -5  -6 1126.50   30.92
   0   5   6 1190.00   30.85
   0   5   6 1146.79   34.18
   0   5   6 1103.49   33.04
   0   5   6 1150.33   34.81
   0  -5  -6 1123.53   30.94
   0   5   6 1123.28   31.64
   0  -5  -6 1143.03   32.02
   0   5   6 1116.31   32.18
   0   5   6 1131.14   29.98
   0  -5  -7  850.44   23.44
   0   5   7  854.44   24.97
   0  -5  -7  806.99   25.87
   0  -5  -7  798.70   23.30
   0   5   7  767.78   25.68
   0  -5  -7  838.15   24.24
   0  -5  -7  775.86   25.37
   0   5   7  805.17   25.57
   0  -5  -7  780.61   20.66
   0   5   7  812.55   23.07
   0  -5  -7  808.78   23.68
   0   5   7  784.08   26.05
   0  -5  -7  801.72   23.57
   0   5   7  790.62   26.92
   0   5   7  814.27   26.91
   0  -5  -7  798.75   24.10
   0   5   7  832.87   22.27
   0  -5  -7  837.79   26.54
   0   5   7  796.49   23.79
   0   5   7  840.63   24.78
   0  -5  -8  267.43   10.59
   0   5   8  312.33   12.29
   0  -5  -8  270.97   12.82
   0  -5  -8  299.20   10.81
   0   5   8  323.21   13.33
   0  -5  -8  293.77   11.64
   0   5   8  289.40   12.62
   0  -5  -8  293.74    8.40
   0  -5  -8  286.20    8.87
   0  -5  -8  306.02   11.53
   0   5   8  276.14   10.46
   0   5   8  299.27   14.14
   0   5   8  287.76   13.67
   0   5   8  277.51   13.39
   0  -5  -8  296.05   11.24
   0  -5  -8  281.26   11.12
   0  -5  -8  289.54   13.36
   0   5   8  305.47    9.87
   0   5   8  300.11   11.12
   0   5   8  284.65   11.74
   0  -5  -9  530.76   17.02
   0  -5  -9  520.99   16.54
   0  -5  -9  507.75   19.65
   0   5   9  513.66   18.44
   0  -5  -9  531.39   17.99
   0  -5  -9  505.15   14.91
   0   5   9  517.33   16.45
   0  -5  -9  564.22   17.79
   0   5   9  532.20   20.79
   0   5   9  524.84   20.36
   0   5   9  555.06   21.41
   0  -5  -9  548.19   17.12
   0   5   9  527.09   17.86
   0  -5  -9  519.56   20.24
   0   5   9  554.99   16.96
   0  -5 -10  109.44    6.15
   0  -5 -10  106.19    5.58
   0  -5 -10  115.88    8.11
   0   5  10   96.64    6.47
   0  -5 -10   93.97    6.47
   0  -5 -10  101.47    4.86
   0   5  10  104.76    8.57
   0   5  10   96.16    8.11
   0   5  10   98.50    7.89
   0   5  10  119.62    6.84
   0   5  10  104.95    5.61
   0  -5 -10   97.74    7.92
   0  -5 -11  127.05    6.86
   0  -5 -11  126.87    6.20
   0  -5 -11  136.54    9.25
   0   5  11  130.61    7.13
   0   5  11  128.98    7.14
   0  -5 -11  121.80    7.12
   0  -5 -11  123.99    5.80
   0   5  11  135.07    9.33
   0   5  11  133.75   10.02
   0   5  11  124.97    9.70
   0   5  11  146.20    6.46
   0  -5 -12  150.60   10.47
   0   5  12  145.92    7.65
   0  -5 -12  135.16    7.33
   0   5  12  130.59    6.95
   0  -5 -12  143.76    9.68
   0  -5 -12  145.81    6.51
   0  -5 -12  125.05    6.25
   0   5  12  151.87    6.46
   0   5  12  142.16   10.62
   0   5  12  152.08   10.98
   0   5  12  146.06    9.81
   0  -5 -12  136.39    7.40
   0   5  13  188.45    8.92
   0  -5 -13  179.45   11.50
   0  -5 -13  169.88    8.03
   0   5  13  183.17    7.83
   0  -5 -13  168.55   11.25
   0   5  13  187.15    7.14
   0   5  13  183.91   12.75
   0   5  13  172.79   12.30
   0   5  13  187.33   11.41
   0  -5 -13  170.78    8.63
   0  -5 -14   69.69    7.39
   0   5  14   71.29    7.11
   0   5  14   46.02    7.07
   0   5  14   58.01    4.04
   0  -5 -14   57.23    6.72
   0  -5 -14   55.92    3.96
   0   5  14   55.69    4.78
   0   5  14   58.56    3.62
   0  -5 -15  577.83   23.89
   0   5  15  634.74   23.42
   0   5  15  628.23   26.93
   0   5  15  554.27   17.03
   0  -5 -15  585.20   22.65
   0   5  15  583.11   19.03
   0   5  15  531.39   14.88
   0   5  16  219.39   15.65
   0   5  16  220.87   12.70
   0  -5 -16  206.06   13.30
   0   5  16  190.52    9.25
   0   5  16  180.23    7.47
   0  -5 -17  663.14   28.22
   0   5  17  699.40   26.66
   0   5  17  704.69   30.58
   0   5  17  725.10   31.67
   0  -5 -17  727.97   28.40
   0   5  17  706.23   22.31
   0  -5 -18  261.33   16.06
   0  -5 -18  262.34   15.84
   0   5  18  283.51   18.04
   0   5  18  257.99   18.37
   0   5  18  263.25   14.61
   0  -5 -19   38.69    6.73
   0  -5 -19   42.26    7.03
   0   5  19   56.38    9.40
   0   5  19   58.14    9.01
   0   5  19   50.06    6.47
   0  -5 -20  400.99   21.63
   0  -5 -20  400.59   21.07
   0   5  20  413.31   23.46
   0   5  20  422.19   24.67
   0   5  20  394.70   18.75
   0  -5 -21   56.27    8.27
   0   5  21   40.58    9.33
   0   5  21   59.17    9.84
   0  -5 -21   40.44    7.45
   0  -6  22   27.19    7.01
   0   6 -22   35.35    7.17
   0  -6  22   38.70    7.39
   0  -6  22   32.82    8.21
   0   6 -22   24.65    6.90
   0   6 -22   40.25    7.38
   0   6 -22   53.03    7.70
   0  -6  21   14.50    5.67
   0  -6  21   19.19    7.53
   0  -6  21   10.81    5.21
   0   6 -21   27.25    5.97
   0  -6  21   22.28    6.98
   0   6 -21   21.58    6.24
   0   6 -21   17.64    5.66
   0   6 -21    8.18    4.73
   0  -6  20   37.32    7.50
   0   6 -20   45.70    7.50
   0  -6  20   63.07    8.80
   0   6 -20   48.31    7.45
   0   6 -20   48.68    7.19
   0   6 -20   41.04    6.77
   0  -6  20   46.04    8.74
   0  -6  20   48.02    7.51
   0   6 -19   -1.50    3.91
   0  -6  19    4.88    4.11
   0  -6  19    3.04    5.36
   0  -6  19    0.45    2.61
   0  -6  19    2.78    5.35
   0  -6  19   -1.98    5.99
   0   6 -19   -0.74    3.86
   0   6 -19    1.50    3.65
   0   6 -19   -0.76    3.82
   0  -6  18  124.93   11.69
   0   6 -18  117.96    9.92
   0  -6  18  116.18    9.94
   0  -6  18  112.78   11.20
   0  -6  18  120.73    7.71
   0   6 -18  118.22   10.08
   0   6 -18  124.69   10.16
   0   6 -18  135.61   10.37
   0   6 -17  200.76   12.19
   0   6 -17  192.88   12.11
   0   6 -17  188.39   11.99
   0  -6  17  187.34   13.80
   0   6 -17  184.94   11.94
   0  -6  17  162.10   11.88
   0  -6  17  178.75    9.19
   0  -6  17  198.94   13.69
   0  -6  17  155.27    7.52
   0   6 -16   87.46    8.00
   0   6 -16   98.08    8.63
   0   6 -16   89.52    8.18
   0  -6  16   92.41    9.68
   0   6 -16   82.99    5.35
   0   6 -16   99.00    8.71
   0  -6  16  111.16    9.02
   0  -6  16   89.46    6.10
   0  -6  16  100.35    9.58
   0  -6  16   97.46    6.11
   0  -6  15   55.36    5.04
   0  -6  15   73.63    6.52
   0  -6  15   56.14    4.19
   0   6 -15   55.43    4.76
   0   6 -15   51.43    6.24
   0  -6  15   54.22    7.19
   0  -6  15   71.51    7.11
   0  -6  15   52.81    6.90
   0  -6  15   46.35    4.35
   0   6 -15   61.09    6.59
   0   6 -15   53.23    6.25
   0   6 -15   53.15    6.33
   0  -6  14    1.23    2.40
   0  -6  14    4.74    2.01
   0   6 -14    4.92    2.59
   0   6 -14   -0.56    3.07
   0  -6  14    2.20    3.52
   0  -6  14    4.72    3.22
   0   6 -14    3.66    2.20
   0  -6  14    0.83    1.75
   0  -6  14    3.35    3.44
   0   6 -14    3.83    3.12
   0   6 -14   -0.55    3.23
   0   6 -14    2.74    3.16
   0   6 -13  345.37   15.05
   0   6 -13  338.93   15.09
   0   6 -13  358.11   15.26
   0  -6  13  325.71   13.97
   0  -6  13  335.70   12.34
   0   6 -13  301.87   13.44
   0   6 -13  368.40   15.69
   0  -6  13  343.69   15.42
   0  -6  13  320.01   16.42
   0  -6  13  311.53   15.51
   0  -6  13  340.80   11.66
   0   6 -13  329.91   12.23
   0   6 -12   97.07    7.08
   0   6 -12  106.97    7.39
   0  -6  12   92.97    5.67
   0   6 -12   98.77    7.06
   0   6 -12   78.43    6.77
   0  -6  12   90.70    7.24
   0  -6  12   79.08    7.74
   0  -6  12   87.95    4.70
   0  -6  12   99.22    7.63
   0   6 -12   91.87    5.75
   0   6 -11   16.97    3.46
   0   6 -11   17.13    3.27
   0  -6  11   24.05    2.99
   0   6 -11   11.05    3.29
   0   6 -11   18.18    3.77
   0  -6  11   19.73    3.77
   0  -6  11   18.15    2.63
   0  -6  11   14.17    3.46
   0  -6  11   21.69    4.28
   0  -6  11   17.67    1.97
   0  -6  11   15.22    2.81
   0   6 -11   19.06    3.02
   0   6 -10 1225.34   35.82
   0   6 -10 1254.13   35.91
   0  -6  10 1232.37   34.10
   0   6 -10 1199.22   36.33
   0   6 -10 1182.07   36.87
   0  -6  10 1232.39   38.76
   0   6 -10 1241.70   36.47
   0  -6  10 1192.08   32.92
   0  -6  10 1264.83   36.68
   0  -6  10 1222.92   36.15
   0   6 -10 1214.26   34.46
   0  -6  10 1273.64   35.10
   0   6  -9   13.22    2.79
   0   6  -9   21.43    3.30
   0  -6   9   18.72    2.89
   0   6  -9   19.09    3.48
   0  -6   9   21.43    4.43
   0   6  -9   13.81    3.40
   0   6  -9   15.59    3.24
   0  -6   9   19.24    2.35
   0  -6   9   23.20    3.70
   0  -6   9   19.31    3.23
   0  -6   9   19.75    3.10
   0   6  -9   20.06    3.07
   0   6  -8  385.13   14.44
   0   6  -8  393.73   14.40
   0   6  -8  399.10   15.27
   0  -6   8  402.26   14.03
   0   6  -8  391.13   16.49
   0  -6   8  404.30   17.24
   0   6  -8  408.13   15.17
   0  -6   8  386.88   12.32
   0  -6   8  394.98   14.10
   0  -6   8  392.35   14.75
   0   6  -8  380.77   14.30
   0   6  -7    3.86    2.07
   0  -6   7   13.00    2.38
   0   6  -7    6.49    1.98
   0   6  -7    9.61    2.69
   0   6  -7    8.27    2.53
   0  -6   7    6.02    2.12
   0   6  -7    6.81    2.45
   0  -6   7   12.13    3.58
   0   6  -7    6.84    2.92
   0   6  -7    6.91    2.33
   0  -6   7    7.45    1.55
   0  -6   7    8.78    1.96
   0  -6   7    7.45    2.31
   0   6  -7    8.56    2.15
   0  -6   6   26.37    2.94
   0   6  -6   25.86    3.05
   0  -6   6   22.38    2.96
   0   6  -6   26.65    3.34
   0   6  -6   24.31    3.30
   0  -6   6   27.55    3.19
   0   6  -6   24.32    3.42
   0  -6   6   20.03    3.86
   0   6  -6   31.33    4.61
   0  -6   6   21.64    2.90
   0   6  -6   24.52    3.35
   0  -6   6   28.76    2.33
   0  -6   6   21.90    2.36
   0  -6   6   25.33    3.57
   0   6  -6   21.06    3.21
   0   6  -5  686.58   21.17
   0  -6   5  699.30   20.15
   0  -6   5  678.07   19.73
   0  -6   5  708.36   23.27
   0   6  -5  671.16   21.10
   0  -6   5  669.68   20.50
   0   6  -5  611.57   23.18
   0   6  -5  663.83   21.04
   0   6  -5  655.16   19.74
   0   6  -5  642.82   20.81
   0  -6   5  691.18   20.29
   0  -6   5  640.03   18.00
   0  -6   5  637.52   16.83
   0  -6   5  679.73   21.79
   0   6  -5  636.11   20.95
   0  -6   4   85.17    6.55
   0   6  -4   85.71    5.66
   0  -6   4   76.04    5.20
   0   6  -4   76.07    6.71
   0   6  -4   84.44    5.42
   0  -6   4   75.73    4.91
   0   6  -4   83.39    4.68
   0  -6   4   82.65    4.72
   0  -6   4   75.62    4.43
   0   6  -4   77.42    5.28
   0  -6   4   80.52    3.42
   0  -6   4   87.07    6.08
   0   6  -4   70.60    5.34
   0   6  -3  239.43   12.55
   0   6  -3  243.29   10.27
   0  -6   3  255.07   11.61
   0  -6   3  248.96    9.76
   0   6  -3  244.74    8.93
   0  -6   3  255.09    8.19
   0   6  -3  240.02   10.66
   0  -6   3  262.71    9.38
   0  -6   3  245.22    8.94
   0  -6   2 3904.84   92.77
   0   6  -2 3848.03   94.86
   0   6  -2 3685.37   98.60
   0   6  -2 3685.68   92.38
   0  -6   2 3911.71   94.02
   0   6  -2 3732.56   91.26
   0   6  -2 3800.28   95.44
   0  -6   2 3784.01   92.26
   0  -6   1  247.75    9.37
   0  -6   1  243.68   10.03
   0   6  -1  246.46   10.25
   0   6  -1  241.78   12.57
   0   6  -1  243.47    6.98
   0   6  -1  231.97   10.42
   0  -6   1  234.08   10.84
   0  -6   1  233.00    8.74
   0   6  -1  235.20    8.28
   0  -6   1  247.91    9.64
   0   6   0 1662.27   43.93
   0  -6   0 1698.97   43.00
   0   6   0 1645.06   44.12
   0  -6   0 1645.62   43.91
   0  -6   0 1665.59   41.10
   0   6   0 1631.80   40.02
   0   6   0 1576.41   42.27
   0  -6   0 1631.32   42.89
   0  -6   0 1628.03   45.37
   0   6   1 1555.21   42.61
   0  -6  -1 1659.51   41.75
   0   6   1 1679.25   43.24
   0  -6  -1 1658.59   42.85
   0   6   1 1523.47   43.27
   0  -6  -1 1575.34   39.88
   0   6   1 1599.91   39.19
   0   6   1 1502.62   39.44
   0   6   1 1592.58   41.95
   0  -6  -1 1645.46   44.39
   0  -6  -1 1619.09   42.37
   0   6   2  114.87    6.46
   0  -6  -2  118.97    5.86
   0  -6  -2  108.39    7.03
   0  -6  -2  114.61    6.40
   0   6   2  112.91    6.62
   0   6   2   92.76    7.70
   0   6   2  105.81    6.63
   0   6   2  115.12    4.58
   0  -6  -2  115.02    4.70
   0   6   2  117.20    5.17
   0   6   2  125.74    6.62
   0   6   2  116.45    6.91
   0  -6  -2  112.30    6.39
   0  -6  -2  110.14    6.96
   0  -6  -3   18.61    2.45
   0   6   3   15.20    2.70
   0   6   3   20.71    3.23
   0  -6  -3   17.73    3.23
   0  -6  -3   17.03    2.80
   0   6   3   16.79    3.77
   0   6   3   15.76    2.82
   0   6   3   18.96    1.57
   0  -6  -3   18.83    2.00
   0   6   3   17.21    2.98
   0   6   3   21.02    2.59
   0   6   3   19.68    3.16
   0  -6  -3   19.31    2.95
   0  -6  -3   19.89    3.05
   0  -6  -4  223.54    8.76
   0   6   4  223.73    9.82
   0  -6  -4  233.63    9.60
   0   6   4  207.38    9.66
   0  -6  -4  241.64   11.07
   0  -6  -4  201.72    9.95
   0   6   4  215.12   11.64
   0   6   4  212.86   10.12
   0  -6  -4  224.67    8.19
   0   6   4  217.71    9.19
   0   6   4  228.02   10.44
   0   6   4  221.96    9.98
   0  -6  -4  218.00    8.56
   0  -6  -4  212.71   10.11
   0  -6  -4  227.11   10.32
   0  -6  -5  829.57   23.64
   0  -6  -5  864.10   26.67
   0  -6  -5  842.14   24.55
   0   6   5  857.38   25.34
   0   6   5  877.51   26.19
   0   6   5  791.91   27.57
   0  -6  -5  798.32   23.99
   0  -6  -5  773.39   25.70
   0   6   5  834.90   23.33
   0  -6  -5  814.49   23.20
   0   6   5  784.29   26.17
   0   6   5  808.92   25.01
   0  -6  -5  840.69   23.67
   0   6   5  792.29   24.96
   0  -6  -5  812.64   25.53
   0   6   5  822.53   23.52
   0   6   5  826.70   25.49
   0  -6  -6  782.92   22.37
   0  -6  -6  785.68   25.45
   0  -6  -6  758.17   22.96
   0   6   6  783.38   24.01
   0  -6  -6  760.41   22.87
   0   6   6  752.57   24.51
   0  -6  -6  720.18   24.41
   0   6   6  724.02   25.95
   0   6   6  750.12   21.56
   0  -6  -6  736.27   22.12
   0   6   6  752.46   24.31
   0   6   6  752.41   26.53
   0   6   6  762.90   25.60
   0  -6  -6  773.90   24.08
   0   6   6  776.79   21.86
   0  -6  -6  772.04   22.40
   0   6   6  739.83   23.95
   0   6   6  779.61   23.71
   0  -6  -7 1409.01   38.20
   0  -6  -7 1360.06   41.23
   0  -6  -7 1460.41   41.99
   0  -6  -7 1410.12   38.79
   0   6   7 1439.22   41.14
   0  -6  -7 1409.72   39.03
   0   6   7 1364.87   42.03
   0   6   7 1428.34   37.16
   0   6   7 1462.59   38.35
   0  -6  -7 1453.27   38.70
   0   6   7 1414.97   41.31
   0   6   7 1397.05   43.13
   0   6   7 1402.94   42.49
   0  -6  -7 1464.06   38.65
   0   6   7 1383.21   39.30
   0   6   7 1439.09   37.31
   0  -6  -7 1460.88   40.02
   0   6   7 1424.29   40.18
   0  -6  -8  223.97    9.13
   0  -6  -8  211.58    9.27
   0  -6  -8  225.19   11.60
   0  -6  -8  207.03   11.34
   0   6   8  190.40   10.95
   0   6   8  216.46   11.08
   0  -6  -8  220.26    9.81
   0  -6  -8  208.86    6.17
   0   6   8  210.89    8.92
   0  -6  -8  213.63    9.49
   0   6   8  227.73   12.27
   0   6   8  207.51   12.09
   0  -6  -8  208.30    9.25
   0   6   8  212.08   11.33
   0  -6  -8  236.27   10.21
   0   6   8  225.22    8.21
   0   6   8  232.71    9.88
   0   6   8  210.30   10.18
   0  -6  -9  327.68   12.25
   0  -6  -9  363.22   15.56
   0  -6  -9  332.30   12.41
   0  -6  -9  337.03   15.15
   0   6   9  340.67   14.79
   0  -6  -9  343.22   13.29
   0  -6  -9  308.22    9.31
   0   6   9  326.68   12.09
   0   6   9  316.96   15.62
   0   6   9  338.91   16.17
   0   6   9  339.14   15.57
   0  -6  -9  347.41   12.87
   0  -6  -9  370.46   15.97
   0   6   9  325.64   12.58
   0  -6  -9  346.48   13.01
   0   6   9  347.71   11.08
   0  -6 -10   14.16    2.59
   0  -6 -10   15.51    3.57
   0  -6 -10   20.68    2.87
   0  -6 -10   14.26    3.47
   0   6  10   15.93    3.34
   0  -6 -10   18.83    1.73
   0  -6 -10   14.89    1.23
   0   6  10   16.29    2.57
   0   6  10   12.13    3.75
   0   6  10   17.79    4.25
   0   6  10   15.70    4.15
   0  -6 -10   17.80    3.73
   0   6  10   16.59    2.69
   0  -6 -11    4.97    2.04
   0  -6 -11    1.21    2.57
   0   6  11    2.62    2.10
   0  -6 -11    1.75    2.58
   0  -6 -11    2.44    0.97
   0  -6 -11    2.29    1.30
   0   6  11    2.08    1.55
   0   6  11    3.93    3.14
   0   6  11    2.80    3.17
   0   6  11    5.13    3.39
   0  -6 -11    2.20    1.91
   0  -6 -12  209.96    9.46
   0   6  12  210.18    9.84
   0  -6 -12  206.48   10.29
   0   6  12  194.68    9.82
   0  -6 -12  200.87   12.18
   0  -6 -12  212.31    8.96
   0  -6 -12  199.19    7.01
   0   6  12  211.39   12.65
   0   6  12  233.09   13.97
   0   6  12  238.83   14.13
   0   6  12  196.83    8.63
   0  -6 -13  101.65    8.88
   0  -6 -13  103.56    4.80
   0   6  13  107.05    5.68
   0   6  13  107.27    9.74
   0   6  13  118.81   10.30
   0   6  13  111.72    9.19
   0   6  13  116.94    6.96
   0  -6 -13  108.75    7.02
   0  -6 -13  108.83    9.84
   0   6  13  105.87    6.54
   0  -6 -14  486.77   21.98
   0   6  14  515.33   22.16
   0   6  14  537.65   24.59
   0   6  14  526.04   24.26
   0  -6 -14  510.56   17.50
   0   6  14  519.84   18.09
   0  -6 -14  493.16   22.32
   0   6  14  534.45   17.04
   0  -6 -15  313.91   16.93
   0   6  15  294.78   17.67
   0   6  15  327.38   16.65
   0   6  15  336.77   18.99
   0   6  15  318.93   12.78
   0  -6 -15  314.42   16.51
   0   6  15  301.54   10.88
   0   6  15  301.63   10.74
   0  -6 -16   84.97    9.06
   0   6  16   97.28    6.30
   0   6  16   82.05    8.28
   0   6  16   69.25    9.23
   0   6  17   82.52    8.42
   0   6  17   67.06    9.27
   0  -6 -17   91.29    9.33
   0   6  18   21.34    4.92
   0   6  18   24.52    6.92
   0  -6 -18   18.99    5.43
   0   6  19   93.75   11.34
   0   6  19   68.41   10.19
   0   6  19   99.26    9.27
   0  -6 -19   82.91    9.24
   0  -6 -19   87.06    9.90
   0   6  20   13.06    6.21
   0   6  20   11.83    4.59
   0   6  20   29.79    7.67
   0  -6 -20   15.55    4.99
   0  -6 -20   20.72    6.19
   0  -7  22   25.24    7.66
   0   7 -22   40.68    7.49
   0  -7  22   40.23    7.86
   0  -7  22   22.53    7.26
   0   7 -22   48.14    7.72
   0   7 -22   45.78    6.78
   0   7 -22   46.80    7.66
   0  -7  21   20.63    7.24
   0  -7  21   48.62    7.82
   0   7 -21   56.88    7.90
   0  -7  21   45.00    8.39
   0   7 -21   48.57    7.44
   0   7 -21   41.10    6.75
   0   7 -21   41.35    7.21
   0  -7  20   -2.61    4.69
   0  -7  20    1.09    4.92
   0   7 -20   -1.63    4.69
   0  -7  20   -2.03    4.95
   0   7 -20   -2.39    4.23
   0   7 -20    0.80    4.19
   0   7 -20   -0.72    3.50
   0  -7  19    1.03    4.57
   0  -7  19    0.83    3.97
   0   7 -19    6.98    4.70
   0  -7  19   -0.95    4.03
   0   7 -19    6.10    4.22
   0   7 -19   -0.76    3.70
   0  -7  18   84.87    9.10
   0  -7  18   73.08    9.65
   0   7 -18   73.81    8.41
   0  -7  18   80.98    9.26
   0   7 -18   95.14    8.77
   0   7 -18   65.39    7.76
   0   7 -17   31.23    5.90
   0   7 -17   32.64    5.77
   0   7 -17   35.78    6.05
   0  -7  17   37.72    6.38
   0  -7  17   26.63    6.88
   0  -7  17   36.43    6.62
   0  -7  17   30.83    4.16
   0   7 -16   39.66    6.05
   0   7 -16   30.04    5.68
   0   7 -16   37.92    4.53
   0   7 -16   39.90    6.49
   0  -7  16   36.29    6.77
   0  -7  16   29.37    5.50
   0  -7  16   29.06    5.79
   0  -7  16   30.07    4.45
   0  -7  15   35.29    4.87
   0  -7  15   36.72    3.97
   0   7 -15   32.00    4.43
   0   7 -15   32.12    5.48
   0  -7  15   44.59    7.26
   0  -7  15   30.86    5.51
   0  -7  15   30.09    6.04
   0  -7  15   35.85    6.00
   0   7 -15   27.58    4.98
   0   7 -15   41.52    5.96
   0  -7  14  186.96   10.72
   0  -7  14  189.53    8.95
   0   7 -14  176.43   10.23
   0   7 -14  179.14   11.33
   0  -7  14  179.03   11.47
   0  -7  14  197.43   12.90
   0  -7  14  174.91   11.75
   0  -7  14  182.83   11.68
   0   7 -14  180.88   11.06
   0   7 -14  212.06   11.58
   0   7 -13  713.50   24.31
   0   7 -13  674.78   24.01
   0  -7  13  647.11   23.84
   0  -7  13  674.40   21.45
   0   7 -13  667.51   23.89
   0   7 -13  725.05   25.15
   0  -7  13  657.75   26.02
   0  -7  13  672.83   24.77
   0  -7  13  665.26   25.39
   0  -7  13  630.93   24.30
   0   7 -13  652.45   21.38
   0   7 -12  207.58   11.02
   0   7 -12  214.03   11.28
   0  -7  12  215.57    9.82
   0   7 -12  206.81   11.60
   0   7 -12  212.50   11.61
   0  -7  12  220.85   11.87
   0  -7  12  219.49   12.25
   0  -7  12  182.50   10.73
   0   7 -12  207.13    9.83
   0   7 -11  442.51   17.27
   0   7 -11  468.22   17.40
   0  -7  11  429.39   15.75
   0  -7  11  452.17   20.07
   0   7 -11  446.99   18.64
   0   7 -11  413.52   17.46
   0  -7  11  422.85   14.28
   0  -7  11  437.83   17.84
   0  -7  11  441.56   17.24
   0  -7  11  457.70   16.69
   0   7 -11  437.92   16.05
   0   7 -10  121.01    7.57
   0   7 -10  109.31    7.34
   0   7 -10  110.79    7.71
   0  -7  10  105.11    6.66
   0  -7  10  101.07    8.98
   0   7 -10  113.44    8.81
   0   7 -10  108.47    7.73
   0  -7  10  109.43    5.58
   0  -7  10  116.31    8.03
   0  -7  10  103.21    6.96
   0  -7  10  108.95    7.24
   0   7 -10   99.20    6.79
   0   7  -9  296.21   13.15
   0   7  -9  267.80   12.21
   0   7  -9  281.33   12.21
   0  -7   9  278.48   11.77
   0  -7   9  314.20   15.44
   0   7  -9  266.42   14.20
   0   7  -9  284.41   13.04
   0  -7   9  287.49   10.07
   0  -7   9  301.54   11.91
   0  -7   9  298.44   12.86
   0   7  -9  288.04   12.25
   0   7  -8   36.56    3.99
   0   7  -8   34.92    4.30
   0   7  -8   32.44    4.24
   0  -7   8   35.77    3.91
   0  -7   8   23.05    4.56
   0   7  -8   33.94    5.18
   0   7  -8   27.10    3.91
   0  -7   8   33.25    2.79
   0  -7   8   37.30    3.50
   0  -7   8   32.67    4.29
   0   7  -8   30.29    3.90
   0   7  -7    9.19    2.60
   0   7  -7   10.42    2.46
   0   7  -7   12.03    2.90
   0  -7   7    9.77    2.53
   0  -7   7   11.92    3.97
   0   7  -7   14.34    3.74
   0   7  -7    9.86    3.04
   0  -7   7   10.24    1.75
   0  -7   7   10.99    1.98
   0  -7   7   12.39    3.04
   0   7  -7    5.95    2.50
   0  -7   6   25.49    3.06
   0   7  -6   20.01    3.35
   0   7  -6   24.15    3.47
   0  -7   6   25.34    3.31
   0  -7   6   28.38    4.89
   0   7  -6   27.54    4.62
   0   7  -6   22.93    2.97
   0   7  -6   18.87    3.21
   0  -7   6   18.75    2.14
   0  -7   6   29.58    2.40
   0  -7   6   24.64    3.67
   0  -7   6   20.90    1.35
   0   7  -6   20.71    3.33
   0   7  -5    5.64    2.34
   0  -7   5    7.65    2.56
   0   7  -5    9.46    1.98
   0   7  -5   11.34    4.04
   0  -7   5    8.08    3.19
   0  -7   5   10.15    2.07
   0   7  -5    6.92    2.36
   0  -7   5    7.71    2.01
   0  -7   5   10.39    1.19
   0   7  -5   10.02    2.68
   0  -7   5    9.89    2.70
   0  -7   4  113.95    6.80
   0  -7   4  118.24    8.24
   0   7  -4  112.49    6.92
   0  -7   4  125.31    6.58
   0   7  -4  122.81    6.01
   0   7  -4  106.76    8.77
   0  -7   4  119.10    6.10
   0  -7   4  112.27    5.76
   0   7  -4  107.12    6.99
   0  -7   4  122.99    4.87
   0  -7   4  113.97    7.62
   0   7  -3  784.27   24.07
   0  -7   3  725.98   25.38
   0   7  -3  749.75   27.59
   0   7  -3  736.37   21.84
   0  -7   3  797.15   23.31
   0   7  -3  798.01   24.81
   0  -7   3  771.08   21.24
   0  -7   3  775.10   22.46
   0  -7   3  781.01   22.10
   0  -7   2   77.72    4.67
   0   7  -2   79.54    5.58
   0   7  -2   79.73    5.76
   0  -7   2   85.24    6.81
   0   7  -2   69.96    7.34
   0  -7   2   77.46    5.20
   0   7  -2   83.60    3.26
   0   7  -2   75.31    3.84
   0   7  -2   75.07    6.10
   0  -7   2   85.56    4.63
   0   7  -1 1501.38   40.82
   0   7  -1 1552.38   40.25
   0  -7   1 1503.24   40.59
   0   7  -1 1499.87   40.72
   0   7  -1 1364.76   44.47
   0  -7   1 1475.55   39.72
   0   7  -1 1429.96   35.75
   0   7  -1 1452.04   37.98
   0   7  -1 1435.72   41.33
   0  -7   1 1460.61   38.78
   0  -7   1 1510.26   42.47
   0   7   0   22.84    3.34
   0  -7   0   27.73    3.20
   0   7   0   23.07    3.37
   0  -7   0   24.46    3.41
   0   7   0   20.25    3.48
   0  -7   0   26.02    2.30
   0   7   0   22.15    1.54
   0   7   0   25.61    2.82
   0  -7   0   20.45    3.68
   0  -7   0   25.27    2.98
   0   7   1   10.70    2.68
   0  -7  -1    5.90    2.02
   0   7   1    6.01    2.57
   0  -7  -1    6.25    2.53
   0  -7  -1   10.12    1.71
   0   7   1    6.35    1.27
   0   7   1    8.11    2.09
   0  -7  -1    8.84    2.41
   0  -7  -1    6.81    3.00
   0  -7  -2  434.57   14.00
   0   7   2  421.05   15.26
   0  -7  -2  413.82   16.45
   0   7   2  397.18   15.03
   0  -7  -2  399.49   14.69
   0   7   2  402.04   15.49
   0   7   2  385.87   17.95
   0   7   2  403.39   12.11
   0   7   2  387.03   12.43
   0   7   2  392.83   14.64
   0  -7  -2  417.99   15.02
   0   7   2  398.73   15.55
   0  -7  -2  399.39   16.03
   0   7   3  468.24   16.72
   0  -7  -3  468.24   15.24
   0   7   3  474.37   16.79
   0  -7  -3  462.84   17.84
   0  -7  -3  454.73   16.22
   0   7   3  463.34   19.72
   0   7   3  454.96   17.01
   0   7   3  478.93   13.12
   0  -7  -3  458.71   13.78
   0   7   3  452.53   16.65
   0   7   3  452.74   14.73
   0  -7  -3  441.07   17.27
   0  -7  -3  464.97   16.87
   0   7   3  435.59   16.78
   0   7   4  511.76   18.22
   0  -7  -4  544.67   16.91
   0   7   4  528.68   18.86
   0   7   4  519.22   21.41
   0   7   4  528.02   18.37
   0  -7  -4  547.51   19.90
   0  -7  -4  531.17   17.93
   0  -7  -4  519.32   15.78
   0   7   4  514.69   17.07
   0   7   4  484.55   18.55
   0  -7  -4  540.59   19.09
   0  -7  -4  524.12   19.18
   0   7   4  528.04   18.64
   0  -7  -4  530.04   16.55
   0  -7  -5  673.51   20.26
   0  -7  -5  659.50   21.26
   0   7   5  685.53   22.05
   0  -7  -5  674.62   23.45
   0   7   5  624.03   24.57
   0   7   5  681.04   22.62
   0  -7  -5  660.49   20.54
   0  -7  -5  641.57   19.47
   0   7   5  644.37   21.17
   0   7   5  662.67   23.08
   0  -7  -5  642.61   22.83
   0   7   5  671.45   20.46
   0  -7  -5  685.40   20.17
   0   7   5  638.27   21.83
   0  -7  -5  662.74   22.50
   0  -7  -6 1131.99   30.91
   0  -7  -6 1133.16   34.76
   0  -7  -6 1117.25   31.96
   0   7   6 1036.08   35.53
   0  -7  -6 1084.15   31.37
   0   7   6 1116.57   33.73
   0   7   6 1115.43   30.43
   0  -7  -6 1091.36   30.48
   0   7   6 1051.19   34.13
   0   7   6 1114.40   36.26
   0   7   6 1072.91   32.67
   0  -7  -6 1077.70   34.09
   0   7   6 1106.43   30.56
   0  -7  -6 1105.64   30.83
   0  -7  -6 1113.28   33.28
   0   7   6 1089.86   32.65
   0  -7  -7    4.33    2.13
   0  -7  -7    3.51    2.34
   0  -7  -7    3.82    3.06
   0   7   7    9.28    3.66
   0   7   7    3.35    2.86
   0  -7  -7    5.69    2.35
   0   7   7    4.77    1.65
   0  -7  -7    3.20    1.92
   0   7   7    4.58    2.31
   0   7   7    1.72    2.75
   0   7   7    2.64    3.33
   0   7   7    3.27    2.52
   0   7   7    1.70    1.54
   0  -7  -7    3.87    1.84
   0  -7  -7    8.11    2.76
   0   7   7    2.77    2.16
   0  -7  -8  157.85    7.70
   0   7   8  170.38    9.93
   0  -7  -8  167.04    8.43
   0   7   8  151.00   10.26
   0  -7  -8  150.28    8.09
   0  -7  -8  160.51   10.13
   0  -7  -8  156.96    7.94
   0   7   8  166.83    7.96
   0   7   8  167.63    9.93
   0   7   8  152.57   10.41
   0   7   8  140.87   10.42
   0  -7  -8  154.28    7.79
   0  -7  -8  160.15    8.96
   0   7   8  154.32    8.44
   0   7   8  163.47    7.02
   0  -7  -9   13.12    2.46
   0  -7  -9    9.16    2.55
   0  -7  -9    7.55    3.18
   0  -7  -9   11.32    3.61
   0   7   9    8.16    3.26
   0   7   9    2.93    2.87
   0   7   9    6.13    2.20
   0   7   9   11.86    4.33
   0   7   9   16.16    4.08
   0   7   9   17.05    3.92
   0  -7  -9    5.05    2.07
   0  -7  -9    8.58    2.48
   0   7   9    9.09    1.78
   0   7   9    6.82    2.30
   0  -7 -10    6.61    2.30
   0  -7 -10   12.93    3.65
   0  -7 -10   13.68    3.59
   0  -7 -10   11.61    2.75
   0   7  10   10.07    3.47
   0  -7 -10   13.68    3.92
   0   7  10   12.26    2.65
   0   7  10   14.50    4.55
   0   7  10    7.14    3.62
   0   7  10   11.04    4.21
   0   7  10   13.54    2.92
   0  -7 -10   13.87    3.05
   0  -7 -11  390.61   17.79
   0  -7 -11  379.16   14.17
   0  -7 -11  392.29   17.76
   0   7  11  379.37   16.24
   0  -7 -11  381.56   16.30
   0   7  11  362.29   13.45
   0   7  11  386.18   18.35
   0   7  11  363.99   18.58
   0   7  11  373.81   18.30
   0   7  11  372.19   14.12
   0   7  12   56.61    5.76
   0  -7 -12   52.47    6.69
   0  -7 -12   74.93    7.50
   0  -7 -12   58.45    6.06
   0   7  12   69.98    7.80
   0   7  12   68.88    7.65
   0   7  12   68.81    8.01
   0   7  12   59.97    4.77
   0   7  13  446.13   16.18
   0  -7 -13  394.87   16.50
   0  -7 -13  434.82   19.80
   0  -7 -13  406.31   19.41
   0   7  13  427.42   20.14
   0   7  13  405.94   20.44
   0   7  13  420.89   21.03
   0  -7 -13  405.59   18.87
   0   7  13  419.59   16.43
   0   7  14  126.82    7.69
   0  -7 -14  140.59   11.69
   0  -7 -14  149.91   11.07
   0  -7 -14  143.05   10.92
   0   7  14  141.96   12.08
   0   7  14  130.11   11.43
   0   7  14  132.97   10.89
   0  -7 -14  157.21   10.99
   0   7  14  119.01    7.52
   0  -7 -15   78.84    8.37
   0  -7 -15   75.92    8.34
   0   7  15   94.60   10.09
   0   7  15   91.90    9.04
   0   7  15   84.86    9.75
   0   7  15   86.80    6.11
   0  -7 -15   55.76    7.78
   0   7  15   73.50    5.32
   0  -7 -16  223.29   14.81
   0  -7 -16  280.35   15.66
   0   7  16  227.71   10.49
   0   7  16  236.80   16.69
   0   7  16  216.91   15.92
   0   7  16  231.01   14.54
   0   7  17    4.80    4.11
   0   7  17   -1.09    4.26
   0   7  17    2.22    4.69
   0  -7 -17    2.50    3.60
   0  -7 -17    1.78    4.03
   0   7  18  112.61   12.34
   0   7  18  131.44   10.91
   0  -7 -18  106.10   10.57
   0  -7 -18   97.98   10.00
   0   7  19   30.59    6.23
   0   7  19   38.32    8.11
   0  -7 -19   37.32    7.10
   0  -7 -19   32.97    7.32
   0   8 -21   14.01    5.61
   0  -8  21   10.22    5.90
   0   8 -21   15.26    5.31
   0   8 -21   21.17    5.70
   0   8 -21    3.11    4.07
   0  -8  21   17.69    5.51
   0  -8  21   15.21    6.92
   0   8 -20    4.21    4.59
   0  -8  20    6.06    4.84
   0  -8  20   -4.83    4.88
   0   8 -20    1.62    4.02
   0   8 -20    1.62    4.16
   0   8 -20   -1.52    3.63
   0  -8  20   -0.89    4.35
   0  -8  20   10.02    6.17
   0   8 -19   51.56    7.20
   0  -8  19   40.17    8.02
   0  -8  19   47.42    7.39
   0  -8  19   59.29    8.32
   0  -8  19   49.05    7.82
   0   8 -19   52.36    7.17
   0   8 -19   58.64    7.29
   0   8 -19   50.90    6.85
   0  -8  18  161.19   13.73
   0  -8  18  165.23   12.46
   0   8 -18  172.45   12.42
   0  -8  18  177.19   13.44
   0  -8  18  203.74   13.81
   0   8 -18  167.94   11.93
   0   8 -18  175.96   12.12
   0   8 -18  178.25   12.16
   0   8 -17   14.60    4.32
   0   8 -17   15.20    4.66
   0   8 -17   17.99    5.04
   0   8 -17   16.89    5.09
   0  -8  17   16.88    5.22
   0  -8  17   15.14    5.87
   0  -8  17   17.90    5.23
   0  -8  17   16.56    5.36
   0  -8  17   12.60    3.94
   0   8 -16   12.02    4.41
   0   8 -16    3.26    3.77
   0   8 -16    8.56    3.99
   0   8 -16   13.95    3.96
   0   8 -16   10.49    4.71
   0  -8  16    9.42    4.39
   0  -8  16   16.06    5.89
   0  -8  16   12.04    4.81
   0  -8  16   10.93    4.42
   0  -8  16    8.83    3.82
   0   8 -15   35.46    5.56
   0   8 -15   34.12    5.78
   0   8 -15   30.70    5.43
   0   8 -15   33.47    5.29
   0   8 -15   30.71    5.70
   0  -8  15   25.95    6.37
   0  -8  15   26.15    5.48
   0  -8  15   36.96    6.07
   0  -8  15   28.05    5.66
   0  -8  15   30.62    5.35
   0   8 -14  327.17   15.36
   0   8 -14  324.04   15.51
   0   8 -14  325.40   15.83
   0   8 -14  293.49   15.02
   0   8 -14  359.96   16.70
   0  -8  14  330.68   16.31
   0  -8  14  324.92   17.49
   0  -8  14  307.32   15.41
   0  -8  14  331.06   16.85
   0  -8  14  328.62   15.93
   0   8 -13   84.75    7.62
   0   8 -13   73.12    6.87
   0   8 -13   82.95    7.40
   0   8 -13   86.34    7.86
   0   8 -13   67.71    7.22
   0  -8  13   79.08    8.48
   0  -8  13   83.28    7.70
   0  -8  13   94.14    8.24
   0  -8  13   74.43    6.99
   0  -8  13   75.26    7.63
   0  -8  12  468.68   21.54
   0   8 -12  429.83   19.54
   0   8 -12  490.76   19.79
   0  -8  12  474.54   19.50
   0  -8  12  440.48   15.10
   0  -8  12  488.28   19.93
   0  -8  12  476.98   18.41
   0   8 -12  477.95   18.57
   0   8 -12  470.34   18.71
   0   8 -12  484.33   19.44
   0  -8  11  175.58    9.90
   0   8 -11  161.69   11.22
   0  -8  11  187.77   12.57
   0   8 -11  171.24   10.51
   0  -8  11  179.47   10.56
   0  -8  11  178.60    7.68
   0  -8  11  167.03    9.35
   0   8 -11  176.20    9.93
   0   8 -11  196.68   10.89
   0   8 -11  173.66   10.05
   0  -8  10   17.06    3.76
   0   8 -10   13.09    4.47
   0  -8  10   16.31    4.86
   0   8 -10    9.92    3.63
   0  -8  10   19.12    2.56
   0  -8  10   19.54    3.20
   0   8 -10   13.74    3.86
   0   8 -10   20.43    3.76
   0  -8   9   -0.50    2.87
   0   8  -9    5.61    3.67
   0  -8   9   -0.72    3.76
   0   8  -9    2.00    2.69
   0  -8   9    3.79    1.70
   0  -8   9    1.55    1.83
   0   8  -9   -0.51    2.92
   0   8  -9    4.15    2.71
   0  -8   8  109.04    7.96
   0   8  -8  123.12    9.90
   0  -8   8  118.73    9.67
   0   8  -8  109.62    7.98
   0   8  -8  115.48    7.23
   0  -8   8  117.89    5.54
   0  -8   8  118.05    5.98
   0   8  -8  114.06    7.98
   0   8  -7  320.53   13.88
   0  -8   7  312.97   15.74
   0   8  -7  312.39   12.41
   0  -8   7  310.86   10.33
   0  -8   7  302.14   10.10
   0  -8   7  296.41   13.87
   0  -8   6  104.63    8.63
   0   8  -6   87.79    8.60
   0   8  -6  106.19    6.21
   0  -8   6   99.40    4.96
   0   8  -6   96.70    6.98
   0  -8   6   95.86    3.71
   0  -8   6  105.20    7.71
   0  -8   5  210.32   12.12
   0   8  -5  208.41    8.98
   0   8  -5  200.09   12.76
   0  -8   5  204.05    8.99
   0  -8   5  205.34    8.70
   0  -8   5  202.00    6.94
   0  -8   5  216.89   11.43
   0  -8   4  451.17   19.08
   0   8  -4  444.62   15.16
   0  -8   4  474.27   15.64
   0  -8   4  481.97   15.33
   0   8  -4  443.26   20.49
   0  -8   4  475.82   13.99
   0   8  -3   29.33    5.14
   0  -8   3   23.86    4.42
   0  -8   3   23.15    2.41
   0  -8   3   22.19    2.96
   0  -8   3   21.96    2.69
   0   8  -2  269.24   12.02
   0  -8   2  287.86   10.31
   0   8  -2  273.20   15.05
   0  -8   2  277.54   13.52
   0   8  -2  263.13    7.60
   0   8  -2  257.82    9.01
   0  -8   2  239.65   12.52
   0  -8   2  271.01   10.06
   0  -8   1  315.88   14.46
   0  -8   1  310.66   11.62
   0   8  -1  286.21   15.83
   0   8  -1  312.02    8.49
   0   8  -1  300.93   10.81
   0   8  -1  313.61   13.25
   0   8   0  434.64   17.24
   0  -8   0  432.64   15.43
   0  -8   0  434.71   17.98
   0  -8   0  457.35   13.40
   0   8   0  431.43   14.85
   0   8   0  463.68   17.00
   0  -8   0  468.44   15.60
   0   8   1   98.61    7.21
   0  -8  -1  108.56    8.06
   0  -8  -1  108.44    6.83
   0  -8  -1  116.47    5.07
   0   8   1  111.30    5.38
   0   8   1  115.10    6.60
   0  -8  -1  106.00    6.23
   0   8   1  112.19    7.45
   0   8   2  419.92   16.58
   0   8   2  403.07   19.49
   0  -8  -2  420.16   15.82
   0  -8  -2  435.66   17.55
   0  -8  -2  423.77   12.89
   0   8   2  417.51   12.92
   0   8   2  411.94   15.52
   0   8   2  415.24   12.88
   0   8   2  431.98   16.40
   0  -8  -2  455.78   14.97
   0   8   3  909.39   28.81
   0  -8  -3  951.62   26.95
   0  -8  -3  937.58   30.76
   0   8   3  930.61   29.25
   0   8   3  864.95   32.42
   0   8   3  911.91   24.27
   0   8   3  929.33   25.88
   0   8   3  916.22   28.61
   0  -8  -3  938.14   28.97
   0  -8  -3  904.46   29.93
   0  -8  -4   18.54    2.90
   0   8   4   21.19    3.76
   0  -8  -4   13.54    3.74
   0   8   4   18.18    3.67
   0   8   4   20.54    4.81
   0   8   4   17.57    1.63
   0  -8  -4   11.83    2.15
   0   8   4   15.57    2.72
   0   8   4   16.76    3.46
   0  -8  -4   18.33    2.68
   0  -8  -4   19.30    3.50
   0  -8  -4   20.03    3.93
   0  -8  -5   17.88    2.73
   0   8   5   14.71    3.18
   0  -8  -5   19.71    4.36
   0   8   5   13.10    4.37
   0   8   5   16.85    3.49
   0  -8  -5   16.29    2.94
   0  -8  -5   12.60    2.23
   0   8   5   10.02    2.60
   0   8   5   12.84    3.66
   0   8   5   14.43    2.79
   0  -8  -5   12.91    2.41
   0  -8  -5   23.42    3.95
   0  -8  -5   18.75    3.87
   0  -8  -6    8.26    2.27
   0  -8  -6    4.78    3.13
   0  -8  -6   13.21    2.96
   0   8   6   14.01    3.43
   0   8   6    9.36    3.83
   0   8   6    8.51    2.21
   0  -8  -6   10.70    2.30
   0   8   6    9.57    2.75
   0   8   6   12.19    4.19
   0   8   6   10.69    3.53
   0  -8  -6   17.62    3.70
   0  -8  -6   11.97    2.37
   0  -8  -6    6.57    3.00
   0   8   6    7.38    2.14
   0  -8  -7   43.78    5.68
   0   8   7   42.00    5.15
   0  -8  -7   45.97    4.49
   0   8   7   40.49    6.01
   0   8   7   37.69    3.63
   0   8   7   37.73    4.21
   0  -8  -7   35.50    3.67
   0   8   7   43.29    5.03
   0  -8  -7   36.66    3.69
   0   8   7   38.47    6.36
   0   8   7   32.46    5.01
   0   8   7   37.29    3.62
   0  -8  -7   39.42    5.43
   0  -8  -7   45.06    5.13
   0  -8  -8  134.53    9.68
   0   8   8  117.12    9.56
   0   8   8  122.58    8.68
   0  -8  -8  121.11    7.38
   0   8   8  112.10    6.05
   0   8   8  127.50    7.22
   0   8   8  112.76    9.14
   0   8   8  122.55   10.24
   0   8   8  122.19    8.54
   0  -8  -8  124.82    6.98
   0   8   8  119.82    6.20
   0  -8  -8  126.41    9.29
   0  -8  -8  121.89    8.15
   0  -8  -9  328.20   16.14
   0   8   9  326.82   15.15
   0   8   9  281.62   15.35
   0   8   9  313.63   12.46
   0   8   9  302.27   16.65
   0   8   9  282.92   14.65
   0   8   9  333.30   16.48
   0  -8  -9  320.13   13.92
   0   8   9  294.30   10.71
   0  -8 -10  961.11   32.39
   0   8  10  865.06   31.04
   0  -8 -10  883.43   30.98
   0   8  10  833.90   26.69
   0   8  10  906.46   31.49
   0   8  10  960.46   33.93
   0   8  10  884.21   32.59
   0  -8 -10  915.74   28.87
   0   8  10  910.59   24.82
   0   8  11   75.62    7.39
   0  -8 -11   83.13    8.59
   0   8  11   75.02    5.57
   0   8  11   99.78    9.52
   0   8  11   84.40    9.06
   0   8  11   90.90    8.46
   0  -8 -11   81.87    7.65
   0  -8 -12  319.97   16.76
   0   8  12  314.20   17.36
   0   8  12  336.76   17.27
   0   8  12  294.68   17.24
   0  -8 -12  274.52   14.53
   0   8  12  293.60   14.63
   0   8  13   57.78    5.51
   0  -8 -13   46.26    5.86
   0  -8 -13   72.12    8.22
   0  -8 -13   48.36    6.65
   0   8  13   47.92    7.22
   0   8  13   47.66    6.96
   0   8  13   50.89    7.50
   0  -8 -13   50.34    6.75
   0   8  13   57.45    6.01
   0   8  14    4.67    2.22
   0  -8 -14   11.28    4.34
   0  -8 -14    5.64    3.65
   0   8  14    0.86    3.71
   0   8  14   10.74    4.33
   0   8  14   12.82    4.63
   0  -8 -14   10.78    4.15
   0   8  14   10.95    3.08
   0  -8 -15  242.81   16.53
   0   8  15  270.86   11.91
   0  -8 -15  294.69   16.54
   0  -8 -15  262.70   15.85
   0   8  15  269.70   16.20
   0   8  15  278.05   17.53
   0   8  15  264.73   16.92
   0  -8 -15  273.70   15.85
   0   8  15  248.75   11.82
   0  -8 -16    9.72    4.69
   0  -8 -16   12.95    4.98
   0  -8 -16   17.75    5.74
   0   8  16   -1.08    4.11
   0   8  16   13.07    5.09
   0   8  16   13.61    5.03
   0  -8 -17   76.47    9.23
   0  -8 -17   69.51    8.43
   0  -8 -17   75.07    8.74
   0   8  17   52.17    8.79
   0   8  17   80.28   10.14
   0   8  17   66.22    8.52
   0  -8 -18  139.95   12.30
   0  -8 -18  121.92   11.33
   0  -8 -18  105.76   10.78
   0   8  18  110.12   10.71
   0   8  18  100.87   12.12
   0   8  18  116.51   12.44
   0  -8 -19    3.76    4.83
   0  -8 -19   -1.99    4.68
   0   8  19   -2.61    5.32
   0   8  19   -1.22    6.17
   0   8  19    2.46    5.69
   0  -8 -19   -0.95    5.06
   0  -9  21   21.33    7.77
   0  -9  21   31.40    6.62
   0   9 -21   38.01    7.03
   0  -9  21   34.52    7.42
   0  -9  21   27.03    6.77
   0   9 -21   40.14    7.13
   0   9 -21   32.05    6.39
   0   9 -21   30.00    6.37
   0  -9  20   27.16    7.38
   0  -9  20   40.25    7.28
   0   9 -20   48.84    7.36
   0  -9  20   37.02    7.36
   0  -9  20   46.51    7.69
   0   9 -20   32.70    6.30
   0   9 -20   53.44    7.27
   0   9 -20   53.12    7.35
   0  -9  19   12.93    6.14
   0  -9  19   18.31    5.23
   0   9 -19   13.42    4.79
   0  -9  19   15.42    5.20
   0  -9  19    8.79    4.78
   0   9 -19   21.13    5.47
   0   9 -19   14.15    5.09
   0   9 -19   14.82    4.73
   0  -9  18   36.84    8.07
   0  -9  18   35.04    6.55
   0   9 -18   41.04    6.95
   0  -9  18   43.47    7.35
   0  -9  18   35.18    6.20
   0   9 -18   37.33    6.69
   0   9 -18   37.51    6.30
   0   9 -18   40.08    6.67
   0   9 -17   -2.14    3.84
   0   9 -17    5.65    4.02
   0   9 -17   -0.74    3.86
   0   9 -17    1.54    3.96
   0  -9  17    0.97    5.07
   0  -9  17   -0.79    3.73
   0  -9  17    0.87    4.35
   0  -9  17    0.74    3.49
   0  -9  17   -1.23    3.54
   0   9 -16   11.46    4.34
   0   9 -16    6.11    3.87
   0   9 -16   10.69    4.32
   0   9 -16    6.62    3.48
   0   9 -16   18.50    5.21
   0  -9  16   13.65    4.75
   0  -9  16   12.85    5.43
   0  -9  16   12.39    4.83
   0  -9  16   17.06    4.72
   0  -9  16    0.66    3.94
   0   9 -15   18.31    4.75
   0   9 -15   16.76    4.63
   0   9 -15   22.18    5.18
   0   9 -15   16.32    4.61
   0   9 -15   16.99    4.99
   0  -9  15   18.21    5.73
   0  -9  15   20.90    4.99
   0  -9  15   14.79    4.84
   0  -9  15   17.45    4.62
   0  -9  15   14.53    4.92
   0   9 -14    4.02    3.86
   0   9 -14    1.22    3.14
   0   9 -14   -0.60    3.17
   0   9 -14   -6.88    4.26
   0   9 -14   -2.71    4.29
   0  -9  14    6.54    4.89
   0  -9  14   -0.69    3.66
   0  -9  14   -0.56    2.94
   0  -9  14    2.93    4.06
   0  -9  14   -0.72    4.45
   0   9 -13    2.18    3.62
   0   9 -13   -0.65    3.33
   0  -9  13    3.29    3.54
   0  -9  13    3.44    3.48
   0  -9  13    0.50    2.79
   0   9 -13    0.65    3.15
   0   9 -13    0.56    2.85
   0  -9  12    8.10    3.45
   0   9 -12    4.51    3.47
   0  -9  12    3.40    4.44
   0   9 -12    0.62    3.24
   0  -9  12    3.26    1.92
   0  -9  12    1.26    3.33
   0  -9  12    0.89    2.53
   0  -9  12   -0.65    2.53
   0   9 -12    3.18    2.93
   0   9 -12    1.87    3.16
   0  -9  11   37.94    5.07
   0   9 -11   35.50    6.15
   0  -9  11   35.89    6.55
   0   9 -11   39.99    5.00
   0   9 -11   26.77    4.80
   0  -9  11   38.85    3.42
   0  -9  11   41.02    5.55
   0  -9  11   33.38    4.14
   0   9 -11   36.10    5.34
   0   9 -11   37.38    4.86
   0  -9  10   56.41    6.23
   0   9 -10   62.27    7.72
   0  -9  10   66.98    8.30
   0   9 -10   66.96    6.13
   0   9 -10   56.52    6.49
   0  -9  10   70.39    4.43
   0  -9  10   63.20    4.98
   0   9 -10   65.47    6.73
   0   9 -10   79.70    6.55
   0  -9   9    0.57    3.00
   0  -9   9   -3.19    4.77
   0   9  -9    6.41    4.31
   0   9  -9    2.17    2.77
   0   9  -9    0.55    3.51
   0  -9   9    1.73    1.76
   0  -9   9   -0.52    1.81
   0   9  -9   -1.12    3.66
   0  -9   8  196.49   13.22
   0   9  -8  180.21   13.13
   0   9  -8  200.59   10.05
   0  -9   8  197.43    7.93
   0   9  -8  211.76   11.60
   0  -9   8  230.96   12.35
   0  -9   7    8.99    4.54
   0   9  -7    3.26    4.71
   0   9  -7    8.49    2.94
   0  -9   7    6.82    1.97
   0   9  -7   10.01    3.51
   0  -9   7    6.40    3.53
   0   9  -6    5.11    2.44
   0  -9   6    7.89    3.75
   0   9  -6    5.77    4.17
   0  -9   6    2.34    3.24
   0  -9   5  299.28   15.64
   0   9  -5  298.47   11.69
   0  -9   5  305.53   11.54
   0   9  -5  278.33   16.48
   0  -9   5  293.34    9.67
   0  -9   5  295.20   14.67
   0   9  -4   49.88    7.11
   0  -9   4   43.21    5.88
   0  -9   4   42.62    3.82
   0  -9   4   46.36    3.29
   0   9  -3    5.83    4.07
   0  -9   3   -2.64    3.22
   0   9  -3    3.44    0.90
   0  -9   3    6.44    1.76
   0  -9   3    4.72    2.01
   0   9  -3    2.89    2.40
   0   9  -2   14.69    3.29
   0  -9   2   11.84    2.41
   0   9  -2    6.68    3.78
   0  -9   2    7.63    3.90
   0   9  -2   12.12    0.98
   0   9  -2   13.12    1.94
   0  -9   2   10.15    3.95
   0  -9   2   13.19    2.40
   0   9  -1   24.60    4.06
   0  -9   1   23.16    4.86
   0   9  -1   18.88    2.73
   0   9  -1   32.60    6.38
   0  -9   1   20.77    3.01
   0  -9   1   14.92    3.97
   0   9   0    3.05    2.93
   0  -9   0    4.17    3.53
   0  -9   0    4.34    2.41
   0   9   0    2.75    1.98
   0   9   0    3.79    2.73
   0   9   1  702.33   25.01
   0  -9  -1  754.12   24.02
   0  -9  -1  755.84   26.70
   0   9   1  737.67   21.41
   0  -9  -1  765.47   20.67
   0   9   1  709.73   23.09
   0   9   1  746.69   25.19
   0   9   2   80.23    8.74
   0   9   2   58.75    6.02
   0  -9  -2   55.66    5.37
   0  -9  -2   59.52    6.36
   0   9   2   57.75    3.76
   0  -9  -2   63.16    3.78
   0   9   2   59.28    5.36
   0   9   2   64.84    6.02
   0   9   3    5.91    2.96
   0   9   3   12.55    4.64
   0   9   3   10.75    3.32
   0  -9  -3    8.90    3.81
   0  -9  -3   13.05    2.06
   0   9   3   10.74    1.78
   0   9   3    8.14    2.93
   0   9   3   11.19    2.16
   0  -9  -3   15.87    3.92
   0  -9  -3   11.90    3.18
   0   9   4  179.04   10.28
   0  -9  -4  201.44   12.00
   0   9   4  195.55   10.79
   0   9   4  182.74   12.96
   0   9   4  189.30    6.33
   0   9   4  186.29   10.49
   0   9   4  190.43    8.59
   0  -9  -4  196.87   11.36
   0  -9  -4  194.33    8.64
   0  -9  -4  212.89   11.03
   0   9   5    4.54    2.94
   0  -9  -5    1.32    3.29
   0  -9  -5    2.45    2.17
   0   9   5   -0.82    3.95
   0   9   5   -0.53    2.62
   0  -9  -5    1.21    1.59
   0   9   5    0.72    2.17
   0   9   5    0.55    2.78
   0   9   5   -0.38    2.23
   0  -9  -5    3.07    1.84
   0  -9  -5    1.73    3.29
   0  -9  -5    4.99    2.90
   0  -9  -6   14.91    4.17
   0   9   6   15.77    3.85
   0   9   6   24.59    5.58
   0  -9  -6   14.80    3.14
   0   9   6   17.93    2.99
   0  -9  -6   18.00    2.72
   0   9   6   23.42    4.39
   0   9   6   17.99    3.26
   0  -9  -6   19.60    2.99
   0   9   6   19.95    3.26
   0  -9  -6   20.83    4.21
   0  -9  -6   19.93    4.03
   0  -9  -7   31.28    5.54
   0  -9  -7   42.21    4.31
   0   9   7   38.00    6.56
   0   9   7   39.49    5.27
   0   9   7   26.84    3.34
   0  -9  -7   37.33    3.70
   0   9   7   31.88    4.23
   0   9   7   38.66    6.45
   0   9   7   30.64    4.27
   0   9   7   27.99    5.09
   0  -9  -7   42.60    5.69
   0  -9  -7   32.51    4.75
   0   9   7   38.55    3.86
   0  -9  -7   29.13    3.55
   0  -9  -8  205.63   12.53
   0   9   8  173.85   12.42
   0   9   8  201.40   11.58
   0   9   8  192.19    8.47
   0   9   8  183.70    9.44
   0   9   8  172.00   12.94
   0   9   8  163.78   10.30
   0   9   8  170.01   11.67
   0  -9  -8  199.05   11.13
   0   9   8  161.68    7.96
   0  -9  -8  220.25   12.78
   0  -9  -9  344.16   17.53
   0   9   9  345.30   16.20
   0   9   9  310.98   17.11
   0   9   9  340.50   13.65
   0   9   9  315.66   15.44
   0   9   9  332.16   17.25
   0   9   9  332.01   18.40
   0  -9  -9  329.47   15.17
   0   9   9  336.34   11.78
   0  -9 -10   35.02    5.77
   0   9  10   58.72    7.31
   0   9  10   43.90    5.97
   0  -9 -10   48.30    6.74
   0   9  10   44.26    4.69
   0   9  10   46.49    7.24
   0   9  10   41.91    6.23
   0   9  10   51.66    6.42
   0   9  10   52.20    3.66
   0  -9 -11  101.05    9.86
   0   9  11   94.18    8.70
   0   9  11  119.04   10.86
   0   9  11   96.31    9.57
   0  -9 -11  100.39    9.10
   0   9  11  115.14    9.53
   0  -9 -12   80.14    8.93
   0   9  12   94.27   10.23
   0   9  12   95.49    9.20
   0   9  12   98.45   10.14
   0  -9 -12   81.72    8.29
   0   9  12   94.59    8.62
   0  -9 -13    6.72    4.03
   0   9  13    0.97    4.55
   0   9  13    0.92    4.58
   0   9  13   -0.85    3.34
   0  -9 -13    7.20    3.82
   0   9  13    6.21    3.39
   0   9  14  263.54   12.33
   0  -9 -14  264.09   16.27
   0   9  14  245.52   16.82
   0   9  14  267.55   16.75
   0   9  14  257.54   16.70
   0  -9 -14  277.61   15.89
   0   9  14  274.29   13.71
   0  -9 -15  185.68   13.72
   0  -9 -15  183.46   13.13
   0   9  15  187.99   14.08
   0   9  15  181.64   14.69
   0   9  15  168.73   13.62
   0  -9 -16   28.64    6.73
   0  -9 -16   37.95    6.83
   0   9  16   52.68    9.13
   0   9  16   45.14    7.82
   0   9  16   45.90    8.22
   0  -9 -17  259.18   17.18
   0  -9 -17  249.99   16.53
   0   9  17  273.09   18.75
   0   9  17  246.43   17.74
   0   9  17  268.12   17.09
   0  -9 -18    5.88    5.43
   0   9  18    4.85    5.37
   0   9  18   14.06    5.20
   0   9  18   18.62    6.18
   0  -9 -18    9.53    4.66
   0 -10  20   13.85    6.57
   0 -10  20    6.54    4.88
   0  10 -20    4.53    4.88
   0 -10  20    1.70    3.99
   0 -10  20    4.18    5.02
   0  10 -20    8.51    4.58
   0  10 -20    6.61    4.18
   0 -10  19   27.56    7.43
   0 -10  19   18.00    5.78
   0  10 -19   23.62    5.91
   0 -10  19   16.93    5.99
   0 -10  19   34.22    6.22
   0  10 -19   26.90    5.78
   0  10 -19   25.84    5.79
   0 -10  18   37.21    6.78
   0 -10  18   36.74    7.98
   0  10 -18   27.82    6.23
   0 -10  18   45.40    7.66
   0 -10  18   29.63    5.90
   0  10 -18   56.15    7.82
   0  10 -18   30.21    6.10
   0  10 -17   74.09    8.35
   0  10 -17   62.72    7.55
   0  10 -17   68.96    8.42
   0 -10  17   47.89    8.83
   0 -10  17   66.13    8.33
   0 -10  17   84.30    9.57
   0 -10  17   65.70    7.51
   0 -10  17   69.82    7.99
   0  10 -16   46.60    6.29
   0  10 -16   44.44    6.58
   0  10 -16   41.65    6.34
   0  10 -16   29.72    6.06
   0 -10  16   34.14    6.41
   0 -10  16   33.14    7.21
   0 -10  16   38.01    6.72
   0 -10  16   33.85    5.56
   0 -10  16   33.48    6.42
   0  10 -15    2.61    3.99
   0  10 -15    8.22    4.63
   0  10 -15    5.98    4.42
   0  10 -15   10.20    4.12
   0  10 -15    3.01    4.17
   0 -10  15    7.16    5.35
   0 -10  15    4.56    4.33
   0 -10  15   10.38    4.72
   0 -10  15    2.84    3.28
   0 -10  15    2.38    4.27
   0  10 -14   19.12    4.33
   0  10 -14   20.99    5.16
   0  10 -14   12.53    5.19
   0  10 -14   13.01    4.65
   0  10 -14   20.43    4.67
   0 -10  14   30.50    6.52
   0 -10  14   21.12    5.14
   0 -10  14   27.92    5.64
   0 -10  14   25.96    4.39
   0 -10  14   31.12    6.48
   0 -10  13  136.87   12.37
   0  10 -13  162.50   12.16
   0  10 -13  165.07   10.63
   0  10 -13  159.55   11.16
   0 -10  13  158.34   11.19
   0 -10  13  154.10    9.16
   0 -10  13  146.11   11.01
   0  10 -13  167.67   10.62
   0  10 -13  173.11   11.59
   0 -10  12   41.02    5.43
   0 -10  12   36.11    6.68
   0  10 -12   29.74    6.23
   0  10 -12   39.06    5.17
   0  10 -12   46.75    6.22
   0 -10  12   31.73    5.25
   0 -10  12   35.17    3.30
   0 -10  12   31.81    3.89
   0  10 -12   47.44    6.13
   0 -10  11    6.38    4.54
   0  10 -11    6.10    4.83
   0  10 -11   11.98    3.57
   0  10 -11    9.01    3.95
   0 -10  11    9.55    2.02
   0  10 -11   11.86    3.95
   0 -10  11    6.84    3.50
   0 -10  10   20.61    5.63
   0  10 -10   17.77    5.46
   0  10 -10   31.54    4.72
   0 -10  10   17.70    2.53
   0  10 -10   20.37    4.69
   0 -10  10   22.09    4.69
   0  10  -9   10.83    5.28
   0 -10   9    7.02    5.00
   0  10  -9   14.48    3.70
   0 -10   9   13.23    2.43
   0  10  -9   18.57    4.36
   0 -10   9   12.15    4.10
   0 -10   8    6.01    4.88
   0  10  -8   -0.91    4.59
   0  10  -8   -0.42    2.77
   0 -10   8   -1.13    1.97
   0  10  -8   -1.20    3.22
   0 -10   8    0.65    3.44
   0 -10   7   17.37    5.74
   0  10  -7   22.96    5.71
   0  10  -7   24.99    3.97
   0 -10   7   26.55    3.01
   0  10  -7   17.52    4.85
   0 -10   7   22.79    4.95
   0 -10   6    1.32    3.65
   0 -10   6   -1.61    4.98
   0  10  -6    4.61    4.50
   0  10  -6    0.36    2.25
   0 -10   5   49.20    7.03
   0 -10   5   40.24    5.93
   0  10  -5   42.77    7.35
   0  10  -4   59.65    8.45
   0 -10   4   63.13    7.92
   0  10  -4   67.09    2.95
   0  10  -4   69.70    6.57
   0 -10   4   72.82    4.52
   0 -10   3  237.86   14.32
   0 -10   3  236.96    9.61
   0  10  -3  235.05   12.48
   0  10  -3  222.16   15.15
   0  10  -2   28.78    4.83
   0 -10   2   21.13    5.28
   0  10  -2   19.97    2.63
   0 -10   2   18.39    3.03
   0 -10   2   23.35    4.80
   0  10  -2   20.57    5.87
   0  10  -1    9.67    3.72
   0 -10   1    5.01    4.03
   0  10  -1   14.26    2.66
   0  10  -1    6.56    4.58
   0  10  -1    9.63    3.78
   0 -10   1   14.49    2.98
   0 -10   1   14.00    4.23
   0  10   0  513.63   20.42
   0 -10   0  521.53   21.81
   0 -10   0  549.96   18.85
   0  10   0  509.36   17.62
   0  10   0  543.02   20.68
   0  10   1    1.69    3.33
   0 -10  -1    0.44    2.37
   0 -10  -1    3.99    3.19
   0  10   1    1.27    1.66
   0 -10  -1    2.25    1.49
   0  10   1    1.15    2.16
   0  10   1    0.54    2.79
   0  10   2   25.23    5.85
   0  10   2   40.21    5.28
   0 -10  -2   34.86    5.57
   0 -10  -2   37.00    4.69
   0  10   2   34.43    3.08
   0 -10  -2   37.24    2.96
   0  10   2   43.91    4.78
   0  10   2   41.13    5.33
   0  10   3  114.06    8.57
   0  10   3  114.46    8.32
   0  10   3  100.05   10.44
   0 -10  -3   92.68    8.77
   0 -10  -3  104.84    5.15
   0  10   3  103.62    4.95
   0  10   3   99.72    7.41
   0 -10  -3  108.09    7.91
   0 -10  -3  116.77    9.16
   0  10   4   29.27    4.82
   0  10   4   25.97    6.02
   0  10   4   23.09    4.71
   0 -10  -4   26.99    5.58
   0  10   4   21.15    1.97
   0 -10  -4   24.59    2.70
   0  10   4   30.77    3.36
   0  10   4   21.93    4.28
   0 -10  -4   19.60    4.21
   0 -10  -4   22.05    4.78
   0 -10  -4   27.95    3.55
   0  10   5   14.10    3.77
   0 -10  -5   17.07    5.00
   0 -10  -5   18.33    3.47
   0  10   5   19.51    4.15
   0  10   5   14.80    5.41
   0  10   5   15.79    3.76
   0  10   5   15.73    2.89
   0 -10  -5   17.41    4.31
   0 -10  -5   12.35    2.79
   0  10   5   20.52    3.55
   0 -10  -5   19.21    4.27
   0 -10  -6  156.55   11.73
   0  10   6  168.06   10.63
   0  10   6  166.27   13.00
   0  10   6  166.56    8.78
   0 -10  -6  165.12    7.74
   0  10   6  160.85    8.94
   0  10   6  175.35   11.12
   0  10   6  160.10    8.82
   0 -10  -6  173.88    8.47
   0 -10  -6  171.18   11.10
   0 -10  -6  166.82   11.14
   0 -10  -7   70.24    8.12
   0  10   7   64.89    5.20
   0  10   7   69.07    7.13
   0  10   7   54.85    7.70
   0  10   7   66.19    8.45
   0  10   7   56.48    5.62
   0  10   7   50.10    6.56
   0 -10  -7   63.61    7.01
   0 -10  -7   74.68    7.17
   0  10   7   54.71    4.80
   0 -10  -8  428.70   20.44
   0  10   8  395.16   18.10
   0  10   8  412.50   20.96
   0  10   8  398.05   14.52
   0  10   8  387.47   20.98
   0  10   8  409.11   19.53
   0  10   8  402.46   17.13
   0  10   8  399.96   14.32
   0 -10  -8  422.79   18.31
   0  10   9   27.53    5.93
   0  10   9   27.58    5.12
   0 -10  -9   32.58    6.46
   0 -10  -9   26.07    6.00
   0  10   9   34.01    5.88
   0  10   9   27.41    6.15
   0  10   9   25.13    4.80
   0  10   9   26.81    3.06
   0 -10  -9   35.87    5.40
   0  10  10   18.66    4.84
   0  10  10   21.73    5.19
   0 -10 -10   21.88    5.46
   0 -10 -10   19.79    5.51
   0  10  10   18.21    5.75
   0  10  10   14.35    4.82
   0  10  10   16.51    4.62
   0  10  10   19.74    2.51
   0 -10 -11  107.74   10.45
   0  10  11  112.20   10.80
   0  10  11  120.87   11.50
   0  10  11  106.95    9.51
   0 -10 -11  108.50    9.99
   0  10  11  115.68   10.21
   0 -10 -12    0.89    4.71
   0  10  12    2.85    4.11
   0  10  12    5.50    3.97
   0  10  12   -0.98    5.75
   0 -10 -12    3.89    4.48
   0  10  12    2.27    3.63
   0 -10 -13  173.09   13.48
   0  10  13  178.05   12.95
   0  10  13  195.50   14.52
   0  10  13  182.68   14.08
   0 -10 -13  160.54   12.03
   0  10  13  202.51   12.50
   0 -10 -14   81.10    9.53
   0  10  14   58.07    9.04
   0  10  14   70.65    9.33
   0  10  14   74.61    9.01
   0 -10 -14   72.67    8.50
   0  10  14   78.59    7.78
   0 -10 -15   68.82    9.10
   0 -10 -15   53.72    7.80
   0  10  15   50.82    8.71
   0  10  15   75.88    9.49
   0  10  15   54.39    8.14
   0 -10 -16   87.51   10.07
   0 -10 -16   81.49    9.38
   0  10  16   76.22   10.46
   0  10  16   82.54   10.12
   0  10  16   76.17   10.15
   0 -10 -17   -1.02    4.40
   0  10  17    1.20    5.19
   0  10  17    4.04    5.51
   0  10  17    8.71    5.86
   0 -10 -17   -4.74    5.47
   0  11 -19   16.17    5.62
   0  11 -19   14.58    5.72
   0 -11  19   16.10    5.51
   0  11 -19   20.05    5.65
   0  11 -19   18.54    5.54
   0 -11  19   22.40    6.95
   0 -11  19   12.08    5.02
   0  11 -18   -1.62    5.02
   0  11 -18   -3.53    5.28
   0 -11  18   -1.80    4.61
   0 -11  18   -3.21    5.59
   0 -11  18   -1.92    4.68
   0  11 -18    6.91    4.44
   0  11 -18    3.07    4.14
   0  11 -17  145.08   11.70
   0  11 -17  127.14   10.80
   0 -11  17  139.80   13.15
   0  11 -17  124.77   10.70
   0  11 -17  115.95   10.94
   0 -11  17  103.45   10.62
   0 -11  17  140.43   12.24
   0 -11  17  129.10   11.32
   0  11 -16   32.07    6.27
   0  11 -16   49.82    6.63
   0  11 -16   39.10    6.73
   0  11 -16   32.18    6.39
   0  11 -16   42.42    6.57
   0 -11  16   34.14    6.84
   0 -11  16   38.84    7.50
   0 -11  16   30.32    6.31
   0 -11  16   40.53    7.30
   0  11 -15   52.03    7.51
   0  11 -15   65.55    8.50
   0  11 -15   44.56    6.98
   0  11 -15   61.47    7.34
   0 -11  15   52.63    8.29
   0 -11  15   63.31    7.98
   0 -11  15   62.43    7.81
   0 -11  15   59.02    8.40
   0  11 -14   23.35    5.32
   0 -11  14   31.64    7.14
   0  11 -14   21.07    6.15
   0  11 -14   27.67    6.09
   0  11 -14   24.69    5.47
   0 -11  14   33.34    6.61
   0 -11  14   27.02    5.82
   0 -11  14   27.24    5.60
   0 -11  14   26.67    6.71
   0  11 -13  275.80   15.67
   0 -11  13  282.61   17.95
   0  11 -13  236.91   16.29
   0  11 -13  273.02   15.60
   0  11 -13  275.29   14.36
   0 -11  13  275.01   15.53
   0 -11  13  309.54   15.98
   0 -11  13  267.77   17.07
   0 -11  12    3.62    3.28
   0  11 -12    1.43    3.50
   0  11 -12    2.88    3.05
   0  11 -12    1.47    3.40
   0 -11  12    3.02    4.73
   0  11 -12    4.74    4.01
   0  11 -11    6.80    4.49
   0 -11  11   13.94    5.36
   0  11 -11    7.54    3.30
   0 -11  11    8.47    1.97
   0  11 -11   11.44    3.85
   0 -11  11    7.65    3.75
   0 -11  10   -1.95    4.85
   0  11 -10    4.90    4.44
   0  11 -10    4.03    3.22
   0 -11  10    1.83    1.68
   0  11 -10    9.78    4.18
   0 -11  10    4.23    3.50
   0 -11   9    0.96    4.43
   0  11  -9   10.97    5.21
   0  11  -9    9.87    3.16
   0 -11   9    4.89    2.05
   0  11  -9    4.74    3.76
   0 -11   9   12.07    3.94
   0  11  -8    5.06    5.03
   0 -11   8    3.75    5.20
   0  11  -8    0.44    2.70
   0 -11   8    0.96    1.85
   0  11  -8    2.65    3.92
   0 -11   8    0.72    3.57
   0 -11   7   62.93    4.57
   0  11  -7   57.43    5.40
   0 -11   7   54.10    7.93
   0  11  -7   62.99    8.86
   0 -11   7   61.73    7.27
   0 -11   6   24.12    6.25
   0  11  -6   28.74    6.78
   0 -11   6   16.02    4.68
   0  11  -5   21.93    1.67
   0 -11   5   24.34    6.19
   0 -11   5   28.46    5.62
   0  11  -5   17.50    6.11
   0  11  -4    2.47    3.69
   0 -11   4    5.09    4.29
   0  11  -4    1.03    4.67
   0 -11   3   94.50    9.57
   0 -11   3  103.46    6.26
   0  11  -3  100.44    8.33
   0  11  -3   97.16   10.88
   0  11  -2  222.91   12.86
   0  11  -2  241.37    9.37
   0 -11   2  244.05   14.49
   0 -11   2  253.89   10.85
   0  11  -2  219.48   16.08
   0  11  -2  223.67   13.01
   0  11  -1   10.39    4.34
   0  11  -1   18.62    4.73
   0 -11   1   13.79    5.56
   0  11  -1    7.83    2.82
   0 -11   1    7.37    4.86
   0 -11   1    8.78    3.05
   0  11   0  580.00   22.64
   0  11   0  543.98   22.15
   0 -11   0  565.37   24.54
   0  11   0  594.40   18.73
   0  11   0  545.36   19.02
   0 -11   0  588.25   24.15
   0 -11   0  579.13   20.33
   0  11   1   21.38    4.80
   0  11   1   25.99    7.13
   0 -11  -1   16.37    3.79
   0 -11  -1   16.90    5.04
   0  11   1   11.34    2.50
   0  11   1   16.82    3.39
   0  11   1   17.76    4.61
   0  11   2   10.86    3.79
   0  11   2   17.56    6.04
   0 -11  -2   13.55    3.58
   0 -11  -2   11.64    4.76
   0  11   2   12.15    2.40
   0  11   2   16.19    3.51
   0  11   2   17.27    4.20
   0  11   3  281.65   14.02
   0  11   3  251.02   17.07
   0 -11  -3  254.32   13.09
   0 -11  -3  259.46   14.64
   0  11   3  247.95    8.96
   0  11   3  257.27   12.76
   0  11   3  248.64   13.61
   0  11   4   76.84    7.31
   0 -11  -4   60.23    7.70
   0  11   4   45.33    5.73
   0 -11  -4   57.75    6.96
   0 -11  -4   45.30    5.95
   0 -11  -4   67.87    5.10
   0  11   4   58.04    6.45
   0  11   4   58.32    8.50
   0  11   5  305.20   15.27
   0  11   5  326.21   15.74
   0  11   5  321.20   19.20
   0  11   5  308.09   15.28
   0  11   5  298.15   12.11
   0 -11  -5  351.36   16.31
   0 -11  -5  293.77   12.17
   0 -11  -5  322.21   16.44
   0  11   5  308.84   13.91
   0 -11  -5  315.89   17.65
   0  11   6   13.88    4.17
   0  11   6   14.08    5.73
   0  11   6   12.70    3.96
   0  11   6   13.48    3.31
   0  11   6    8.58    3.00
   0 -11  -6    8.45    4.12
   0 -11  -6   11.87    4.89
   0  11   7  173.29   11.37
   0  11   7  179.70   13.94
   0  11   7  183.84   10.00
   0  11   7  162.86   11.74
   0  11   7  187.45   14.35
   0 -11  -7  189.18   12.19
   0  11   7  167.09    9.00
   0 -11  -7  193.01   13.49
   0  11   8   42.70    6.11
   0  11   8   46.40    7.58
   0 -11  -8   49.97    7.35
   0  11   8   40.86    5.12
   0  11   8   47.90    6.87
   0  11   8   36.42    7.48
   0 -11  -8   34.36    5.72
   0  11   8   40.58    4.12
   0  11   9    8.48    4.69
   0  11   9    6.94    3.51
   0 -11  -9    4.51    4.16
   0 -11  -9    2.81    4.23
   0  11   9    3.52    3.02
   0  11   9   -0.83    3.81
   0  11   9    2.05    4.33
   0  11   9    4.97    2.03
   0 -11 -10   91.89    9.90
   0  11  10   94.62   10.44
   0  11  10   75.93    7.53
   0  11  10   86.11    9.49
   0 -11 -10   70.69    9.26
   0  11  10   95.89    9.99
   0  11  10   86.44    8.53
   0 -11 -11    4.72    4.53
   0  11  11   -3.55    3.88
   0  11  11    1.86    4.63
   0  11  11    6.33    5.42
   0 -11 -11    4.47    4.21
   0  11  11    3.52    4.14
   0 -11 -12  159.18   13.10
   0  11  12  144.41   11.28
   0  11  12  154.28   13.15
   0  11  12  182.73   14.79
   0 -11 -12  153.20   12.61
   0  11  12  151.29   12.08
   0  11  13   49.39    8.97
   0  11  13   45.56    8.33
   0  11  13   31.67    6.41
   0 -11 -13   40.88    7.54
   0  11  13   39.91    6.41
   0 -11 -14   19.42    6.14
   0 -11 -14   29.07    6.06
   0  11  14   17.41    6.37
   0  11  14   25.02    5.74
   0  11  14   22.74    6.80
   0 -11 -15   15.70    5.88
   0  11  15    8.57    4.90
   0  11  15   12.49    6.12
   0  11  15   16.23    6.24
   0 -11 -15    8.25    4.48
   0 -12  18   34.94    8.16
   0 -12  18   33.51    7.23
   0  12 -18   38.68    7.36
   0  12 -18   29.40    6.40
   0 -12  18   38.02    7.19
   0  12 -18   29.25    6.42
   0  12 -17   88.66    9.94
   0 -12  17   99.79   10.18
   0 -12  17   71.01    9.64
   0  12 -17   70.00    8.04
   0  12 -17   80.46    9.36
   0 -12  17   93.90   10.16
   0 -12  17   85.71    9.78
   0  12 -16   70.05    8.75
   0  12 -16   52.67    7.35
   0  12 -16   62.49    8.37
   0 -12  16   67.19    8.68
   0 -12  16   66.79    9.54
   0 -12  16   62.00    8.34
   0 -12  16   49.03    8.35
   0  12 -15    2.56    3.94
   0  12 -15    2.80    5.44
   0  12 -15    2.52    4.10
   0  12 -15    0.70    3.66
   0 -12  15   -4.75    5.75
   0 -12  15   -2.53    5.40
   0 -12  15    6.73    4.60
   0 -12  15    8.95    5.66
   0  12 -14   31.07    6.44
   0  12 -14   29.15    6.70
   0 -12  14   51.38    8.83
   0  12 -14   43.17    6.21
   0 -12  14   30.31    6.19
   0 -12  14   28.98    6.68
   0 -12  14   31.20    6.23
   0 -12  14   25.51    7.09
   0  12 -13   31.07    6.32
   0 -12  13   27.26    7.51
   0  12 -13   38.23    7.42
   0  12 -13   36.84    5.50
   0 -12  13   34.21    6.16
   0 -12  13   33.43    6.13
   0 -12  13   48.87    8.30
   0  12 -12   15.12    4.94
   0 -12  12   18.46    6.88
   0  12 -12   18.63    6.06
   0  12 -12   17.06    4.23
   0  12 -11   19.09    5.80
   0 -12  11   14.02    5.64
   0  12 -11   16.38    4.56
   0 -12  11   14.58    4.66
   0  12 -11    8.29    3.36
   0 -12  10   50.06    8.75
   0  12 -10   48.70    8.55
   0  12 -10   40.99    5.36
   0  12 -10   45.52    6.70
   0 -12  10   51.25    7.18
   0 -12   9  111.11   11.57
   0  12  -9  104.71   11.37
   0  12  -9  102.44    7.74
   0 -12   9   96.43    5.55
   0  12  -9  114.65    9.86
   0 -12   9   91.06    9.19
   0 -12   8   35.01    3.48
   0  12  -8   37.35    4.83
   0  12  -8   33.23    7.20
   0 -12   8   42.24    8.11
   0 -12   8   28.41    5.79
   0 -12   7   93.55    5.54
   0  12  -7   74.37    3.68
   0 -12   7   92.76   10.70
   0 -12   7   93.22    8.97
   0  12  -7   70.08   10.19
   0  12  -6    9.56    1.01
   0  12  -6    6.18    0.85
   0  12  -6   16.88    5.88
   0 -12   6    9.84    5.38
   0 -12   6   12.78    4.43
   0  12  -5   63.21    9.38
   0  12  -5   78.84    7.93
   0 -12   5   78.21    8.49
   0 -12   5   91.17    9.76
   0  12  -4    2.07    3.77
   0  12  -4    4.53    6.35
   0 -12   4   10.31    5.47
   0  12  -3   67.01    7.42
   0  12  -3   64.61    9.54
   0 -12   3   66.08    8.60
   0  12  -2   27.25    7.08
   0  12  -2   39.11    6.06
   0 -12   2   38.34    7.39
   0 -12   2   32.32    6.11
   0  12  -2   36.59    5.99
   0  12  -1  147.12   10.69
   0  12  -1  131.29    9.98
   0 -12   1  141.98   12.09
   0  12  -1  129.23    7.66
   0  12  -1  126.49    7.14
   0 -12   1  153.46   11.62
   0  12   0    8.81    3.81
   0  12   0   15.18    4.60
   0 -12   0   10.75    5.10
   0  12   0    7.34    2.54
   0  12   0    6.41    2.75
   0 -12   0    0.81    4.28
   0  12   1    5.91    3.54
   0  12   1   21.64    6.74
   0 -12  -1    8.86    4.15
   0 -12  -1   15.61    3.88
   0  12   1   11.99    2.70
   0  12   1   10.80    3.08
   0  12   1   12.96    4.46
   0  12   2   83.18   10.33
   0  12   2   73.64    7.49
   0 -12  -2   84.45    8.70
   0  12   2   78.47    4.94
   0  12   2   89.31    7.17
   0  12   2   97.50    8.68
   0  12   3   58.11    6.78
   0 -12  -3   73.84    8.21
   0  12   3   56.55    3.67
   0  12   3   64.26    6.42
   0  12   3   70.36    7.53
   0  12   4  220.60   13.27
   0 -12  -4  215.14   15.02
   0  12   4  207.77   12.16
   0 -12  -4  218.15   14.14
   0  12   4  189.31   15.56
   0  12   4  238.18   13.23
   0  12   5  227.78   13.45
   0  12   5  215.73   16.45
   0  12   5  224.07   12.89
   0  12   5  202.59   12.56
   0  12   5  209.68   11.41
   0 -12  -5  225.87   14.21
   0 -12  -5  220.89   15.09
   0  12   6  156.35   13.89
   0  12   6  145.75   10.61
   0  12   6  161.50   11.35
   0  12   6  143.24    8.94
   0 -12  -6  155.98   11.67
   0 -12  -6  150.49   12.47
   0  12   7   30.19    5.32
   0  12   7   14.11    5.77
   0 -12  -7    6.71    4.61
   0  12   7   12.77    4.82
   0  12   7   22.63    7.04
   0  12   7   22.30    3.69
   0 -12  -7   15.32    4.60
   0  12   8   15.93    5.91
   0  12   8   19.03    4.72
   0 -12  -8   25.22    6.42
   0 -12  -8   24.06    6.92
   0  12   8   20.70    6.14
   0  12   8   22.51    5.48
   0 -12  -8   31.72    5.73
   0  12   8   24.73    3.40
   0 -12  -9   43.26    7.80
   0  12   9   34.28    6.48
   0  12   9   25.44    7.41
   0 -12  -9   31.92    7.41
   0  12   9   36.44    6.00
   0  12   9   44.52    7.75
   0 -12 -10   -2.02    5.10
   0  12  10    6.37    5.04
   0  12  10    1.12    5.17
   0 -12 -10    3.03    4.56
   0  12  10   -4.01    4.72
   0  12  10   -0.76    3.97
   0 -12 -11   69.21    9.42
   0  12  11   76.03    9.36
   0  12  11   57.84    9.37
   0 -12 -11   54.11    8.66
   0  12  11   70.27    9.32
   0 -12 -12   48.15    7.80
   0  12  12   42.50    7.48
   0  12  12   46.97    8.72
   0 -12 -12   45.70    7.88
   0  12  12   33.57    7.32
   0  12  13   -1.15    5.19
   0  12  13   -2.13    5.29
   0 -12 -13   -1.07    4.53
   0  12  13    6.87    4.34
   0 -12 -14    2.19    4.95
   0  12  14   17.83    6.09
   0  12  14   -1.15    5.43
   0 -12 -14    8.23    4.78
   0  13 -17   69.81    9.19
   0 -13  17   57.30    8.34
   0 -13  17   52.16    8.79
   0  13 -17   56.33    7.63
   0 -13  17   64.20    8.74
   0 -13  17   52.88    8.86
   0  13 -16    3.75    4.90
   0  13 -16    5.98    4.53
   0 -13  16    1.83    4.54
   0 -13  16   11.21    6.17
   0 -13  16    4.51    4.56
   0 -13  16    3.17    5.78
   0  13 -15    2.76    4.87
   0  13 -15    2.04    4.62
   0  13 -15    4.96    3.93
   0 -13  15    7.80    5.69
   0 -13  15    0.89    4.42
   0 -13  15    3.44    4.05
   0 -13  15    1.09    5.34
   0  13 -14   80.83    9.43
   0  13 -14   56.36    9.23
   0 -13  14   54.89    9.82
   0  13 -14   74.01    7.78
   0 -13  14   81.97    9.92
   0 -13  14   57.96    8.28
   0 -13  14   51.59    7.60
   0 -13  14   66.02   10.08
   0  13 -13    5.26    4.86
   0 -13  13   18.71    7.00
   0  13 -13   12.11    5.84
   0  13 -13    8.92    4.08
   0 -13  13    9.29    4.75
   0 -13  13   14.04    4.50
   0 -13  13    9.13    6.15
   0  13 -12    5.42    3.56
   0 -13  12   -1.16    5.45
   0 -13  12    7.00    6.28
   0  13 -12    5.66    5.53
   0  13 -12    3.45    4.22
   0  13 -11   14.76    4.08
   0  13 -11   15.16    5.11
   0  13 -11   22.92    6.62
   0 -13  11   19.71    6.61
   0  13 -10   93.23    7.90
   0  13 -10  117.65   10.57
   0 -13  10  147.81   13.84
   0  13 -10  103.02   11.84
   0 -13  10  133.32   11.21
   0  13  -9    5.96    5.73
   0 -13   9   11.39    5.66
   0 -13   9   10.28    4.68
   0  13  -8   15.60    6.92
   0 -13   8    8.98    5.77
   0 -13   8   14.71    5.18
   0  13  -7   63.31   10.10
   0 -13   7   81.42   10.67
   0 -13   7   88.60    9.15
   0  13  -6   46.58    6.65
   0  13  -6   34.22    8.20
   0 -13   6   46.28    8.26
   0 -13   6   49.64    7.22
   0  13  -5   -2.45    6.79
   0  13  -5   -0.77    3.54
   0 -13   5    3.51    4.58
   0 -13   5   11.55    5.48
   0  13  -4   15.96    4.87
   0  13  -4    8.60    5.56
   0 -13   4    5.21    5.10
   0  13  -3    2.26    3.55
   0  13  -3   -1.23    5.45
   0  13  -3    2.92    3.57
   0 -13   3    2.04    4.71
   0  13  -2   -1.23    5.58
   0  13  -2   10.09    4.27
   0 -13   2   14.23    6.23
   0  13  -2    8.98    4.21
   0 -13   2   10.55    4.94
   0  13  -1  117.42    9.73
   0 -13   1  105.39   11.23
   0  13  -1  108.65    7.25
   0 -13   1   91.36    9.78
   0  13  -1  103.12    9.67
   0  13   0    6.74    4.37
   0  13   0    5.63    3.73
   0 -13   0    1.00    4.95
   0  13   0    4.55    2.57
   0  13   0    2.75    2.59
   0 -13   0    4.39    4.51
   0  13   1   22.58    5.02
   0  13   1   12.36    6.36
   0  13   1   15.15    4.64
   0 -13  -1   11.96    5.45
   0  13   1   14.38    2.96
   0  13   1   14.87    3.50
   0 -13  -1   20.12    5.37
   0  13   2    2.05    3.57
   0  13   2   -6.18    6.45
   0 -13  -2    4.36    4.18
   0  13   2   -0.25    1.83
   0  13   2    1.01    2.77
   0  13   2    1.51    3.76
   0 -13  -3  104.58   10.32
   0  13   3  105.16    8.13
   0  13   3   85.75    8.75
   0  13   3   79.44   10.80
   0  13   3   83.87    8.25
   0 -13  -4   67.94    8.55
   0  13   4   56.62    6.54
   0  13   4   68.49    7.83
   0  13   4   80.30    7.83
   0  13   4   67.05   10.13
   0 -13  -5   27.42    6.84
   0  13   5   20.78    4.70
   0 -13  -5   20.43    5.46
   0  13   5   18.98    4.22
   0  13   5   14.40    6.57
   0  13   5   23.68    5.51
   0 -13  -6   25.93    7.02
   0  13   6   36.14    6.09
   0 -13  -6   42.21    6.79
   0  13   6   30.31    4.82
   0  13   6   37.33    6.15
   0  13   6   28.63    7.51
   0 -13  -7    9.25    6.40
   0 -13  -7    8.37    6.11
   0  13   7   12.73    5.55
   0  13   7   10.86    4.59
   0  13   7    3.41    2.73
   0 -13  -7   18.34    5.39
   0  13   7    7.17    4.14
   0  13   7    5.84    5.91
   0 -13  -8   14.78    5.95
   0  13   8   24.91    5.75
   0  13   8   16.42    6.33
   0 -13  -8   20.53    7.00
   0  13   8   12.55    6.16
   0  13   8   27.36    5.89
   0 -13  -9   29.15    6.78
   0  13   9   17.67    5.31
   0  13   9   19.00    6.12
   0 -13  -9   21.32    6.73
   0  13   9   14.41    6.65
   0  13   9   21.33    5.14
   0 -13 -10  104.76   11.64
   0  13  10  111.36   10.68
   0  13  10  115.22   12.62
   0 -13 -10  104.39   11.86
   0  13  10  108.21   11.45
   0  13  10   87.64    9.22
   0 -13 -11   90.09   10.89
   0  13  11   89.60   11.45
   0  13  11   81.69    9.59
   0 -13 -11   88.78   10.85
   0  13  11   63.88    9.22
   0  13  12    6.88    5.37
   0  13  12    4.85    5.59
   0  13  12    4.14    5.24
   0 -13 -12   -1.13    4.57
   0  14 -15   10.73    5.09
   0  14 -15   -1.09    5.42
   0 -14  15    3.70    5.80
   0  14 -15    5.70    4.11
   0 -14  15   13.03    5.08
   0 -14  15    1.99    5.19
   0 -14  15    2.62    4.77
   0 -14  15   -3.56    7.51
   0  14 -14   19.31    6.25
   0  14 -14   23.84    6.55
   0 -14  14   19.84    7.43
   0  14 -14    8.14    4.21
   0 -14  14   10.49    5.43
   0 -14  14   12.76    5.40
   0 -14  14    5.84    4.50
   0 -14  14   14.59    6.83
   0  14 -13   -0.95    4.78
   0  14 -13   -3.53    6.04
   0 -14  13   -2.49    5.87
   0  14 -13    1.29    3.51
   0 -14  13    5.36    4.44
   0 -14  13    1.59    4.09
   0 -14  13   -1.24    6.26
   0  14 -12   60.60   10.14
   0 -14  12   67.41   10.31
   0 -14  12   64.10   10.44
   0  14 -12   66.86    7.07
   0 -14  12   82.84    8.46
   0  14 -12   73.98    9.26
   0  14 -11   46.29    5.95
   0  14 -11   50.23    7.80
   0 -14  11   47.07    9.24
   0 -14  11   49.78    9.40
   0  14 -11   37.28    8.58
   0 -14  10   11.10    6.74
   0  14 -10   13.81    6.14
   0  14  -9   10.24    6.37
   0 -14   9   10.97    6.85
   0 -14   9   13.02    5.23
   0 -14   8   54.59    9.78
   0  14  -8   50.24    9.75
   0 -14   8   58.08    8.17
   0  14  -7   23.90    6.13
   0 -14   7   21.46    7.33
   0  14  -7   31.43    8.49
   0 -14   7   28.22    6.53
   0  14  -6    5.07    4.48
   0 -14   6    8.17    5.81
   0  14  -6    1.31    5.15
   0 -14   6    1.89    3.91
   0  14  -5   24.28    5.65
   0 -14   5   20.86    6.26
   0  14  -5   13.19    6.34
   0 -14   5   19.93    5.49
   0 -14   4   10.20    5.24
   0  14  -4   13.32    4.29
   0  14  -4    9.26    6.58
   0  14  -4   11.63    4.73
   0 -14   3   48.46    8.52
   0  14  -3   70.13    8.51
   0  14  -3   64.90   10.55
   0  14  -3   67.81    7.77
   0  14  -2   -1.33    6.59
   0  14  -2    0.76    3.56
   0 -14   2   -1.12    4.97
   0  14  -2   -0.90    2.74
   0  14  -2   -1.66    4.19
   0 -14   2    3.81    4.12
   0  14  -1   34.24    6.24
   0 -14   1   28.63    7.51
   0  14  -1   36.97    4.45
   0  14  -1   32.16    6.33
   0 -14   1   42.77    7.34
   0  14   0   15.40    4.80
   0 -14   0   13.18    6.18
   0  14   0   17.31    3.23
   0  14   0   23.76    5.72
   0 -14   0    9.48    5.12
   0  14   1    1.33    6.01
   0  14   1   -1.45    4.07
   0 -14  -1    3.29    4.86
   0  14   1    1.23    2.09
   0 -14  -1    8.52    5.45
   0  14   1    3.29    3.88
   0 -14  -2   38.64    7.11
   0  14   2   29.67    4.72
   0  14   2   28.65    6.05
   0  14   2   37.16    8.44
   0  14   2   38.73    6.26
   0 -14  -3    1.87    4.57
   0  14   3    5.20    3.33
   0  14   3    9.01    4.48
   0  14   3    4.34    4.06
   0  14   3    7.86    5.67
   0 -14  -4   17.66    5.70
   0  14   4   19.30    4.68
   0  14   4   18.37    4.54
   0  14   4   14.19    6.38
   0  14   4   13.84    5.38
   0  14   4    3.92    5.91
   0  14   4   20.22    5.22
   0 -14  -5   30.33    7.85
   0  14   5   23.92    5.34
   0  14   5   12.83    6.72
   0  14   5   28.85    5.41
   0 -14  -5   13.81    5.33
   0  14   5   24.54    5.00
   0 -14  -6   75.64   10.65
   0 -14  -6   73.33   10.61
   0  14   6   82.03    8.69
   0  14   6   90.42   11.85
   0  14   6   77.99    8.42
   0 -14  -6   93.01    9.93
   0  14   7   11.21    6.50
   0  14   7    6.00    4.54
   0  14   7    4.77    3.96
   0 -14  -7    1.14    5.45
   0 -14  -7   -2.50    6.32
   0  14   8    7.27    6.33
   0  14   8    7.66    4.42
   0  14   8   11.28    6.75
   0  14   8   15.27    5.08
   0 -14  -8   11.58    6.50
   0 -14  -8    7.39    6.13
   0  14   9   14.21    5.11
   0  14   9    5.87    6.33
   0  14   9    5.40    4.55
   0  14   9   16.35    6.97
   0 -14  -9    6.99    6.08
   0 -14  -9    9.68    6.61
   0  14  10   75.95   10.53
   0  14  10   81.80    9.92
   0  14  10   81.14   11.32
   0 -14 -10   78.26   10.83
   0 -14 -10   81.62   11.13
   0  14  11   10.87    5.41
   0 -14 -11   21.86    7.44
   0  14  11   11.02    5.48
   0  14  11   12.76    7.07
   0 -14 -11    9.65    6.78
   0  15 -13    6.32    6.06
   0 -15  13    2.64    7.21
   0 -15  13   -2.67    6.15
   0 -15  13    5.65    4.68
   0 -15  13   -0.81    4.41
   0  15 -13   10.06    5.41
   0 -15  12   35.19    9.15
   0  15 -12   43.84    7.81
   0  15 -12   42.36    9.53
   0 -15  12   38.49    9.14
   0 -15  12   41.70    6.53
   0 -15  11   57.59   10.65
   0  15 -11   85.83   11.75
   0 -15  11   72.99   11.22
   0 -15  10   -1.38    7.11
   0  15 -10   -1.35    6.48
   0 -15  10   -2.64    6.33
   0 -15   9    5.27    5.96
   0  15  -9    6.81    6.77
   0  15  -8   -2.82    4.67
   0 -15   8   -3.91    6.91
   0  15  -8    2.78    6.15
   0 -15   8   -2.02    5.27
   0  15  -7   41.03    7.54
   0 -15   7   62.81   10.51
   0  15  -7   41.85    9.61
   0 -15   7   48.61    8.23
   0  15  -6    0.91    4.05
   0  15  -6    8.41    6.21
   0 -15   6    1.28    6.00
   0 -15   6    5.09    4.31
   0  15  -5   19.96    5.64
   0  15  -5   28.12    8.02
   0 -15   5   13.74    6.64
   0  15  -5   18.33    5.46
   0 -15   5   35.72    7.07
   0 -15   4    4.97    5.38
   0  15  -4    5.41    4.85
   0  15  -4    5.64    6.76
   0  15  -4    8.17    4.59
   0  15  -3    1.01    3.20
   0 -15   3    3.71    5.70
   0  15  -3    2.72    4.27
   0  15  -3   -2.42    4.40
   0  15  -3   -2.86    6.46
   0  15  -2   24.31    8.05
   0  15  -2   23.75    5.69
   0 -15   2   36.30    7.76
   0  15  -2   22.98    4.22
   0  15  -2   31.54    6.20
   0 -15   2   18.41    5.85
   0  15  -1   83.11    8.70
   0 -15   1   79.55   11.01
   0  15  -1   83.12    6.44
   0  15  -1   81.45    9.44
   0 -15   1   77.68    9.67
   0 -15   0   12.02    6.18
   0  15   0    3.56    4.65
   0 -15   0    7.14    5.16
   0  15   0    2.29    3.60
   0 -15  -1   22.78    6.65
   0  15   1   10.71    4.53
   0 -15  -1   17.28    5.94
   0  15   1   16.56    4.57
   0  15   1   12.74    6.80
   0 -15  -2    7.19    5.75
   0  15   2   10.43    4.01
   0  15   2   -1.41    6.78
   0  15   2    9.74    5.11
   0 -15  -2    4.05    4.28
   0  15   3   66.69    7.70
   0  15   3   66.82   11.14
   0 -15  -3   56.25    8.46
   0  15   3   62.18    9.91
   0  15   3   47.70    7.69
   0  15   4    6.72    4.20
   0  15   4    6.93    6.65
   0  15   4    5.18    3.73
   0 -15  -4    4.99    4.96
   0 -15  -4   -2.77    6.38
   0  15   4    3.79    6.07
   0  15   4    0.87    4.55
   0 -15  -5   23.31    7.92
   0  15   5   14.11    6.72
   0  15   5   19.03    7.11
   0  15   5   20.21    5.28
   0 -15  -6    1.36    6.26
   0 -15  -6   -1.22    5.63
   0  15   6   -0.75    3.87
   0  15   6   -0.76    4.39
   0  15   6    4.04    6.47
   0 -15  -7   20.09    7.54
   0 -15  -7   17.37    6.98
   0  15   7   20.14    5.49
   0  15   7   22.38    5.81
   0  15   7   17.06    7.28
   0 -15  -8   -2.64    7.88
   0 -15  -8   -1.24    6.50
   0  15   8    5.10    6.34
   0  15   8   11.86    4.73
   0  15   8    3.44    4.89
   0  15   8    7.93    6.45
   0 -16  11   51.24   10.26
   0 -16  11   51.95    9.75
   0  16 -11   34.68    8.93
   0 -16  11   42.42    6.27
   0 -16  10    7.40    7.60
   0 -16  10    2.80    5.78
   0  16 -10   -1.42    6.30
   0  16  -9   -4.10    5.68
   0 -16   9    1.49    7.66
   0 -16   9    8.40    7.31
   0  16  -9   -2.87    7.02
   0  16  -8   96.65   11.07
   0 -16   8  102.02   13.50
   0 -16   8  109.61   13.28
   0  16  -8  107.05   13.82
   0  16  -7   38.00    7.28
   0  16  -7   41.29    9.29
   0 -16   7   54.00    9.87
   0 -16   6  167.51   16.48
   0  16  -6  231.03   19.32
   0  16  -6  182.23   13.71
   0  16  -6  205.80   15.19
   0 -16   6  224.23   16.25
   0  16  -5    9.08    3.92
   0 -16   5   16.27    7.41
   0  16  -5   10.29    5.08
   0  16  -5   14.87    7.64
   0  16  -5    8.89    5.70
   0 -16   5    9.82    5.04
   0  16  -4   -1.68    3.14
   0  16  -4   -3.93    5.44
   0  16  -4    3.38    4.20
   0  16  -4    6.03    6.68
   0 -16   4   -1.35    5.57
   0  16  -3   74.41    8.67
   0  16  -3   78.61   12.29
   0  16  -3   74.22    9.44
   0 -16   3   82.00   10.53
   0 -16   3   60.77   10.35
   0  16  -2   57.49   10.75
   0  16  -2   59.02    7.66
   0  16  -2   66.96    8.91
   0 -16   2   74.34    9.96
   0 -16   2   76.26   11.16
   0  16  -1   44.31    6.81
   0  16  -1   37.59    7.46
   0 -16   1   39.31    7.87
   0 -16   1   51.05    9.87
   0  16   0   13.37    5.11
   0  16   0   31.40    9.17
   0 -16   0   31.31    8.53
   0  16   0   28.71    6.80
   0 -16   0   20.70    6.84
   0  16   1   17.91    7.42
   0  16   1   10.07    4.36
   0 -16  -1   18.21    6.24
   0 -16  -1    1.51    6.81
   0 -16  -1    9.77    5.31
   0  16   1    6.70    5.08
   0 -16  -2   41.92   10.09
   0 -16  -2   27.25    8.41
   0  16   2   35.13    8.27
   0  16   2   29.37    6.58
   0  16   2   27.53    5.60
   0  16   2   29.79    8.62
   0  16   3    1.88    4.33
   0 -16  -3    7.43    7.89
   0  16   3    2.93    6.63
   0  16   3   -3.07    3.75
   0  16   4   12.05    6.66
   0 -16  -4   19.19    8.18
   0  16   4    8.74    6.46
   0  16   5   16.24    6.84
   0 -16  -5    4.38    7.63
   0  16   5   -2.85    6.83
   0 -17   6   88.35   13.61
   0  17  -6   77.38   10.11
   0  17  -6   62.06   10.84
   0 -17   6   57.02   10.92
   0  17  -5    7.38    5.42
   0 -17   5    5.83    7.12
   0  17  -5   -3.11    6.59
   0  17  -4   -1.05    4.44
   0  17  -4    1.58    6.20
   0 -17   4   -1.43    6.19
   0 -17   3   37.01    9.32
   0 -17   3   27.44    9.90
   0  17  -3   26.06    6.70
   0  17  -3   26.94    9.62
   0 -17   2    8.50    7.17
   0  17  -2   11.38    5.66
   0 -17   2    9.68    7.30
   0 -17   1   57.84   10.46
   0  17  -1   32.88    7.47
   0 -17   1   40.25   10.34
   0 -17   0   16.04    8.12
   0 -17   0   19.66    8.31
   0  17   0   14.66    7.18
   0  17   0   15.41    5.93
   0  17   0   17.21    8.05
   1 -17  -3    6.62    6.58
  -1  17   3    2.73    6.56
   1 -17  -3   12.30    8.16
  -1  17   3   10.85    7.44
  -1  17   2   29.58    8.99
   1 -17  -2   26.33    8.94
  -1  17   2   24.54    6.82
   1 -17  -2   10.60    6.38
  -1  17   1   59.30   11.68
   1 -17  -1   56.08   10.93
  -1  17   1   51.42    8.53
   1 -17  -1   49.10   10.25
  -1  17   0    1.56    7.07
   1 -17   0   -1.56    6.62
  -1  17   0    2.07    4.28
   1 -17   0   -1.33    6.61
   1 -17   1   10.99    7.67
  -1  17  -1   13.56    6.24
   1 -17   1    5.33    6.39
  -1  17  -2    4.75    6.85
   1 -17   2    7.86    7.26
  -1  17  -2    7.34    5.89
   1 -17   2   16.01    7.69
  -1  17  -3    7.90    7.30
   1 -17   3    9.44    7.26
  -1  17  -3    2.08    4.41
   1 -17   3    4.01    6.76
   1 -17   4   49.59    9.49
  -1  17  -4   56.49    8.66
  -1  17  -4   39.44   10.05
  -1  17  -5   32.25    5.29
  -1  17  -5   37.16    7.61
   1 -17   5    7.85    7.82
  -1  17  -5   22.03    8.74
   1 -17   5   15.02    7.69
  -1  17  -6  133.32   15.45
   1 -17   6  139.44   14.71
  -1  17  -6  129.72   10.23
  -1  17  -6  114.01   11.96
   1 -17   6  154.91   16.38
  -1  17  -7   38.77    6.39
  -1  17  -7   49.19    8.78
   1 -17   7   60.78   11.56
   1 -17   7   39.68    8.90
  -1  17  -7   49.37   10.13
  -1  17  -8   -3.22    5.15
   1 -17   8   -1.55    7.15
  -1  17  -8   -3.07    8.61
   1 -17   8   -2.76    7.11
  -1  16   7   20.29    8.39
   1 -16  -7   26.38    8.61
  -1  16   7   15.36    6.96
   1 -16  -6   -4.22    8.62
  -1  16   6   -1.41    6.26
   1 -16  -5   18.50    7.90
  -1  16   5   23.09    7.55
   1 -16  -4   22.18    7.64
  -1  16   4   18.34    6.86
   1 -16  -4   17.24    8.19
  -1  16   4   20.36    8.07
  -1  16   3   10.34    6.68
   1 -16  -3   14.48    7.45
  -1  16   3   15.27    5.44
   1 -16  -3    9.84    6.33
  -1  16   2    2.96    6.12
   1 -16  -2    5.82    6.58
  -1  16   2    0.97    4.37
   1 -16  -2    4.91    5.67
  -1  16   1    1.48    6.13
   1 -16  -1   12.29    6.71
  -1  16   1    2.89    4.08
   1 -16  -1   13.17    7.52
   1 -16   0   -6.15    6.32
  -1  16   0    3.88    4.82
   1 -16   0   -2.94    7.04
   1 -16   1    2.46    5.33
   1 -16   1    1.47    6.23
  -1  16  -1    7.80    5.25
  -1  16  -2    6.00    6.04
   1 -16   2   11.09    6.23
  -1  16  -2   10.21    3.66
   1 -16   2   11.79    7.20
  -1  16  -2    1.94    5.37
  -1  16  -3   79.71    7.44
   1 -16   3   81.52   11.16
  -1  16  -3   76.42   11.89
  -1  16  -3   87.52   10.14
  -1  16  -4   98.56    8.37
   1 -16   4   99.37   12.32
  -1  16  -4  104.41   11.22
  -1  16  -4   70.28   11.51
  -1  16  -5    6.34    3.84
  -1  16  -5    4.47    6.60
   1 -16   5    1.26    6.05
   1 -16   5   -2.94    6.66
  -1  16  -5    5.88    4.61
  -1  16  -6   97.15   12.90
   1 -16   6   73.44   10.96
   1 -16   6   88.07   12.93
  -1  16  -6   83.60    9.81
   1 -16   7   12.87    6.72
  -1  16  -7   -1.47    6.49
   1 -16   7    7.31    7.40
  -1  16  -7    1.00    5.06
  -1  16  -8   56.87   10.69
   1 -16   8   74.20   11.03
   1 -16   8   46.58    9.97
   1 -16   9    0.63    3.30
   1 -16   9    2.60    6.00
  -1  16  -9   -2.86    6.20
   1 -16   9   -1.45    6.54
   1 -16  10    1.34    3.70
  -1  16 -10    4.26    6.28
   1 -16  10   -2.61    6.26
   1 -16  10   -4.30    8.68
  -1  16 -11  116.51   13.93
   1 -16  11  150.30   15.07
  -1  16 -11  110.54   11.86
   1 -16  11  118.50    9.93
   1 -16  11  160.22   16.20
  -1  16 -12    5.48    6.69
   1 -16  12    5.20    6.46
  -1  16 -12   16.81    6.06
   1 -16  12    9.48    4.71
   1 -16  12    3.71    3.87
   1 -16  12    4.20    7.08
   1 -15  -9   -4.82    6.85
  -1  15   9   -1.30    6.13
  -1  15   9    8.16    4.88
   1 -15  -9    2.52    6.48
  -1  15   9   -1.26    6.26
   1 -15  -8   24.81    7.96
  -1  15   8   26.48    6.44
  -1  15   8   29.77    8.04
   1 -15  -8   34.66    9.04
  -1  15   8   27.98    5.88
  -1  15   8   15.54    7.30
   1 -15  -7   52.85    9.70
  -1  15   7   38.49    6.75
  -1  15   7   42.32    9.38
   1 -15  -7   58.62   10.26
  -1  15   7   48.06    6.80
  -1  15   7   45.14    9.32
  -1  15   6   -1.50    3.97
   1 -15  -6   -1.32    6.88
  -1  15   6    0.68    3.70
  -1  15   6   -2.68    7.22
  -1  15   5    1.39    3.62
   1 -15  -5    3.99    5.76
  -1  15   5   -8.20    6.05
  -1  15   5    0.67    3.58
  -1  15   4   21.65    4.62
   1 -15  -4   37.58    8.60
  -1  15   4   23.06    5.01
  -1  15   4   20.63    7.42
  -1  15   3   82.19   11.99
  -1  15   3   72.30    7.58
   1 -15  -3   66.16   10.88
  -1  15   3   85.20    9.32
   1 -15  -3   86.21   10.73
  -1  15   2    1.95    3.29
  -1  15   2    1.40    6.18
   1 -15  -2   -2.71    6.14
  -1  15   2   -0.90    3.98
   1 -15  -2    9.05    5.90
  -1  15   1    0.66    3.37
  -1  15   1    6.99    6.95
   1 -15  -1    1.13    6.08
   1 -15  -1   -2.72    5.76
  -1  15   1    4.48    4.30
  -1  15   0    3.99    3.83
   1 -15   0    5.64    5.60
  -1  15   0    2.49    2.60
   1 -15   0    8.19    6.30
  -1  15   0   -1.80    4.23
  -1  15  -1   29.05    5.40
   1 -15   1   39.48    7.95
  -1  15  -1   20.59    4.00
   1 -15   1   15.06    6.83
  -1  15  -1   27.08    6.09
  -1  15  -2   56.31   10.14
  -1  15  -2   43.43    6.26
   1 -15   2   59.85    9.69
  -1  15  -2   50.39    5.66
   1 -15   2   56.22   10.36
  -1  15  -2   60.95    8.32
  -1  15  -3   79.64    7.28
   1 -15   3   90.49   10.79
  -1  15  -3   59.06   10.84
  -1  15  -3   62.05    7.56
  -1  15  -3   77.35    9.18
  -1  15  -4   -2.31    3.49
   1 -15   4   -2.30    5.42
  -1  15  -4    0.90    4.33
  -1  15  -4    1.44    4.16
  -1  15  -4    4.21    5.50
   1 -15   5   24.28    7.88
  -1  15  -5   38.09    6.90
   1 -15   5   32.84    8.60
  -1  15  -5   37.82    8.99
  -1  15  -5   33.25    5.96
  -1  15  -6   13.67    5.60
   1 -15   6   23.22    7.99
   1 -15   6   21.24    6.82
  -1  15  -6   23.54    7.13
   1 -15   7   40.81    8.91
  -1  15  -7   20.69    7.57
   1 -15   7   35.99    8.25
   1 -15   8   10.84    7.30
   1 -15   8    9.61    6.18
  -1  15  -8    5.49    5.95
   1 -15   9   -1.35    6.58
  -1  15  -9    2.70    5.43
   1 -15   9   -1.22    6.64
  -1  15 -10  182.18   13.97
   1 -15  10  177.51   11.56
   1 -15  10  168.36   15.83
  -1  15 -10  148.73   15.82
   1 -15  10  174.99   15.48
  -1  15 -11   35.79    6.89
   1 -15  11   22.10    7.20
  -1  15 -11   27.54    8.06
   1 -15  11   31.39    6.05
   1 -15  11   29.11    8.13
  -1  15 -12    0.98    4.93
   1 -15  12   20.82    7.24
  -1  15 -12    9.06    6.21
   1 -15  12    5.94    4.77
   1 -15  12   10.31    4.66
   1 -15  12    6.53    7.14
  -1  15 -13   19.86    6.23
   1 -15  13   15.80    6.93
  -1  15 -13   11.34    6.38
  -1  15 -13   24.70    5.20
   1 -15  13   17.80    5.83
   1 -15  13   22.38    5.98
   1 -15  13   23.31    5.24
   1 -15  13   16.71    7.61
  -1  15 -14    7.08    5.28
   1 -15  14    8.40    5.32
  -1  15 -14   10.98    6.47
  -1  15 -14    4.33    3.89
   1 -15  14    7.60    4.89
   1 -15  14    1.87    4.80
   1 -15  14    9.00    4.28
   1 -15  14    7.56    6.98
   1 -14 -12    4.71    5.76
  -1  14  12    1.05    5.71
  -1  14  12   -1.25    7.10
  -1  14  12    5.30    5.62
   1 -14 -11   31.35    7.76
   1 -14 -11   40.45    8.22
  -1  14  11   23.94    6.48
  -1  14  11   19.88    7.64
  -1  14  11   29.96    7.42
   1 -14 -10   18.40    7.06
   1 -14 -10   24.90    7.98
  -1  14  10   22.69    6.13
  -1  14  10   24.72    7.59
  -1  14  10   24.22    7.47
   1 -14  -9    4.70    6.13
   1 -14  -9   13.29    6.22
  -1  14   9   -4.90    5.88
  -1  14   9    4.47    4.67
  -1  14   9   10.71    6.59
   1 -14  -8    4.78    6.71
   1 -14  -8   18.65    6.80
  -1  14   8   19.34    6.02
  -1  14   8   12.15    6.55
  -1  14   8   12.50    4.59
  -1  14   8   13.44    6.19
   1 -14  -7   12.11    7.17
   1 -14  -7   19.31    6.04
  -1  14   7   19.43    4.85
  -1  14   7    6.25    6.33
  -1  14   7   19.69    5.46
  -1  14   7   25.23    7.77
   1 -14  -6   11.01    7.24
  -1  14   6   12.48    4.99
  -1  14   6   15.02    4.48
  -1  14   6   16.39    6.89
   1 -14  -5   -1.23    6.03
  -1  14   5    0.99    3.13
  -1  14   5    0.68    3.77
  -1  14   5    6.41    4.10
  -1  14   5   -1.28    5.29
   1 -14  -4   22.37    7.73
  -1  14   4   26.63    5.22
  -1  14   4   45.06    9.00
  -1  14   4   40.00    5.64
  -1  14   4   28.96    6.34
   1 -14  -3    3.07    5.09
  -1  14   3    3.90    6.36
  -1  14   3    6.23    3.82
   1 -14  -3    7.49    6.21
  -1  14   3    5.70    3.37
  -1  14   3    6.67    4.68
  -1  14   2   21.58    5.76
   1 -14  -2   25.44    6.66
  -1  14   2   16.94    6.16
  -1  14   2   24.94    4.67
   1 -14  -2   18.81    7.16
  -1  14   2   22.06    3.19
  -1  14   2   24.14    4.25
   1 -14  -2   28.91    6.15
  -1  14   1   24.99    5.94
  -1  14   1   24.94    7.40
  -1  14   1   25.08    4.74
   1 -14  -1   31.41    7.15
  -1  14   1   28.16    3.81
  -1  14   1   26.84    4.12
   1 -14  -1   28.10    6.29
  -1  14   0  197.59   13.39
  -1  14   0  172.13   11.30
   1 -14   0  189.77   14.65
  -1  14   0  182.46    9.57
  -1  14   0  163.52    9.03
   1 -14   0  177.21   13.47
   1 -14   1   22.56    6.79
  -1  14  -1   28.30    4.39
  -1  14  -1   31.92    5.25
  -1  14  -1   24.88    5.61
   1 -14   1   23.68    6.32
   1 -14   2   57.44    8.61
  -1  14  -2   64.80    6.11
  -1  14  -2   80.87    7.89
  -1  14  -2   47.17    9.87
  -1  14  -2   66.60    8.07
   1 -14   2   67.45    8.47
  -1  14  -3   26.40    4.58
  -1  14  -3   43.74    6.89
  -1  14  -3   27.05    5.15
  -1  14  -3   24.86    7.67
   1 -14   3   24.00    6.50
  -1  14  -4   16.58    4.85
  -1  14  -4   16.99    6.51
  -1  14  -4   11.04    4.38
   1 -14   4   19.89    5.89
  -1  14  -5   27.38    7.26
  -1  14  -5   40.87    6.71
   1 -14   5   30.93    6.27
   1 -14   5   22.41    6.42
   1 -14   6   28.13    6.08
  -1  14  -6   28.39    8.20
   1 -14   6   39.69    7.83
   1 -14   7   -1.26    5.06
  -1  14  -7    1.29    5.94
   1 -14   7    5.47    5.53
   1 -14   8   16.26    7.03
  -1  14  -8    8.96    6.03
   1 -14   8    6.68    5.44
   1 -14   9  122.85   12.80
  -1  14  -9  116.84   10.90
   1 -14   9  148.14   14.68
  -1  14  -9  104.78   12.55
  -1  14 -10   14.98    5.42
   1 -14  10   29.57    7.66
  -1  14 -10   27.57    8.11
   1 -14  10   20.70    4.84
   1 -14  10   32.12    8.55
  -1  14 -11    5.35    4.58
   1 -14  11   11.44    5.98
  -1  14 -11    1.23    4.94
  -1  14 -11    0.61    3.05
   1 -14  11    1.37    3.46
   1 -14  11    7.34    5.65
  -1  14 -12    7.28    5.05
  -1  14 -12   18.01    6.74
   1 -14  12   17.16    6.85
  -1  14 -12    8.44    4.07
   1 -14  12   13.29    4.91
   1 -14  12    5.06    4.07
   1 -14  12    9.67    6.60
  -1  14 -13   12.08    5.63
  -1  14 -13    3.55    5.67
   1 -14  13    3.42    5.57
  -1  14 -13    3.42    3.79
   1 -14  13    0.87    4.90
   1 -14  13    0.88    4.83
   1 -14  13    3.82    4.17
   1 -14  13    8.32    6.40
  -1  14 -14   71.40    9.05
  -1  14 -14   59.58    9.20
   1 -14  14   79.12   10.26
  -1  14 -14   78.89    8.31
   1 -14  14   80.53    9.46
   1 -14  14   69.76    9.13
   1 -14  14   72.51    8.62
   1 -14  14   72.28   10.52
  -1  14 -15   50.79    8.33
  -1  14 -15   55.20    8.90
   1 -14  15   45.50    7.56
   1 -14  15   47.21    8.38
  -1  14 -15   50.29    7.30
   1 -14  15   52.64    7.73
   1 -14  15   51.15    8.80
  -1  14 -16   67.27    8.96
  -1  14 -16   43.31    6.94
   1 -14  16   64.74    9.05
   1 -14  16   55.56    8.99
   1 -14  16   57.12    8.05
   1 -14  16   47.34    8.72
  -1  13  13    5.60    4.95
   1 -13 -13   -1.12    5.83
  -1  13  13    4.31    5.16
  -1  13  13    3.54    6.16
   1 -13 -13   -2.61    4.32
   1 -13 -12   99.34   11.02
  -1  13  12   93.50   10.71
  -1  13  12  105.93   11.17
  -1  13  12   91.61   11.67
   1 -13 -12  120.08   12.16
   1 -13 -11   16.57    6.21
  -1  13  11   19.85    6.42
  -1  13  11   20.49    5.93
  -1  13  11   18.67    7.00
   1 -13 -11   24.53    6.40
   1 -13 -10   44.61    8.68
  -1  13  10   44.37    8.31
  -1  13  10   50.88    9.13
  -1  13  10   52.64    7.94
   1 -13 -10   48.42    8.76
   1 -13  -9   20.59    6.58
  -1  13   9   17.36    5.08
  -1  13   9   17.83    6.61
  -1  13   9   30.48    6.30
  -1  13   9   31.10    7.90
   1 -13  -9   21.56    6.65
   1 -13  -8    2.20    5.57
  -1  13   8   11.42    6.06
  -1  13   8    3.99    4.08
  -1  13   8   -1.63    4.06
  -1  13   8   -1.14    5.03
   1 -13  -8    2.00    4.53
   1 -13  -7    7.90    4.74
   1 -13  -7   10.04    6.35
  -1  13   7    6.42    3.89
  -1  13   7    5.76    5.11
  -1  13   7    3.82    4.24
  -1  13   7   17.90    7.16
  -1  13   7    5.71    2.49
   1 -13  -6    8.77    5.09
  -1  13   6    8.21    5.73
  -1  13   6    6.20    3.49
  -1  13   6   21.34    4.83
  -1  13   6    9.78    3.09
   1 -13  -6    4.50    5.60
  -1  13   5   16.64    6.69
  -1  13   5   20.00    4.60
   1 -13  -5   17.01    6.55
  -1  13   5   20.42    4.85
  -1  13   5   19.13    3.97
   1 -13  -4    8.22    4.44
  -1  13   4   19.10    4.35
  -1  13   4   20.30    6.80
   1 -13  -4   11.41    6.42
  -1  13   4   15.33    2.39
  -1  13   4   18.77    4.45
  -1  13   4   16.07    5.20
  -1  13   3    2.41    5.56
  -1  13   3   -1.18    3.46
   1 -13  -3   -1.65    4.17
  -1  13   3    0.26    1.91
  -1  13   3    0.55    2.83
  -1  13   3   -3.06    4.05
  -1  13   2    9.87    4.27
  -1  13   2   14.77    4.16
  -1  13   2   -1.21    5.34
   1 -13  -2    8.31    4.97
  -1  13   2   15.99    2.81
  -1  13   2    6.34    0.90
  -1  13   2   11.45    3.38
   1 -13  -2   10.80    4.67
  -1  13   1    3.04    3.29
  -1  13   1    5.40    3.28
  -1  13   1    6.06    4.61
   1 -13  -1    0.92    4.40
  -1  13   1   -0.35    2.24
  -1  13   1    0.44    2.58
   1 -13  -1   -1.67    4.14
  -1  13   0   10.55    4.52
  -1  13   0   24.23    4.66
   1 -13   0   25.94    6.47
  -1  13   0   10.85    3.01
  -1  13   0   13.02    3.08
   1 -13   0   12.52    4.50
  -1  13  -1   12.84    4.79
  -1  13  -1   21.46    4.51
   1 -13   1   14.80    5.48
  -1  13  -1   14.40    3.45
  -1  13  -1   15.48    3.00
   1 -13   1    9.20    4.45
  -1  13  -2   50.91    6.82
  -1  13  -2   52.00    8.88
  -1  13  -2   53.35    6.32
   1 -13   2   78.56    9.32
  -1  13  -2   48.92    5.41
  -1  13  -2   54.42    4.16
   1 -13   2   60.26    7.91
  -1  13  -3   11.28    4.06
   1 -13   3    5.64    4.76
  -1  13  -3   14.66    4.25
  -1  13  -3   16.91    6.41
  -1  13  -4   31.76    5.82
  -1  13  -4   41.00    8.52
   1 -13   4   41.17    7.29
  -1  13  -5   18.05    6.29
   1 -13   5   13.36    4.16
   1 -13   5    7.69    4.79
  -1  13  -6   78.73   10.70
   1 -13   6   89.40   10.02
   1 -13   6   88.20    9.15
   1 -13   7   15.26    2.85
   1 -13   7   11.04    5.64
  -1  13  -7   10.70    6.50
   1 -13   7    6.63    4.20
  -1  13  -8   71.00   10.16
   1 -13   8   84.16    5.76
   1 -13   8  103.24   11.11
  -1  13  -8   95.01    9.22
   1 -13   9    1.04    4.89
  -1  13  -9    2.34    5.81
  -1  13  -9    5.92    3.58
   1 -13   9    5.62    2.63
  -1  13  -9    8.75    4.35
   1 -13   9   10.27    5.77
  -1  13 -10   37.13    5.47
  -1  13 -10   34.81    7.71
   1 -13  10   54.56    8.56
  -1  13 -10   44.78    7.08
   1 -13  10   45.30    8.61
  -1  13 -11   64.40    8.22
  -1  13 -11   43.32    8.23
   1 -13  11   63.50    9.39
  -1  13 -11   41.69    5.91
   1 -13  11   51.38    6.62
   1 -13  11   42.64    8.30
  -1  13 -12    9.30    5.12
  -1  13 -12    6.69    5.55
   1 -13  12   14.87    6.20
  -1  13 -12    5.74    3.77
   1 -13  12   -0.82    4.46
   1 -13  12    2.83    3.39
   1 -13  12    8.86    6.14
  -1  13 -13   72.95    8.68
  -1  13 -13   72.77    9.93
   1 -13  13   67.95    9.67
  -1  13 -13   69.88    7.73
   1 -13  13   85.99    9.34
   1 -13  13   84.46    9.21
   1 -13  13   84.58    8.54
   1 -13  13   65.42    9.71
  -1  13 -14  106.32   10.27
   1 -13  14   77.11   10.51
  -1  13 -14   90.52   10.69
  -1  13 -14   93.23    9.00
   1 -13  14  104.04   10.19
   1 -13  14   92.44   10.01
   1 -13  14   86.30    8.86
   1 -13  14  104.68   11.54
  -1  13 -15   79.03    9.18
  -1  13 -15   59.82    9.01
   1 -13  15   74.33    9.01
   1 -13  15   77.51    9.44
   1 -13  15   84.27   10.36
   1 -13  15   87.00    9.01
  -1  13 -15   69.72    8.09
  -1  13 -16   75.68    8.75
  -1  13 -16   76.05    9.19
   1 -13  16   70.52    9.64
   1 -13  16   74.91    9.47
   1 -13  16   60.86    8.40
   1 -13  16   82.52   10.11
  -1  13 -17    0.82    4.72
   1 -13  17   -1.04    5.69
   1 -13  17    0.94    4.83
   1 -13  17    4.64    5.00
  -1  13 -17   -3.73    5.52
   1 -13  17    0.96    5.69
  -1  12  15   34.27    8.27
  -1  12  15   26.53    7.35
   1 -12 -15   47.84    7.60
   1 -12 -15   40.12    8.36
  -1  12  14   94.90   11.06
  -1  12  14   78.37   10.63
   1 -12 -14   85.48    9.19
   1 -12 -14   83.72   10.82
  -1  12  13  191.94   13.76
   1 -12 -13  178.90   14.69
  -1  12  13  201.21   15.88
  -1  12  13  200.96   15.42
   1 -12 -13  180.79   13.21
   1 -12 -12   48.70    8.36
  -1  12  12   43.14    7.49
  -1  12  12   51.09    8.26
  -1  12  12   53.11    7.01
  -1  12  12   58.15    9.14
   1 -12 -12   66.46    9.24
   1 -12 -11   71.14    9.34
  -1  12  11   96.79   10.38
  -1  12  11   68.31    9.18
  -1  12  11   78.86    8.37
  -1  12  11   89.17   10.75
   1 -12 -11   92.11   10.28
   1 -12 -10   10.69    5.39
  -1  12  10    7.94    4.58
  -1  12  10    7.63    3.81
  -1  12  10    3.24    5.38
  -1  12  10   14.33    5.36
   1 -12 -10    6.74    4.87
   1 -12  -9    1.98    5.34
  -1  12   9    7.96    3.78
  -1  12   9    4.13    4.86
  -1  12   9    6.75    4.34
  -1  12   9    3.44    3.27
  -1  12   9   18.15    5.83
   1 -12  -9   11.23    5.33
   1 -12  -8   38.60    6.91
   1 -12  -8   39.23    7.83
  -1  12   8   34.81    7.41
  -1  12   8   54.41    6.34
  -1  12   8   37.32    4.95
  -1  12   8   46.28    8.18
  -1  12   8   49.81    7.07
  -1  12   8   37.17    3.53
   1 -12  -7    6.25    4.52
   1 -12  -7   11.20    5.94
  -1  12   7    3.65    3.37
  -1  12   7    5.32    4.82
  -1  12   7    4.47    2.80
  -1  12   7    6.64    4.36
  -1  12   7   13.43    5.40
  -1  12   7    5.03    2.40
   1 -12  -6   43.90    7.27
  -1  12   6   54.00    8.80
  -1  12   6   38.26    5.52
  -1  12   6   37.80    4.28
  -1  12   6   44.54    6.24
  -1  12   6   38.94    4.37
   1 -12  -6   53.40    8.74
  -1  12   5   16.40    5.80
  -1  12   5    8.03    3.44
   1 -12  -5   17.57    6.61
  -1  12   5   13.15    2.68
  -1  12   5    5.70    3.52
  -1  12   5    9.48    2.99
   1 -12  -5   14.21    2.39
   1 -12  -5    4.46    3.71
  -1  12   4   29.61    7.49
  -1  12   4   37.76    5.53
   1 -12  -4   36.50    3.59
   1 -12  -4   50.98    6.84
  -1  12   4   34.16    3.15
  -1  12   4   33.13    5.28
  -1  12   4   40.77    3.48
  -1  12   4   49.18    6.64
  -1  12   3    1.67    3.21
  -1  12   3   -1.10    4.56
   1 -12  -3    5.27    4.23
  -1  12   3    1.83    1.84
  -1  12   3    1.58    2.93
  -1  12   3   -1.40    3.99
  -1  12   2    2.21    5.10
  -1  12   2   -0.55    2.98
   1 -12  -2    0.76    3.42
  -1  12   2   -0.30    1.90
  -1  12   2   -1.90    2.85
  -1  12   2    2.78    3.33
  -1  12   1   10.32    3.97
  -1  12   1    1.12    3.36
  -1  12   1    3.33    4.91
   1 -12  -1    4.95    4.31
  -1  12   1    6.71    2.46
  -1  12   1    4.23    2.44
   1 -12  -1    8.36    4.21
  -1  12   0   -1.36    3.82
  -1  12   0   -3.38    3.21
   1 -12   0   -1.66    4.40
  -1  12   0   -0.37    2.40
  -1  12   0    1.47    2.23
   1 -12   0    0.76    3.59
  -1  12  -1   32.06    5.65
  -1  12  -1   28.73    4.84
   1 -12   1   32.26    6.21
  -1  12  -1   35.45    4.36
  -1  12  -1   34.08    3.74
   1 -12   1   40.45    6.39
  -1  12  -2    0.68    3.42
   1 -12   2    3.35    4.65
  -1  12  -2    4.45    2.14
   1 -12   2    2.29    3.86
  -1  12  -2   -1.11    5.30
  -1  12  -2    5.82    3.31
  -1  12  -3   38.09    6.09
   1 -12   3   36.92    6.68
  -1  12  -3   46.37    8.21
  -1  12  -4    1.37    3.35
  -1  12  -4    7.71    5.29
   1 -12   4   -2.56    4.25
  -1  12  -5   74.78    9.74
   1 -12   5   80.51    8.46
   1 -12   6   28.03    5.18
  -1  12  -6   29.48    6.64
   1 -12   6   27.66    5.92
  -1  12  -7   -1.09    4.02
   1 -12   7   -0.91    4.30
  -1  12  -7    1.07    0.87
   1 -12   7   -1.28    2.09
   1 -12   7   -0.76    3.55
  -1  12  -7    1.40    3.10
   1 -12   8    5.25    3.80
   1 -12   8    5.59    4.79
  -1  12  -8   14.09    5.66
  -1  12  -8    4.93    2.84
   1 -12   8   11.12    2.80
  -1  12  -8    4.32    1.47
  -1  12  -8    5.03    3.92
   1 -12   9   38.99    4.02
  -1  12  -9   34.53    5.19
  -1  12  -9   44.49    6.48
  -1  12  -9   39.66    7.52
   1 -12   9   27.49    7.00
   1 -12  10   30.00    6.77
  -1  12 -10   28.53    6.85
  -1  12 -10   27.75    4.84
   1 -12  10   27.25    3.38
  -1  12 -10   18.55    5.11
   1 -12  10   15.44    6.11
  -1  12 -11    9.15    4.67
  -1  12 -11   11.52    5.56
   1 -12  11    8.79    5.57
  -1  12 -11   12.86    4.08
   1 -12  11   13.16    2.70
   1 -12  11    4.53    3.79
   1 -12  11   13.26    5.73
  -1  12 -12  123.33   10.38
   1 -12  12  139.32   12.31
  -1  12 -12  127.24   12.01
  -1  12 -12  111.99    9.01
   1 -12  12  144.54   10.93
   1 -12  12  115.60    9.58
   1 -12  12  133.89   12.26
  -1  12 -13  137.79   11.32
  -1  12 -13  131.00   12.53
   1 -12  13  140.57   12.50
  -1  12 -13  148.98   10.65
   1 -12  13  139.58   11.08
   1 -12  13  133.88   11.58
   1 -12  13  162.83   11.34
   1 -12  13  152.45   12.94
  -1  12 -14    4.09    4.40
   1 -12  14   -0.98    4.89
  -1  12 -14   -0.97    4.47
  -1  12 -14    6.38    4.54
  -1  12 -14   -0.69    3.44
   1 -12  14   -1.63    4.19
   1 -12  14   -5.24    5.04
   1 -12  14    2.32    3.92
   1 -12  14   -0.97    4.81
  -1  12 -15   14.13    5.28
  -1  12 -15   15.66    5.72
   1 -12  15   21.08    5.68
   1 -12  15   12.92    5.27
   1 -12  15   21.66    6.46
   1 -12  15   22.98    5.26
  -1  12 -15   18.24    5.14
  -1  12 -15   13.18    5.23
  -1  12 -16    7.66    4.91
  -1  12 -16    8.46    4.66
  -1  12 -16   10.21    4.78
   1 -12  16    2.92    4.75
   1 -12  16    5.24    4.57
   1 -12  16    8.68    4.67
   1 -12  16    7.27    5.17
  -1  12 -17   10.55    5.40
  -1  12 -17   16.98    5.70
  -1  12 -17   20.01    6.13
   1 -12  17   26.20    6.14
   1 -12  17   19.44    6.42
   1 -12  17   13.73    5.36
   1 -12  17   15.59    6.16
   1 -12  18    2.15    5.43
   1 -12  18    5.60    4.72
   1 -12  18   -0.97    5.49
  -1  12 -18   -0.89    5.12
  -1  12 -18   -0.84    4.54
  -1  12 -18    2.71    5.15
  -1  11  16  106.97   11.20
  -1  11  16   85.54   11.45
  -1  11  16   97.82   11.11
   1 -11 -16  106.10   10.60
   1 -11 -16  125.33   12.25
  -1  11  15   23.64    7.07
  -1  11  15   24.00    6.16
  -1  11  15   22.77    6.43
   1 -11 -15   16.58    4.99
   1 -11 -15   26.48    7.18
  -1  11  14   95.84    9.05
  -1  11  14   91.67   10.59
  -1  11  14   88.95    9.84
  -1  11  14   94.52   10.98
   1 -11 -14   96.55    9.61
   1 -11 -14   80.35   10.01
  -1  11  13    0.79    3.99
   1 -11 -13    6.75    5.11
  -1  11  13    4.09    5.17
  -1  11  13    5.14    4.93
  -1  11  13    0.84    3.94
   1 -11 -13   -0.80    3.78
   1 -11 -12   79.02    9.14
  -1  11  12  110.77   10.46
  -1  11  12   96.20    9.18
  -1  11  12   96.71   10.59
  -1  11  12   92.13   10.19
   1 -11 -12  115.00   10.95
   1 -11 -11   35.20    6.47
  -1  11  11   29.96    6.07
  -1  11  11   23.26    6.30
  -1  11  11   26.57    5.84
  -1  11  11   29.94    5.59
   1 -11 -11   30.82    6.46
   1 -11 -10   29.92    6.33
  -1  11  10   44.63    7.60
  -1  11  10   26.70    4.97
  -1  11  10   25.91    6.01
  -1  11  10   34.92    7.46
   1 -11 -10   23.71    5.89
   1 -11  -9  276.33   16.52
   1 -11  -9  293.25   17.36
  -1  11   9  341.59   18.80
  -1  11   9  310.96   15.25
  -1  11   9  318.32   18.62
  -1  11   9  273.00   16.19
  -1  11   9  272.85   14.23
  -1  11   9  278.89    9.41
   1 -11  -8   38.24    6.38
  -1  11   8   41.87    5.69
  -1  11   8   22.95    6.04
   1 -11  -8   38.21    6.97
  -1  11   8   34.29    4.89
  -1  11   8   37.11    5.99
  -1  11   8   37.72    7.24
  -1  11   8   32.07    3.09
   1 -11  -7   51.23    7.51
  -1  11   7   72.92    9.12
  -1  11   7   58.82    6.44
   1 -11  -7   68.09    8.64
  -1  11   7   53.75    4.66
  -1  11   7   53.95    8.16
  -1  11   7   65.30    5.88
   1 -11  -7   58.29    4.40
  -1  11   7   70.51    7.71
  -1  11   7   45.98    4.15
   1 -11  -6    1.59    4.09
   1 -11  -6   -2.78    4.19
  -1  11   6    4.57    3.25
  -1  11   6    0.40    2.33
  -1  11   6   -0.55    2.69
  -1  11   6    8.86    4.90
   1 -11  -6    2.67    3.43
  -1  11   6    0.34    1.93
   1 -11  -6    3.61    1.80
  -1  11   5    2.13    2.87
  -1  11   5    2.98    4.59
   1 -11  -5    6.95    4.45
  -1  11   5    4.81    3.34
  -1  11   5    8.18    2.46
   1 -11  -5    7.41    3.46
   1 -11  -5    4.11    1.93
  -1  11   4    7.29    3.51
  -1  11   4   10.02    5.40
   1 -11  -4   10.05    2.71
   1 -11  -4    7.45    3.65
   1 -11  -4    9.78    2.23
  -1  11   4   11.60    2.18
   1 -11  -4   11.36    2.50
  -1  11   4   11.57    3.61
  -1  11   4   10.14    2.41
  -1  11   4   14.02    4.08
  -1  11   3   74.20    9.17
  -1  11   3   74.67    6.73
   1 -11  -3   76.42    7.68
   1 -11  -3   70.61    4.64
  -1  11   3   65.45    4.49
  -1  11   3   66.09    6.17
  -1  11   3   67.64    4.08
  -1  11   3   66.29    7.01
  -1  11   2   23.12    4.18
  -1  11   2   35.21    7.12
   1 -11  -2   39.69    5.94
  -1  11   2   31.12    3.43
   1 -11  -2   37.31    3.39
  -1  11   2   32.86    4.39
  -1  11   2   40.57    5.70
  -1  11   1  143.09    9.93
  -1  11   1  120.21    8.46
   1 -11  -1  110.24    9.76
   1 -11  -1  136.57    6.48
  -1  11   1  138.35    7.26
  -1  11   1  116.87    7.49
   1 -11  -1  126.22    9.95
  -1  11   0  329.26   15.62
  -1  11   0  277.18   13.73
   1 -11   0  328.25   16.62
  -1  11   0  307.91   12.33
  -1  11   0  309.45   12.36
   1 -11   0  309.34   15.87
  -1  11  -1   37.87    5.54
  -1  11  -1   33.72    5.15
  -1  11  -1   33.08    7.22
   1 -11   1   25.67    6.12
  -1  11  -1   36.48    4.47
  -1  11  -1   41.41    4.01
   1 -11   1   51.18    6.81
  -1  11  -2   10.31    4.00
   1 -11   2    5.94    4.80
  -1  11  -2   14.71    2.48
   1 -11   2   11.77    4.15
  -1  11  -2    5.01    4.24
  -1  11  -2    8.53    3.63
   1 -11   3  147.10   11.08
  -1  11  -3  120.67    5.43
  -1  11  -3  150.79   10.10
  -1  11  -3  132.97   12.20
  -1  11  -4   35.94    7.24
   1 -11   4   30.72    6.06
  -1  11  -5    3.99    4.96
   1 -11   5    7.84    4.70
   1 -11   5    8.93    4.26
  -1  11  -6    1.20    0.97
  -1  11  -6   -0.99    4.30
   1 -11   6    4.01    4.32
   1 -11   6    0.69    3.35
   1 -11   7    6.81    3.50
  -1  11  -7    2.96    4.82
   1 -11   7   -0.82    4.43
  -1  11  -7    4.89    3.13
   1 -11   7    3.00    2.16
  -1  11  -7    2.22    1.28
  -1  11  -7   -0.64    3.52
   1 -11   8  113.15   10.34
  -1  11  -8   86.56    9.99
  -1  11  -8  109.13    7.70
  -1  11  -8   97.10    4.86
   1 -11   8  109.82    6.32
   1 -11   8  116.40    9.41
  -1  11  -8   96.45    8.61
  -1  11  -9  111.58    5.63
   1 -11   9  121.74    6.58
  -1  11  -9  113.05    8.12
  -1  11  -9  106.13   10.85
   1 -11   9  106.52   10.36
  -1  11  -9  101.65    8.87
  -1  11 -10   -0.68    3.55
  -1  11 -10    2.88    4.52
   1 -11  10   -3.52    4.60
  -1  11 -10    2.66    2.82
   1 -11  10    1.17    2.06
  -1  11 -10    4.92    2.04
   1 -11  10   -0.93    4.45
  -1  11 -11    2.08    3.27
   1 -11  11   -0.89    4.37
  -1  11 -11    3.78    4.27
  -1  11 -11    0.57    2.66
   1 -11  11    2.69    2.05
   1 -11  11   -0.63    3.00
  -1  11 -11    1.18    1.87
   1 -11  11    6.42    4.64
  -1  11 -12   40.07    6.05
   1 -11  12   24.33    6.09
  -1  11 -12   34.24    6.43
  -1  11 -12   23.78    5.17
  -1  11 -12   37.87    5.56
   1 -11  12   21.85    5.15
   1 -11  12   27.89    3.34
   1 -11  12   30.06    5.45
   1 -11  12   24.00    4.53
   1 -11  12   31.69    6.18
  -1  11 -13   55.98    6.94
  -1  11 -13   44.16    7.12
   1 -11  13   54.36    7.90
  -1  11 -13   67.17    6.97
  -1  11 -13   43.48    6.60
   1 -11  13   50.49    4.44
   1 -11  13   60.84    7.25
   1 -11  13   39.98    6.95
   1 -11  13   51.11    6.67
   1 -11  13   59.56    8.30
  -1  11 -14   35.39    6.25
  -1  11 -14   30.51    6.32
  -1  11 -14   31.11    5.59
  -1  11 -14   25.53    5.58
   1 -11  14   30.79    6.15
   1 -11  14   16.96    5.84
   1 -11  14   32.48    5.95
   1 -11  14   23.43    6.24
  -1  11 -15   48.74    7.09
  -1  11 -15   38.48    6.84
  -1  11 -15   40.14    6.28
  -1  11 -15   38.97    6.66
   1 -11  15   28.05    6.04
   1 -11  15   49.40    7.61
   1 -11  15   47.33    6.89
   1 -11  15   31.99    6.70
  -1  11 -16    7.95    4.29
  -1  11 -16   13.09    4.80
  -1  11 -16   10.96    4.86
   1 -11  16    7.60    5.41
   1 -11  16   14.15    5.10
   1 -11  16   12.12    5.12
   1 -11  16    9.35    4.58
  -1  11 -16   14.53    5.28
  -1  11 -16   12.83    4.73
  -1  11 -17    3.18    4.53
  -1  11 -17    0.84    4.16
  -1  11 -17    2.28    4.03
  -1  11 -17   -3.26    4.51
   1 -11  17   -0.87    4.24
   1 -11  17   -1.00    4.53
   1 -11  17    0.90    4.32
   1 -11  17    8.41    4.68
   1 -11  18   -1.80    4.33
   1 -11  18    9.50    5.85
  -1  11 -18    6.36    4.58
  -1  11 -18    4.16    4.35
   1 -11  18    8.56    4.65
  -1  11 -18    0.87    5.06
  -1  11 -18   15.06    5.01
   1 -11  19  100.65   10.39
   1 -11  19   70.92   10.19
   1 -11  19   98.16   10.71
  -1  11 -19  113.05   10.37
  -1  11 -19  101.08   10.09
  -1  11 -19  108.25   10.83
  -1  11 -19  100.80   10.18
   1 -10 -17   19.01    6.48
   1 -10 -17   12.77    5.41
  -1  10  17   27.62    7.31
  -1  10  17   12.03    6.07
  -1  10  17   16.61    6.49
   1 -10 -16   12.67    5.70
  -1  10  16   18.23    5.95
  -1  10  16   13.69    6.50
  -1  10  16   22.75    6.48
   1 -10 -16   12.28    5.01
   1 -10 -15  198.78   14.55
   1 -10 -15  183.40   16.05
  -1  10  15  197.90   14.76
  -1  10  15  193.28   14.51
  -1  10  15  185.10   15.24
   1 -10 -15  184.18   13.25
  -1  10  14   40.68    5.93
   1 -10 -14   44.97    7.65
  -1  10  14   46.19    5.63
  -1  10  14   34.34    7.07
  -1  10  14   46.36    7.44
  -1  10  14   48.83    7.74
   1 -10 -14   48.21    7.19
  -1  10  13   67.64    7.64
   1 -10 -13   79.05    9.26
   1 -10 -13   75.28    7.95
  -1  10  13   73.09    9.32
  -1  10  13   76.02    9.40
  -1  10  13   73.49    8.61
   1 -10 -13   71.21    8.06
   1 -10 -12  125.38   11.25
  -1  10  12  136.31   11.79
  -1  10  12  138.46   11.05
  -1  10  12  137.80   11.93
   1 -10 -12  118.84   10.36
  -1  10  12  115.74   10.01
   1 -10 -11  116.08   10.51
  -1  10  11  119.61   10.90
  -1  10  11  110.55   10.61
  -1  10  11  123.12    9.87
   1 -10 -11  102.89    9.71
  -1  10  11  120.66   10.26
   1 -10 -10  164.43   12.25
  -1  10  10  146.18   12.09
  -1  10  10  153.94   12.00
  -1  10  10  126.63    9.84
   1 -10 -10  130.67   10.85
  -1  10  10  137.12   11.36
   1 -10  -9   95.49    9.30
  -1  10   9   89.81    9.32
  -1  10   9   86.49    7.73
   1 -10  -9   97.18    9.03
  -1  10   9   73.55    8.28
  -1  10   9  100.52   10.02
  -1  10   9   85.64    7.61
   1 -10  -9   86.60    5.58
  -1  10   9   86.58    4.10
   1 -10  -8   56.18    7.57
   1 -10  -8   54.44    7.05
  -1  10   8   50.60    5.85
  -1  10   8   52.71    7.23
  -1  10   8   52.75    4.07
  -1  10   8   39.67    7.33
  -1  10   8   33.09    5.09
  -1  10   8   51.27    6.67
   1 -10  -8   53.98    4.25
  -1  10   8   53.57    3.59
   1 -10  -7    6.58    4.23
   1 -10  -7   12.40    4.47
  -1  10   7    4.39    4.21
  -1  10   7   10.13    3.35
   1 -10  -7   10.46    2.67
  -1  10   7    8.18    2.22
   1 -10  -7    8.82    2.20
  -1  10   7   11.40    3.67
  -1  10   7    9.46    3.13
   1 -10  -7    9.16    2.03
  -1  10   7    8.89    2.07
   1 -10  -6    1.42    3.01
   1 -10  -6    1.93    1.63
  -1  10   6    2.04    2.49
   1 -10  -6    1.26    2.02
  -1  10   6    7.10    4.49
  -1  10   6    3.10    3.13
  -1  10   6    1.24    2.22
   1 -10  -6    1.33    1.58
   1 -10  -6    0.60    3.08
  -1  10   6    0.61    1.87
   1 -10  -5  134.44   10.34
  -1  10   5  148.56   11.80
   1 -10  -5  123.77    6.97
  -1  10   5  135.03    8.66
   1 -10  -5  126.24    5.95
  -1  10   5  135.49    7.48
  -1  10   5  139.30    9.34
   1 -10  -5  137.87    9.56
   1 -10  -5  128.46    6.45
  -1  10   4   45.02    7.23
  -1  10   4   41.92    5.05
   1 -10  -4   46.28    3.73
   1 -10  -4   42.53    5.84
  -1  10   4   42.94    3.29
  -1  10   4   47.24    4.02
  -1  10   4   42.54    5.31
  -1  10   4   45.99    5.81
  -1  10   3    4.50    3.99
  -1  10   3    1.89    2.65
   1 -10  -3    4.88    3.03
   1 -10  -3    5.21    2.00
  -1  10   3    1.91    1.63
  -1  10   3    3.41    1.80
  -1  10   3    3.29    2.74
  -1  10   3    1.14    3.01
  -1  10   2  220.24   15.23
  -1  10   2  258.30   12.38
   1 -10  -2  262.44   13.82
   1 -10  -2  275.37    9.93
  -1  10   2  248.21    9.97
  -1  10   2  278.78   12.19
  -1  10   2  253.98    8.59
  -1  10   2  259.08   13.22
  -1  10   1  723.56   25.00
   1 -10  -1  747.08   27.15
   1 -10  -1  774.32   21.93
  -1  10   1  758.07   22.75
  -1  10   1  745.43   23.85
  -1  10   1  775.61   26.71
  -1  10   0  395.29   17.16
  -1  10   0  375.25   15.94
   1 -10   0  380.11   17.93
   1 -10   0  394.04   13.21
  -1  10   0  423.16   14.62
  -1  10   0  405.10   14.48
   1 -10   0  421.90   18.22
  -1  10  -1   75.89    7.01
   1 -10   1   81.76    8.12
  -1  10  -1   71.50    4.86
   1 -10   1   77.80    7.61
  -1  10  -1   72.80    8.95
  -1  10  -1   72.65    6.50
  -1  10  -2  371.10   16.14
   1 -10   2  345.23   16.85
  -1  10  -2  346.05   11.69
   1 -10   2  342.47   16.37
  -1  10  -2  357.32   19.47
  -1  10  -3    2.69    4.22
   1 -10   3   -0.66    3.50
  -1  10  -3    3.20    1.42
   1 -10   4   -1.34    3.62
  -1  10  -4    0.89    4.13
  -1  10  -5   64.32    8.34
  -1  10  -5   59.66    2.63
   1 -10   5   71.15    7.02
   1 -10   6  117.36    9.76
  -1  10  -6  105.22   10.29
  -1  10  -6   94.00    6.75
  -1  10  -6  105.17    4.40
   1 -10   6  123.05    9.12
  -1  10  -6  114.67    8.52
  -1  10  -7  342.40   15.47
   1 -10   7  297.15   16.39
  -1  10  -7  297.78   17.56
  -1  10  -7  298.90   13.11
   1 -10   7  327.00   11.79
  -1  10  -7  299.45   10.00
   1 -10   7  325.71   15.63
   1 -10   8    4.24    3.66
  -1  10  -8   -2.64    5.00
   1 -10   8   -1.52    4.10
  -1  10  -8   -2.70    3.24
   1 -10   8    1.66    2.04
  -1  10  -8    1.65    1.76
  -1  10  -8   -1.17    3.11
   1 -10   9   -0.60    3.37
  -1  10  -9   -0.87    4.12
   1 -10   9    1.57    4.03
  -1  10  -9    1.44    3.12
   1 -10   9   -0.56    2.16
  -1  10  -9    0.24    1.93
  -1  10  -9   -2.40    4.22
  -1  10 -10  235.85   15.24
   1 -10  10  246.14   14.94
  -1  10 -10  206.22   12.55
  -1  10 -10  243.12   12.24
   1 -10  10  223.69    9.58
  -1  10 -10  223.16    9.46
  -1  10 -10  262.71   13.62
  -1  10 -11   54.70    6.57
  -1  10 -11   54.40    7.64
   1 -10  11   68.32    8.16
  -1  10 -11   54.50    6.45
  -1  10 -11   55.15    6.07
   1 -10  11   59.85    6.59
   1 -10  11   52.78    4.39
   1 -10  11   59.04    6.36
   1 -10  11   64.55    7.92
  -1  10 -12   65.37    6.93
   1 -10  12   60.07    7.76
  -1  10 -12   52.42    7.26
  -1  10 -12   44.28    6.16
  -1  10 -12   51.19    6.14
   1 -10  12   48.19    4.26
   1 -10  12   39.14    5.99
   1 -10  12   57.50    6.70
   1 -10  12   50.25    6.24
   1 -10  12   47.47    7.07
  -1  10 -13   10.13    4.05
  -1  10 -13   10.91    3.81
  -1  10 -13   17.82    5.02
   1 -10  13    9.14    4.86
  -1  10 -13    9.94    3.73
  -1  10 -13   15.58    4.43
   1 -10  13   15.28    2.83
   1 -10  13   13.95    3.98
   1 -10  13   13.12    4.73
   1 -10  13   13.82    4.10
   1 -10  13    3.94    4.25
  -1  10 -14  171.39   11.24
  -1  10 -14  199.41   12.38
  -1  10 -14  177.18   12.40
  -1  10 -14  188.68   11.77
  -1  10 -14  175.52   11.87
   1 -10  14  168.94    8.54
   1 -10  14  142.92   11.88
   1 -10  14  170.33   11.92
   1 -10  14  169.13   10.31
   1 -10  14  163.06   11.85
   1 -10  14  181.06   12.55
  -1  10 -15   55.97    6.95
  -1  10 -15   58.95    7.27
  -1  10 -15   68.01    8.01
  -1  10 -15   74.32    7.80
  -1  10 -15   63.26    7.82
   1 -10  15   58.67    8.10
   1 -10  15   60.94    7.55
   1 -10  15   62.90    7.68
   1 -10  15   63.07    6.74
   1 -10  15   60.72    7.75
  -1  10 -16    5.18    4.27
  -1  10 -16    3.54    3.70
  -1  10 -16    4.81    3.86
   1 -10  16    5.59    4.17
   1 -10  16    4.64    4.92
   1 -10  16    7.77    4.32
   1 -10  16    8.64    3.98
   1 -10  16   -1.67    4.23
  -1  10 -16   -2.29    4.11
  -1  10 -16    5.93    4.65
  -1  10 -17    5.49    4.46
  -1  10 -17    7.16    4.41
  -1  10 -17    7.61    4.44
  -1  10 -17   -1.49    4.12
   1 -10  17    0.98    5.67
   1 -10  17    5.01    4.62
   1 -10  17    2.89    3.89
   1 -10  17    6.22    4.49
   1 -10  17    5.29    3.81
   1 -10  18   21.81    6.83
   1 -10  18   45.28    7.19
  -1  10 -18   37.25    6.80
  -1  10 -18   34.69    6.39
   1 -10  18   35.03    6.36
   1 -10  18   26.34    6.25
  -1  10 -18   31.24    6.21
  -1  10 -18   48.28    7.02
   1 -10  19    0.91    4.38
   1 -10  19   -3.28    5.80
  -1  10 -19   -1.74    4.74
  -1  10 -19    3.43    4.54
   1 -10  19    3.34    4.07
   1 -10  19   -1.97    3.86
  -1  10 -19    0.82    4.35
  -1  10 -19    4.00    4.11
  -1  10 -19   -1.63    3.76
   1 -10  20   14.95    6.19
   1 -10  20   -0.95    4.02
   1 -10  20    3.11    4.39
   1 -10  20    1.78    4.41
  -1  10 -20    6.84    4.40
  -1  10 -20   11.06    5.03
  -1  10 -20    0.82    4.19
  -1  10 -20    1.78    4.49
  -1  10 -20    8.18    4.96
   1  -9 -18   76.65    9.75
   1  -9 -18   92.28   10.51
   1  -9 -18   78.74    9.14
  -1   9  18   81.48   10.69
  -1   9  18   74.46    9.16
  -1   9  18   77.87   10.94
   1  -9 -17   93.94   10.27
   1  -9 -17   89.21    9.91
   1  -9 -17   97.68    9.93
  -1   9  17   81.83   10.47
  -1   9  17   85.97   10.58
  -1   9  17   83.05    9.32
   1  -9 -16  161.95   13.22
   1  -9 -16  177.54   13.33
  -1   9  16  182.14   14.68
  -1   9  16  163.00   12.61
  -1   9  16  165.17   13.84
   1  -9 -16  174.37   12.73
   1  -9 -15    5.29    4.67
  -1   9  15    1.55    2.78
   1  -9 -15    1.09    4.94
  -1   9  15    2.98    2.72
  -1   9  15    0.98    4.59
  -1   9  15    4.41    4.07
  -1   9  15   -5.26    5.04
   1  -9 -15    4.04    3.88
   1  -9 -14    2.55    3.85
   1  -9 -14   18.77    6.29
  -1   9  14   11.61    3.24
  -1   9  14    8.43    3.33
  -1   9  14    7.00    4.71
  -1   9  14   -0.91    3.66
  -1   9  14    7.90    4.58
   1  -9 -14    6.15    3.62
   1  -9 -13   23.78    6.19
   1  -9 -13   26.73    4.88
  -1   9  13   32.75    5.15
  -1   9  13   34.64    6.53
  -1   9  13   35.95    6.91
  -1   9  13   20.31    5.17
   1  -9 -13   35.01    5.51
   1  -9 -12   -0.79    3.71
  -1   9  12    8.00    3.99
   1  -9 -12   -0.65    3.95
  -1   9  12    1.56    3.60
  -1   9  12   -1.71    3.80
  -1   9  12    3.58    4.21
   1  -9 -12    2.76    3.25
  -1   9  11  292.20   15.70
   1  -9 -11  317.02   16.71
  -1   9  11  302.06   13.18
  -1   9  11  303.26   17.16
  -1   9  11  292.36   15.91
  -1   9  11  294.51   16.84
   1  -9 -11  284.15   15.55
  -1   9  10  121.76   10.17
   1  -9 -10  144.29   10.67
  -1   9  10  129.82    8.10
  -1   9  10  138.72   11.36
  -1   9  10  123.72    9.69
  -1   9  10  125.33   10.72
   1  -9 -10  144.50   10.56
   1  -9  -9  142.56   10.80
   1  -9  -9  156.08   11.10
   1  -9  -9  158.07    8.27
  -1   9   9  149.01   11.29
  -1   9   9  148.91    8.80
  -1   9   9  153.67   11.25
  -1   9   9  151.30   10.04
   1  -9  -9  168.07    7.84
  -1   9   9  151.31   11.72
  -1   9   9  155.55    5.76
   1  -9  -8  337.63   16.98
   1  -9  -8  351.24   16.82
   1  -9  -8  321.45   12.65
  -1   9   8  299.11   16.58
  -1   9   8  351.56   15.32
  -1   9   8  328.18   11.32
  -1   9   8  330.02   13.83
   1  -9  -8  331.95   12.53
  -1   9   8  335.39   17.47
  -1   9   8  325.83   16.42
  -1   9   8  311.77   14.71
   1  -9  -8  325.68   12.05
  -1   9   8  323.23   10.56
   1  -9  -7   48.02    6.84
   1  -9  -7   48.93    6.27
   1  -9  -7   43.27    4.23
  -1   9   7   51.56    5.53
  -1   9   7   40.65    6.31
  -1   9   7   49.29    3.97
   1  -9  -7   42.58    3.91
  -1   9   7   47.03    5.06
  -1   9   7   45.51    5.91
   1  -9  -7   43.12    3.72
  -1   9   7   53.00    5.51
   1  -9  -7   48.17    5.49
  -1   9   7   51.45    3.70
   1  -9  -6  644.69   24.70
   1  -9  -6  637.85   19.18
   1  -9  -6  645.30   20.08
  -1   9   6  618.20   25.96
  -1   9   6  666.62   22.60
  -1   9   6  614.24   23.65
   1  -9  -6  649.38   19.35
  -1   9   6  612.20   21.40
  -1   9   6  619.10   19.34
   1  -9  -6  655.00   23.30
   1  -9  -5   23.26    4.68
  -1   9   5   21.47    5.21
   1  -9  -5   19.07    2.92
  -1   9   5   27.84    4.09
   1  -9  -5   23.41    2.58
  -1   9   5   20.62    3.29
  -1   9   5   15.96    3.99
   1  -9  -5   20.84    4.10
   1  -9  -5   18.41    2.48
  -1   9   4  325.09   14.77
   1  -9  -4  334.10   15.75
  -1   9   4  331.39   13.92
  -1   9   4  316.41   17.18
  -1   9   4  336.65   10.93
   1  -9  -4  321.84   10.58
  -1   9   4  309.60   12.04
  -1   9   4  343.01   14.69
   1  -9  -4  362.90   15.46
   1  -9  -4  322.18   11.36
  -1   9   3  302.00   17.20
  -1   9   3  346.12   14.09
   1  -9  -3  349.88   15.45
  -1   9   3  349.76   11.54
  -1   9   3  337.69   14.12
  -1   9   3  312.23   11.45
  -1   9   3  360.16   15.25
  -1   9   2   45.56    6.85
  -1   9   2   42.42    4.66
   1  -9  -2   42.35    5.28
  -1   9   2   53.69    3.86
   1  -9  -2   56.62    3.91
  -1   9   2   45.90    3.17
  -1   9   2   43.43    4.51
  -1   9   2   42.91    5.13
  -1   9   1  280.69   12.65
   1  -9  -1  324.41   14.71
  -1   9   1  301.60   11.20
   1  -9  -1  323.99   10.87
  -1   9   1  299.44    8.95
  -1   9   1  301.55   12.15
  -1   9   1  311.17   13.99
  -1   9   0   10.08    3.27
  -1   9   0   13.54    3.16
   1  -9   0    7.26    3.39
   1  -9   0   10.60    2.17
  -1   9   0   14.61    2.67
  -1   9   0   14.05    2.69
   1  -9   0    7.68    3.26
  -1   9  -1  275.53   12.92
  -1   9  -1  272.21   15.94
  -1   9  -1  250.17   11.90
   1  -9   1  280.99   13.69
   1  -9   1  291.59   10.19
  -1   9  -1  274.79   10.23
   1  -9   1  270.87   13.54
   1  -9   2   16.49    2.89
   1  -9   2   19.69    4.24
  -1   9  -2   17.12    2.28
   1  -9   2   16.50    3.85
  -1   9  -2   10.33    4.48
  -1   9  -3  281.75   16.19
  -1   9  -3  288.12    9.22
   1  -9   3  310.34   11.69
  -1   9  -4  258.28   15.31
  -1   9  -4  261.50    7.36
   1  -9   4  274.86   13.82
  -1   9  -5   44.75    5.00
  -1   9  -5   35.59    6.10
   1  -9   5   49.68    5.97
  -1   9  -5   46.15    4.33
  -1   9  -5   43.01    2.43
   1  -9   5   39.20    5.05
   1  -9   6  217.73   12.81
  -1   9  -6  236.77   14.51
  -1   9  -6  212.91   10.13
   1  -9   6  232.87   12.16
  -1   9  -6  216.29   11.38
   1  -9   7   37.49    5.90
  -1   9  -7   25.14    5.66
  -1   9  -7   27.38    4.09
   1  -9   7   30.22    3.37
   1  -9   7   26.91    4.52
  -1   9  -7   29.57    4.66
   1  -9   8   53.26    6.86
  -1   9  -8   62.39    7.91
  -1   9  -8   45.00    5.49
  -1   9  -8   55.72    5.53
   1  -9   8   47.28    4.07
   1  -9   8   55.51    6.07
  -1   9  -8   45.57    5.62
  -1   9  -9   12.40    4.65
   1  -9   9    7.05    4.47
  -1   9  -9   10.97    3.59
  -1   9  -9    4.26    3.48
   1  -9   9   15.10    2.83
   1  -9   9   17.99    4.24
  -1   9  -9   11.87    3.74
  -1   9 -10   26.04    5.79
   1  -9  10   31.07    6.09
  -1   9 -10   31.04    5.22
  -1   9 -10   38.28    4.92
   1  -9  10   37.01    3.84
   1  -9  10   23.71    4.68
  -1   9 -10   41.41    5.64
  -1   9 -10   28.86    4.67
  -1   9 -11  157.69    9.77
  -1   9 -11  166.89   10.42
  -1   9 -11  151.47   11.30
   1  -9  11  149.31   11.23
  -1   9 -11  160.81   10.40
  -1   9 -11  152.68    9.66
   1  -9  11  164.65   10.55
   1  -9  11  159.34    7.77
   1  -9  11  171.74   10.45
   1  -9  11  162.72    8.95
   1  -9  11  152.91   11.34
  -1   9 -12   57.52    6.42
  -1   9 -12   65.94    6.45
  -1   9 -12   39.55    6.44
   1  -9  12   63.55    7.55
  -1   9 -12   69.99    6.84
  -1   9 -12   64.09    6.78
   1  -9  12   51.84    6.14
   1  -9  12   49.20    4.40
   1  -9  12   61.33    6.88
   1  -9  12   52.03    5.43
   1  -9  12   58.60    6.64
   1  -9  12   61.36    7.20
  -1   9 -13   35.50    5.04
  -1   9 -13   25.48    5.09
  -1   9 -13   27.00    5.39
  -1   9 -13   32.22    5.37
   1  -9  13   30.58    5.77
   1  -9  13   35.77    3.81
   1  -9  13   28.87    5.16
   1  -9  13   35.96    4.89
   1  -9  13   42.82    5.75
   1  -9  13   39.92    6.14
  -1   9 -14   29.41    5.20
  -1   9 -14   25.63    4.91
  -1   9 -14   20.36    4.44
  -1   9 -14   21.62    4.78
  -1   9 -14   27.73    5.31
   1  -9  14   21.41    4.93
   1  -9  14   24.70    5.43
   1  -9  14   22.65    4.54
   1  -9  14   21.49    4.98
   1  -9  14   17.99    4.91
  -1   9 -15   -1.99    3.77
  -1   9 -15   -1.32    3.76
  -1   9 -15    2.61    3.61
  -1   9 -15    6.41    3.55
  -1   9 -15   -2.77    4.24
   1  -9  15    0.72    3.35
   1  -9  15    4.25    4.43
   1  -9  15    3.28    3.63
   1  -9  15   -3.06    4.00
   1  -9  15    5.10    3.99
  -1   9 -16   20.66    4.72
  -1   9 -16   34.05    6.09
  -1   9 -16   26.70    5.26
  -1   9 -16   40.12    5.62
   1  -9  16   37.03    7.21
   1  -9  16   21.41    5.09
   1  -9  16   33.64    5.39
   1  -9  16   31.02    5.97
   1  -9  16   33.60    5.76
  -1   9 -16   29.61    5.66
  -1   9 -17   29.47    6.26
  -1   9 -17   30.51    5.67
  -1   9 -17   29.65    5.52
  -1   9 -17   26.31    5.38
   1  -9  17   11.50    5.83
   1  -9  17   24.88    5.47
   1  -9  17   19.12    5.47
   1  -9  17   12.38    4.49
   1  -9  17   22.64    4.76
   1  -9  18   -4.06    4.96
   1  -9  18   -1.69    4.21
  -1   9 -18    7.11    4.67
   1  -9  18    1.85    3.90
   1  -9  18   -2.50    4.28
  -1   9 -18    3.63    3.85
  -1   9 -18    0.77    3.75
  -1   9 -18    1.53    3.38
   1  -9  19   13.94    6.02
   1  -9  19    7.10    4.49
  -1   9 -19    3.29    4.03
   1  -9  19    3.56    4.19
   1  -9  19   16.59    5.48
  -1   9 -19    4.01    4.25
  -1   9 -19    7.49    4.15
  -1   9 -19   11.26    4.70
   1  -9  20   17.50    6.02
  -1   9 -20    8.55    4.81
   1  -9  20   12.04    4.92
   1  -9  20    9.04    6.18
   1  -9  20   32.16    6.66
  -1   9 -20   13.43    5.09
  -1   9 -20   19.93    5.26
  -1   9 -20   12.61    5.04
   1  -9  21    5.40    4.89
   1  -9  21   -3.56    6.38
   1  -9  21    1.94    4.82
   1  -9  21   -1.00    5.06
  -1   9 -21    4.44    4.49
  -1   9 -21    1.75    4.72
  -1   9 -21    3.13    4.39
  -1   9 -21    6.13    4.92
   1  -8 -19  139.67   12.92
   1  -8 -19  141.98   12.69
   1  -8 -19  135.93   11.99
  -1   8  19  136.17   11.34
  -1   8  19  135.11   13.85
   1  -8 -18   -0.99    4.28
   1  -8 -18   -2.74    4.62
   1  -8 -18   -0.89    4.18
  -1   8  18    0.80    3.86
  -1   8  18    8.16    5.79
  -1   8  18   -1.16    4.67
   1  -8 -17   98.76   10.41
   1  -8 -17  101.79   10.28
  -1   8  17   94.67   11.02
  -1   8  17  126.82   12.75
  -1   8  17  101.02    9.81
   1  -8 -17  116.53   10.53
   1  -8 -16    5.12    4.32
   1  -8 -16    2.73    3.66
  -1   8  16    0.48    2.84
  -1   8  16    7.26    4.79
  -1   8  16    9.55    5.28
  -1   8  16    4.05    4.23
   1  -8 -16    5.68    3.75
   1  -8 -15   22.57    5.57
   1  -8 -15   13.15    4.38
   1  -8 -15   22.65    6.45
  -1   8  15   21.25    3.90
  -1   8  15   18.23    3.38
  -1   8  15   17.51    5.48
  -1   8  15   25.26    6.20
  -1   8  15   25.67    5.71
   1  -8 -15   27.01    5.49
   1  -8 -14  576.79   24.65
   1  -8 -14  570.34   24.90
   1  -8 -14  548.79   26.42
  -1   8  14  587.00   21.13
  -1   8  14  551.79   20.54
  -1   8  14  573.29   24.72
  -1   8  14  522.35   25.40
  -1   8  14  545.54   25.19
   1  -8 -14  581.99   23.89
   1  -8 -13   34.74    6.00
   1  -8 -13   35.63    6.01
   1  -8 -13   24.42    4.43
  -1   8  13   22.48    4.10
  -1   8  13   21.72    4.11
  -1   8  13   25.32    5.76
  -1   8  13   31.92    6.04
  -1   8  13   28.37    5.90
   1  -8 -13   31.83    5.57
   1  -8 -12  640.28   25.82
   1  -8 -12  663.35   25.84
  -1   8  12  610.34   23.42
   1  -8 -12  585.63   22.90
  -1   8  12  626.33   25.86
  -1   8  12  643.43   26.15
  -1   8  12  616.87   26.71
   1  -8 -12  637.22   24.56
  -1   8  11  225.97   12.59
   1  -8 -11  232.88   13.33
   1  -8 -11  215.28   13.08
  -1   8  11  202.76   10.24
  -1   8  11  230.29   13.61
  -1   8  11  217.26   13.91
  -1   8  11  226.28   13.87
   1  -8 -11  192.10   11.70
  -1   8  10    7.71    3.30
   1  -8 -10    7.32    3.53
  -1   8  10    3.50    2.69
   1  -8 -10    4.75    2.05
  -1   8  10    5.99    3.66
  -1   8  10    8.96    3.96
  -1   8  10   11.68    3.55
   1  -8 -10    3.02    3.44
  -1   8   9  112.90    9.21
   1  -8  -9  124.93    7.10
   1  -8  -9  136.80    9.77
  -1   8   9  126.49    7.62
   1  -8  -9  132.09    6.80
  -1   8   9  123.53    9.65
  -1   8   9  110.01    8.48
  -1   8   9  130.11   10.16
   1  -8  -9  119.69    9.35
   1  -8  -8    8.15    3.52
   1  -8  -8   -0.61    3.08
  -1   8   8    3.92    2.48
  -1   8   8    2.71    3.31
   1  -8  -8    2.19    2.02
   1  -8  -8    6.69    2.10
  -1   8   8    5.64    2.41
  -1   8   8    5.26    2.70
  -1   8   8    7.07    3.41
   1  -8  -8    6.05    1.78
  -1   8   8    4.28    4.01
  -1   8   8    2.33    1.17
   1  -8  -7  237.81   13.49
   1  -8  -7  266.14   13.59
  -1   8   7  283.41   12.59
   1  -8  -7  258.17   10.36
  -1   8   7  229.73   13.77
  -1   8   7  257.54    9.37
  -1   8   7  271.18   11.60
   1  -8  -7  251.20   10.07
  -1   8   7  254.18   13.57
  -1   8   7  244.21   12.05
   1  -8  -7  257.31    9.91
  -1   8   7  256.52    8.95
   1  -8  -7  263.14   12.22
   1  -8  -6  332.62   15.31
   1  -8  -6  329.70   12.02
  -1   8   6  298.92   15.89
  -1   8   6  332.13   13.87
  -1   8   6  343.88   11.64
   1  -8  -6  306.37   11.34
  -1   8   6  362.65   13.65
  -1   8   6  316.24   13.33
   1  -8  -6  316.97   11.38
  -1   8   6  319.04   14.88
  -1   8   6  330.22   11.29
   1  -8  -6  358.20   14.60
   1  -8  -5  799.02   23.80
   1  -8  -5  761.89   26.64
  -1   8   5  781.05   24.97
   1  -8  -5  779.83   22.79
  -1   8   5  715.92   28.14
   1  -8  -5  780.52   21.90
  -1   8   5  761.20   26.09
  -1   8   5  765.91   23.99
   1  -8  -5  838.53   26.23
  -1   8   5  745.99   22.48
   1  -8  -5  782.24   22.15
  -1   8   4  139.76    8.56
   1  -8  -4  147.89    7.50
   1  -8  -4  141.04    9.18
  -1   8   4  146.02   10.74
   1  -8  -4  135.75    6.68
  -1   8   4  143.49    8.14
  -1   8   4  135.62    5.83
   1  -8  -4  145.73    5.95
  -1   8   4  135.61    7.04
  -1   8   4  133.53    8.33
   1  -8  -4  158.52    9.14
   1  -8  -4  143.09    6.32
   1  -8  -3  331.38   14.56
   1  -8  -3  362.27   14.20
  -1   8   3  372.13   14.02
  -1   8   3  340.21   17.31
  -1   8   3  360.89   11.58
   1  -8  -3  356.73   10.66
  -1   8   3  363.73   14.26
  -1   8   3  327.95   11.83
   1  -8  -3  348.03   12.98
  -1   8   3  341.97   14.46
  -1   8   2  974.46   29.81
   1  -8  -2  984.40   27.78
  -1   8   2  921.32   28.43
  -1   8   2  900.42   32.82
  -1   8   2  973.58   29.41
  -1   8   2  971.46   26.26
  -1   8   2  895.32   28.00
  -1   8   2  934.63   25.52
   1  -8  -2  949.28   30.15
   1  -8  -2  978.59   28.67
  -1   8   1  113.70    7.13
   1  -8  -1  134.07    7.12
   1  -8  -1  137.55    8.57
  -1   8   1  126.89    6.15
   1  -8  -1  133.06    5.97
  -1   8   1  120.27    4.80
  -1   8   1  118.97    6.67
   1  -8  -1  132.29    6.94
  -1   8   1  142.77    8.33
   1  -8   0  276.19   10.72
  -1   8   0  252.33   11.65
  -1   8   0  239.62   11.02
   1  -8   0  250.99    9.16
   1  -8   0  257.28   12.43
  -1   8   0  246.16    9.87
   1  -8   0  259.25   12.46
   1  -8   0  270.18   10.40
   1  -8   1  122.97    6.73
   1  -8   1  108.04    5.45
  -1   8  -1  108.93    5.49
   1  -8   1  111.08    7.93
   1  -8   1  110.36    7.80
  -1   8  -1  119.34    7.69
  -1   8  -1  103.54    6.74
   1  -8   2   41.82    5.32
  -1   8  -2   41.33    4.39
  -1   8  -2   42.77    4.79
   1  -8   2   42.74    3.73
  -1   8  -2   47.29    3.10
  -1   8  -3  132.81    7.45
   1  -8   3  141.52    8.86
  -1   8  -3  130.64    7.84
  -1   8  -3  120.70    4.71
   1  -8   3  135.64    6.69
  -1   8  -4    1.07    1.87
   1  -8   4    4.59    2.86
  -1   8  -4   -0.30    1.82
   1  -8   4    0.55    1.83
  -1   8  -4   -0.42    1.99
   1  -8   4    1.19    1.64
   1  -8   4    3.33    2.40
  -1   8  -5   68.95    5.38
   1  -8   5   87.14    7.18
  -1   8  -5   69.70    7.60
  -1   8  -5   74.61    5.25
  -1   8  -5   68.55    5.75
   1  -8   5   79.67    5.09
   1  -8   5   70.20    6.09
  -1   8  -6   13.95    3.07
  -1   8  -6   15.15    4.23
   1  -8   6   12.24    3.53
  -1   8  -6    7.24    2.34
   1  -8   6   12.80    2.18
   1  -8   6   13.82    2.51
  -1   8  -6   18.50    3.37
   1  -8   6   13.17    3.12
  -1   8  -7   25.35    3.68
   1  -8   7   29.66    4.98
  -1   8  -7   30.17    5.33
  -1   8  -7   26.59    4.15
  -1   8  -7   23.45    3.45
   1  -8   7   21.58    2.76
   1  -8   7   26.24    4.21
  -1   8  -7   26.33    4.06
  -1   8  -8  562.74   20.21
  -1   8  -8  598.10   21.28
  -1   8  -8  568.33   20.00
  -1   8  -8  581.51   23.66
   1  -8   8  598.87   23.05
  -1   8  -8  583.12   21.08
  -1   8  -8  617.38   20.52
   1  -8   8  606.36   18.22
   1  -8   8  578.22   18.50
   1  -8   8  622.76   21.34
  -1   8  -9   50.98    5.15
   1  -8   9   59.88    7.07
  -1   8  -9   56.03    6.91
  -1   8  -9   51.03    5.28
  -1   8  -9   54.09    5.81
   1  -8   9   50.31    4.17
   1  -8   9   49.50    4.59
  -1   8  -9   53.38    5.48
  -1   8  -9   53.48    5.70
  -1   8 -10  186.88   10.28
  -1   8 -10  218.25   11.22
  -1   8 -10  193.88   12.27
   1  -8  10  178.41   11.71
  -1   8 -10  192.84   11.02
   1  -8  10  199.52    8.70
   1  -8  10  219.47   11.61
   1  -8  10  198.85   11.11
   1  -8  10  190.33    9.84
   1  -8  10  207.23   12.35
  -1   8 -11  426.14   17.32
  -1   8 -11  410.24   16.83
  -1   8 -11  409.15   16.93
   1  -8  11  396.48   18.53
  -1   8 -11  380.63   18.06
  -1   8 -11  435.28   17.66
   1  -8  11  403.55   18.14
   1  -8  11  401.13   17.41
   1  -8  11  407.31   14.39
   1  -8  11  429.63   16.66
   1  -8  11  400.95   17.38
   1  -8  11  415.96   18.23
  -1   8 -12   29.88    4.69
  -1   8 -12   20.49    4.16
  -1   8 -12   19.62    4.16
  -1   8 -12   29.32    5.26
  -1   8 -12   32.41    4.93
   1  -8  12   25.20    4.47
   1  -8  12   22.78    3.33
   1  -8  12   18.06    4.86
   1  -8  12   28.25    4.84
   1  -8  12   31.00    4.56
   1  -8  12   30.94    5.32
  -1   8 -13   21.57    4.43
  -1   8 -13   20.97    4.42
  -1   8 -13   29.66    4.94
  -1   8 -13   23.23    4.63
  -1   8 -13   32.90    5.27
   1  -8  13   31.29    3.80
   1  -8  13   28.83    5.72
   1  -8  13   27.82    4.88
   1  -8  13   29.91    5.13
   1  -8  13   28.24    4.77
   1  -8  13   25.89    4.81
  -1   8 -14  203.19   12.13
  -1   8 -14  225.89   12.70
  -1   8 -14  246.12   12.97
  -1   8 -14  227.85   12.50
   1  -8  14  207.85   13.98
  -1   8 -14  252.23   13.57
   1  -8  14  234.48   13.41
   1  -8  14  235.96   13.22
   1  -8  14  236.10   13.88
   1  -8  14  224.91   12.37
  -1   8 -15   42.30    5.96
  -1   8 -15   47.42    6.14
  -1   8 -15   50.90    6.40
  -1   8 -15   56.62    6.05
  -1   8 -15   54.67    6.73
   1  -8  15   43.11    6.33
   1  -8  15   53.70    7.48
   1  -8  15   50.13    6.93
   1  -8  15   41.96    6.98
   1  -8  15   46.45    5.65
  -1   8 -16   19.06    4.56
  -1   8 -16   14.81    4.66
  -1   8 -16   20.12    4.77
  -1   8 -16   11.56    3.46
   1  -8  16   19.09    4.85
   1  -8  16   10.59    5.29
  -1   8 -16   15.75    4.91
   1  -8  16   17.64    4.92
   1  -8  16   22.72    5.43
   1  -8  16   12.32    3.60
  -1   8 -17    9.23    4.25
  -1   8 -17    3.29    3.59
  -1   8 -17   11.37    4.59
   1  -8  17    7.51    5.41
   1  -8  17    0.78    4.00
  -1   8 -17    0.72    4.04
   1  -8  17   10.64    4.78
   1  -8  17    3.42    4.26
   1  -8  17    7.44    3.13
  -1   8 -18   61.93    7.68
   1  -8  18   49.18    7.75
   1  -8  18   49.14    7.71
  -1   8 -18   63.08    7.11
  -1   8 -18   47.17    6.95
  -1   8 -18   49.44    6.92
   1  -8  18   57.85    8.92
   1  -8  18   50.07    7.30
  -1   8 -19   14.24    5.01
   1  -8  19    8.63    4.36
   1  -8  19    5.28    5.51
   1  -8  19    3.75    4.66
   1  -8  19   -0.96    4.51
  -1   8 -19    0.79    3.78
  -1   8 -19    2.79    3.70
  -1   8 -19    2.36    4.11
   1  -8  20   48.63    8.00
   1  -8  20   32.33    7.83
  -1   8 -20   51.25    7.23
   1  -8  20   36.38    6.74
   1  -8  20   38.88    7.87
  -1   8 -20   36.66    6.02
  -1   8 -20   53.84    7.60
  -1   8 -20   47.09    7.22
   1  -8  21   20.24    5.93
   1  -8  21   35.14    8.19
   1  -8  21   16.16    5.78
   1  -8  21   28.42    6.96
  -1   8 -21   30.11    5.94
  -1   8 -21   18.22    5.58
  -1   8 -21   36.29    6.70
  -1   8 -21   25.84    6.03
   1  -7 -20  213.42   16.13
   1  -7 -20  269.31   16.57
  -1   7  20  212.18   13.71
  -1   7  20  211.66   17.37
  -1   7  20  255.60   18.42
   1  -7 -19   34.91    7.14
   1  -7 -19   49.21    7.26
  -1   7  19   24.54    7.40
  -1   7  19   51.88    6.91
   1  -7 -18   31.57    6.72
  -1   7  18   34.94    7.58
  -1   7  18   41.03    6.37
   1  -7 -18   41.11    6.99
   1  -7 -17   52.10    7.54
  -1   7  17   60.33    8.78
  -1   7  17   45.50    6.59
   1  -7 -17   43.31    6.92
  -1   7  17   45.07    4.98
   1  -7 -16   38.31    6.67
  -1   7  16   35.89    4.52
   1  -7 -16   17.94    5.85
  -1   7  16   40.74    7.44
  -1   7  16   35.01    7.03
  -1   7  16   27.09    5.38
   1  -7 -16   44.32    6.39
  -1   7  15  343.36   13.02
   1  -7 -15  357.55   18.91
  -1   7  15  356.48   15.10
   1  -7 -15  336.49   18.94
  -1   7  15  344.29   17.66
  -1   7  15  398.52   20.96
  -1   7  15  396.60   20.86
   1  -7 -15  398.46   18.62
  -1   7  14  165.63    8.78
   1  -7 -14  182.03   12.53
  -1   7  14  200.14   10.28
   1  -7 -14  166.12   13.00
   1  -7 -14  160.38    8.92
  -1   7  14  167.35   12.88
  -1   7  14  156.08   12.55
  -1   7  14  181.42   12.17
   1  -7 -14  171.91   11.50
   1  -7 -13   83.52    7.89
  -1   7  13   84.35    6.42
   1  -7 -13   90.98    8.58
   1  -7 -13   76.26    6.37
   1  -7 -13   90.89    9.63
  -1   7  13   86.33    6.74
  -1   7  13   89.05    8.44
  -1   7  13   86.97    9.18
  -1   7  13   96.28    9.25
  -1   7  13   84.01    5.39
   1  -7 -12    8.63    3.23
   1  -7 -12    6.13    2.79
   1  -7 -12    4.93    3.12
  -1   7  12    7.26    2.72
  -1   7  12    5.53    3.50
  -1   7  12   13.80    4.42
  -1   7  12    4.85    3.66
  -1   7  12   10.33    2.45
   1  -7 -11   18.43    3.96
   1  -7 -11   15.86    3.67
   1  -7 -11   13.35    3.81
   1  -7 -11   12.07    2.63
  -1   7  11   11.55    3.44
   1  -7 -11   12.44    1.91
  -1   7  11   12.97    2.80
  -1   7  11   20.31    4.54
  -1   7  11   20.39    4.69
  -1   7  11   13.58    4.17
  -1   7  11   17.22    2.95
   1  -7 -10   56.44    5.75
   1  -7 -10   48.83    4.53
   1  -7 -10   49.22    6.01
   1  -7 -10   53.52    4.68
  -1   7  10   54.62    5.87
   1  -7 -10   43.50    2.89
  -1   7  10   42.58    4.42
  -1   7  10   52.76    6.43
  -1   7  10   47.05    5.94
   1  -7 -10   43.95    4.00
  -1   7  10   45.88    6.02
  -1   7  10   46.59    4.38
   1  -7  -9   17.14    2.93
   1  -7  -9   12.63    3.72
   1  -7  -9   15.85    2.91
   1  -7  -9   18.47    3.71
  -1   7   9   21.02    4.28
   1  -7  -9   16.69    1.82
   1  -7  -9   25.50    3.40
  -1   7   9   20.52    3.18
   1  -7  -9   17.87    2.56
  -1   7   9   13.00    3.68
  -1   7   9   23.48    4.32
  -1   7   9   25.31    4.46
  -1   7   9   18.36    3.12
   1  -7  -8  691.28   22.04
   1  -7  -8  716.96   25.10
   1  -7  -8  720.82   22.53
   1  -7  -8  695.42   25.21
   1  -7  -8  686.27   21.54
  -1   7   8  762.96   24.48
  -1   7   8  664.56   25.13
   1  -7  -8  691.97   18.80
  -1   7   8  733.75   22.57
   1  -7  -8  719.74   21.79
  -1   7   8  722.33   26.38
  -1   7   8  696.58   24.57
   1  -7  -8  723.25   21.24
  -1   7   8  715.98   26.02
  -1   7   8  685.37   22.60
  -1   7   8  713.97   18.85
   1  -7  -7  894.29   26.57
   1  -7  -7  942.16   30.13
   1  -7  -7  852.31   26.68
   1  -7  -7  935.74   29.78
   1  -7  -7  871.51   25.78
  -1   7   7  868.45   30.20
  -1   7   7  893.25   28.07
  -1   7   7  905.12   24.21
  -1   7   7  895.75   26.86
   1  -7  -7  896.32   25.76
  -1   7   7  944.54   30.41
  -1   7   7  887.80   28.54
   1  -7  -7  901.70   25.39
  -1   7   7  849.65   27.19
   1  -7  -7  951.23   27.92
  -1   7   7  899.51   23.72
   1  -7  -6 1104.25   31.01
   1  -7  -6 1114.81   31.65
   1  -7  -6 1140.26   34.14
   1  -7  -6 1046.20   32.33
  -1   7   6 1117.19   32.38
  -1   7   6 1004.76   34.63
   1  -7  -6 1100.00   30.13
  -1   7   6 1055.76   28.99
   1  -7  -6 1059.29   29.69
  -1   7   6 1142.30   31.58
  -1   7   6 1074.73   33.89
   1  -7  -6 1081.00   29.51
  -1   7   6 1059.81   32.12
  -1   7   6 1076.87   32.04
  -1   7   6 1096.03   28.72
   1  -7  -6 1128.00   32.49
   1  -7  -5  779.47   22.80
   1  -7  -5  775.25   25.31
  -1   7   5  747.39   24.10
   1  -7  -5  728.84   23.19
   1  -7  -5  740.50   21.71
  -1   7   5  771.96   23.75
   1  -7  -5  729.11   23.83
  -1   7   5  699.55   26.32
   1  -7  -5  744.65   21.15
  -1   7   5  748.37   23.27
  -1   7   5  745.45   24.89
   1  -7  -5  748.13   21.21
  -1   7   5  720.01   23.72
  -1   7   5  766.22   21.28
   1  -7  -5  777.91   24.30
  -1   7   4  132.29    7.77
   1  -7  -4  138.78    6.95
   1  -7  -4  132.40    8.17
   1  -7  -4  134.04    7.31
  -1   7   4  138.41    7.86
  -1   7   4  137.92    7.61
  -1   7   4  138.50    7.36
   1  -7  -4  130.64    6.19
  -1   7   4  129.38    5.43
   1  -7  -4  127.31    5.51
  -1   7   4  124.41    6.58
  -1   7   4  125.83    7.75
  -1   7   4  135.50    7.67
   1  -7  -4  134.40    5.82
   1  -7  -4  135.28    7.82
   1  -7  -4  131.43    7.76
   1  -7  -3  108.59    6.02
  -1   7   3  119.85    7.18
   1  -7  -3  121.20    6.75
  -1   7   3  115.62    6.87
  -1   7   3  100.09    6.66
  -1   7   3  111.75    6.48
  -1   7   3  109.42    5.01
   1  -7  -3  111.59    4.59
  -1   7   3  100.50    6.49
  -1   7   3  102.48    5.40
   1  -7  -3  100.47    6.49
   1  -7  -3  105.60    6.90
  -1   7   3  107.35    6.82
   1  -7  -2    7.47    2.06
  -1   7   2    5.99    2.27
  -1   7   2    7.09    2.44
  -1   7   2    5.74    2.46
   1  -7  -2    4.75    2.26
  -1   7   2    5.10    2.09
  -1   7   2    5.36    1.55
   1  -7  -2    5.77    1.10
  -1   7   2    7.31    2.06
  -1   7   2    7.18    1.60
   1  -7  -2    5.46    2.17
  -1   7   2    7.64    2.55
   1  -7  -2    8.58    2.75
  -1   7   1   64.69    5.34
   1  -7  -1   65.13    4.61
  -1   7   1   69.65    5.10
   1  -7  -1   66.91    5.11
   1  -7  -1   64.60    3.91
  -1   7   1   63.58    3.98
  -1   7   1   67.25    3.31
  -1   7   1   64.24    4.56
   1  -7  -1   67.98    4.79
   1  -7  -1   72.85    5.68
   1  -7   0  344.61   12.25
  -1   7   0  321.40   12.56
   1  -7   0  361.43   11.20
   1  -7   0  328.57   12.87
  -1   7   0  329.36    9.17
  -1   7   0  338.76   11.58
   1  -7   0  336.45   13.86
   1  -7   0  349.85   11.98
   1  -7   1   89.49    5.53
   1  -7   1   97.98    4.87
   1  -7   1  102.06    6.38
  -1   7  -1   81.55    5.98
  -1   7  -1   88.93    5.85
   1  -7   1   80.54    6.35
  -1   7  -1   91.61    4.65
   1  -7   1   97.30    4.99
   1  -7   1   92.70    6.69
  -1   7  -1  100.73    6.68
   1  -7   2  514.25   15.77
   1  -7   2  510.04   16.28
   1  -7   2  509.31   16.51
  -1   7  -2  506.47   17.43
  -1   7  -2  501.69   16.70
   1  -7   2  504.61   18.07
  -1   7  -2  476.00   14.05
  -1   7  -2  471.87   17.37
  -1   7  -3  870.78   26.38
   1  -7   3  918.49   24.80
   1  -7   3  878.76   24.90
  -1   7  -3  887.44   25.79
  -1   7  -3  863.72   26.36
   1  -7   3  876.61   27.20
  -1   7  -3  834.96   24.62
   1  -7   3  912.23   25.51
  -1   7  -3  826.96   21.93
  -1   7  -3  865.10   26.63
  -1   7  -4  446.69   15.25
   1  -7   4  436.73   14.67
  -1   7  -4  415.64   14.19
   1  -7   4  430.62   15.20
   1  -7   4  439.91   16.60
  -1   7  -4  410.11   14.69
  -1   7  -4  406.80   15.24
   1  -7   4  424.28   14.15
   1  -7   4  430.36   14.06
  -1   7  -4  428.27   15.51
  -1   7  -4  390.12   15.34
   1  -7   4  384.19   15.60
  -1   7  -5   16.98    2.93
   1  -7   5   18.34    3.02
  -1   7  -5   19.14    3.14
  -1   7  -5   19.34    2.84
   1  -7   5   21.57    3.72
  -1   7  -5   17.42    2.76
   1  -7   5   22.45    2.82
   1  -7   5   21.04    2.88
  -1   7  -5   23.73    3.30
   1  -7   5   17.15    2.75
   1  -7   5   16.65    3.12
  -1   7  -5   17.81    3.04
  -1   7  -6    9.31    2.42
   1  -7   6    6.50    2.28
   1  -7   6    6.36    2.75
  -1   7  -6    6.79    2.39
  -1   7  -6    5.14    2.10
   1  -7   6    8.21    1.78
   1  -7   6    7.25    2.41
  -1   7  -6    6.43    2.40
  -1   7  -6    9.22    2.71
   1  -7   6    5.50    2.11
  -1   7  -7   40.72    4.49
  -1   7  -7   42.81    4.14
   1  -7   7   40.84    4.11
  -1   7  -7   43.63    4.26
  -1   7  -7   40.57    5.48
   1  -7   7   43.01    5.22
  -1   7  -7   45.83    4.55
  -1   7  -7   36.41    3.95
   1  -7   7   40.16    3.35
   1  -7   7   38.12    3.41
   1  -7   7   41.91    4.49
  -1   7  -7   36.97    4.10
  -1   7  -8  157.97    8.81
  -1   7  -8  154.38    8.38
  -1   7  -8  146.96    8.08
   1  -7   8  163.06    8.22
   1  -7   8  151.04    9.72
  -1   7  -8  146.72   10.01
  -1   7  -8  162.56    8.88
   1  -7   8  153.80    6.95
   1  -7   8  161.57    7.88
  -1   7  -8  150.55    8.29
   1  -7   8  166.92    8.73
  -1   7  -9 1246.65   35.97
  -1   7  -9 1259.20   36.48
  -1   7  -9 1206.22   36.00
   1  -7   9 1241.26   34.90
  -1   7  -9 1200.90   35.31
  -1   7  -9 1174.59   38.12
   1  -7   9 1211.78   38.08
  -1   7  -9 1243.65   36.61
   1  -7   9 1229.33   36.73
   1  -7   9 1238.98   33.56
   1  -7   9 1249.32   35.54
   1  -7   9 1293.33   36.84
  -1   7  -9 1185.97   35.17
  -1   7 -10  188.94   10.10
  -1   7 -10  178.93    9.79
  -1   7 -10  192.67   10.05
   1  -7  10  189.77   10.99
  -1   7 -10  177.17    9.45
   1  -7  10  195.78    9.13
  -1   7 -10  184.70   11.11
   1  -7  10  185.63   11.03
  -1   7 -10  198.47   10.46
   1  -7  10  193.83   10.56
   1  -7  10  186.84    8.35
   1  -7  10  211.86   11.55
   1  -7  10  185.32    9.80
   1  -7  10  203.64   10.62
  -1   7 -10  181.11    9.18
  -1   7 -11    6.10    2.97
  -1   7 -11    4.75    2.74
  -1   7 -11    5.70    2.84
   1  -7  11    3.67    3.28
   1  -7  11    6.14    2.60
  -1   7 -11    2.97    2.66
  -1   7 -11    4.45    3.33
  -1   7 -11    2.44    2.63
   1  -7  11    2.98    3.25
   1  -7  11   -0.30    2.12
   1  -7  11    8.28    3.48
   1  -7  11    3.22    2.97
   1  -7  11    1.47    2.64
  -1   7 -11    4.32    2.37
  -1   7 -12  173.72   10.19
  -1   7 -12  191.93   10.50
  -1   7 -12  187.30   10.44
   1  -7  12  171.41   10.17
   1  -7  12  168.79    8.55
  -1   7 -12  194.44   10.83
  -1   7 -12  198.34   10.91
   1  -7  12  174.33   10.47
   1  -7  12  183.18    8.72
   1  -7  12  168.71   11.37
   1  -7  12  191.94   11.17
   1  -7  12  181.16   10.72
  -1   7 -12  159.19    8.48
  -1   7 -13  138.30    9.08
  -1   7 -13  128.77    8.74
  -1   7 -13  124.20    8.77
   1  -7  13  119.31    8.27
   1  -7  13  128.20    7.09
   1  -7  13  138.95   10.29
  -1   7 -13  129.60    8.76
  -1   7 -13  116.53    8.60
   1  -7  13  120.23    9.00
   1  -7  13  128.08    7.30
   1  -7  13  133.29    9.75
   1  -7  13  126.07    9.25
  -1   7 -13  121.69    6.99
   1  -7  14   59.18    5.82
   1  -7  14   55.83    4.65
  -1   7 -14   60.55    5.84
  -1   7 -14   47.66    5.94
   1  -7  14   62.26    7.80
   1  -7  14   50.78    6.28
   1  -7  14   73.89    7.66
   1  -7  14   57.59    6.80
  -1   7 -14   61.29    6.71
  -1   7 -14   66.14    6.50
  -1   7 -14   69.85    6.78
   1  -7  15    0.43    2.61
   1  -7  15    0.30    1.93
  -1   7 -15    1.70    2.78
  -1   7 -15   -1.85    3.98
   1  -7  15    2.00    3.37
   1  -7  15    3.22    4.82
   1  -7  15    2.19    3.57
   1  -7  15    2.19    3.56
  -1   7 -15   -0.57    3.22
  -1   7 -15    1.85    3.22
  -1   7 -15    0.61    3.36
  -1   7 -16   42.47    6.00
  -1   7 -16   35.27    5.24
  -1   7 -16   30.83    5.67
  -1   7 -16   39.03    4.52
  -1   7 -16   31.24    5.76
   1  -7  16   33.42    6.14
   1  -7  16   34.48    7.03
   1  -7  16   39.67    6.72
   1  -7  16   30.50    6.39
   1  -7  16   31.73    4.18
  -1   7 -17  228.67   13.41
  -1   7 -17  214.47   13.19
  -1   7 -17  232.41   12.85
   1  -7  17  203.41   14.91
   1  -7  17  200.65   13.25
  -1   7 -17  226.16   13.36
   1  -7  17  195.13   13.87
   1  -7  17  189.03    9.16
  -1   7 -18    0.72    4.43
   1  -7  18    0.98    5.43
   1  -7  18    6.42    4.44
   1  -7  18   -0.92    4.57
  -1   7 -18   -2.21    4.25
  -1   7 -18    5.13    3.77
  -1   7 -18    1.26    3.35
   1  -7  19    5.17    5.05
  -1   7 -19    1.52    4.61
   1  -7  19    1.69    3.99
   1  -7  19   -0.98    4.52
  -1   7 -19    1.96    3.46
  -1   7 -19    7.01    4.19
  -1   7 -19    6.96    4.28
   1  -7  20    9.84    6.18
  -1   7 -20   25.56    6.16
   1  -7  20   24.93    6.30
   1  -7  20   28.10    6.55
  -1   7 -20   44.30    6.97
  -1   7 -20   42.29    6.66
  -1   7 -20   31.54    5.65
   1  -7  21    2.30    6.01
  -1   7 -21    1.67    4.08
   1  -7  21    0.93    4.56
   1  -7  21   -1.10    5.17
  -1   7 -21    4.14    3.66
  -1   7 -21    2.56    4.01
  -1   7 -21    6.88    4.49
   1  -7  22   20.53    7.06
   1  -7  22    9.81    5.44
   1  -7  22   11.56    6.32
  -1   7 -22    9.83    4.36
  -1   7 -22   16.20    5.58
  -1   7 -22   10.69    5.40
  -1   7 -22   18.27    5.51
  -1   6  20   24.59    7.01
  -1   6  20   11.22    4.05
  -1   6  20   10.29    6.06
   1  -6 -20   10.12    5.37
  -1   6  19   13.48    5.98
  -1   6  19   22.58    5.01
  -1   6  19   28.08    7.15
   1  -6 -19   26.19    6.23
  -1   6  18  189.29   14.82
  -1   6  18  186.11   15.22
  -1   6  18  169.17   11.45
   1  -6 -18  174.03   13.24
  -1   6  18  178.28    9.67
  -1   6  17   90.23   10.83
  -1   6  17  110.51    9.12
   1  -6 -17  103.09   10.07
  -1   6  17   95.01    7.05
  -1   6  16  373.79   20.53
  -1   6  16  377.17   17.33
   1  -6 -16  324.96   18.12
  -1   6  16  371.65   14.96
  -1   6  16  346.62   13.19
   1  -6 -16  297.67   16.91
  -1   6  15  285.80   10.05
   1  -6 -15  273.73   16.07
  -1   6  15  299.77   13.21
  -1   6  15  337.50   16.04
  -1   6  15  283.95   17.64
   1  -6 -15  311.38   16.91
  -1   6  14  214.07    9.07
  -1   6  14  228.11   11.11
   1  -6 -14  211.05    9.27
   1  -6 -14  223.14   13.99
  -1   6  14  212.16    8.17
  -1   6  14  225.95   14.78
  -1   6  14  214.86   14.49
  -1   6  14  232.25   13.01
   1  -6 -14  213.30   13.47
   1  -6 -13  271.73   14.35
   1  -6 -13  287.04   15.31
  -1   6  13  279.23   11.59
   1  -6 -13  305.89   16.62
   1  -6 -13  282.26   11.78
  -1   6  13  290.80   12.84
  -1   6  13  305.01   15.17
  -1   6  13  281.50   16.31
  -1   6  13  311.68   16.79
  -1   6  13  287.71   10.47
   1  -6 -12   11.06    3.31
   1  -6 -12    5.39    1.94
   1  -6 -12    9.28    3.62
  -1   6  12    6.26    2.56
  -1   6  12    4.76    2.19
   1  -6 -12    6.07    2.60
   1  -6 -12    4.69    3.89
   1  -6 -12    4.30    1.93
  -1   6  12   -0.75    2.87
  -1   6  12    9.19    3.66
  -1   6  12    0.76    3.52
  -1   6  12    2.40    1.71
  -1   6  12    5.00    2.26
   1  -6 -11    7.58    3.09
   1  -6 -11    6.09    2.60
   1  -6 -11   13.55    2.44
   1  -6 -11   13.04    3.76
  -1   6  11    7.32    2.29
   1  -6 -11    8.08    1.87
  -1   6  11    8.53    3.60
  -1   6  11    5.39    3.32
  -1   6  11   11.67    3.53
  -1   6  11    9.81    2.12
  -1   6  11    7.50    2.56
   1  -6 -10  199.43    9.52
   1  -6 -10  236.32   10.99
   1  -6 -10  219.45   12.20
   1  -6 -10  217.97    9.23
  -1   6  10  217.95   10.89
   1  -6 -10  199.78    9.58
   1  -6 -10  213.96    8.08
  -1   6  10  188.72    9.31
  -1   6  10  219.01   12.18
   1  -6 -10  228.89    9.52
  -1   6  10  229.65   12.66
  -1   6  10  207.85   12.53
  -1   6  10  224.18    9.36
  -1   6  10  234.09   10.19
   1  -6  -9  390.17   14.31
   1  -6  -9  385.09   15.54
   1  -6  -9  376.62   13.67
   1  -6  -9  419.96   17.30
   1  -6  -9  401.14   14.22
  -1   6   9  357.38   15.56
   1  -6  -9  380.56   12.15
  -1   6   9  400.82   14.40
  -1   6   9  377.40   16.89
  -1   6   9  387.24   16.99
   1  -6  -9  430.66   13.99
  -1   6   9  397.09   17.62
  -1   6   9  370.45   13.84
  -1   6   9  427.45   14.94
   1  -6  -8  309.79   11.92
   1  -6  -8  308.31   13.36
   1  -6  -8  290.92   13.75
   1  -6  -8  297.28   11.47
  -1   6   8  300.62   13.72
   1  -6  -8  307.80   11.56
   1  -6  -8  299.64    9.69
   1  -6  -8  300.20   11.55
  -1   6   8  309.11   11.92
  -1   6   8  290.38   13.69
   1  -6  -8  302.63   11.01
  -1   6   8  299.61   14.37
  -1   6   8  305.60   14.42
  -1   6   8  303.13   11.82
  -1   6   8  307.75   12.34
   1  -6  -7  101.31    5.97
   1  -6  -7  104.52    7.29
   1  -6  -7   97.83    5.84
   1  -6  -7  103.85    7.61
   1  -6  -7   96.86    5.49
  -1   6   7  120.17    7.03
   1  -6  -7  102.84    6.72
  -1   6   7   99.69    7.32
   1  -6  -7   93.05    4.28
  -1   6   7  101.23    5.96
   1  -6  -7   99.85    5.57
   1  -6  -7   98.79    5.26
  -1   6   7   97.18    6.92
  -1   6   7   89.41    7.34
  -1   6   7   91.33    7.45
  -1   6   7   96.59    3.96
  -1   6   7   91.25    6.11
  -1   6   7   98.62    6.03
   1  -6  -6   72.75    4.88
   1  -6  -6   67.96    4.85
  -1   6   6   73.03    5.02
   1  -6  -6   72.09    5.95
  -1   6   6   71.33    5.45
   1  -6  -6   71.13    4.48
   1  -6  -6   62.54    5.14
  -1   6   6   55.52    5.72
  -1   6   6   73.88    5.46
  -1   6   6   68.29    3.60
   1  -6  -6   72.48    3.41
   1  -6  -6   68.87    4.34
  -1   6   6   73.90    4.99
  -1   6   6   69.90    5.59
  -1   6   6   68.03    5.89
   1  -6  -6   76.30    4.26
  -1   6   6   76.03    5.33
   1  -6  -6   66.04    5.02
  -1   6   6   67.78    3.38
   1  -6  -5  174.03    7.80
  -1   6   5  180.79    8.81
   1  -6  -5  170.46    7.99
  -1   6   5  162.35    8.00
   1  -6  -5  169.48    8.43
  -1   6   5  180.08    8.40
   1  -6  -5  186.28    7.39
   1  -6  -5  185.14    6.07
   1  -6  -5  164.24    6.86
  -1   6   5  171.27    8.34
  -1   6   5  182.40    9.43
   1  -6  -5  175.99    6.88
  -1   6   5  163.87    8.36
   1  -6  -5  165.74    8.28
  -1   6   5  169.90    8.30
  -1   6   5  171.62    6.46
   1  -6  -4   10.55    2.16
  -1   6   4    7.91    2.43
  -1   6   4    4.24    1.91
   1  -6  -4   10.02    2.76
   1  -6  -4   11.69    2.42
   1  -6  -4    7.83    1.69
  -1   6   4    7.98    2.12
   1  -6  -4    9.58    2.37
  -1   6   4    8.47    1.45
  -1   6   4    9.37    2.15
   1  -6  -4    9.93    1.60
  -1   6   4    7.04    2.40
   1  -6  -4    8.13    1.43
   1  -6  -4    9.46    2.19
  -1   6   4   10.19    2.26
  -1   6   4    8.35    2.15
   1  -6  -4    8.14    2.13
   1  -6  -3  198.70    8.34
  -1   6   3  199.04    9.26
  -1   6   3  210.96    9.43
   1  -6  -3  222.31    9.91
  -1   6   3  208.32    9.08
   1  -6  -3  194.64    8.71
  -1   6   3  210.30    8.80
  -1   6   3  199.04    7.22
   1  -6  -3  208.91    6.91
  -1   6   3  201.09    8.02
  -1   6   3  204.66    9.23
   1  -6  -3  200.82    9.25
   1  -6  -3  201.84    7.19
  -1   6   3  190.23    8.96
   1  -6  -3  197.29    8.95
  -1   6   3  197.90    8.60
   1  -6  -2 1552.88   40.38
  -1   6   2 1536.85   41.69
   1  -6  -2 1552.42   41.20
  -1   6   2 1505.16   41.65
  -1   6   2 1527.93   40.71
  -1   6   2 1534.11   38.97
   1  -6  -2 1526.17   37.66
  -1   6   2 1506.65   39.02
  -1   6   2 1510.01   40.92
   1  -6  -2 1538.65   41.97
  -1   6   2 1463.71   41.52
   1  -6  -2 1565.43   41.06
  -1   6   1  473.32   16.22
   1  -6  -1  500.78   15.43
  -1   6   1  459.87   15.47
   1  -6  -1  470.90   15.94
  -1   6   1  489.59   14.47
  -1   6   1  477.70   13.50
  -1   6   1  471.05   15.23
   1  -6  -1  506.59   16.96
   1  -6  -1  500.95   15.48
   1  -6   0  253.21    9.33
   1  -6   0  236.29    8.28
   1  -6   0  240.75    9.86
  -1   6   0  232.19    8.62
  -1   6   0  239.44    6.91
   1  -6   0  239.50    8.80
   1  -6   0  257.90   10.64
   1  -6   1 1081.06   29.38
   1  -6   1 1049.46   28.12
  -1   6  -1 1080.30   29.84
  -1   6  -1 1050.85   30.27
   1  -6   1 1066.04   30.75
   1  -6   1 1080.94   30.13
  -1   6  -1 1060.00   27.83
  -1   6  -1 1045.10   30.54
   1  -6   1 1063.39   30.95
   1  -6   1 1079.05   28.21
   1  -6   2  897.77   25.08
   1  -6   2  930.56   25.78
   1  -6   2  915.74   25.76
  -1   6  -2  937.89   26.05
   1  -6   2  976.70   27.38
  -1   6  -2  930.01   26.66
  -1   6  -2  874.30   23.34
  -1   6  -2  873.86   26.70
   1  -6   3   73.86    4.59
  -1   6  -3   84.75    5.35
   1  -6   3   68.93    4.34
   1  -6   3   85.47    5.79
  -1   6  -3   87.66    5.18
  -1   6  -3   74.99    5.21
  -1   6  -3   84.60    4.72
   1  -6   3   82.93    4.96
  -1   6  -3   78.68    2.95
  -1   6  -3   66.84    2.75
  -1   6  -3   77.29    5.31
   1  -6   4   60.36    4.04
   1  -6   4   59.50    4.13
  -1   6  -4   62.90    4.63
  -1   6  -4   59.12    4.52
   1  -6   4   62.87    4.66
  -1   6  -4   60.02    4.52
   1  -6   4   58.62    4.95
  -1   6  -4   63.24    4.42
  -1   6  -4   55.03    3.98
  -1   6  -4   58.11    4.50
  -1   6  -4   60.37    2.99
  -1   6  -4   48.95    4.38
   1  -6   4   52.84    4.56
   1  -6   5   15.75    2.47
  -1   6  -5   12.46    2.41
   1  -6   5   17.87    2.61
   1  -6   5   17.60    2.43
  -1   6  -5   10.10    2.47
  -1   6  -5   15.46    2.53
   1  -6   5   18.87    2.80
  -1   6  -5   14.30    2.58
   1  -6   5   15.36    3.13
  -1   6  -5   14.11    2.57
  -1   6  -5   14.87    2.36
   1  -6   5   17.93    2.20
  -1   6  -5   18.97    2.00
   1  -6   5   18.02    2.98
  -1   6  -5   15.21    2.66
  -1   6  -6  115.92    6.69
   1  -6   6  118.95    6.28
   1  -6   6  125.98    6.43
  -1   6  -6  119.17    6.57
  -1   6  -6  108.03    6.49
  -1   6  -6  115.09    6.48
   1  -6   6  123.26    6.62
   1  -6   6  127.01    7.83
  -1   6  -6  121.16    6.64
  -1   6  -6  127.12    6.96
  -1   6  -6  127.03    6.68
   1  -6   6  125.93    5.69
   1  -6   6  118.01    5.90
   1  -6   6  126.98    7.07
  -1   6  -6  115.52    6.67
   1  -6   7   67.11    4.85
  -1   6  -7   73.57    5.21
  -1   6  -7   63.41    4.88
  -1   6  -7   62.38    5.00
  -1   6  -7   67.43    5.30
   1  -6   7   67.77    4.78
  -1   6  -7   61.93    4.83
   1  -6   7   69.11    5.86
  -1   6  -7   77.13    5.50
   1  -6   7   69.18    4.21
   1  -6   7   71.63    4.82
   1  -6   7   68.66    5.09
  -1   6  -7   66.80    4.98
  -1   6  -8 1066.46   31.52
  -1   6  -8 1099.47   31.54
  -1   6  -8 1123.19   31.80
   1  -6   8 1074.64   30.45
  -1   6  -8 1011.85   30.83
  -1   6  -8 1052.60   33.33
   1  -6   8 1051.63   32.97
  -1   6  -8 1091.40   31.80
   1  -6   8 1065.74   29.46
   1  -6   8 1112.65   32.15
   1  -6   8 1168.31   32.37
   1  -6   8 1064.11   31.14
  -1   6  -8 1057.96   30.78
   1  -6   9  239.53    9.68
  -1   6  -9  255.12   11.06
  -1   6  -9  225.42   10.68
   1  -6   9  241.10   11.61
   1  -6   9  239.53    9.91
  -1   6  -9  234.74   10.53
  -1   6  -9  219.02   11.51
   1  -6   9  237.30   11.87
  -1   6  -9  235.17   11.01
   1  -6   9  237.18    9.43
   1  -6   9  243.38   11.97
   1  -6   9  254.46   11.46
   1  -6   9  251.39   11.19
   1  -6   9  243.86   11.42
  -1   6  -9  250.61   10.27
   1  -6  10    8.30    2.20
  -1   6 -10    9.13    2.74
   1  -6  10    4.41    2.77
   1  -6  10   10.54    2.38
  -1   6 -10   15.59    3.12
  -1   6 -10    6.16    2.91
  -1   6 -10   13.12    3.18
   1  -6  10    5.09    2.01
   1  -6  10    6.77    2.74
   1  -6  10    8.90    3.42
   1  -6  10    7.31    2.77
   1  -6  10    9.47    2.90
  -1   6 -10    3.75    2.09
  -1   6 -11   46.76    4.92
   1  -6  11   40.69    4.63
  -1   6 -11   41.13    4.67
   1  -6  11   38.21    3.73
  -1   6 -11   49.53    5.12
  -1   6 -11   42.51    5.03
   1  -6  11   53.71    6.11
   1  -6  11   49.05    5.28
   1  -6  11   47.45    4.12
   1  -6  11   44.52    5.32
   1  -6  11   41.26    5.15
  -1   6 -11   49.50    4.18
  -1   6 -12   79.22    6.57
   1  -6  12   77.73    6.04
   1  -6  12   72.40    4.94
  -1   6 -12   73.95    6.16
  -1   6 -12   71.67    6.10
   1  -6  12   74.56    7.34
  -1   6 -12   69.02    6.32
   1  -6  12   71.33    6.42
   1  -6  12   84.30    5.65
   1  -6  12   71.92    6.83
   1  -6  12   84.59    7.17
  -1   6 -12   77.24    5.12
  -1   6 -13    2.62    2.73
   1  -6  13    1.94    2.12
  -1   6 -13    3.77    2.82
   1  -6  13    5.96    1.91
  -1   6 -13    7.34    2.69
  -1   6 -13    2.57    2.51
   1  -6  13    3.92    2.84
   1  -6  13    2.03    3.42
   1  -6  13    2.48    1.80
   1  -6  13   -0.64    3.00
  -1   6 -13    4.06    2.10
  -1   6 -13    3.30    1.83
  -1   6 -14   10.68    3.37
   1  -6  14    7.81    2.65
   1  -6  14   10.14    2.12
  -1   6 -14   11.31    2.98
  -1   6 -14    5.49    3.29
   1  -6  14    7.29    4.37
   1  -6  14    4.23    2.90
   1  -6  14    9.69    2.35
  -1   6 -14   12.85    2.88
   1  -6  14   12.56    4.28
  -1   6 -14    9.77    2.22
   1  -6  15  140.95    8.17
   1  -6  15  120.03    6.94
   1  -6  15  121.93    6.08
   1  -6  15  139.86   11.18
  -1   6 -15  125.69    6.93
  -1   6 -15  142.62    9.65
   1  -6  15  125.21    9.63
   1  -6  15  143.72   10.94
   1  -6  15  131.03    7.45
  -1   6 -15  145.07    9.90
  -1   6 -16  109.34    8.93
   1  -6  16   91.09    9.62
   1  -6  16  104.60    9.18
  -1   6 -16  109.19    8.87
   1  -6  16  100.51    9.59
   1  -6  16   92.11    6.43
   1  -6  16   93.39    5.49
  -1   6 -17   37.68    6.04
  -1   6 -17   36.19    5.97
   1  -6  17   33.93    5.94
   1  -6  17   33.40    7.01
   1  -6  17   36.15    4.45
   1  -6  17   47.10    7.60
   1  -6  17   26.02    2.53
   1  -6  18   23.94    6.71
  -1   6 -18   29.94    5.83
   1  -6  18   21.93    5.26
   1  -6  18   34.94    4.47
  -1   6 -18   30.56    5.82
   1  -6  19    5.09    5.72
  -1   6 -19   17.63    5.39
   1  -6  19   12.43    5.08
   1  -6  19    6.10    5.06
  -1   6 -19   13.09    5.03
   1  -6  20   34.64    7.28
   1  -6  20   44.20    8.46
  -1   6 -20   61.93    7.91
   1  -6  20   46.60    7.61
   1  -6  20   43.16    8.29
  -1   6 -20   45.26    6.24
  -1   6 -20   54.46    7.36
   1  -6  21   22.98    6.56
   1  -6  21   11.37    6.49
  -1   6 -21   19.49    6.02
   1  -6  21   27.75    6.52
   1  -6  21   23.93    6.51
  -1   6 -21   23.26    5.36
  -1   6 -21   21.37    5.82
  -1   6 -21   26.15    6.44
   1  -6  22    2.19    4.96
   1  -6  22   -4.77    6.04
   1  -6  22    4.84    4.81
   1  -6  22    2.40    5.42
  -1   6 -22    5.94    5.07
  -1   6 -22    1.79    4.82
  -1   6 -22    0.88    4.69
  -1   6 -22    0.66    3.60
  -1   5  21  102.70   11.87
  -1   5  21   94.01   12.03
   1  -5 -21  104.68   10.56
   1  -5 -21  128.39   12.20
   1  -5 -20   69.05    8.83
  -1   5  20   45.30    7.37
  -1   5  20   57.36    8.85
  -1   5  20   68.55    6.95
  -1   5  20   38.41    8.38
   1  -5 -19  145.01   12.34
  -1   5  19  158.55   13.74
  -1   5  19  152.82   10.36
  -1   5  19  179.42   15.41
  -1   5  19  149.08   11.47
   1  -5 -18   53.73    7.77
  -1   5  18   52.30    5.23
  -1   5  18   61.81    8.65
  -1   5  18   49.97    6.26
  -1   5  18   54.88    8.79
  -1   5  18   48.64    6.68
   1  -5 -17  179.59   12.74
  -1   5  17  171.12    9.36
  -1   5  17  170.68    8.31
  -1   5  17  153.86   11.60
  -1   5  17  163.82   10.48
  -1   5  17  199.60   14.43
  -1   5  17  172.89   14.06
  -1   5  17  157.18   11.20
   1  -5 -16   80.44    8.66
  -1   5  16   83.27    6.37
  -1   5  16   81.93    5.64
   1  -5 -16   73.61    7.50
  -1   5  16   84.54    8.33
  -1   5  16   79.37    7.27
  -1   5  16   84.60    9.71
  -1   5  16   77.59    7.46
   1  -5 -15  107.26    9.49
  -1   5  15   91.64    8.40
   1  -5 -15  107.42    9.16
  -1   5  15   89.77    5.98
  -1   5  15  110.03    7.23
  -1   5  15  107.97    8.40
  -1   5  15  112.51   10.66
  -1   5  15  108.87    8.45
   1  -5 -14  297.17   15.93
  -1   5  14  308.56    9.79
  -1   5  14  293.03   14.86
  -1   5  14  319.42   13.36
   1  -5 -14  298.66   15.72
   1  -5 -14  290.10    9.98
  -1   5  14  300.64    9.20
  -1   5  14  315.78   17.67
  -1   5  14  314.47   14.87
  -1   5  14  300.69   14.37
   1  -5 -13  111.11    5.21
   1  -5 -13  100.16    8.68
   1  -5 -13  107.47    5.82
  -1   5  13  120.16    7.55
   1  -5 -13  109.11    9.21
  -1   5  13  122.50    8.62
  -1   5  13  117.03    5.80
  -1   5  13   99.91    9.67
  -1   5  13  115.62    8.44
  -1   5  13  125.00    8.37
  -1   5  13  109.16    5.02
   1  -5 -12   20.44    4.29
   1  -5 -12   29.18    2.83
  -1   5  12   28.22    3.25
  -1   5  12   23.83    4.02
   1  -5 -12   28.67    5.53
  -1   5  12   31.30    3.86
   1  -5 -12   24.02    3.12
  -1   5  12   30.07    4.51
  -1   5  12   38.99    5.92
  -1   5  12   30.88    5.26
  -1   5  12   19.68    3.60
  -1   5  12   28.77    2.70
   1  -5 -11  269.84   11.67
   1  -5 -11  277.24   14.87
   1  -5 -11  283.40   11.50
  -1   5  11  291.98   12.34
   1  -5 -11  297.67   10.44
   1  -5 -11  276.62   14.08
  -1   5  11  303.98   13.36
  -1   5  11  275.72   11.48
   1  -5 -11  286.97   10.65
  -1   5  11  290.89   15.32
  -1   5  11  295.99   13.94
  -1   5  11  292.09   15.12
  -1   5  11  315.71   11.65
  -1   5  11  280.61   12.60
  -1   5  11  297.97   10.40
   1  -5 -10  647.66   21.77
   1  -5 -10  704.16   22.08
   1  -5 -10  722.77   25.13
   1  -5 -10  682.12   20.48
  -1   5  10  690.40   22.40
   1  -5 -10  686.08   20.44
   1  -5 -10  726.28   22.26
   1  -5 -10  738.60   21.82
  -1   5  10  726.31   26.03
  -1   5  10  691.36   25.73
  -1   5  10  715.33   24.52
  -1   5  10  700.42   22.74
  -1   5  10  735.83   21.79
  -1   5  10  700.77   20.67
   1  -5  -9  274.17   11.28
   1  -5  -9  280.47   11.68
   1  -5  -9  292.60   10.54
   1  -5  -9  288.04   13.36
  -1   5   9  291.69   12.12
   1  -5  -9  303.83   11.44
   1  -5  -9  275.41    9.91
  -1   5   9  255.18   10.85
  -1   5   9  301.23   14.30
  -1   5   9  295.27   13.36
   1  -5  -9  303.32   11.69
  -1   5   9  274.23   13.57
   1  -5  -9  301.27   11.02
  -1   5   9  286.50   11.16
  -1   5   9  286.03   11.65
  -1   5   9  295.09   10.69
   1  -5  -8  154.78    7.60
   1  -5  -8  168.09    8.49
   1  -5  -8  164.00    9.35
   1  -5  -8  165.09    7.24
  -1   5   8  159.80    8.51
   1  -5  -8  162.55    8.53
   1  -5  -8  150.72    7.34
   1  -5  -8  158.32    6.45
  -1   5   8  168.76    7.82
  -1   5   8  147.96    9.13
  -1   5   8  164.18    9.66
  -1   5   8  157.47    9.25
   1  -5  -8  160.00    7.15
   1  -5  -8  163.76    7.67
  -1   5   8  152.43    7.61
  -1   5   8  160.17    7.31
  -1   5   8  153.76    7.60
   1  -5  -7  185.67    8.18
   1  -5  -7  170.77    8.81
  -1   5   7  170.34    7.46
  -1   5   7  184.30    8.79
   1  -5  -7  173.11    9.44
   1  -5  -7  180.34    7.73
  -1   5   7  181.97    9.28
   1  -5  -7  174.00    8.59
   1  -5  -7  178.51    7.72
   1  -5  -7  170.40    6.58
  -1   5   7  180.04    8.03
  -1   5   7  175.08    9.38
  -1   5   7  184.11    9.81
   1  -5  -7  173.94    7.27
  -1   5   7  184.29    9.93
   1  -5  -7  187.07    7.94
  -1   5   7  182.09    8.25
  -1   5   7  178.73    8.87
  -1   5   7  167.26    7.73
   1  -5  -6  359.53   12.92
   1  -5  -6  369.04   14.29
   1  -5  -6  362.96   14.59
  -1   5   6  379.82   12.78
  -1   5   6  382.47   13.92
   1  -5  -6  363.01   12.70
   1  -5  -6  367.37   13.62
   1  -5  -6  371.66   12.39
  -1   5   6  388.37   13.85
  -1   5   6  391.64   10.79
   1  -5  -6  369.33   11.27
  -1   5   6  396.61   13.14
  -1   5   6  378.13   14.45
   1  -5  -6  376.05   12.04
   1  -5  -6  377.43   12.50
  -1   5   6  377.24   14.98
  -1   5   6  368.90   13.89
  -1   5   6  379.82   10.51
  -1   5   6  361.11   12.98
   1  -5  -6  388.40   13.16
   1  -5  -5  476.02   15.68
   1  -5  -5  488.81   15.70
  -1   5   5  495.21   16.73
   1  -5  -5  487.50   17.39
  -1   5   5  509.03   15.80
   1  -5  -5  499.89   16.43
  -1   5   5  513.13   16.42
   1  -5  -5  463.96   14.79
   1  -5  -5  504.13   13.94
  -1   5   5  506.40   13.96
  -1   5   5  502.68   15.88
   1  -5  -5  483.89   14.88
  -1   5   5  506.05   16.82
  -1   5   5  523.81   17.75
   1  -5  -5  493.91   14.58
  -1   5   5  487.87   16.07
   1  -5  -5  503.52   16.13
  -1   5   5  511.42   13.67
  -1   5   5  495.66   16.60
   1  -5  -4    9.47    1.89
   1  -5  -4   14.23    2.31
  -1   5   4   11.68    2.24
  -1   5   4    8.95    2.12
   1  -5  -4   11.38    2.21
   1  -5  -4   14.32    1.89
  -1   5   4    7.90    1.87
   1  -5  -4    8.71    1.25
   1  -5  -4   14.19    1.73
  -1   5   4   12.32    2.45
  -1   5   4   13.73    2.38
   1  -5  -4   13.10    2.28
  -1   5   4   13.76    1.59
   1  -5  -4   13.39    1.60
  -1   5   4   11.73    2.27
  -1   5   4   10.26    2.16
   1  -5  -3 1252.55   32.84
  -1   5   3 1209.89   33.70
   1  -5  -3 1224.58   33.03
  -1   5   3 1242.44   33.25
   1  -5  -3 1295.59   34.40
  -1   5   3 1198.44   33.74
   1  -5  -3 1205.93   33.16
   1  -5  -3 1224.46   31.48
  -1   5   3 1237.36   32.94
  -1   5   3 1223.75   31.30
   1  -5  -3 1220.22   30.99
  -1   5   3 1226.56   32.53
  -1   5   3 1203.55   33.75
   1  -5  -3 1215.29   31.08
  -1   5   3 1144.11   33.23
   1  -5  -3 1247.70   33.70
  -1   5   3 1213.52   33.13
   1  -5  -2  446.39   14.18
  -1   5   2  455.64   15.05
   1  -5  -2  458.74   14.64
  -1   5   2  448.03   14.23
  -1   5   2  466.75   13.22
   1  -5  -2  455.00   12.27
  -1   5   2  450.95   14.67
   1  -5  -2  467.61   15.22
  -1   5   2  438.76   14.91
  -1   5   2  441.73   14.20
   1  -5  -2  458.44   14.63
   1  -5  -1   11.15    1.83
   1  -5  -1    8.22    2.04
  -1   5   1    7.29    1.77
   1  -5  -1    9.67    0.88
  -1   5   1    6.95    1.57
   1  -5  -1    6.69    1.92
  -1   5   1   10.58    1.76
   1  -5  -1    9.61    1.81
  -1   5   1    8.46    1.42
   1  -5   0    5.07    1.47
  -1   5   0    5.69    1.85
   1  -5   0    2.39    1.69
  -1   5   0    6.71    1.41
  -1   5   0    5.24    1.31
   1  -5   0    5.08    1.28
   1  -5   0    4.75    1.83
   1  -5   0    4.36    1.26
   1  -5   1 1575.02   40.62
  -1   5  -1 1552.43   40.73
  -1   5  -1 1532.36   40.20
   1  -5   1 1534.22   41.21
  -1   5  -1 1471.71   40.83
   1  -5   1 1598.11   40.04
   1  -5   1 1527.75   39.02
   1  -5   2  712.27   19.60
   1  -5   2  711.86   20.03
  -1   5  -2  712.86   20.62
   1  -5   2  756.11   21.14
  -1   5  -2  713.34   20.63
  -1   5  -2  690.75   20.09
  -1   5  -2  675.91   17.51
  -1   5  -2  651.46   20.64
   1  -5   2  685.81   19.92
  -1   5  -2  701.15   19.66
   1  -5   3  734.11   20.33
   1  -5   3  732.29   20.14
  -1   5  -3  728.73   21.09
  -1   5  -3  704.11   20.20
   1  -5   3  734.96   21.56
  -1   5  -3  701.70   20.49
  -1   5  -3  732.91   21.07
  -1   5  -3  693.34   18.48
  -1   5  -3  680.78   21.10
   1  -5   4 1084.18   29.40
  -1   5  -4 1055.02   29.54
  -1   5  -4 1089.76   30.10
   1  -5   4 1106.66   29.27
   1  -5   4 1117.19   29.46
  -1   5  -4 1074.41   29.67
   1  -5   4 1148.63   31.06
  -1   5  -4 1061.18   29.85
   1  -5   4 1078.70   29.85
  -1   5  -4 1091.01   29.60
  -1   5  -4 1098.86   30.09
  -1   5  -4 1169.97   30.30
  -1   5  -4 1071.02   28.05
  -1   5  -4 1010.18   29.94
   1  -5   4 1104.98   30.48
  -1   5  -5 2516.25   63.61
   1  -5   5 2526.74   62.83
   1  -5   5 2524.73   62.95
  -1   5  -5 2578.45   63.73
  -1   5  -5 2494.49   63.13
   1  -5   5 2559.52   64.74
   1  -5   5 2476.65   63.06
  -1   5  -5 2387.79   63.00
  -1   5  -5 2489.43   63.60
   1  -5   5 2499.71   61.85
  -1   5  -5 2446.79   61.89
   1  -5   5 2494.61   62.39
   1  -5   5 2575.39   63.81
  -1   5  -5 2402.26   63.39
  -1   5  -6  929.82   26.44
   1  -5   6  929.00   25.76
  -1   5  -6  973.91   26.61
  -1   5  -6  874.82   25.49
  -1   5  -6  886.30   25.99
   1  -5   6  895.95   25.61
   1  -5   6  922.68   27.42
  -1   5  -6  923.60   26.42
   1  -5   6  912.32   24.79
  -1   5  -6  899.61   25.23
   1  -5   6  882.74   25.73
  -1   5  -6  868.88   25.89
   1  -5   6  970.22   26.40
   1  -5   7  361.24   12.68
  -1   5  -7  366.70   13.25
  -1   5  -7  365.76   13.18
   1  -5   7  357.93   12.36
  -1   5  -7  352.75   12.96
  -1   5  -7  354.18   12.25
   1  -5   7  339.14   13.78
  -1   5  -7  367.95   13.28
   1  -5   7  373.35   11.95
   1  -5   7  366.89   13.58
  -1   5  -7  366.05   12.68
   1  -5   7  363.16   13.55
   1  -5   7  371.13   13.33
  -1   5  -7  360.08   12.71
   1  -5   8  649.99   18.71
   1  -5   8  596.40   19.17
  -1   5  -8  599.32   19.65
   1  -5   8  637.72   20.53
  -1   5  -8  602.28   19.58
   1  -5   8  603.39   18.48
   1  -5   8  620.43   20.87
  -1   5  -8  624.11   20.02
   1  -5   8  609.38   20.23
   1  -5   8  641.80   21.18
   1  -5   8  605.47   18.36
   1  -5   8  619.68   20.31
   1  -5   8  631.45   20.53
  -1   5  -8  589.74   18.73
   1  -5   9   73.40    4.73
  -1   5  -9   70.23    5.38
   1  -5   9   72.50    5.40
   1  -5   9   66.86    4.32
  -1   5  -9   69.34    5.26
  -1   5  -9   72.80    5.62
  -1   5  -9   70.68    5.52
   1  -5   9   68.34    5.54
   1  -5   9   68.63    6.02
  -1   5  -9   69.49    4.30
   1  -5   9   70.41    4.59
   1  -5   9   75.87    3.98
   1  -5   9   71.96    5.87
  -1   5  -9   71.21    4.65
   1  -5  10   98.64    5.75
  -1   5 -10  105.22    6.47
  -1   5 -10  106.39    6.68
   1  -5  10   92.89    6.08
   1  -5  10   88.36    5.09
  -1   5 -10   88.28    6.25
  -1   5 -10   82.84    6.07
  -1   5 -10   85.41    6.21
   1  -5  10   89.61    5.64
   1  -5  10   89.06    7.22
   1  -5  10  103.92    7.02
  -1   5 -10   95.20    5.26
   1  -5  10   92.37    4.99
   1  -5  10   99.41    7.35
  -1   5 -10   92.43    5.31
  -1   5 -11    8.72    2.77
   1  -5  11    8.32    2.45
   1  -5  11    6.06    1.80
  -1   5 -11    6.87    2.55
  -1   5 -11    7.77    2.70
  -1   5 -11    8.40    2.88
   1  -5  11    9.94    3.31
  -1   5 -11    9.45    2.20
   1  -5  11   11.84    2.57
   1  -5  11    9.66    3.21
   1  -5  11    8.78    2.11
   1  -5  11    9.13    3.37
  -1   5 -11    9.80    2.12
   1  -5  12  336.49   12.39
   1  -5  12  305.94   10.91
  -1   5 -12  314.18   13.62
   1  -5  12  338.52   15.79
  -1   5 -12  309.73   12.32
  -1   5 -12  330.28   13.97
   1  -5  12  314.17   14.34
  -1   5 -12  326.61   11.98
   1  -5  12  318.46   15.39
   1  -5  12  320.20   12.03
  -1   5 -12  305.61   12.05
  -1   5 -12  314.45   11.10
   1  -5  13  239.05   10.35
   1  -5  13  227.73    9.53
   1  -5  13  227.89    8.62
  -1   5 -13  235.62   11.73
   1  -5  13  242.84   13.63
  -1   5 -13  234.48    9.80
  -1   5 -13  263.96   12.40
   1  -5  13  232.41   12.24
  -1   5 -13  220.56    9.93
   1  -5  13  243.22   10.37
   1  -5  13  246.14   13.75
  -1   5 -13  236.19    8.74
   1  -5  14  274.97   11.26
   1  -5  14  283.56   10.18
   1  -5  14  262.82    9.17
   1  -5  14  277.42   15.18
  -1   5 -14  270.27   10.12
  -1   5 -14  287.57   13.57
   1  -5  14  272.50   13.98
   1  -5  14  266.67   15.08
   1  -5  14  277.76   11.78
  -1   5 -14  240.48   10.99
  -1   5 -14  272.40    9.21
   1  -5  15  301.68    9.71
   1  -5  15  352.74   17.69
  -1   5 -15  330.88   10.53
  -1   5 -15  352.77   15.58
   1  -5  15  329.37   15.87
   1  -5  15  372.83   14.16
  -1   5 -15  278.05   12.36
   1  -5  15  343.59   17.73
   1  -5  15  312.91   10.38
   1  -5  15  316.97   12.34
   1  -5  16  176.99   12.76
  -1   5 -16  181.77   11.24
   1  -5  16  151.28   10.99
   1  -5  16  165.77    9.39
   1  -5  16  166.93   12.63
   1  -5  16  155.94    7.76
   1  -5  17   31.92    6.75
  -1   5 -17   35.66    5.58
   1  -5  17   30.45    5.66
   1  -5  17   35.74    4.94
   1  -5  17   39.42    7.03
   1  -5  17   51.12    7.00
   1  -5  18   34.08    7.03
  -1   5 -18   37.18    5.96
   1  -5  18   29.36    5.80
   1  -5  18   27.36    4.46
   1  -5  18   33.37    7.00
   1  -5  18   29.48    6.44
   1  -5  19   28.08    6.52
   1  -5  19   35.28    6.01
  -1   5 -19   22.18    5.49
   1  -5  19   34.17    5.14
   1  -5  19   33.53    7.59
   1  -5  19   30.44    6.24
   1  -5  20   93.45   11.00
   1  -5  20   77.75    7.62
   1  -5  20   84.20    9.25
  -1   5 -20   74.75    8.54
   1  -5  21    8.23    4.85
  -1   5 -21   13.49    4.97
   1  -5  21   16.46    6.04
   1  -5  21    0.62    3.69
   1  -5  21    6.20    5.48
   1  -5  22  106.54   11.40
   1  -5  22  116.18   12.26
   1  -5  22  112.42   13.14
  -1   5 -22  122.66   12.43
  -1   5 -22  126.39   11.12
   1  -4 -22   29.58    6.93
  -1   4  22   31.35    7.46
  -1   4  22   34.96    8.40
  -1   4  22   28.61    6.36
   1  -4 -21   16.11    5.82
  -1   4  21   19.01    6.46
  -1   4  21   18.68    6.98
  -1   4  21   22.92    5.41
  -1   4  21   11.41    5.70
   1  -4 -20   31.74    6.48
  -1   4  20    8.60    5.72
  -1   4  20   11.40    5.74
  -1   4  20   15.94    4.79
  -1   4  20   26.22    6.26
   1  -4 -19   41.58    6.51
  -1   4  19   41.05    7.00
   1  -4 -19   43.94    7.53
  -1   4  19   49.10    5.58
  -1   4  19   46.34    7.67
  -1   4  19   47.94    8.70
  -1   4  19   38.85    6.38
   1  -4 -18  368.44   18.37
  -1   4  18  322.14   17.89
   1  -4 -18  329.97   18.45
  -1   4  18  321.92   12.74
  -1   4  18  361.91   14.65
  -1   4  18  339.35   15.47
  -1   4  18  366.71   21.37
  -1   4  18  354.22   19.86
  -1   4  18  362.96   18.02
   1  -4 -17   61.83    7.08
  -1   4  17   54.84    5.20
  -1   4  17   48.12    4.46
   1  -4 -17   43.95    6.70
  -1   4  17   55.90    7.88
  -1   4  17   56.23    8.28
  -1   4  17   44.26    5.55
  -1   4  17   52.44    6.54
  -1   4  17   60.32    7.43
  -1   4  16  256.75   11.68
   1  -4 -16  239.35   12.67
  -1   4  16  240.46   10.50
   1  -4 -16  232.84   14.36
  -1   4  16  229.68   15.78
  -1   4  16  258.86   12.57
  -1   4  16  252.69   15.75
  -1   4  16  221.16   13.06
  -1   4  16  250.48   14.25
  -1   4  15  419.41   15.95
   1  -4 -15  396.33   17.44
  -1   4  15  390.85   14.72
   1  -4 -15  393.47   18.92
  -1   4  15  404.28   20.93
  -1   4  15  423.46   20.48
  -1   4  15  415.65   16.92
  -1   4  15  406.73   17.88
  -1   4  15  398.33   18.35
   1  -4 -14  360.49   16.23
  -1   4  14  331.89   12.98
  -1   4  14  354.75   14.06
  -1   4  14  365.38   16.50
   1  -4 -14  344.34   16.82
  -1   4  14  366.99   15.30
  -1   4  14  324.64   17.38
  -1   4  14  352.39   18.57
  -1   4  14  342.21   15.57
   1  -4 -14  309.84   11.96
   1  -4 -13  658.80   24.48
  -1   4  13  684.30   22.05
   1  -4 -13  645.32   17.60
  -1   4  13  718.08   24.65
  -1   4  13  630.32   17.32
   1  -4 -13  718.22   25.53
  -1   4  13  642.73   16.93
  -1   4  13  686.93   23.22
  -1   4  13  712.46   27.43
   1  -4 -13  649.28   19.62
  -1   4  13  702.00   23.79
  -1   4  12   87.93    6.08
   1  -4 -12   80.15    4.31
   1  -4 -12   82.99    7.46
   1  -4 -12   80.66    3.87
   1  -4 -12   92.17    7.61
  -1   4  12   78.59    6.41
  -1   4  12   73.20    7.73
  -1   4  12   81.88    3.74
   1  -4 -12   67.34    4.41
  -1   4  12   86.23    6.51
  -1   4  12   72.62    6.47
  -1   4  12   85.70    4.33
   1  -4 -11  433.90   14.06
  -1   4  11  482.66   16.44
   1  -4 -11  447.07   18.76
  -1   4  11  431.68   14.10
  -1   4  11  476.45   17.61
   1  -4 -11  444.18   13.29
   1  -4 -11  465.20   18.33
  -1   4  11  459.41   19.61
  -1   4  11  471.12   17.41
   1  -4 -11  421.08   13.71
  -1   4  11  442.08   13.18
  -1   4  11  423.21   16.48
   1  -4 -10  566.95   21.70
  -1   4  10  573.97   18.93
   1  -4 -10  548.43   17.35
  -1   4  10  574.01   19.80
  -1   4  10  552.30   17.57
   1  -4 -10  544.95   16.32
   1  -4 -10  611.82   21.31
   1  -4 -10  574.50   18.76
  -1   4  10  582.44   20.10
  -1   4  10  601.96   22.37
   1  -4 -10  585.25   18.38
   1  -4 -10  525.48   16.24
  -1   4  10  574.54   16.48
  -1   4  10  595.55   17.65
  -1   4  10  562.27   19.21
   1  -4  -9   10.87    2.22
  -1   4   9    9.49    2.64
  -1   4   9   13.85    2.27
   1  -4  -9   13.67    3.13
   1  -4  -9    9.21    1.74
   1  -4  -9   11.66    2.39
  -1   4   9   11.07    3.31
   1  -4  -9   11.77    2.23
  -1   4   9   14.02    3.08
  -1   4   9    4.19    2.83
   1  -4  -9   14.03    1.83
  -1   4   9    8.91    2.01
  -1   4   9    8.95    1.60
  -1   4   9    9.78    2.42
   1  -4  -8  238.66    9.71
  -1   4   8  258.17   10.65
   1  -4  -8  244.29   11.35
   1  -4  -8  230.59    8.64
   1  -4  -8  253.62    9.85
   1  -4  -8  241.67   10.38
  -1   4   8  245.63   10.05
  -1   4   8  253.31   10.40
   1  -4  -8  256.16   10.46
  -1   4   8  232.44    9.53
  -1   4   8  261.18   12.12
   1  -4  -8  231.84    9.20
  -1   4   8  260.80   11.33
  -1   4   8  263.00   12.23
   1  -4  -8  227.69    7.88
  -1   4   8  235.88    8.82
  -1   4   8  255.95    9.48
  -1   4   8  239.70    9.93
   1  -4  -7    6.54    2.14
   1  -4  -7    7.96    1.74
   1  -4  -7    7.29    2.51
  -1   4   7    8.15    2.36
  -1   4   7    8.32    1.74
  -1   4   7    5.58    2.07
   1  -4  -7    5.55    2.14
   1  -4  -7    8.80    1.70
  -1   4   7    5.55    1.81
   1  -4  -7    7.35    1.97
  -1   4   7    9.88    2.92
   1  -4  -7    8.58    1.76
  -1   4   7    9.08    2.86
  -1   4   7    8.22    2.71
  -1   4   7    8.72    2.02
  -1   4   7    8.19    1.92
  -1   4   7   11.65    2.50
  -1   4   7    7.24    1.69
   1  -4  -6  715.28   21.64
   1  -4  -6  749.72   22.46
  -1   4   6  753.59   20.93
   1  -4  -6  749.59   21.03
   1  -4  -6  721.31   23.29
  -1   4   6  777.18   22.69
   1  -4  -6  748.27   22.32
   1  -4  -6  721.75   21.05
  -1   4   6  763.00   21.74
   1  -4  -6  737.48   20.32
  -1   4   6  782.90   21.84
  -1   4   6  767.10   23.97
   1  -4  -6  779.23   20.92
  -1   4   6  737.15   23.37
  -1   4   6  734.93   22.58
  -1   4   6  732.40   21.22
  -1   4   6  730.62   21.26
   1  -4  -5  988.09   27.90
   1  -4  -5 1047.02   29.15
   1  -4  -5  996.67   27.46
  -1   4   5 1017.61   28.74
  -1   4   5 1038.51   27.49
   1  -4  -5 1015.08   29.50
  -1   4   5 1056.17   28.55
   1  -4  -5  987.59   27.03
   1  -4  -5  979.53   28.17
   1  -4  -5 1011.05   26.43
  -1   4   5 1033.49   25.45
  -1   4   5 1035.49   27.91
   1  -4  -5 1038.12   26.87
  -1   4   5 1002.88   29.12
  -1   4   5  960.96   29.45
  -1   4   5 1052.49   25.30
   1  -4  -5 1052.25   27.82
  -1   4   5 1025.82   28.76
  -1   4   5 1000.69   27.18
  -1   4   5  966.51   27.61
   1  -4  -4   83.52    4.68
   1  -4  -4   89.00    4.68
  -1   4   4   99.08    4.87
   1  -4  -4   86.82    5.43
  -1   4   4   97.74    5.00
   1  -4  -4   94.78    4.27
   1  -4  -4   95.71    5.01
   1  -4  -4   94.10    3.94
  -1   4   4   92.19    4.86
  -1   4   4   98.06    5.33
  -1   4   4   96.31    5.66
   1  -4  -4   92.11    4.05
  -1   4   4   93.27    3.43
   1  -4  -4   98.02    5.01
  -1   4   4   96.77    5.25
  -1   4   4   87.59    4.81
   1  -4  -3  755.14   21.19
   1  -4  -3  727.83   21.14
  -1   4   3  781.53   21.14
   1  -4  -3  727.81   19.89
   1  -4  -3  761.23   22.39
  -1   4   3  755.17   21.17
   1  -4  -3  732.67   21.09
  -1   4   3  760.35   19.99
   1  -4  -3  776.81   19.71
  -1   4   3  766.18   22.11
  -1   4   3  749.19   21.50
   1  -4  -3  766.10   21.48
   1  -4  -3  752.84   19.69
  -1   4   3  755.10   21.42
   1  -4  -2   84.51    4.45
  -1   4   2   78.56    4.06
   1  -4  -2   77.77    4.19
  -1   4   2   85.48    3.76
   1  -4  -2   90.46    3.57
   1  -4  -2   79.84    4.26
   1  -4  -2   84.27    4.65
  -1   4   2   84.97    4.36
   1  -4  -1  292.07    9.83
  -1   4   1  269.44    9.16
   1  -4  -1  289.54    7.57
   1  -4  -1  290.15    9.56
  -1   4   1  270.31    9.17
   1  -4  -1  283.43   10.04
  -1   4   1  293.81    8.88
   1  -4   0 2106.49   52.10
  -1   4   0 2162.46   52.24
   1  -4   0 2091.00   51.66
   1  -4   0 2054.75   52.43
  -1   4   0 2004.60   52.25
  -1   4   0 1997.82   50.78
  -1   4  -1  762.48   20.47
   1  -4   1  717.85   20.23
  -1   4  -1  736.45   19.91
  -1   4  -1  687.89   18.53
  -1   4  -1  698.62   20.42
   1  -4   1  710.94   20.60
  -1   4  -1  713.69   20.18
   1  -4   1  727.48   19.84
   1  -4   1  731.73   19.27
   1  -4   2  541.61   15.25
   1  -4   2  533.72   14.93
  -1   4  -2  524.08   15.53
  -1   4  -2  506.24   15.05
  -1   4  -2  547.17   15.67
   1  -4   2  519.20   15.62
  -1   4  -2  518.25   13.20
  -1   4  -2  511.76   13.68
  -1   4  -2  504.94   15.65
  -1   4  -2  505.82   14.95
   1  -4   3  767.34   20.89
  -1   4  -3  765.66   21.34
   1  -4   3  794.15   20.90
  -1   4  -3  772.53   21.30
  -1   4  -3  766.22   21.02
   1  -4   3  785.60   21.72
   1  -4   3  759.61   21.29
  -1   4  -3  737.83   21.18
  -1   4  -3  741.00   19.93
  -1   4  -3  728.63   21.43
   1  -4   4 1658.32   41.70
   1  -4   4 1628.42   41.61
   1  -4   4 1650.99   41.55
  -1   4  -4 1674.35   42.10
  -1   4  -4 1679.42   42.19
  -1   4  -4 1634.80   41.71
  -1   4  -4 1662.75   41.77
   1  -4   4 1607.54   42.46
   1  -4   4 1612.45   41.68
  -1   4  -4 1627.61   42.01
   1  -4   4 1629.01   40.88
  -1   4  -4 1585.63   39.18
  -1   4  -4 1616.45   41.04
   1  -4   4 1603.57   41.28
   1  -4   4 1690.02   42.19
  -1   4  -4 1564.08   41.95
  -1   4  -5   46.33    3.52
   1  -4   5   47.73    3.35
   1  -4   5   45.88    3.28
  -1   4  -5   46.04    3.56
  -1   4  -5   43.58    3.18
   1  -4   5   47.91    3.30
  -1   4  -5   50.21    3.53
   1  -4   5   46.26    3.92
  -1   4  -5   41.91    3.33
   1  -4   5   41.87    2.86
   1  -4   5   45.97    3.45
  -1   4  -5   44.91    3.24
  -1   4  -5   42.78    2.18
   1  -4   5   47.24    3.44
  -1   4  -5   45.88    3.33
   1  -4   6   21.40    2.56
  -1   4  -6   17.76    2.39
  -1   4  -6   19.60    2.49
  -1   4  -6   17.52    2.43
   1  -4   6   14.36    2.02
  -1   4  -6   12.73    1.99
   1  -4   6   15.98    2.82
  -1   4  -6   19.00    2.53
   1  -4   6   17.69    2.54
   1  -4   6   18.27    2.12
  -1   4  -6   21.90    2.65
   1  -4   6   13.96    2.32
  -1   4  -6   16.21    1.55
  -1   4  -6   20.52    2.30
   1  -4   7  547.02   15.68
  -1   4  -7  512.88   16.55
   1  -4   7  513.70   16.67
  -1   4  -7  501.95   16.31
   1  -4   7  523.25   15.40
  -1   4  -7  520.64   15.22
  -1   4  -7  492.07   16.35
   1  -4   7  527.81   17.28
  -1   4  -7  498.00   16.34
   1  -4   7  518.36   17.47
   1  -4   7  501.30   16.72
   1  -4   7  490.03   15.43
  -1   4  -7  522.52   15.22
   1  -4   7  530.10   17.35
   1  -4   7  517.56   14.67
  -1   4  -7  500.62   14.54
  -1   4  -7  508.30   16.56
  -1   4  -7  496.57   15.52
   1  -4   8    0.93    1.34
  -1   4  -8    0.31    1.97
   1  -4   8    5.29    1.94
  -1   4  -8    2.62    1.78
   1  -4   8    1.36    1.19
  -1   4  -8    5.49    2.13
  -1   4  -8    2.70    1.75
  -1   4  -8    2.65    1.33
   1  -4   8    0.71    1.46
   1  -4   8    2.64    1.72
   1  -4   8    1.95    2.16
   1  -4   8    6.49    2.44
  -1   4  -8    2.88    1.98
   1  -4   8    1.34    1.23
  -1   4  -8    1.67    1.29
  -1   4  -9  733.74   22.89
   1  -4   9  727.64   21.61
  -1   4  -9  763.04   22.59
   1  -4   9  717.32   21.66
  -1   4  -9  761.32   22.28
   1  -4   9  712.55   20.42
  -1   4  -9  735.95   22.83
  -1   4  -9  709.96   22.04
   1  -4   9  690.81   23.79
  -1   4  -9  771.28   22.90
   1  -4   9  713.45   23.09
  -1   4  -9  753.54   21.18
   1  -4   9  721.20   21.70
   1  -4   9  744.04   21.19
   1  -4   9  729.19   24.14
  -1   4  -9  717.30   20.67
   1  -4  10  217.43    9.31
  -1   4 -10  196.32    9.81
  -1   4 -10  222.66    9.87
  -1   4 -10  225.15    9.66
   1  -4  10  216.40    8.85
  -1   4 -10  198.44    9.87
   1  -4  10  214.92    7.93
   1  -4  10  220.97   11.36
  -1   4 -10  226.42    9.29
  -1   4 -10  239.35   10.35
   1  -4  10  224.14   10.48
  -1   4 -10  234.38    9.02
   1  -4  10  226.83    9.55
  -1   4 -10  219.85    9.09
   1  -4  10  218.78   11.37
   1  -4  10  223.76    9.11
  -1   4 -10  211.01    8.05
  -1   4 -11  504.55   18.20
   1  -4  11  488.24   15.59
  -1   4 -11  508.34   17.21
  -1   4 -11  513.56   17.52
   1  -4  11  474.32   14.59
  -1   4 -11  515.84   18.24
  -1   4 -11  478.76   15.89
   1  -4  11  516.37   19.97
  -1   4 -11  517.35   18.14
   1  -4  11  508.44   18.51
  -1   4 -11  528.37   16.40
  -1   4 -11  500.89   16.40
   1  -4  11  512.28   16.88
   1  -4  11  518.03   20.02
  -1   4 -11  495.64   14.83
  -1   4 -12 1013.17   30.81
  -1   4 -12  984.83   29.35
  -1   4 -12  991.86   29.59
   1  -4  12 1039.12   28.11
   1  -4  12  963.63   26.76
   1  -4  12  972.02   25.87
  -1   4 -12  966.68   30.46
   1  -4  12  981.67   32.56
  -1   4 -12  963.19   27.02
  -1   4 -12  980.97   30.28
  -1   4 -12 1028.83   28.56
   1  -4  12 1006.26   31.24
   1  -4  12 1053.66   33.61
   1  -4  12 1018.23   29.35
  -1   4 -12  930.63   28.11
  -1   4 -12  964.64   25.96
  -1   4 -13  561.95   20.47
   1  -4  13  552.24   17.29
   1  -4  13  554.42   15.61
   1  -4  13  527.08   14.87
   1  -4  13  601.29   22.88
  -1   4 -13  529.01   19.87
  -1   4 -13  535.65   15.73
  -1   4 -13  572.84   20.18
   1  -4  13  550.40   20.77
  -1   4 -13  503.52   17.67
   1  -4  13  579.91   19.29
   1  -4  13  536.54   21.31
   1  -4  13  548.26   22.47
  -1   4 -13  530.73   14.99
  -1   4 -14  344.01   14.86
  -1   4 -14  285.03    9.01
  -1   4 -14  327.00   14.46
   1  -4  14  339.03   16.60
   1  -4  14  380.07   15.93
  -1   4 -14  349.34   14.90
  -1   4 -14  294.95    8.63
   1  -4  14  366.26   17.50
  -1   4 -14  326.66   12.50
   1  -4  14  361.45   14.01
   1  -4  14  379.77   16.81
   1  -4  14  329.42   11.52
   1  -4  14  277.63    8.61
  -1   4 -15   -2.25    3.11
  -1   4 -15   -1.63    3.43
   1  -4  15   -1.51    3.81
   1  -4  15   -0.62    3.25
   1  -4  15    2.43    3.81
   1  -4  15    0.70    2.80
  -1   4 -15    2.12    2.28
   1  -4  15   -1.90    2.80
   1  -4  15   -0.92    1.82
   1  -4  16    6.00    4.04
   1  -4  16    7.31    4.24
   1  -4  16    3.35    3.33
  -1   4 -16    3.61    3.38
   1  -4  16    3.50    4.50
   1  -4  16    6.70    3.19
  -1   4 -16    2.33    2.94
  -1   4 -17    9.33    3.90
   1  -4  17    5.60    4.05
   1  -4  17    7.89    4.03
   1  -4  17    6.59    4.92
   1  -4  17    6.64    3.40
  -1   4 -17   14.18    4.25
  -1   4 -18   47.66    6.35
   1  -4  18   61.58    7.79
   1  -4  18   52.87    7.00
   1  -4  18   50.97    6.09
   1  -4  18   50.48    8.16
  -1   4 -18   50.81    6.67
   1  -4  19  227.25   14.33
  -1   4 -19  177.33   12.48
   1  -4  19  214.49   12.40
   1  -4  19  191.47   15.12
   1  -4  19  186.87   13.86
  -1   4 -19  189.70   12.53
  -1   4 -20    3.86    4.35
  -1   4 -20    5.94    4.40
  -1   4 -20   20.12    5.54
   1  -4  20   13.79    4.78
   1  -4  20   18.59    4.64
   1  -4  20   12.57    5.98
   1  -4  20   13.54    5.14
  -1   4 -21  359.84   20.13
  -1   4 -21  390.14   19.35
   1  -4  21  342.42   19.48
   1  -4  21  362.71   20.77
   1  -4  21  402.13   23.28
   1  -4  21  367.76   18.07
  -1   4 -21  357.02   19.13
  -1   4 -22   10.25    5.00
  -1   4 -22   11.58    5.64
   1  -4  22    9.32    6.00
  -1   4 -22   21.33    5.92
   1  -4  22    4.76    4.22
   1  -4  22   13.08    4.61
   1  -4  22   13.97    7.04
   1  -4  22   12.90    6.20
  -1   4 -23    6.05    5.97
   1  -4  23    9.76    6.76
  -1   4 -23    6.00    4.94
   1  -4  23   12.93    5.59
   1  -4  23    4.52    4.23
   1  -4  23   13.28    6.60
   1  -4  23    1.12    5.18
  -1   3  22  151.21   13.66
  -1   3  22  162.05   15.78
  -1   3  22  173.23   14.60
  -1   3  22  150.60   12.92
   1  -3 -22  153.55   13.74
  -1   3  21  344.63   20.25
  -1   3  21  359.82   21.29
  -1   3  21  389.13   23.90
  -1   3  21  377.90   20.09
   1  -3 -21  355.10   20.43
  -1   3  20   57.90    8.21
  -1   3  20   67.70   10.02
  -1   3  20   37.95    7.42
  -1   3  20   36.59    6.52
   1  -3 -20   47.95    7.94
  -1   3  19  286.06   17.00
   1  -3 -19  268.51   16.51
  -1   3  19  302.72   18.17
  -1   3  19  277.14   19.09
  -1   3  19  267.19   15.90
   1  -3 -18   65.09    7.45
  -1   3  18   48.11    7.09
   1  -3 -18   54.45    7.40
  -1   3  18   50.63    4.59
  -1   3  18   50.56    5.30
  -1   3  18   40.08    7.65
  -1   3  18   60.56    8.07
  -1   3  18   58.13    7.08
   1  -3 -17   71.07    7.51
  -1   3  17   62.02    5.62
  -1   3  17   61.59    4.99
   1  -3 -17   66.24    7.96
  -1   3  17   63.99    7.53
  -1   3  17   54.17    8.02
  -1   3  17   67.96    8.13
  -1   3  17   68.32    6.08
  -1   3  17   76.38    7.68
   1  -3 -16  193.25   11.78
  -1   3  16  170.06    9.18
  -1   3  16  176.68    8.72
   1  -3 -16  163.06   11.57
  -1   3  16  167.15   11.47
   1  -3 -16  142.60    6.67
   1  -3 -16  181.08    8.26
  -1   3  16  186.97    9.87
  -1   3  16  139.66   12.31
  -1   3  16  159.86   12.20
  -1   3  16  185.97   11.55
   1  -3 -15    6.17    3.07
   1  -3 -15   13.49    3.53
  -1   3  15    6.19    2.53
  -1   3  15    5.99    2.44
   1  -3 -15   11.67    3.81
  -1   3  15    5.91    3.38
   1  -3 -15    8.07    1.74
   1  -3 -15    9.93    2.46
  -1   3  15    6.25    3.89
  -1   3  15   10.84    4.34
  -1   3  15    6.95    2.70
  -1   3  15    5.49    2.70
   1  -3 -14  578.42   21.73
   1  -3 -14  568.10   20.58
  -1   3  14  546.51   18.40
  -1   3  14  573.84   19.35
   1  -3 -14  549.48   22.11
  -1   3  14  530.53   21.46
   1  -3 -14  501.02   15.90
   1  -3 -14  556.65   17.79
  -1   3  14  548.15   23.23
  -1   3  14  562.53   24.59
  -1   3  14  566.77   19.59
  -1   3  14  552.53   21.18
   1  -3 -14  535.54   17.57
   1  -3 -13  708.47   25.07
  -1   3  13  728.09   23.16
  -1   3  13  726.51   22.32
   1  -3 -13  707.68   24.56
   1  -3 -13  676.84   25.56
  -1   3  13  732.43   25.62
   1  -3 -13  685.21   19.74
   1  -3 -13  705.70   21.60
  -1   3  13  723.91   28.17
  -1   3  13  756.87   23.68
  -1   3  13  681.10   26.44
   1  -3 -13  686.02   21.11
  -1   3  13  754.79   25.14
   1  -3 -12   73.93    6.40
  -1   3  12   88.22    6.02
   1  -3 -12   80.61    6.65
   1  -3 -12   85.27    7.21
  -1   3  12   79.05    6.76
   1  -3 -12   67.88    3.78
   1  -3 -12   86.30    5.29
  -1   3  12   72.99    7.28
  -1   3  12   64.27    7.23
  -1   3  12   69.41    5.62
   1  -3 -12   72.35    4.60
  -1   3  12   78.22    6.21
   1  -3 -11 1012.37   25.84
   1  -3 -11  961.36   31.59
  -1   3  11 1039.93   29.83
   1  -3 -11 1042.54   32.21
  -1   3  11 1050.91   31.47
  -1   3  11 1012.81   25.75
   1  -3 -11  964.33   26.24
   1  -3 -11 1035.41   28.50
  -1   3  11 1051.64   30.23
  -1   3  11 1104.28   34.60
  -1   3  11  991.57   25.20
   1  -3 -11  992.42   27.54
  -1   3  11  991.00   30.67
   1  -3 -10  464.78   13.84
   1  -3 -10  480.87   18.33
  -1   3  10  457.44   16.22
   1  -3 -10  479.13   13.32
   1  -3 -10  495.19   18.36
  -1   3  10  485.52   14.03
  -1   3  10  479.97   17.45
   1  -3 -10  460.73   13.41
   1  -3 -10  507.97   15.64
  -1   3  10  488.26   16.91
  -1   3  10  468.86   16.94
  -1   3  10  476.53   19.37
  -1   3  10  486.75   13.27
   1  -3 -10  460.97   14.39
   1  -3  -9 1089.62   33.67
  -1   3   9 1133.25   31.42
   1  -3  -9 1098.30   29.11
   1  -3  -9 1091.06   28.34
   1  -3  -9 1087.45   32.90
   1  -3  -9 1112.13   31.94
  -1   3   9 1083.58   29.34
  -1   3   9 1105.43   32.09
   1  -3  -9 1063.66   27.88
   1  -3  -9 1131.51   30.25
   1  -3  -9 1110.78   31.55
   1  -3  -9 1145.96   31.33
  -1   3   9 1106.78   31.66
  -1   3   9 1127.98   31.83
  -1   3   9 1125.83   34.45
   1  -3  -9 1135.11   30.87
   1  -3  -9 1096.99   28.94
  -1   3   9 1101.33   28.38
  -1   3   9 1097.54   32.15
  -1   3   8 1063.53   30.27
   1  -3  -8 1073.44   28.85
   1  -3  -8 1060.64   32.76
   1  -3  -8 1072.07   28.01
   1  -3  -8 1130.65   32.13
  -1   3   8 1112.45   27.87
  -1   3   8 1081.17   29.20
  -1   3   8 1106.44   31.00
   1  -3  -8 1133.39   31.01
   1  -3  -8 1026.71   27.04
   1  -3  -8 1127.47   29.54
   1  -3  -8 1118.80   30.20
   1  -3  -8 1114.11   30.60
  -1   3   8 1038.87   30.92
  -1   3   8 1140.80   33.27
   1  -3  -8 1034.53   29.55
  -1   3   8 1080.13   30.46
  -1   3   8 1071.83   28.07
   1  -3  -8 1070.64   28.00
  -1   3   8 1102.77   28.85
   1  -3  -7 1779.09   44.97
  -1   3   7 1779.90   43.78
   1  -3  -7 1744.45   43.98
   1  -3  -7 1779.25   47.40
  -1   3   7 1793.23   46.42
   1  -3  -7 1797.51   46.36
  -1   3   7 1768.26   46.14
   1  -3  -7 1684.15   42.57
   1  -3  -7 1747.04   45.42
   1  -3  -7 1870.48   45.25
   1  -3  -7 1719.47   45.96
   1  -3  -7 1789.85   45.19
  -1   3   7 1789.75   46.72
  -1   3   7 1807.66   48.45
  -1   3   7 1784.70   48.27
  -1   3   7 1721.72   45.65
   1  -3  -7 1697.60   43.39
  -1   3   7 1798.73   44.67
  -1   3   7 1717.53   44.02
   1  -3  -6  822.32   23.07
   1  -3  -6  836.52   23.67
   1  -3  -6  804.71   22.80
  -1   3   6  835.36   23.45
   1  -3  -6  862.18   24.82
   1  -3  -6  801.04   22.06
  -1   3   6  837.16   21.97
   1  -3  -6  817.48   23.54
   1  -3  -6  880.18   23.01
  -1   3   6  814.97   23.22
  -1   3   6  857.07   25.37
  -1   3   6  807.57   24.17
  -1   3   6  821.33   25.10
   1  -3  -6  842.50   22.65
  -1   3   6  819.21   22.55
  -1   3   6  823.28   23.06
   1  -3  -6  815.13   21.13
  -1   3   6  801.51   22.13
   1  -3  -5   33.04    2.98
  -1   3   5   38.67    2.58
   1  -3  -5   34.35    2.51
   1  -3  -5   34.05    3.39
   1  -3  -5   39.23    2.84
  -1   3   5   36.75    2.88
   1  -3  -5   38.30    3.17
  -1   3   5   34.59    2.92
   1  -3  -5   38.86    2.63
  -1   3   5   40.04    3.74
  -1   3   5   41.50    3.72
  -1   3   5   39.73    2.70
  -1   3   5   41.34    2.86
  -1   3   5   36.35    3.23
   1  -3  -5   37.83    1.93
   1  -3  -4    9.68    2.03
   1  -3  -4    8.81    1.91
   1  -3  -4    7.41    1.48
  -1   3   4    8.07    1.42
  -1   3   4    7.50    1.40
   1  -3  -4    7.83    1.59
   1  -3  -4    8.05    1.36
   1  -3  -4    8.50    1.42
  -1   3   4    7.06    1.72
   1  -3  -4    5.85    1.09
  -1   3   4    9.29    2.04
  -1   3   4    8.28    1.65
  -1   3   4    4.82    1.13
  -1   3   4    8.01    1.47
   1  -3  -3 1186.74   31.21
   1  -3  -3 1231.06   32.06
  -1   3   3 1215.01   30.85
   1  -3  -3 1186.68   30.86
   1  -3  -3 1202.63   32.07
  -1   3   3 1210.78   30.91
   1  -3  -3 1157.24   30.82
   1  -3  -3 1201.84   30.00
   1  -3  -3 1192.28   30.09
  -1   3   3 1295.94   31.29
   1  -3  -3 1166.98   29.75
  -1   3   3 1165.39   29.92
  -1   3   3 1177.02   31.44
   1  -3  -3 1264.11   31.09
  -1   3   3 1163.84   30.87
   1  -3  -2  296.63    8.40
   1  -3  -2  316.46    9.39
  -1   3   2  315.22    9.25
   1  -3  -2  294.09    9.52
   1  -3  -2  290.02   10.14
   1  -3  -2  313.12    8.82
  -1   3   2  301.80    8.95
   1  -3  -2  300.76    9.69
   1  -3  -2  298.12    8.23
   1  -3  -2  326.98    9.86
  -1   3   2  289.54    9.59
   1  -3  -1 2603.49   65.51
  -1   3   1 2631.02   65.40
   1  -3  -1 2771.56   66.38
   1  -3  -1 2716.22   66.21
   1  -3  -1 2757.24   66.52
  -1   3   1 2625.27   65.80
   1  -3  -1 2818.66   65.35
  -1   3   1 2731.18   65.51
  -1   3   0  454.85   12.89
   1  -3   0  442.42   12.77
   1  -3   0  442.62   12.53
  -1   3   0  424.18   12.69
  -1   3   0  437.04   11.89
   1  -3   0  435.98   12.91
  -1   3   0  414.54   12.71
  -1   3  -1 7797.66  182.16
  -1   3  -1 7553.73  181.54
  -1   3  -1 7529.59  180.48
   1  -3   1 7792.39  182.32
  -1   3  -1 7455.56  182.13
  -1   3  -1 7744.10  182.00
   1  -3   1 7693.15  181.74
   1  -3   1 7618.97  181.38
  -1   3  -2  940.85   24.11
   1  -3   2  883.68   23.75
   1  -3   2  912.57   23.80
  -1   3  -2  905.58   23.94
   1  -3   2  937.64   23.99
  -1   3  -2  943.00   24.17
  -1   3  -2  926.02   23.67
  -1   3  -2  911.79   23.23
  -1   3  -2  899.59   22.64
  -1   3  -2  901.15   24.18
   1  -3   3  791.23   20.52
  -1   3  -3  768.95   20.63
   1  -3   3  771.86   20.46
   1  -3   3  769.94   20.47
  -1   3  -3  736.56   20.56
  -1   3  -3  756.16   20.48
   1  -3   3  758.94   20.68
  -1   3  -3  775.01   20.36
   1  -3   3  736.34   20.44
  -1   3  -3  750.52   20.55
   1  -3   3  781.72   20.09
  -1   3  -3  756.02   19.02
   1  -3   3  764.40   20.43
  -1   3  -3  769.73   20.30
  -1   3  -3  758.14   20.62
   1  -3   4  475.48   14.04
   1  -3   4  472.65   13.98
  -1   3  -4  485.52   14.30
  -1   3  -4  483.71   14.12
  -1   3  -4  467.41   14.16
  -1   3  -4  501.27   14.25
   1  -3   4  491.05   14.86
   1  -3   4  471.36   13.76
  -1   3  -4  494.81   13.81
  -1   3  -4  479.31   13.97
   1  -3   4  469.95   14.38
  -1   3  -4  498.41   14.24
   1  -3   4  481.75   13.62
  -1   3  -4  474.66   14.18
   1  -3   4  469.57   14.38
  -1   3  -4  472.09   12.76
  -1   3  -4  469.41   13.86
   1  -3   5  281.29    8.85
   1  -3   5  269.79    9.31
  -1   3  -5  272.78    9.58
  -1   3  -5  266.33    9.47
   1  -3   5  279.43    9.80
  -1   3  -5  275.91    9.45
  -1   3  -5  275.48    8.76
   1  -3   5  273.73    8.84
  -1   3  -5  263.12    9.35
   1  -3   5  291.46    9.92
  -1   3  -5  277.62    9.48
   1  -3   5  265.59    8.95
   1  -3   5  276.31   10.11
  -1   3  -5  279.68    8.85
   1  -3   5  275.30    9.76
   1  -3   5  264.32    9.99
  -1   3  -5  279.26    9.80
   1  -3   5  279.81    8.47
  -1   3  -5  274.56    8.43
  -1   3  -5  270.36    8.92
   1  -3   6 1646.03   42.20
  -1   3  -6 1698.70   43.30
  -1   3  -6 1653.52   43.27
   1  -3   6 1687.72   42.91
  -1   3  -6 1647.73   42.86
  -1   3  -6 1640.45   43.13
  -1   3  -6 1671.46   41.64
   1  -3   6 1658.62   41.79
  -1   3  -6 1709.96   43.21
   1  -3   6 1657.62   44.30
   1  -3   6 1653.73   42.50
  -1   3  -6 1655.80   42.09
   1  -3   6 1684.30   43.50
  -1   3  -6 1648.87   41.83
   1  -3   6 1671.72   41.96
  -1   3  -6 1683.38   43.71
   1  -3   6 1659.42   44.28
  -1   3  -6 1644.97   41.93
   1  -3   7  145.69    6.30
  -1   3  -7  148.57    6.93
  -1   3  -7  135.63    6.71
   1  -3   7  131.00    6.05
  -1   3  -7  155.85    6.72
  -1   3  -7  149.55    5.47
   1  -3   7  139.31    5.49
  -1   3  -7  140.43    6.88
   1  -3   7  150.94    7.75
  -1   3  -7  163.30    7.10
  -1   3  -7  142.52    6.08
   1  -3   7  143.16    6.38
   1  -3   7  147.35    7.14
   1  -3   7  147.82    6.17
  -1   3  -7  156.33    7.37
   1  -3   7  155.39    7.89
  -1   3  -7  148.38    6.07
  -1   3  -7  139.41    5.66
  -1   3  -8  460.52   15.60
  -1   3  -8  485.36   15.71
   1  -3   8  465.08   14.82
  -1   3  -8  490.76   15.10
  -1   3  -8  454.30   15.01
   1  -3   8  474.65   14.26
   1  -3   8  457.03   13.39
   1  -3   8  455.46   16.60
  -1   3  -8  470.77   15.80
  -1   3  -8  488.48   15.65
  -1   3  -8  469.46   14.54
   1  -3   8  496.95   16.14
   1  -3   8  469.16   15.06
  -1   3  -8  470.60   14.74
  -1   3  -8  469.54   16.28
   1  -3   8  459.46   16.96
  -1   3  -8  475.87   14.67
   1  -3   8  473.84   14.89
  -1   3  -8  446.19   13.52
  -1   3  -9  257.31   10.76
   1  -3   9  257.06    9.99
  -1   3  -9  274.15   10.96
  -1   3  -9  267.07   10.17
  -1   3  -9  258.74   10.24
   1  -3   9  262.01    8.99
   1  -3   9  256.22    8.32
  -1   3  -9  254.64    9.26
   1  -3   9  263.26   11.84
  -1   3  -9  254.90   10.84
  -1   3  -9  269.69   10.75
   1  -3   9  269.14   10.42
   1  -3   9  259.70   11.05
  -1   3  -9  264.92    9.84
   1  -3   9  275.50   10.40
   1  -3   9  253.47   11.45
  -1   3  -9  278.64   11.65
   1  -3   9  278.35   12.53
  -1   3  -9  273.57    9.97
  -1   3  -9  260.91    8.55
   1  -3  10  120.93    6.61
  -1   3 -10  128.39    7.46
  -1   3 -10  130.95    7.34
   1  -3  10  127.96    5.32
   1  -3  10  133.28    5.99
  -1   3 -10  142.87    6.95
  -1   3 -10  123.33    6.76
   1  -3  10  128.57    4.85
   1  -3  10  128.36    8.33
  -1   3 -10  128.39    7.49
  -1   3 -10  140.47    5.82
  -1   3 -10  133.92    7.37
  -1   3 -10  129.25    6.46
   1  -3  10  136.38    7.82
  -1   3 -10  125.82    6.40
   1  -3  10  156.06    8.60
   1  -3  10  130.37    6.99
   1  -3  10  127.25    8.49
  -1   3 -10  125.63    5.00
  -1   3 -11  322.37   12.95
  -1   3 -11  297.08   12.52
  -1   3 -11  287.32   11.43
  -1   3 -11  290.34   11.52
   1  -3  11  296.19    9.01
   1  -3  11  297.00   10.31
   1  -3  11  291.46    8.56
  -1   3 -11  287.41    9.33
  -1   3 -11  309.12   12.85
   1  -3  11  306.06   14.17
  -1   3 -11  312.75   12.55
  -1   3 -11  299.62   11.31
   1  -3  11  289.62   12.83
   1  -3  11  309.48   13.77
  -1   3 -11  287.63   11.09
   1  -3  11  290.67   12.02
   1  -3  11  309.37   14.58
  -1   3 -11  283.46    8.75
   1  -3  12   74.32    2.92
  -1   3 -12   91.28    5.91
   1  -3  12   86.88    4.68
  -1   3 -12   78.98    3.05
  -1   3 -12   82.22    6.46
   1  -3  12   74.34    6.94
  -1   3 -12   82.60    3.38
  -1   3 -12   88.00    6.41
   1  -3  12   87.28    6.84
   1  -3  12   96.75    6.52
   1  -3  12   93.11    8.05
  -1   3 -12   83.09    5.47
   1  -3  12   92.07    7.31
  -1   3 -12  103.85    6.94
  -1   3 -12   95.63    6.71
  -1   3 -13  208.08   10.73
  -1   3 -13  214.59   10.84
  -1   3 -13  205.56   10.84
   1  -3  13  201.97   12.07
  -1   3 -13  186.45   10.25
   1  -3  13  193.35   10.93
   1  -3  13  217.82   13.00
   1  -3  13  198.99   10.35
   1  -3  13  224.63   12.08
  -1   3 -13  188.22    9.01
  -1   3 -13  221.40    9.83
   1  -3  13  186.67    7.53
  -1   3 -14   57.54    6.13
   1  -3  14   63.29    6.49
  -1   3 -14   65.68    6.24
  -1   3 -14   59.17    6.01
   1  -3  14   71.83    7.82
   1  -3  14   81.49    7.43
  -1   3 -14   62.81    5.07
   1  -3  14   65.87    6.11
  -1   3 -14   84.86    6.78
   1  -3  15  299.48   14.95
  -1   3 -15  315.71   14.61
  -1   3 -15  295.28   14.31
   1  -3  15  332.98   14.65
  -1   3 -15  279.44   12.22
   1  -3  15  327.40   16.17
   1  -3  15  273.42   16.40
  -1   3 -15  298.47   14.31
   1  -3  16  257.67   14.26
  -1   3 -16  266.04   13.85
  -1   3 -16  243.48   13.41
   1  -3  16  251.92   14.69
   1  -3  16  279.87   13.79
   1  -3  16  301.43   17.42
  -1   3 -16  264.97   13.61
  -1   3 -17  134.24    9.70
  -1   3 -17  115.20    6.29
   1  -3  17  126.45   10.19
   1  -3  17  128.46   11.59
   1  -3  17  127.95    9.45
   1  -3  17  110.38   10.08
  -1   3 -17  140.47   10.03
  -1   3 -17  137.65    9.98
   1  -3  18  334.19   17.51
  -1   3 -18  347.00   16.87
  -1   3 -18  352.32   17.21
   1  -3  18  338.94   20.15
   1  -3  18  322.09   17.92
   1  -3  18  309.55   16.01
  -1   3 -18  360.49   16.87
  -1   3 -19   15.29    4.51
  -1   3 -19   11.53    4.61
  -1   3 -19    9.76    4.63
  -1   3 -19    6.26    4.22
   1  -3  19    7.30    4.24
   1  -3  19   11.02    5.19
   1  -3  19    8.31    4.05
   1  -3  19    2.70    4.16
  -1   3 -20   92.96    9.70
   1  -3  20   90.43   10.74
  -1   3 -20   86.03    8.70
   1  -3  20   57.52    8.28
   1  -3  20   93.76    9.91
   1  -3  20   83.38    8.34
   1  -3  20   77.12   10.14
  -1   3 -20   97.02    9.34
  -1   3 -20   86.57    8.82
  -1   3 -21   56.50    7.75
  -1   3 -21   62.60    7.88
  -1   3 -21   72.74    9.03
   1  -3  21   53.80    9.17
  -1   3 -21   60.51    7.64
   1  -3  21   41.63    7.27
   1  -3  21   61.79    9.84
   1  -3  21   65.10    7.71
   1  -3  21   59.63    8.81
  -1   3 -22    0.87    4.49
  -1   3 -22    7.70    4.80
  -1   3 -22    7.62    5.20
   1  -3  22    1.15    5.10
  -1   3 -22    2.44    4.25
   1  -3  22   12.34    5.26
   1  -3  22    2.60    5.09
   1  -3  22    7.18    4.42
   1  -3  22    5.32    5.20
  -1   3 -23    9.82    5.16
  -1   3 -23   18.29    5.73
   1  -3  23    3.62    5.89
  -1   3 -23   11.98    5.98
  -1   3 -23   17.01    5.45
   1  -3  23   24.46    7.74
   1  -3  23    5.78    4.65
   1  -3  23   15.53    5.98
  -1   2  22  195.23   15.47
   1  -2 -22  210.16   15.47
   1  -2 -22  216.42   14.68
  -1   2  22  212.59   15.80
  -1   2  22  235.77   18.68
  -1   2  22  187.75   14.49
  -1   2  21   60.97    8.89
   1  -2 -21   71.62    9.02
   1  -2 -21   62.85    7.86
  -1   2  21   68.22    9.05
  -1   2  21   70.40   11.14
  -1   2  21   64.71    8.22
   1  -2 -20   72.74    9.09
  -1   2  20   74.66    9.37
  -1   2  20   75.12    9.18
  -1   2  20   67.90   10.28
  -1   2  20   87.41    9.18
   1  -2 -19  159.40   12.45
  -1   2  19  160.25    8.44
  -1   2  19  154.79   12.47
  -1   2  19  160.66   14.26
  -1   2  19  168.95   13.12
  -1   2  19  194.89   13.07
   1  -2 -18    2.45    3.54
  -1   2  18    0.82    3.57
  -1   2  18    4.42    2.31
  -1   2  18    2.19    4.17
  -1   2  18    7.05    4.23
  -1   2  18    6.88    3.74
   1  -2 -17  315.49   16.62
  -1   2  17  280.61   16.13
  -1   2  17  306.97   12.45
   1  -2 -17  282.25   12.19
  -1   2  17  298.36   17.03
  -1   2  17  304.42   18.62
  -1   2  17  324.96   16.30
   1  -2 -16  227.06   12.81
   1  -2 -16  234.65   13.53
  -1   2  16  221.16   13.36
  -1   2  16  196.71    9.70
  -1   2  16  222.46   10.73
   1  -2 -16  188.86    9.61
  -1   2  16  204.05   10.11
  -1   2  16  229.61   15.35
  -1   2  16  208.56   13.47
  -1   2  16  209.80   12.48
   1  -2 -15  388.71   17.17
   1  -2 -15  373.13   17.61
  -1   2  15  343.21   17.24
  -1   2  15  359.44   14.07
  -1   2  15  390.49   15.11
   1  -2 -15  356.71   14.09
  -1   2  15  381.64   18.45
  -1   2  15  395.95   17.43
  -1   2  15  374.76   14.45
  -1   2  15  412.00   20.31
   1  -2 -15  362.82   13.79
   1  -2 -14  458.76   18.61
   1  -2 -14  462.76   19.24
  -1   2  14  447.83   19.21
  -1   2  14  458.01   16.73
   1  -2 -14  514.23   17.84
  -1   2  14  442.78   16.06
   1  -2 -14  408.31   15.71
  -1   2  14  443.45   18.47
  -1   2  14  477.84   20.40
  -1   2  14  455.42   16.28
  -1   2  14  451.84   21.30
   1  -2 -14  447.13   15.52
   1  -2 -13  550.08   20.28
   1  -2 -13  534.74   20.82
  -1   2  13  536.85   20.81
  -1   2  13  501.30   17.64
   1  -2 -13  553.64   19.26
  -1   2  13  533.88   18.36
   1  -2 -13  511.62   17.70
  -1   2  13  552.47   23.18
  -1   2  13  499.17   17.64
  -1   2  13  532.79   20.20
  -1   2  13  582.55   22.11
   1  -2 -13  508.90   16.89
   1  -2 -12  574.84   20.59
   1  -2 -12  577.69   21.28
  -1   2  12  559.80   21.01
  -1   2  12  568.79   18.62
  -1   2  12  555.08   18.92
   1  -2 -12  577.38   20.04
   1  -2 -12  557.08   18.55
  -1   2  12  583.34   20.65
  -1   2  12  583.71   22.12
  -1   2  12  587.53   18.81
  -1   2  12  569.78   23.08
   1  -2 -12  547.74   17.56
   1  -2 -11   18.73    3.10
   1  -2 -11   21.71    3.64
  -1   2  11   15.92    3.28
  -1   2  11   18.14    2.80
   1  -2 -11   17.99    3.36
   1  -2 -11   16.66    2.87
  -1   2  11   20.52    2.73
  -1   2  11   20.35    3.59
  -1   2  11   15.44    3.72
  -1   2  11   13.93    3.05
   1  -2 -11   16.32    2.32
   1  -2 -10   91.23    6.23
   1  -2 -10   86.53    6.40
  -1   2  10   80.67    6.15
   1  -2 -10   87.92    6.31
  -1   2  10   90.70    5.64
   1  -2 -10   86.89    5.47
   1  -2 -10   88.42    5.68
  -1   2  10   88.65    5.38
  -1   2  10   88.77    6.87
  -1   2  10   89.07    6.10
  -1   2  10   98.28    7.70
   1  -2 -10   89.00    4.72
  -1   2  10   94.73    6.13
   1  -2  -9   55.69    4.65
   1  -2  -9   60.58    5.06
  -1   2   9   53.52    2.59
  -1   2   9   60.58    4.97
   1  -2  -9   62.45    4.87
  -1   2   9   53.32    4.23
   1  -2  -9   57.94    2.65
   1  -2  -9   68.42    5.44
   1  -2  -9   61.87    4.33
   1  -2  -9   70.62    4.71
  -1   2   9   49.75    4.00
  -1   2   9   54.45    5.62
  -1   2   9   62.85    4.77
   1  -2  -9   67.69    3.74
  -1   2   9   62.47    4.73
  -1   2   9   59.41    2.37
   1  -2  -8  589.97   18.84
   1  -2  -8  567.26   19.62
  -1   2   8  609.56   18.40
   1  -2  -8  572.80   15.74
  -1   2   8  609.15   19.08
  -1   2   8  576.73   15.92
  -1   2   8  588.81   15.25
   1  -2  -8  586.68   19.32
   1  -2  -8  593.63   15.41
   1  -2  -8  583.83   17.85
   1  -2  -8  579.52   18.11
  -1   2   8  649.63   21.12
  -1   2   8  598.57   18.63
  -1   2   8  582.17   18.02
  -1   2   8  572.77   18.56
   1  -2  -8  599.20   16.54
  -1   2   8  571.97   15.32
  -1   2   7 1471.15   39.26
   1  -2  -7 1431.75   37.08
   1  -2  -7 1485.76   41.04
  -1   2   7 1497.02   39.64
   1  -2  -7 1489.17   40.32
   1  -2  -7 1493.91   36.63
  -1   2   7 1475.87   36.48
   1  -2  -7 1476.53   39.05
   1  -2  -7 1457.08   38.81
  -1   2   7 1462.39   39.28
  -1   2   7 1548.61   41.83
  -1   2   7 1490.96   39.06
  -1   2   7 1500.07   37.24
  -1   2   7 1479.10   36.60
   1  -2  -7 1508.00   37.23
  -1   2   6 1125.17   30.49
   1  -2  -6 1133.13   32.26
   1  -2  -6 1100.01   28.97
  -1   2   6 1122.76   30.53
  -1   2   6 1112.77   28.33
   1  -2  -6 1151.81   31.40
   1  -2  -6 1102.95   28.44
   1  -2  -6 1108.09   30.21
   1  -2  -6 1130.23   30.11
   1  -2  -6 1119.27   30.11
  -1   2   6 1135.01   30.36
  -1   2   6 1140.76   30.30
   1  -2  -6 1149.36   29.88
  -1   2   6 1155.05   32.33
  -1   2   6 1131.65   28.42
  -1   2   6 1151.43   28.85
   1  -2  -6 1174.68   28.53
   1  -2  -5 2783.58   72.12
   1  -2  -5 2833.75   69.32
  -1   2   5 2886.90   70.14
  -1   2   5 2837.52   68.61
   1  -2  -5 2769.52   68.66
   1  -2  -5 2853.01   71.02
  -1   2   5 2786.05   70.17
   1  -2  -5 2868.61   70.10
   1  -2  -5 2830.90   69.73
   1  -2  -5 2867.33   70.03
   1  -2  -5 3003.70   69.69
  -1   2   5 2727.22   69.73
  -1   2   5 2869.66   71.65
  -1   2   5 2743.96   70.19
   1  -2  -5 2910.63   68.18
  -1   2   5 2857.38   68.92
  -1   2   5 2796.36   68.61
   1  -2  -4 1324.08   34.05
  -1   2   4 1330.19   33.99
  -1   2   4 1323.86   33.37
   1  -2  -4 1299.00   33.40
   1  -2  -4 1353.49   35.17
  -1   2   4 1377.29   34.57
   1  -2  -4 1322.85   33.78
   1  -2  -4 1380.79   34.39
   1  -2  -4 1344.18   33.64
  -1   2   4 1330.60   33.83
   1  -2  -4 1372.13   32.43
  -1   2   4 1336.07   33.35
  -1   2   4 1300.10   34.69
   1  -2  -3  231.33    7.82
  -1   2   3  240.53    7.35
   1  -2  -3  226.44    7.27
   1  -2  -3  236.54    8.27
  -1   2   3  238.76    7.24
   1  -2  -3  224.11    7.03
  -1   2   3  234.53    7.92
   1  -2  -3  253.46    7.91
  -1   2   3  233.66    7.09
   1  -2  -3  238.43    7.00
  -1   2   3  251.43    7.33
  -1   2   3  244.72    8.10
   1  -2  -2  869.76   21.20
  -1   2   2  871.19   21.28
  -1   2   2  888.21   22.72
   1  -2  -2  875.04   22.86
   1  -2  -2  837.10   22.06
   1  -2  -2  869.93   21.85
  -1   2   2  844.67   21.15
   1  -2  -2  834.53   21.08
   1  -2  -2  876.10   22.79
  -1   2   1  496.39   14.02
   1  -2  -1  508.38   13.77
   1  -2  -1  515.22   13.41
   1  -2  -1  522.67   14.46
   1  -2  -1  491.32   13.80
  -1   2   1  496.31   13.93
  -1   2   1  516.38   12.97
  -1   2   0 2567.15   61.23
   1  -2   0 2541.99   61.17
   1  -2   0 2473.56   60.94
  -1   2   0 2462.21   61.09
  -1   2   0 2604.61   61.84
   1  -2   0 2498.24   61.83
  -1   2  -1 1312.59   32.00
  -1   2  -1 1332.42   32.74
  -1   2  -1 1285.30   32.51
   1  -2   1 1289.91   32.38
   1  -2   1 1334.08   32.43
  -1   2  -2 1202.01   29.51
   1  -2   2 1167.95   29.45
   1  -2   2 1165.51   29.54
  -1   2  -2 1189.46   29.66
   1  -2   2 1196.14   29.56
  -1   2  -2 1167.87   29.62
  -1   2  -2 1172.26   29.02
  -1   2  -2 1182.48   29.59
  -1   2  -2 1157.67   29.40
  -1   2  -2 1190.13   29.74
   1  -2   2 1162.39   29.35
   1  -2   2 1188.06   29.65
  -1   2  -2 1173.44   29.67
  -1   2  -2 1204.72   29.57
   1  -2   3   70.31    2.89
  -1   2  -3   71.98    3.37
   1  -2   3   66.24    3.20
  -1   2  -3   72.89    3.41
  -1   2  -3   73.26    3.44
   1  -2   3   68.12    3.56
   1  -2   3   70.33    3.16
  -1   2  -3   71.09    3.11
  -1   2  -3   68.42    3.07
   1  -2   3   70.81    3.24
  -1   2  -3   76.18    3.30
   1  -2   3   73.15    3.63
   1  -2   3   68.46    3.38
   1  -2   3   75.94    3.25
  -1   2  -3   71.10    2.92
  -1   2  -3   71.08    3.58
  -1   2  -3   75.58    3.15
  -1   2  -4  117.78    4.78
  -1   2  -4  112.37    4.82
   1  -2   4  115.60    4.41
  -1   2  -4  106.11    4.70
  -1   2  -4  115.44    4.57
   1  -2   4  113.38    4.70
   1  -2   4  108.14    4.17
  -1   2  -4  106.47    4.11
   1  -2   4  120.54    5.36
  -1   2  -4  111.11    4.63
  -1   2  -4  118.93    4.75
   1  -2   4  111.81    4.89
   1  -2   4  115.14    4.64
  -1   2  -4  120.44    4.89
  -1   2  -4  109.28    4.45
   1  -2   4  118.39    4.49
  -1   2  -4  105.22    5.09
  -1   2  -4  121.49    4.51
  -1   2  -4  109.42    3.88
  -1   2  -4  119.56    4.27
  -1   2  -5   57.02    3.42
  -1   2  -5   62.16    3.56
   1  -2   5   60.39    3.25
   1  -2   5   55.84    3.07
  -1   2  -5   59.87    3.31
   1  -2   5   59.76    2.77
  -1   2  -5   56.77    2.67
   1  -2   5   54.43    3.86
  -1   2  -5   61.61    3.61
  -1   2  -5   58.92    3.43
   1  -2   5   60.77    3.68
   1  -2   5   59.32    3.39
  -1   2  -5   61.22    3.31
  -1   2  -5   63.96    3.56
  -1   2  -5   57.92    3.92
   1  -2   5   61.60    3.41
  -1   2  -5   55.38    3.24
  -1   2  -5   56.39    2.80
  -1   2  -5   59.42    2.76
  -1   2  -6    7.40    1.56
   1  -2   6    7.37    1.49
  -1   2  -6    9.07    1.57
  -1   2  -6    9.92    1.74
  -1   2  -6    4.82    1.44
   1  -2   6    4.67    1.12
  -1   2  -6    7.47    1.49
  -1   2  -6    8.62    1.10
   1  -2   6    6.99    1.06
  -1   2  -6    9.19    1.85
  -1   2  -6    9.14    1.68
   1  -2   6    8.48    1.68
   1  -2   6    6.86    1.94
  -1   2  -6    7.29    1.50
  -1   2  -6    9.66    1.80
   1  -2   6    6.65    1.59
   1  -2   6    5.78    1.62
  -1   2  -6    6.42    1.51
  -1   2  -6    6.05    1.42
  -1   2  -6    6.65    1.91
   1  -2   6    8.84    1.70
  -1   2  -6   12.09    1.45
  -1   2  -6    7.65    1.10
  -1   2  -7  513.17   15.95
   1  -2   7  497.66   15.32
  -1   2  -7  503.42   15.57
  -1   2  -7  509.78   15.94
   1  -2   7  497.86   13.92
  -1   2  -7  510.18   15.24
   1  -2   7  531.36   15.19
  -1   2  -7  517.51   15.15
   1  -2   7  502.76   13.49
  -1   2  -7  506.73   13.36
  -1   2  -7  521.61   16.11
   1  -2   7  505.77   16.96
  -1   2  -7  511.39   15.77
  -1   2  -7  511.91   15.31
   1  -2   7  511.23   15.71
   1  -2   7  500.29   16.19
   1  -2   7  504.54   15.80
   1  -2   7  486.18   16.54
  -1   2  -7  506.34   15.53
  -1   2  -7  502.99   15.25
  -1   2  -7  505.66   16.88
  -1   2  -7  500.46   13.62
  -1   2  -7  505.34   14.82
  -1   2  -8 1372.88   36.49
  -1   2  -8 1333.03   36.33
   1  -2   8 1315.13   35.57
  -1   2  -8 1386.82   36.17
   1  -2   8 1313.23   33.77
  -1   2  -8 1376.33   35.33
   1  -2   8 1311.12   33.20
  -1   2  -8 1322.52   35.26
   1  -2   8 1415.03   35.30
   1  -2   8 1318.26   32.81
  -1   2  -8 1369.11   36.56
   1  -2   8 1377.71   37.92
  -1   2  -8 1347.13   36.20
   1  -2   8 1353.49   36.85
  -1   2  -8 1359.94   35.51
   1  -2   8 1365.46   36.45
  -1   2  -8 1329.63   35.36
  -1   2  -8 1324.75   35.87
  -1   2  -8 1372.23   37.66
   1  -2   8 1311.24   37.19
  -1   2  -8 1283.70   33.04
  -1   2  -9  850.60   24.10
  -1   2  -9  843.38   24.03
   1  -2   9  840.17   21.30
   1  -2   9  866.42   22.58
   1  -2   9  879.14   24.00
  -1   2  -9  814.93   21.38
  -1   2  -9  810.05   21.87
   1  -2   9  858.86   26.94
  -1   2  -9  878.13   25.29
   1  -2   9  869.37   25.88
  -1   2  -9  875.91   24.52
   1  -2   9  892.35   25.66
  -1   2  -9  897.76   26.71
  -1   2  -9  887.16   25.05
  -1   2  -9  861.03   24.28
   1  -2   9  864.13   26.36
  -1   2  -9  832.37   25.25
  -1   2  -9  874.28   25.18
  -1   2 -10  435.47   15.74
   1  -2  10  424.45   17.06
   1  -2  10  455.83   16.36
  -1   2 -10  447.50   14.87
  -1   2 -10  429.22   15.48
  -1   2 -10  424.26   14.59
   1  -2  10  464.52   17.00
   1  -2  10  462.41   16.12
   1  -2  10  461.71   18.26
  -1   2 -10  420.20   14.40
   1  -2  10  469.02   14.51
   1  -2  10  425.66   12.82
  -1   2 -11   99.71    6.68
  -1   2 -11  120.17    7.06
  -1   2 -11  112.79    6.30
   1  -2  11   94.74    6.91
   1  -2  11  108.44    7.09
  -1   2 -11  105.75    6.11
   1  -2  11  100.35    8.14
   1  -2  11  109.83    7.53
   1  -2  11  114.84    5.87
  -1   2 -11  106.01    6.00
  -1   2 -12  160.57    8.97
  -1   2 -12  157.10    9.07
  -1   2 -12  148.44    8.61
   1  -2  12  170.31    9.51
  -1   2 -12  164.31    7.98
   1  -2  12  164.99    9.87
   1  -2  12  149.62    8.90
   1  -2  12  159.94   10.63
   1  -2  12  167.86    7.61
  -1   2 -12  144.32    7.56
  -1   2 -13    9.77    2.42
   1  -2  13    9.20    3.41
  -1   2 -13    7.73    2.83
   1  -2  13   13.15    3.41
  -1   2 -13   16.46    3.45
  -1   2 -13   15.06    3.32
   1  -2  13    7.20    3.46
   1  -2  13    8.42    3.18
  -1   2 -13   10.88    2.64
  -1   2 -13    9.46    2.83
  -1   2 -14  197.63   10.78
  -1   2 -14  209.57   11.15
  -1   2 -14  181.84   10.65
   1  -2  14  202.68   11.55
   1  -2  14  203.97   13.09
  -1   2 -14  186.17    9.37
   1  -2  14  221.99   11.72
   1  -2  14  210.14   12.11
  -1   2 -14  197.19    9.43
  -1   2 -15   26.86    3.17
   1  -2  15   28.57    5.11
   1  -2  15   26.65    4.87
  -1   2 -15   32.82    4.96
   1  -2  15   36.78    5.16
   1  -2  15   35.70    6.06
  -1   2 -15   23.06    3.66
  -1   2 -15   27.61    4.49
  -1   2 -15   28.85    4.66
  -1   2 -16   51.98    4.18
   1  -2  16   46.78    6.47
  -1   2 -16   67.91    6.70
   1  -2  16   65.31    6.87
   1  -2  16   57.88    7.93
   1  -2  16   60.81    6.73
  -1   2 -16   54.43    6.46
  -1   2 -16   64.90    6.84
  -1   2 -17  494.90   20.33
  -1   2 -17  476.31   20.24
  -1   2 -17  467.71   20.82
   1  -2  17  428.88   21.71
  -1   2 -17  468.65   19.84
   1  -2  17  480.25   21.05
   1  -2  17  462.83   21.41
   1  -2  17  469.41   23.35
   1  -2  17  482.82   20.58
  -1   2 -17  432.00   14.89
  -1   2 -18    0.68    3.82
  -1   2 -18    2.74    3.03
  -1   2 -18    2.26    3.88
   1  -2  18    3.65    4.76
  -1   2 -18    3.91    3.86
   1  -2  18   -2.29    3.66
   1  -2  18   10.56    5.43
   1  -2  18    3.57    3.61
   1  -2  18   -0.84    4.03
  -1   2 -19    6.57    3.56
  -1   2 -19    5.06    3.60
  -1   2 -19    0.80    3.79
   1  -2  19   -0.97    4.38
  -1   2 -19    0.69    3.68
   1  -2  19    3.25    3.51
   1  -2  19   10.55    4.00
   1  -2  19    2.25    4.29
   1  -2  19   -0.90    3.70
  -1   2 -20    6.14    3.82
  -1   2 -20    2.32    3.71
  -1   2 -20   -0.85    4.08
   1  -2  20    3.08    5.02
  -1   2 -20    5.87    3.95
   1  -2  20    0.86    3.88
   1  -2  20    3.97    3.95
   1  -2  20    5.97    5.62
   1  -2  20   -0.95    3.81
  -1   2 -21   39.99    6.98
  -1   2 -21   33.16    6.15
   1  -2  21   23.88    6.60
  -1   2 -21   25.20    6.68
  -1   2 -21   31.76    6.43
   1  -2  21   22.43    5.62
   1  -2  21   27.74    7.66
   1  -2  21   24.02    6.50
  -1   2 -22   65.47    8.42
  -1   2 -22   66.89    8.60
   1  -2  22   67.34   10.12
  -1   2 -22   71.14    9.15
  -1   2 -22   69.83    8.50
   1  -2  22   69.14    8.40
   1  -2  22   67.58   10.64
   1  -2  22   64.22    9.20
  -1   2 -23   49.39    7.44
  -1   2 -23   47.58    7.63
  -1   2 -23   56.12    8.25
   1  -2  23   28.62    8.08
  -1   2 -23   50.71    8.33
  -1   2 -23   48.32    7.42
   1  -2  23   43.83    7.28
   1  -2  23   33.28    8.93
   1  -2  23   48.50    8.46
  -1   1  23  113.19   12.42
   1  -1 -23  133.00   12.81
   1  -1 -23  143.37   12.13
  -1   1  23  124.41   12.55
  -1   1  23  131.26   12.44
  -1   1  22  159.60   14.03
   1  -1 -22  169.79   13.75
   1  -1 -22  166.61   12.61
  -1   1  22  128.30   12.20
  -1   1  22  140.00   12.75
  -1   1  21  102.03   10.81
   1  -1 -21  110.42   10.93
   1  -1 -21  113.10   10.06
  -1   1  21   80.75   10.02
  -1   1  21  115.43   10.92
  -1   1  20  154.41    8.42
  -1   1  20  145.72   12.56
   1  -1 -20  146.55   12.08
   1  -1 -20  150.09   11.50
  -1   1  20  177.54   13.28
  -1   1  20  141.12   11.85
  -1   1  19   23.49    3.42
   1  -1 -19   24.66    5.51
  -1   1  19   15.14    5.09
   1  -1 -19   18.28    4.70
  -1   1  19   16.65    5.14
  -1   1  19   16.49    4.72
  -1   1  18  202.90   13.84
  -1   1  18  210.08    9.98
   1  -1 -18  176.65   10.00
  -1   1  18  178.50   12.59
  -1   1  18  205.05   13.64
   1  -1 -18  203.01   13.45
  -1   1  17  165.14   11.97
  -1   1  17  150.13    8.50
   1  -1 -17  149.61    8.94
  -1   1  17  175.87   11.77
  -1   1  17  156.71   11.71
   1  -1 -17  158.41   11.55
  -1   1  16  201.69   12.83
  -1   1  16  204.05    9.93
   1  -1 -16  214.11   10.66
  -1   1  16  201.42   12.89
  -1   1  16  214.36   12.74
   1  -1 -16  206.97   12.75
  -1   1  15  238.50   13.79
  -1   1  15  277.52   12.10
  -1   1  15  232.05   10.90
   1  -1 -15  235.16   11.49
  -1   1  15  267.38   13.82
  -1   1  15  262.82   14.30
  -1   1  15  280.89   16.37
   1  -1 -15  264.83   14.05
   1  -1 -14  473.20   18.63
   1  -1 -14  473.62   19.40
  -1   1  14  458.72   19.50
  -1   1  14  460.32   16.60
  -1   1  14  452.51   16.88
   1  -1 -14  442.24   16.94
  -1   1  14  476.29   21.64
  -1   1  14  474.86   19.13
  -1   1  14  488.88   20.12
   1  -1 -14  458.23   16.06
   1  -1 -13  126.31    8.41
   1  -1 -13  138.15    9.24
  -1   1  13  152.07    9.72
  -1   1  13  152.68    7.90
  -1   1  13  135.30    7.79
   1  -1 -13  138.84    7.99
  -1   1  13  143.09    9.61
  -1   1  13  131.69   10.33
  -1   1  13  148.24    7.20
  -1   1  13  138.75    8.95
   1  -1 -13  143.44    7.29
   1  -1 -12    5.38    2.30
   1  -1 -12    1.00    2.26
  -1   1  12    7.67    3.02
  -1   1  12    2.03    1.74
  -1   1  12    2.49    1.95
  -1   1  12    2.71    2.17
   1  -1 -12    4.46    2.30
  -1   1  12    0.66    2.59
  -1   1  12    3.24    1.54
  -1   1  12    2.70    2.82
  -1   1  12    2.36    2.26
   1  -1 -12    3.34    1.82
   1  -1 -11  256.52   11.58
   1  -1 -11  244.18   11.85
  -1   1  11  272.71   12.35
  -1   1  11  244.88   10.55
   1  -1 -11  273.94   11.27
  -1   1  11  253.29   10.50
   1  -1 -11  243.29   10.82
  -1   1  11  238.04   11.21
  -1   1  11  263.71   13.53
  -1   1  11  264.19   12.51
  -1   1  11  246.89    9.65
  -1   1  11  262.47   11.89
   1  -1 -11  251.88    9.80
  -1   1  11  268.68   11.14
   1  -1 -10  317.25   12.95
   1  -1 -10  329.67   13.47
  -1   1  10  338.90   13.63
  -1   1  10  323.64   12.22
   1  -1 -10  356.83   12.97
  -1   1  10  320.49   11.99
  -1   1  10  308.52   12.71
   1  -1 -10  314.79   12.09
   1  -1 -10  317.54   12.44
  -1   1  10  312.75   14.60
  -1   1  10  330.64   13.97
  -1   1  10  333.64   13.22
  -1   1  10  319.02   11.18
  -1   1  10  325.33   12.42
   1  -1  -9 1150.09   32.20
   1  -1  -9 1108.91   32.52
  -1   1   9 1140.41   32.68
  -1   1   9 1047.17   30.77
   1  -1  -9 1197.67   32.22
  -1   1   9 1106.76   31.28
   1  -1  -9 1135.11   31.15
  -1   1   9 1089.29   31.91
   1  -1  -9 1069.17   31.36
  -1   1   9 1135.97   34.33
  -1   1   9 1120.25   32.17
  -1   1   9 1135.37   30.07
  -1   1   9 1158.72   33.30
  -1   1   9 1118.51   31.52
   1  -1  -8 2343.26   59.14
   1  -1  -8 2296.43   59.59
  -1   1   8 2270.93   59.36
   1  -1  -8 2310.30   59.32
  -1   1   8 2275.96   58.47
   1  -1  -8 2250.90   58.11
  -1   1   8 2278.10   58.89
   1  -1  -8 2174.40   58.52
  -1   1   8 2258.15   60.11
  -1   1   8 2351.27   61.46
  -1   1   8 2251.42   57.15
  -1   1   8 2395.70   59.26
  -1   1   8 2321.28   58.70
   1  -1  -7  371.97   12.76
   1  -1  -7  375.18    9.75
   1  -1  -7  385.23   13.23
  -1   1   7  364.04    9.65
  -1   1   7  376.59   12.98
  -1   1   7  370.58   12.51
   1  -1  -7  378.84   13.27
   1  -1  -7  368.71   12.64
  -1   1   7  368.95   12.60
   1  -1  -7  378.29   12.25
  -1   1   7  369.31   14.16
  -1   1   7  364.11   11.48
  -1   1   7  364.71   12.62
  -1   1   7  378.92   12.59
   1  -1  -6  935.30   25.52
   1  -1  -6  927.74   22.90
  -1   1   6  906.36   25.15
  -1   1   6  905.07   22.76
   1  -1  -6  936.22   25.98
  -1   1   6  949.57   25.68
  -1   1   6  908.90   22.49
   1  -1  -6  879.66   25.32
  -1   1   6  903.95   25.21
   1  -1  -6  950.58   25.00
  -1   1   6  949.14   22.57
  -1   1   6  926.60   25.35
  -1   1   6  936.36   24.30
  -1   1   6  936.16   26.99
  -1   1   6  847.90   25.05
  -1   1   6  927.34   25.37
   1  -1  -6  886.68   26.09
  -1   1   6  915.68   23.10
  -1   1   5  262.54    7.78
  -1   1   5  281.70    9.34
   1  -1  -5  269.11    7.66
   1  -1  -5  274.01   10.11
   1  -1  -5  272.61    9.57
  -1   1   5  272.23    7.53
  -1   1   5  269.18    9.01
   1  -1  -5  285.18    9.53
   1  -1  -5  261.39    8.78
  -1   1   5  270.18    8.42
  -1   1   5  268.38    9.02
   1  -1  -5  261.03    9.12
  -1   1   5  265.94    9.06
   1  -1  -4   29.14    2.26
  -1   1   4   29.59    2.20
   1  -1  -4   31.20    1.83
  -1   1   4   28.51    1.84
   1  -1  -4   29.74    2.86
  -1   1   4   29.26    1.63
   1  -1  -4   29.12    2.41
   1  -1  -4   35.46    1.69
   1  -1  -4   31.52    2.62
  -1   1   4   31.69    2.21
  -1   1   4   26.17    1.91
  -1   1   4   27.92    2.08
  -1   1   4   31.08    1.47
   1  -1  -3  360.26    9.76
  -1   1   3  363.16   10.70
  -1   1   3  357.06    9.79
   1  -1  -3  361.00   10.81
   1  -1  -3  370.70   10.92
  -1   1   3  364.07   10.08
   1  -1  -3  366.69   10.07
   1  -1  -3  365.43   11.67
  -1   1   3  382.96   10.29
  -1   1   3  356.52   10.38
  -1   1   2    4.41    0.97
   1  -1  -2    3.56    0.85
   1  -1  -2    4.16    0.74
   1  -1  -2    5.34    1.23
  -1   1   2    3.92    0.74
   1  -1  -2    3.83    1.33
   1  -1  -2    4.59    0.95
   1  -1  -1 5060.81  121.61
  -1   1   1 5115.82  121.59
   1  -1  -1 5121.09  121.49
   1  -1  -1 5109.38  121.65
   1  -1  -1 5353.91  121.98
  -1   1   1 5167.88  121.93
  -1   1   1 5041.76  121.02
   1  -1  -1 5103.87  122.70
   1  -1  -1 5065.34  121.81
  -1   1   0 1504.23   25.21
  -1   1   0 1547.52   24.85
   1  -1   0 1454.29   24.65
   1  -1   0 1522.78   24.53
   1  -1   0 1453.66   24.25
   1  -1   0 1394.10   24.49
  -1   1  -1 2205.96   51.60
  -1   1  -1 2174.90   52.00
  -1   1  -1 2123.85   51.81
  -1   1  -1 2101.93   51.77
   1  -1   1 2107.19   51.92
  -1   1  -1 2202.78   51.95
  -1   1  -1 2158.84   52.35
  -1   1  -1 2174.77   52.10
   1  -1   1 2117.99   52.07
  -1   1  -1 2139.16   51.62
  -1   1  -1 2193.18   52.13
   1  -1   1 2249.62   52.11
  -1   1  -1 2151.16   52.01
   1  -1   1 2155.59   51.97
  -1   1  -1 2192.60   51.87
   1  -1   1 2148.47   52.05
  -1   1  -1 2155.02   51.98
  -1   1  -1 2204.18   52.28
   1  -1   1 2198.85   52.29
  -1   1  -2  547.87   14.63
  -1   1  -2  582.19   14.58
  -1   1  -2  576.17   14.86
  -1   1  -2  578.22   15.02
  -1   1  -2  573.90   14.93
  -1   1  -2  589.18   15.04
  -1   1  -2  586.58   14.78
   1  -1   2  584.84   15.44
  -1   1  -2  577.40   14.74
   1  -1   2  572.94   15.09
   1  -1   2  591.35   15.15
  -1   1  -2  577.28   15.03
   1  -1   2  574.40   15.15
  -1   1  -2  578.80   15.68
  -1   1  -2  572.40   15.24
   1  -1   2  547.43   15.25
  -1   1  -2  596.78   15.14
  -1   1  -2  616.86   15.46
   1  -1   3  851.86   21.64
  -1   1  -3  848.25   21.65
  -1   1  -3  860.32   21.51
  -1   1  -3  842.35   21.38
   1  -1   3  844.08   21.35
   1  -1   3  846.21   22.77
  -1   1  -3  869.33   22.66
  -1   1  -3  870.07   21.96
   1  -1   3  870.30   22.31
   1  -1   3  867.99   22.43
  -1   1  -3  879.68   22.28
  -1   1  -3  871.69   22.35
  -1   1  -3  910.17   22.59
   1  -1   3  870.70   22.68
  -1   1  -3  879.11   23.14
  -1   1  -3  869.67   22.36
  -1   1  -3  859.79   21.96
  -1   1  -3  844.73   22.10
  -1   1  -4 3877.67   94.89
  -1   1  -4 3917.17   95.09
   1  -1   4 4043.20   93.63
  -1   1  -4 3892.06   93.63
  -1   1  -4 4062.89   95.74
   1  -1   4 4003.82   96.06
  -1   1  -4 3904.94   93.93
   1  -1   4 3892.28   93.84
  -1   1  -4 3779.14   94.15
   1  -1   4 3910.95   95.42
  -1   1  -4 3991.68   95.17
   1  -1   4 3997.64   95.26
  -1   1  -4 3990.94   95.34
   1  -1   4 3739.07   95.64
  -1   1  -4 3993.53   95.13
  -1   1  -4 3999.50   96.22
  -1   1  -4 4098.57   95.52
  -1   1  -4 3892.02   94.70
  -1   1  -5  983.23   26.35
  -1   1  -5  987.72   26.21
  -1   1  -5  951.58   24.23
  -1   1  -5 1026.89   26.98
   1  -1   5  980.40   27.21
  -1   1  -5  967.59   25.93
   1  -1   5  995.64   26.74
  -1   1  -5 1045.30   26.48
   1  -1   5 1003.67   26.47
   1  -1   5  976.91   26.65
  -1   1  -5  988.11   27.48
  -1   1  -5  998.62   26.68
  -1   1  -5 1010.02   26.23
   1  -1   5 1010.21   27.06
  -1   1  -5  991.13   26.55
  -1   1  -5 1014.74   25.37
   1  -1   5  991.74   24.43
   1  -1   5 1035.04   25.22
  -1   1  -5  964.75   25.26
  -1   1  -5  970.33   24.55
   1  -1   6   16.99    1.65
  -1   1  -6   19.66    1.81
  -1   1  -6   15.24    1.70
   1  -1   6   14.16    2.33
  -1   1  -6   16.49    1.07
   1  -1   6   17.04    2.26
  -1   1  -6   16.60    2.11
  -1   1  -6   17.95    2.43
  -1   1  -6   16.13    2.08
  -1   1  -6   16.81    1.92
   1  -1   6   12.58    2.14
  -1   1  -6   14.71    2.19
  -1   1  -6   14.40    2.05
   1  -1   6   12.95    2.10
  -1   1  -6   18.95    2.66
  -1   1  -6   12.93    1.92
  -1   1  -6   17.86    2.21
  -1   1  -6   14.85    1.97
  -1   1  -7 1701.22   43.19
   1  -1   7 1736.55   42.87
  -1   1  -7 1737.23   44.20
  -1   1  -7 1738.18   45.17
   1  -1   7 1711.92   45.02
  -1   1  -7 1723.98   44.07
  -1   1  -7 1705.37   44.69
   1  -1   7 1656.83   45.36
   1  -1   7 1734.43   45.24
  -1   1  -7 1669.51   43.94
  -1   1  -7 1740.40   45.97
  -1   1  -7 1713.53   44.48
  -1   1  -7 1649.94   44.49
  -1   1  -8   24.71    2.47
   1  -1   8   25.30    2.26
  -1   1  -8   30.54    2.85
  -1   1  -8   25.65    2.87
   1  -1   8   26.67    3.23
   1  -1   8   38.53    3.60
  -1   1  -8   21.62    2.63
  -1   1  -8   25.26    3.22
  -1   1  -8   21.97    3.33
  -1   1  -8   22.27    2.66
   1  -1   8   22.38    3.03
  -1   1  -8   24.74    3.04
  -1   1  -8   29.85    3.26
  -1   1  -8   24.04    2.76
   1  -1   9  902.37   24.52
  -1   1  -9  881.77   24.99
  -1   1  -9  940.91   26.87
   1  -1   9  885.90   27.06
  -1   1  -9  923.99   26.05
  -1   1  -9  901.81   26.15
  -1   1  -9  911.37   26.12
  -1   1  -9  874.83   27.69
  -1   1  -9  917.22   26.71
  -1   1  -9  866.47   25.66
   1  -1   9  938.98   27.79
   1  -1   9  921.49   27.49
  -1   1  -9  898.37   26.72
  -1   1  -9  907.19   26.56
  -1   1 -10  345.06   12.11
   1  -1  10  369.47   11.72
   1  -1  10  347.14   14.05
  -1   1 -10  361.04   12.96
  -1   1 -10  366.95   13.15
   1  -1  10  375.56   14.67
   1  -1  10  335.97   14.04
  -1   1 -10  332.70   12.62
  -1   1 -10  357.68   13.59
  -1   1 -10  354.29   13.67
   1  -1  11   34.45    2.93
  -1   1 -11   27.79    2.99
   1  -1  11   23.79    3.54
   1  -1  11   24.18    3.80
  -1   1 -11   27.67    3.35
   1  -1  11   31.68    4.13
  -1   1 -11   28.38    3.42
  -1   1 -11   27.14    3.67
  -1   1 -11   32.72    3.84
  -1   1 -12   19.58    2.78
   1  -1  12   17.09    2.31
  -1   1 -12   25.35    2.76
   1  -1  12   23.57    4.02
  -1   1 -12   21.90    3.27
   1  -1  12   18.45    3.51
  -1   1 -12   25.83    3.36
   1  -1  12   21.87    3.84
  -1   1 -12   22.56    3.66
  -1   1 -12   17.10    3.35
  -1   1 -13   21.04    3.07
   1  -1  13   19.99    2.64
   1  -1  13   16.59    3.98
  -1   1 -13   20.92    2.85
  -1   1 -13   15.79    3.46
   1  -1  13   26.57    4.19
  -1   1 -13   15.72    3.03
   1  -1  13   22.27    4.04
  -1   1 -13   18.27    3.61
  -1   1 -13   12.12    3.28
  -1   1 -14   22.40    4.11
  -1   1 -14   20.31    3.87
   1  -1  14   18.71    2.65
  -1   1 -14   21.20    4.25
   1  -1  14   19.59    4.53
  -1   1 -14   21.15    3.81
   1  -1  14   27.72    4.43
  -1   1 -14   26.44    3.80
   1  -1  14   18.23    3.99
  -1   1 -14   26.95    3.00
   1  -1  14   26.20    4.60
  -1   1 -15   81.36    7.20
  -1   1 -15   77.97    7.23
   1  -1  15   81.78    8.34
  -1   1 -15   72.95    6.54
   1  -1  15   81.80    7.55
   1  -1  15   75.52    7.25
   1  -1  15   65.67    7.10
  -1   1 -15   73.23    4.89
  -1   1 -16  239.24   12.95
  -1   1 -16  235.35   13.26
   1  -1  16  228.58   14.27
  -1   1 -16  256.65   12.99
  -1   1 -16  213.49   10.44
   1  -1  16  234.63   13.38
   1  -1  16  243.05   14.04
   1  -1  16  239.92   13.68
  -1   1 -16  210.39    9.21
  -1   1 -17  198.51   12.21
  -1   1 -17  223.75   13.37
   1  -1  17  211.69   14.26
  -1   1 -17  208.65   12.22
  -1   1 -17  180.29    9.51
   1  -1  17  219.53   13.10
   1  -1  17  209.25   13.06
   1  -1  17  214.32   13.53
  -1   1 -17  183.29    8.39
  -1   1 -18   66.90    7.40
  -1   1 -18   73.37    7.46
   1  -1  18   51.47    8.02
  -1   1 -18   67.65    7.83
  -1   1 -18   76.12    7.59
   1  -1  18   61.62    7.56
   1  -1  18   75.00    8.33
  -1   1 -19  118.78    9.73
  -1   1 -19   98.46    9.17
   1  -1  19  100.98   10.57
  -1   1 -19   85.91    9.25
  -1   1 -19   89.43    8.58
   1  -1  19   96.65    9.41
   1  -1  19  102.13   10.04
  -1   1 -20   30.21    5.93
  -1   1 -20   21.82    5.12
   1  -1  20   22.43    6.20
  -1   1 -20   17.84    5.41
  -1   1 -20   22.88    5.18
   1  -1  20   25.54    7.30
   1  -1  20   34.09    6.32
   1  -1  20   28.26    5.99
  -1   1 -21   69.56    8.13
  -1   1 -21   60.80    8.05
   1  -1  21   77.34   10.29
  -1   1 -21   78.20    9.09
  -1   1 -21   65.20    7.92
   1  -1  21   72.35    8.72
   1  -1  21   77.06   10.79
   1  -1  21   64.64    9.05
  -1   1 -22   84.08    9.24
  -1   1 -22  102.84   10.12
   1  -1  22   73.38   10.85
  -1   1 -22   95.74   10.64
  -1   1 -22   78.33    8.97
   1  -1  22   75.14    9.50
   1  -1  22   90.39   12.17
   1  -1  22   69.84    9.38
  -1   0  23   95.16   11.44
   1   0 -23   62.60    8.83
   1   0 -23   73.00    8.75
  -1   0  23   55.57    8.79
  -1   0  23   89.22   12.19
  -1   0  23   68.38    9.37
  -1   0  22    4.27    5.13
   1   0 -22    0.99    4.77
   1   0 -22    5.90    4.26
  -1   0  22    2.67    6.03
  -1   0  22   -4.71    5.57
  -1   0  22    3.95    4.47
  -1   0  21   12.19    6.01
   1   0 -21   10.35    4.85
   1   0 -21   16.91    4.83
  -1   0  21   18.10    5.67
  -1   0  21    8.86    6.19
  -1   0  21   14.08    5.28
  -1   0  20   21.50    3.74
  -1   0  20   21.12    5.96
   1   0 -20   18.77    5.37
   1   0 -20   21.34    5.43
  -1   0  20   23.34    5.83
  -1   0  20   23.96    5.33
   1   0 -19  208.33   14.05
  -1   0  19  215.02   14.69
   1   0 -19  220.08   13.49
  -1   0  19  222.91   14.35
  -1   0  19  228.79   14.50
  -1   0  19  222.86   10.92
   1   0 -18  372.18   18.77
  -1   0  18  375.66   19.56
   1   0 -18  395.70   18.29
   1   0 -18  342.25   15.78
  -1   0  18  369.10   18.82
  -1   0  18  377.26   18.82
  -1   0  18  386.73   15.21
   1   0 -17  279.73   15.49
  -1   0  17  275.45   15.85
   1   0 -17  275.26   14.40
   1   0 -17  248.37   12.75
  -1   0  17  268.73   15.13
  -1   0  17  244.13   14.51
  -1   0  17  279.91   12.26
   1   0 -16  265.31   14.68
  -1   0  16  254.51   14.89
   1   0 -16  259.38   13.68
   1   0 -16  229.59   12.29
  -1   0  16  272.50   14.01
  -1   0  16  270.61   14.56
  -1   0  16  268.73   14.61
  -1   0  16  276.43   12.06
  -1   0  15  161.14   10.96
  -1   0  15  167.51    8.84
  -1   0  15  148.14    9.80
   1   0 -15  145.28    9.20
  -1   0  15  146.39   10.14
  -1   0  15  151.27   10.39
   1   0 -15  165.63   10.80
  -1   0  14  139.33    9.87
  -1   0  14  138.29    7.92
  -1   0  14  136.90    8.88
   1   0 -14  133.55    8.66
  -1   0  14  162.81   10.00
  -1   0  14  141.16    9.59
   1   0 -14  136.36    9.39
  -1   0  13   69.09    6.87
  -1   0  13   68.35    5.52
  -1   0  13   62.92    5.13
  -1   0  13   66.51    5.91
  -1   0  13   65.38    6.16
  -1   0  13   63.04    6.20
   1   0 -13   70.03    6.50
   1   0 -12  430.13   17.12
  -1   0  12  403.33   17.05
  -1   0  12  426.74   15.27
  -1   0  12  449.84   15.68
  -1   0  12  409.23   16.17
   1   0 -12  388.50   13.60
  -1   0  12  410.14   16.84
  -1   0  12  426.07   16.78
  -1   0  12  406.41   15.05
   1   0 -11  327.90   13.87
  -1   0  11  309.99   13.88
   1   0 -11  340.39   12.36
  -1   0  11  325.71   13.35
  -1   0  11  323.29   12.49
   1   0 -11  312.22   12.39
  -1   0  11  348.35   12.89
   1   0 -11  294.06   10.98
  -1   0  11  328.27   13.81
  -1   0  11  339.01   14.04
  -1   0  11  332.76   12.51
   1   0 -10   18.94    3.37
  -1   0  10   12.88    2.37
  -1   0  10   19.30    2.93
  -1   0  10   17.01    2.76
   1   0 -10   16.98    2.53
  -1   0  10   14.57    2.61
  -1   0  10   14.23    2.99
   1   0 -10   16.65    2.59
   1   0 -10   20.56    2.68
   1   0 -10   14.91    2.15
  -1   0  10   20.83    3.23
  -1   0  10   18.22    3.08
   1   0 -10   17.64    1.43
  -1   0  10   13.62    2.40
  -1   0   9  871.00   26.38
   1   0  -9  878.40   24.44
  -1   0   9  852.55   25.33
   1   0  -9  886.55   24.58
  -1   0   9  900.06   24.80
   1   0  -9  803.11   21.36
  -1   0   9  889.96   26.28
  -1   0   9  912.37   26.17
   1   0  -9  817.15   23.13
  -1   0   9  855.78   25.32
   1   0  -9  842.83   24.81
  -1   0   9  872.63   25.03
  -1   0   9  864.56   25.07
  -1   0   8   19.60    2.70
   1   0  -8   29.94    2.84
   1   0  -8   23.31    1.46
  -1   0   8   26.23    2.75
  -1   0   8   25.66    3.05
   1   0  -8   25.99    2.27
  -1   0   8   30.28    2.21
  -1   0   8   26.25    3.27
   1   0  -8   26.04    2.90
  -1   0   8   21.92    2.78
  -1   0   8   25.61    2.94
  -1   0   8   26.09    3.12
  -1   0   7   24.14    2.66
  -1   0   7   27.80    3.14
  -1   0   7   31.53    1.63
  -1   0   7   34.51    3.13
   1   0  -7   27.56    2.84
  -1   0   7   30.51    2.90
  -1   0   7   30.98    1.49
  -1   0   7   31.56    2.10
   1   0  -7   28.17    2.19
  -1   0   7   35.38    3.20
  -1   0   7   32.30    3.28
   1   0  -7   27.46    2.66
  -1   0   7   30.19    2.93
   1   0  -7   29.73    1.49
  -1   0   7   32.46    2.79
  -1   0   6   28.07    2.66
  -1   0   6   25.28    2.93
   1   0  -6   22.94    2.52
  -1   0   6   25.95    2.74
  -1   0   6   26.17    1.59
  -1   0   6   27.53    2.47
   1   0  -6   28.27    2.36
  -1   0   6   21.08    2.27
  -1   0   6   27.14    1.77
   1   0  -6   21.18    1.73
  -1   0   6   32.69    2.88
  -1   0   6   23.95    2.41
   1   0  -5 1385.90   36.45
  -1   0   5 1433.69   37.18
  -1   0   5 1439.46   34.55
  -1   0   5 1401.69   34.24
   1   0  -5 1447.92   34.23
  -1   0   5 1398.74   34.51
   1   0  -5 1402.98   35.81
  -1   0   5 1416.52   36.11
   1   0  -5 1334.87   34.63
  -1   0   5 1457.06   34.58
  -1   0   5 1428.43   36.26
  -1   0   4 3742.71   91.30
   1   0  -4 3813.32   91.10
  -1   0   4 3763.99   91.09
  -1   0   4 3896.12   92.33
  -1   0   4 3790.14   92.53
  -1   0   4 3850.21   91.31
  -1   0   4 3857.62   93.52
   1   0  -4 3742.18   92.80
   1   0  -3  794.80   19.48
  -1   0   3  778.47   19.58
  -1   0   3  772.95   19.38
  -1   0   3  794.88   19.55
  -1   0   3  756.09   19.97
   1   0  -3  780.12   20.56
  -1   0   3  779.76   19.87
   1   0  -2 2159.89   51.60
  -1   0   2 2135.87   51.59
  -1   0   2 2124.50   52.27
   1   0  -2 2120.51   52.23
  -1   0   2 2165.38   51.39
  -1   0   1 1227.05   30.80
   1   0  -1 1249.99   30.80
   1   0  -1 1231.35   31.29
  -1   0   1 1266.92   31.37
   1   0  -1 1292.37   30.71
  -1   0   0  337.19    4.86
   1   0   0  326.92    4.94
   1   0   0  308.28    4.82
   1   0   0  311.69    4.58
   1   0   0  296.66    5.11
   1   0   1  500.92   13.50
  -1   0  -1  502.41   13.50
  -1   0  -1  484.16   13.42
  -1   0  -1  532.32   13.25
   1   0   1  483.89   13.43
  -1   0  -1  533.95   13.45
  -1   0  -1  509.73   13.21
   1   0   1  493.42   13.12
  -1   0  -1  509.93   13.09
   1   0   1  492.14   13.30
  -1   0  -1  514.33   13.33
  -1   0  -1  501.91   13.11
  -1   0  -1  515.15   13.47
  -1   0  -1  517.19   13.65
   1   0   1  511.02   13.48
  -1   0  -1  516.71   13.49
   1   0   1  527.37   13.54
  -1   0  -1  540.11   13.15
   1   0   2  590.20   15.91
  -1   0  -2  599.81   15.75
  -1   0  -2  574.64   15.81
   1   0   2  604.13   16.09
  -1   0  -2  605.08   15.87
  -1   0  -2  598.37   15.23
   1   0   2  592.47   15.83
  -1   0  -2  598.10   15.95
  -1   0  -2  532.41   14.97
   1   0   2  604.13   15.70
  -1   0  -2  594.65   15.63
  -1   0  -2  574.10   15.65
   1   0   2  599.13   15.78
  -1   0  -2  592.36   15.60
   1   0   2  599.65   15.67
   1   0   2  596.50   16.32
  -1   0  -2  618.05   16.03
  -1   0  -2  599.61   16.28
   1   0   2  601.81   16.03
  -1   0  -2  618.87   15.96
  -1   0  -2  621.41   15.10
   1   0   3  694.13   19.79
  -1   0  -3  766.42   19.62
  -1   0  -3  724.73   19.92
   1   0   3  751.13   18.58
   1   0   3  742.34   20.13
  -1   0  -3  746.41   19.78
   1   0   3  755.71   19.87
  -1   0  -3  727.10   18.67
  -1   0  -3  724.81   18.50
   1   0   3  736.45   19.72
  -1   0  -3  728.28   19.62
  -1   0  -3  756.13   19.62
  -1   0  -3  757.02   19.60
   1   0   3  747.74   19.74
   1   0   3  748.63   20.63
  -1   0  -3  722.09   19.75
  -1   0  -3  750.91   20.44
   1   0   3  737.69   19.74
  -1   0  -3  736.23   19.82
  -1   0  -3  746.62   19.98
  -1   0  -3  743.40   18.48
   1   0   4  137.92    4.33
  -1   0  -4  137.17    4.38
  -1   0  -4  142.11    5.46
   1   0   4  131.32    5.73
  -1   0  -4  140.23    5.64
  -1   0  -4  142.11    5.85
   1   0   4  145.78    4.38
  -1   0  -4  149.29    5.82
  -1   0  -4  136.78    4.53
  -1   0  -4  135.83    4.32
   1   0   4  131.10    5.65
  -1   0  -4  136.02    5.59
  -1   0  -4  147.65    5.65
   1   0   4  143.78    6.48
  -1   0  -4  144.32    6.30
  -1   0  -4  145.86    5.96
  -1   0  -4  142.44    5.71
  -1   0  -4  142.66    4.33
  -1   0  -5  644.51   17.11
  -1   0  -5  692.98   19.43
  -1   0  -5  686.09   19.24
  -1   0  -5  677.68   16.84
  -1   0  -5  656.12   17.40
   1   0   5  657.04   16.99
   1   0   5  695.71   17.40
  -1   0  -5  693.06   19.06
   1   0   5  674.31   19.29
   1   0   5  641.37   19.36
  -1   0  -5  689.76   19.10
  -1   0  -5  691.77   19.15
  -1   0  -5  682.84   19.57
   1   0   5  687.75   19.12
   1   0   5  678.52   20.47
  -1   0  -5  683.40   20.15
  -1   0  -5  688.07   18.75
  -1   0  -5  673.21   19.12
  -1   0  -5  644.97   16.87
  -1   0  -6 3933.63   93.48
  -1   0  -6 3822.54   93.97
  -1   0  -6 3694.58   90.93
  -1   0  -6 3659.62   91.22
  -1   0  -6 4008.52   94.32
  -1   0  -6 3968.52   94.45
  -1   0  -6 3810.95   92.06
  -1   0  -6 3753.54   91.46
   1   0   6 3986.79   92.02
   1   0   6 3789.26   91.52
   1   0   6 3834.30   94.35
  -1   0  -6 3854.44   93.87
  -1   0  -6 3896.74   95.33
   1   0   6 3870.47   96.05
   1   0   6 3866.46   94.67
   1   0   6 3939.26   93.93
  -1   0  -6 3883.30   94.51
  -1   0  -6 3863.23   93.85
  -1   0  -6 3993.03   94.16
  -1   0  -6 3785.75   93.94
  -1   0  -7  321.01   11.62
  -1   0  -7  333.64   11.19
  -1   0  -7  348.79   12.05
  -1   0  -7  341.59   12.11
   1   0   7  326.12    9.63
  -1   0  -7  321.92    9.38
  -1   0  -7  302.41    9.97
   1   0   7  329.46   12.01
  -1   0  -7  345.97   12.17
   1   0   7  334.73   12.55
  -1   0  -7  324.98   11.61
  -1   0  -7  330.46   11.53
  -1   0  -7  324.87   12.54
   1   0   7  337.20   11.56
   1   0   7  345.68   12.40
   1   0   7  309.99   13.07
  -1   0  -7  328.08   11.68
  -1   0  -8 1648.79   43.14
  -1   0  -8 1656.74   44.64
  -1   0  -8 1681.62   43.88
  -1   0  -8 1698.42   44.89
  -1   0  -8 1658.22   44.85
  -1   0  -8 1618.25   42.49
  -1   0  -8 1760.50   41.58
   1   0   8 1645.21   41.90
  -1   0  -8 1666.50   44.29
   1   0   8 1694.02   45.32
   1   0   8 1669.19   45.87
   1   0   8 1682.42   47.28
  -1   0  -8 1662.98   44.23
  -1   0  -8 1660.81   44.54
  -1   0  -8 1679.49   45.08
   1   0   8 1728.19   44.40
  -1   0  -8 1732.44   46.23
   1   0   8 1661.04   45.46
  -1   0  -8 1691.03   44.79
  -1   0  -9 1427.50   39.36
  -1   0  -9 1468.14   39.61
  -1   0  -9 1449.29   39.37
  -1   0  -9 1456.35   39.59
  -1   0  -9 1441.02   38.78
   1   0   9 1415.69   39.81
  -1   0  -9 1370.65   37.31
  -1   0  -9 1430.79   38.32
  -1   0  -9 1420.11   39.21
  -1   0  -9 1403.26   38.64
   1   0   9 1407.96   40.13
   1   0   9 1469.47   38.84
  -1   0  -9 1434.50   39.64
   1   0   9 1427.34   42.16
  -1   0  -9 1427.16   39.10
  -1   0  -9 1417.33   39.11
  -1   0  -9 1458.53   40.83
   1   0   9 1463.97   40.73
   1   0   9 1381.00   36.21
  -1   0 -10   39.05    4.09
  -1   0 -10   29.86    3.64
   1   0  10   42.80    2.86
   1   0  10   45.28    4.46
  -1   0 -10   38.55    4.22
  -1   0 -10   39.09    3.93
  -1   0 -10   32.80    3.64
   1   0  10   39.56    3.88
   1   0  10   39.24    4.58
   1   0  10   27.74    4.62
  -1   0 -10   42.60    4.26
   1   0  10   47.12    4.72
  -1   0 -10   40.03    4.08
  -1   0 -10   43.68    3.84
  -1   0 -10   41.82    3.34
  -1   0 -11  227.92   10.68
  -1   0 -11  211.47   10.47
  -1   0 -11  215.92   10.57
   1   0  11  226.28   11.72
   1   0  11  229.10    8.13
   1   0  11  219.01   10.87
   1   0  11  218.32   11.39
   1   0  11  239.48   11.48
   1   0  11  228.95    9.99
  -1   0 -11  208.15    9.78
   1   0  11  216.55   12.35
  -1   0 -11  216.84    8.84
  -1   0 -11  211.62    9.55
  -1   0 -12    9.03    2.89
  -1   0 -12    8.03    2.77
  -1   0 -12    7.45    2.79
   1   0  12    1.13    2.34
   1   0  12    7.81    1.70
   1   0  12    6.94    2.63
  -1   0 -12    5.39    1.90
   1   0  12    7.61    3.67
   1   0  12    5.17    2.29
  -1   0 -12    2.61    2.29
   1   0  12    5.43    2.66
   1   0  12    5.75    2.69
  -1   0 -12    5.14    2.12
  -1   0 -12    3.17    1.78
  -1   0 -13   56.34    5.53
  -1   0 -13   67.13    6.04
  -1   0 -13   58.39    5.91
   1   0  13   64.83    6.75
   1   0  13   58.94    3.86
  -1   0 -13   54.17    4.35
   1   0  13   61.14    6.12
   1   0  13   70.29    7.58
   1   0  13   58.47    6.15
  -1   0 -13   63.64    5.44
   1   0  13   67.76    6.68
  -1   0 -13   59.51    4.44
  -1   0 -14  328.60   14.92
  -1   0 -14  327.00   14.98
  -1   0 -14  338.50   15.35
   1   0  14  363.12   17.05
   1   0  14  345.96   11.42
  -1   0 -14  304.21   11.73
   1   0  14  332.85   15.44
   1   0  14  302.08   17.09
   1   0  14  331.21   15.96
  -1   0 -14  307.90   11.89
   1   0  14  358.33   16.37
  -1   0 -15   45.71    5.51
  -1   0 -15   45.21    5.61
   1   0  15   46.51    6.73
  -1   0 -15   49.73    6.05
  -1   0 -15   44.75    3.95
   1   0  15   45.09    6.01
  -1   0 -15   45.98    3.98
   1   0  15   43.68    5.68
  -1   0 -16  116.01    8.79
  -1   0 -16  110.65    8.55
  -1   0 -16   96.49    8.47
   1   0  16  108.15    9.89
  -1   0 -16   87.65    5.53
   1   0  16  114.12    9.51
   1   0  16  101.49    8.79
  -1   0 -17    4.67    3.20
  -1   0 -17    1.97    2.85
   1   0  17    4.20    3.64
  -1   0 -17    1.41    3.25
  -1   0 -17   -0.62    3.15
   1   0  17    6.22    3.87
   1   0  17    6.23    4.01
  -1   0 -18   43.28    6.15
   1   0  18   32.32    6.59
  -1   0 -18   32.44    5.98
  -1   0 -18   37.84    5.73
   1   0  18   39.86    6.71
  -1   0 -19   -0.75    3.40
   1   0  19   -0.96    4.14
  -1   0 -19   -0.81    3.72
  -1   0 -19   -1.41    3.25
   1   0  19    8.69    4.25
   1   0  19   -1.77    4.08
  -1   0 -20  291.92   16.24
   1   0  20  238.44   17.13
  -1   0 -20  249.55   16.03
  -1   0 -20  296.35   16.06
   1   0  20  321.55   18.12
   1   0  20  259.69   16.71
  -1   0 -21   73.50    8.58
  -1   0 -21   89.73    9.36
   1   0  21   62.87    9.59
  -1   0 -21   65.90    8.59
  -1   0 -21   85.56    8.80
   1   0  21   70.34    9.15
   1   0  21   62.08    8.75
  -1   0 -22  116.09   10.82
  -1   0 -22  120.55   10.98
   1   0  22   96.14   11.52
  -1   0 -22  101.85   10.65
  -1   0 -22   88.69    9.49
   1   0  22  132.13   12.12
   1   0  22   89.94   10.48
  -1  -1  23   14.78    6.48
   1   1 -23   16.57    5.83
   1   1 -23   14.87    5.67
  -1  -1  23   19.20    7.39
  -1  -1  23   22.79    5.91
  -1  -1  23   21.00    6.52
  -1  -1  22   18.45    6.10
   1   1 -22    8.88    4.65
   1   1 -22   13.37    5.13
  -1  -1  22   12.33    5.02
  -1  -1  22   10.48    5.81
  -1  -1  22   14.02    5.07
  -1  -1  21    4.12    5.47
   1   1 -21    6.58    5.06
   1   1 -21    4.79    4.17
  -1  -1  21   -0.85    3.91
  -1  -1  21   13.67    6.18
  -1  -1  21    3.80    4.65
  -1  -1  20   40.71    5.00
   1   1 -20   14.21    5.17
  -1  -1  20   37.01    7.11
   1   1 -20   28.80    5.94
  -1  -1  20   37.95    6.49
  -1  -1  20   36.39    7.85
  -1  -1  20   24.24    5.73
   1   1 -19  125.28   10.84
  -1  -1  19  131.94   11.63
   1   1 -19  127.92   10.18
   1   1 -19  106.30    8.86
  -1  -1  19  112.67    9.87
  -1  -1  19  144.90   11.00
  -1  -1  19  141.27   12.98
  -1  -1  19  122.28   10.84
  -1  -1  19  133.60    8.52
   1   1 -18  153.45   11.51
  -1  -1  18  150.89   12.05
   1   1 -18  130.64    9.98
   1   1 -18  128.64    9.36
  -1  -1  18  134.26   10.32
  -1  -1  18  126.47   10.89
  -1  -1  18  126.74   10.25
  -1  -1  18  143.61   12.52
  -1  -1  18  140.36    8.67
   1   1 -17  114.08    9.70
  -1  -1  17   87.73    9.40
   1   1 -17  112.76    8.91
  -1  -1  17  104.20    8.91
  -1  -1  17  119.78   11.01
  -1  -1  17  103.88    8.88
  -1  -1  17  120.20    9.71
  -1  -1  17  115.70    7.63
   1   1 -16   81.94    7.87
  -1  -1  16   80.01    8.42
   1   1 -16   67.15    6.85
  -1  -1  16   67.28    7.14
  -1  -1  16   69.83    8.66
  -1  -1  16   80.57    7.62
  -1  -1  16   81.33    7.84
  -1  -1  16   81.44    6.45
   1   1 -15  102.71    8.48
  -1  -1  15   92.62    8.68
  -1  -1  15  109.64    8.27
   1   1 -15  122.97    8.50
  -1  -1  15  123.57    9.12
  -1  -1  15  109.85    9.98
  -1  -1  15   91.35    7.79
  -1  -1  15  117.39    7.53
   1   1 -14   13.49    3.68
   1   1 -14   14.18    3.35
  -1  -1  14   19.96    3.74
  -1  -1  14   15.27    4.12
  -1  -1  14   15.82    3.72
  -1  -1  14    9.09    3.97
   1   1 -14   10.14    2.36
  -1  -1  14    7.61    3.03
  -1  -1  14   14.44    3.13
   1   1 -13  303.40    9.07
  -1  -1  13  344.53   13.01
  -1  -1  13  332.12   15.59
   1   1 -13  350.29   14.50
  -1  -1  13  323.92   14.34
  -1  -1  13  351.77   15.23
   1   1 -13  335.09   11.56
  -1  -1  13  322.95   14.40
  -1  -1  13  342.14   16.76
  -1  -1  13  340.95   13.51
  -1  -1  13  340.38   13.42
  -1  -1  12  492.29   16.41
   1   1 -12  447.94   12.71
  -1  -1  12  442.57   18.47
   1   1 -12  495.92   16.18
  -1  -1  12  479.50   17.80
  -1  -1  12  478.10   17.00
   1   1 -12  485.58   17.10
  -1  -1  12  510.23   17.33
  -1  -1  12  522.00   20.68
   1   1 -12  461.31   14.75
  -1  -1  12  500.24   18.77
  -1  -1  12  511.36   18.33
   1   1 -12  493.56   17.82
   1   1 -11  156.61    8.47
   1   1 -11  152.29    5.16
  -1  -1  11  163.54    7.65
  -1  -1  11  160.61    8.58
   1   1 -11  161.68    7.50
  -1  -1  11  172.22    8.95
   1   1 -11  149.32    6.49
  -1  -1  11  151.68    9.74
  -1  -1  11  187.34    9.53
  -1  -1  11  155.70    8.15
   1   1 -11  166.07    8.26
  -1  -1  11  166.44    8.36
  -1  -1  10  534.34   17.49
  -1  -1  10  504.28   17.31
   1   1 -10  508.62   17.16
  -1  -1  10  503.94   13.18
  -1  -1  10  492.31   12.94
   1   1 -10  527.95   17.66
   1   1 -10  539.90   16.85
  -1  -1  10  533.71   17.70
   1   1 -10  535.83   16.34
  -1  -1  10  530.34   18.30
  -1  -1  10  525.71   17.84
   1   1 -10  502.27   14.96
  -1  -1  10  543.14   16.57
  -1  -1   9  196.77    5.97
  -1  -1   9  202.93    9.00
  -1  -1   9  192.20    8.76
   1   1  -9  188.09    8.56
[truncated: 3,048,563 more chars]
