# Supplementary material for: Solid State and Solution Structures of Lanthanide Nitrate Complexes of Tris-(1-napthylphosphine oxide)
Source: Molecules. 2024 May 30;29(11):2580. doi: 10.3390/molecules29112580 (PMC11173986; doi:10.3390/molecules29112580)
Supplement: Supplementary file 1 [file molecules-29-02580-s001.zip › molecules-3017195-supplementary/Revised Supplementary information and CIFS and cif checks/Er.cif]

data_2023ncs0627_1a
_audit_creation_date               2023-10-12
_audit_creation_method
;
Olex2 1.3
(compiled 2020.11.12 svn.r5f609507 for OlexSys, GUI svn.r6408)
;
_shelx_SHELXL_version_number       '2018/3'
loop_
  _audit_author_name
  _audit_author_email
  _audit_author_address
 'Platt, A.' a.platt@staffs.ac.uk
;
Staffordshire University
School of Justice, Security and Sustainability
Leek Road
Stoke on Trent
ST4 2DF
UK
;
 'McCormick McPherson, L.J.' L.J.McCormick@soton.ac.uk
;
University of Southampton
National Crystallography Service
University Road
Southampton
SO17 1BJ
UK
;

_audit_contact_author_address      ?
_audit_contact_author_email        ?
_audit_contact_author_name         ''
_audit_contact_author_phone        ?
_publ_contact_author_id_orcid      ?
_publ_section_references
;
Dolomanov, O.V., Bourhis, L.J., Gildea, R.J, Howard, J.A.K. & Puschmann, H.
 (2009), J. Appl. Cryst. 42, 339-341.

Sheldrick, G.M. (2015). Acta Cryst. A71, 3-8.

Sheldrick, G.M. (2015). Acta Cryst. C71, 3-8.
;
_chemical_name_common              ?
_chemical_name_systematic          ?
_chemical_formula_moiety           'C60 H42 Er N3 O11 P2, 2(C30 H21 O P)'
_chemical_formula_sum              'C120 H84 Er N3 O13 P4'
_chemical_formula_weight           2067.04
_chemical_melting_point            ?
_chemical_oxdiff_formula           C120H84ErN3O13P4
_chemical_oxdiff_usercomment       ErNap3PO
loop_
  _atom_type_symbol
  _atom_type_description
  _atom_type_scat_dispersion_real
  _atom_type_scat_dispersion_imag
  _atom_type_scat_source
 'C' 'C' 0.0033 0.0016 'International Tables Vol C Tables 4.2.6.8 and 6.1.1.4'
 'H' 'H' 0.0000 0.0000 'International Tables Vol C Tables 4.2.6.8 and 6.1.1.4'
 'Er' 'Er' -0.2586 4.9576
 'International Tables Vol C Tables 4.2.6.8 and 6.1.1.4'
 'N' 'N' 0.0061 0.0033 'International Tables Vol C Tables 4.2.6.8 and 6.1.1.4'
 'O' 'O' 0.0106 0.0060 'International Tables Vol C Tables 4.2.6.8 and 6.1.1.4'
 'P' 'P' 0.1023 0.0942 'International Tables Vol C Tables 4.2.6.8 and 6.1.1.4'

_shelx_space_group_comment
;
The symmetry employed for this shelxl refinement is uniquely defined
by the following loop, which should always be used as a source of
symmetry information in preference to the above space-group names.
They are only intended as comments.
;
_space_group_crystal_system        'triclinic'
_space_group_IT_number             2
_space_group_name_H-M_alt          'P -1'
_space_group_name_Hall             '-P 1'
loop_
  _space_group_symop_operation_xyz
 'x, y, z'
 '-x, -y, -z'

_cell_length_a                     12.07150(10)
_cell_length_b                     13.30700(10)
_cell_length_c                     16.30720(10)
_cell_angle_alpha                  94.5250(10)
_cell_angle_beta                   94.5320(10)
_cell_angle_gamma                  115.1750(10)
_cell_volume                       2344.83(3)
_cell_formula_units_Z              1
_cell_measurement_reflns_used      196816
_cell_measurement_temperature      100(2)
_cell_measurement_theta_max        30.5210
_cell_measurement_theta_min        1.7080
_shelx_estimated_absorpt_T_max     0.904
_shelx_estimated_absorpt_T_min     0.720
_exptl_absorpt_coefficient_mu      1.034
_exptl_absorpt_correction_T_max    0.927
_exptl_absorpt_correction_T_min    0.783
_exptl_absorpt_correction_type     analytical
_exptl_absorpt_process_details
;
CrysAlisPro 1.171.42.99a (Rigaku Oxford Diffraction, 2023)
Analytical numeric absorption correction using a multifaceted crystal
model based on expressions derived by R.C. Clark & J.S. Reid.
(Clark, R. C. & Reid, J. S. (1995). Acta Cryst. A51, 887-897)
Empirical absorption correction using spherical harmonics,
implemented in SCALE3 ABSPACK scaling algorithm.
;
_exptl_absorpt_special_details     ?
_exptl_crystal_colour              'pale yellow'
_exptl_crystal_colour_modifier     pale
_exptl_crystal_colour_primary      yellow
_exptl_crystal_density_diffrn      1.464
_exptl_crystal_density_meas        ?
_exptl_crystal_density_method      ?
_exptl_crystal_description         irregular
_exptl_crystal_F_000               1057
loop_
  _exptl_crystal_face_index_h
  _exptl_crystal_face_index_k
  _exptl_crystal_face_index_l
  _exptl_crystal_face_perp_dist
 -7 8 -20 0.1042
 -5 -13 10 0.1148
 7 -8 20 0.1083
 11 6 6 0.1504
 2 13 -15 0.1141
 -13 12 13 0.0153
 0 3 -23 0.0923
 14 -14 7 0.0833
 17 -8 0 0.1127
 7 -6 -21 0.0861
 2 -18 -1 0.1224
 14 -13 -10 0.0779
 10 -19 0 0.1007
 15 -15 1 0.0627

_exptl_crystal_recrystallization_method 
 'The material was recrystallised from --- by as supplied'
_exptl_crystal_size_max            0.34
_exptl_crystal_size_mid            0.21
_exptl_crystal_size_min            0.1
loop_
  _exptl_oxdiff_crystal_face_indexfrac_h
  _exptl_oxdiff_crystal_face_indexfrac_k
  _exptl_oxdiff_crystal_face_indexfrac_l
  _exptl_oxdiff_crystal_face_x
  _exptl_oxdiff_crystal_face_y
  _exptl_oxdiff_crystal_face_z
 -6.5830 8.1612 -19.9894 -0.4502 0.6491 0.6131
 -4.9709 -12.9605 10.4223 -0.1143 0.1718 -0.9785
 6.6526 -8.0774 19.9738 0.4530 -0.6532 -0.6068
 10.6388 6.2614 6.3514 0.4980 -0.7253 0.4753
 2.2286 13.2343 -14.5782 -0.0364 0.0465 0.9983
 -13.2783 11.7216 12.6648 -0.8176 -0.5642 -0.1147
 -0.2927 2.6713 -22.8770 -0.0613 0.7946 0.6041
 14.1663 -14.4176 6.8953 0.9081 -0.1166 -0.4022
 16.9636 -8.4133 -0.0093 0.9856 -0.1287 0.1101
 6.6396 -5.8659 -20.8563 0.3981 0.8409 0.3665
 1.8334 -17.5412 -0.8438 0.2857 0.5952 -0.7510
 14.1084 -13.0569 -9.7664 0.8780 0.4785 0.0149
 9.6331 -18.5005 0.4944 0.7084 0.3836 -0.5924
 15.3026 -14.5069 1.2230 0.9648 0.0764 -0.2517

_exptl_transmission_factor_max     ?
_exptl_transmission_factor_min     ?
_diffrn_reflns_av_R_equivalents    0.0685
_diffrn_reflns_av_unetI/netI       0.0184
_diffrn_reflns_Laue_measured_fraction_full  1.000
_diffrn_reflns_Laue_measured_fraction_max  1.000
_diffrn_reflns_limit_h_max         17
_diffrn_reflns_limit_h_min         -17
_diffrn_reflns_limit_k_max         19
_diffrn_reflns_limit_k_min         -19
_diffrn_reflns_limit_l_max         23
_diffrn_reflns_limit_l_min         -23
_diffrn_reflns_number              332833
_diffrn_reflns_point_group_measured_fraction_full  1.000
_diffrn_reflns_point_group_measured_fraction_max  1.000
_diffrn_reflns_theta_full          25.242
_diffrn_reflns_theta_max           30.507
_diffrn_reflns_theta_min           1.704
_diffrn_ambient_environment        N~2~
_diffrn_ambient_temperature        100(2)
_diffrn_detector                   'Hybrid Pixel Array Detector'
_diffrn_detector_area_resol_mean   10.0000
_diffrn_detector_dtime             0.000
_diffrn_detector_type              'Rigaku, HyPix 6000'
_diffrn_measured_fraction_theta_full  1.000
_diffrn_measured_fraction_theta_max  1.000
_diffrn_measurement_details
;
List of Runs (angles in degrees, time in seconds):

  # Type    Start    End  Width  t~exp~   \w     \q     \k     \f   Frames
--------------------------------------------------------------------------
  1  \w    -94.00  -2.00   0.50    0.24    --  -16.53 -38.00-180.00  184
  2  \w    -94.00  -2.00   0.50    0.24    --  -16.53 -38.00-150.00  184
  3  \w    -94.00  -2.00   0.50    0.24    --  -16.53 -38.00-120.00  184
  4  \w    -94.00  -2.00   0.50    0.24    --  -16.53 -38.00 -90.00  184
  5  \w    -94.00  -2.00   0.50    0.24    --  -16.53 -38.00 -60.00  184
  6  \w    -94.00  -2.00   0.50    0.24    --  -16.53 -38.00   0.00  184
  7  \w    -94.00  -2.00   0.50    0.24    --  -16.53 -38.00 -30.00  184
  8  \w    -94.00  -2.00   0.50    0.24    --  -16.53 -38.00  30.00  184
  9  \w    -94.00  -2.00   0.50    0.24    --  -16.53 -38.00  60.00  184
 10  \w    -94.00  -2.00   0.50    0.24    --  -16.53 -38.00  90.00  184
 11  \w    -94.00  -2.00   0.50    0.24    --  -16.53 -38.00 120.00  184
 12  \w    -94.00  -2.00   0.50    0.24    --  -16.53 -38.00 150.00  184
 13  \w    -18.00  43.00   0.50    0.24    --   19.50 -77.00  60.00  122
 14  \w    -18.00  43.00   0.50    0.24    --   19.50 -77.00 -30.00  122
 15  \w    -55.00   6.00   0.50    0.24    --   19.50 -57.00 -60.00  122
 16  \w    -55.00  34.00   0.50    0.24    --   19.50 -57.00 -90.00  178
 17  \w    -55.00  34.00   0.50    0.24    --   19.50 -57.00-120.00  178
 18  \w    -55.00  34.00   0.50    0.24    --   19.50 -57.00-180.00  178
 19  \w    -55.00  34.00   0.50    0.24    --   19.50 -57.00-150.00  178
 20  \w    -61.00 -17.00   0.50    0.24    --   19.50 -19.00 -60.00   88
 21  \w    -61.00 -17.00   0.50    0.24    --   19.50 -19.00   0.00   88
 22  \w    -61.00 -17.00   0.50    0.24    --   19.50 -19.00  90.00   88
 23  \w    -61.00 -17.00   0.50    0.24    --   19.50 -19.00 120.00   88
 24  \w     21.00  64.00   0.50    0.24    --  -16.53  19.00   0.00   86
 25  \w     -5.00  21.00   0.50    0.24    --   19.50  80.00 128.97   52
 26  \w     -5.00  21.00   0.50    0.24    --   19.50  80.00 115.97   52
 27  \w     -2.00  26.00   0.50    0.24    --   19.50  75.00 -12.10   56
 28  \w      5.00  62.00   0.50    0.24    --   19.50  57.00-120.00  114
 29  \w     -5.00  21.00   0.50    0.24    --   19.50  80.00-137.65   52
 30  \w      5.00  62.00   0.50    0.24    --   19.50  57.00 -90.00  114
 31  \w      5.00  62.00   0.50    0.24    --   19.50  57.00 -60.00  114
 32  \w    -17.00  61.00   0.50    0.24    --  -16.53  38.00-120.00  156
 33  \w    -12.00  45.00   0.50    0.24    --   19.50 -83.00-149.00  114
 34  \w      5.00  97.00   0.50    0.24    --   19.50  38.00  30.00  184
 35  \w      5.00  97.00   0.50    0.24    --   19.50  38.00  30.00  184
 36  \w      5.00  97.00   0.50    0.24    --   19.50  38.00   0.00  184
 37  \w      5.00  97.00   0.50    0.24    --   19.50  38.00 -30.00  184
 38  \w      5.00  97.00   0.50    0.24    --   19.50  38.00-120.00  184
 39  \w      5.00  62.00   0.50    0.24    --   19.50  57.00  60.00  114
 40  \w      5.00  62.00   0.50    0.24    --   19.50  57.00 150.00  114
 41  \w      5.00  97.00   0.50    0.24    --   19.50  38.00 150.00  184
 42  \w      5.00  97.00   0.50    0.24    --   19.50  38.00 150.00  184
 43  \w      5.00  97.00   0.50    0.24    --   19.50  38.00 120.00  184
 44  \w      5.00  97.00   0.50    0.24    --   19.50  38.00  90.00  184
 45  \w      5.00  97.00   0.50    0.24    --   19.50  38.00  60.00  184
 46  \w      5.00  97.00   0.50    0.24    --   19.50  38.00  30.00  184
 47  \w     21.00 100.00   0.50    0.24    --   19.50  19.00  30.00  158
 48  \w      5.00  97.00   0.50    0.24    --   19.50  38.00 -60.00  184
 49  \w     21.00 100.00   0.50    0.24    --   19.50  19.00 -90.00  158
 50  \w      5.00  97.00   0.50    0.24    --   19.50  38.00 -90.00  184
 51  \w      5.00  97.00   0.50    0.24    --   19.50  38.00-150.00  184
 52  \w      5.00  97.00   0.50    0.24    --   19.50  38.00-180.00  184
 53  \w    -42.00  18.00   0.50    0.24    --  -16.53  83.00 -28.00  120
 54  \w    -73.00 -20.00   0.50    0.24    --  -16.53 139.00 -84.08  106
 55  \w    -72.00 -19.00   0.50    0.24    --  -16.53 138.00-172.42  106
 56  \w    -72.00 -19.00   0.50    0.24    --  -16.53 138.00-148.58  106
 57  \w    -72.00 -19.00   0.50    0.24    --  -16.53 138.00-112.81  106
 58  \w    -73.00 -20.00   0.50    0.24    --  -16.53 139.00 -32.79  106
 59  \w    -73.00 -20.00   0.50    0.24    --  -16.53 139.00  -4.29  106
 60  \w    -71.00 -18.00   0.50    0.24    --  -16.53 136.00  36.70  106
 61  \w    -71.00 -18.00   0.50    0.24    --  -16.53 136.00  71.81  106
 62  \w    -71.00 -18.00   0.50    0.24    --  -16.53 136.00  99.49  106
 63  \w    -73.00 -20.00   0.50    0.24    --  -16.53 139.00 141.41  106
 64  \w    -71.00 -18.00   0.50    0.24    --  -16.53 136.00 164.92  106
 65  \w    -53.00   2.00   0.50    0.24    --  -16.53 105.00 137.62  110
 66  \w    -48.00  10.00   0.50    0.24    --  -16.53  94.00 103.38  116
 67  \w    -47.00  11.00   0.50    0.24    --  -16.53  92.00  89.66  116
 68  \w    -71.00 -18.00   0.50    0.24    --  -16.53 136.00 -58.50  106
 69  \w    -70.00 -17.00   0.50    0.24    --  -16.53 135.00 -98.27  106
 70  \w    -71.00 -18.00   0.50    0.24    --  -16.53 136.00-126.02  106
;
_diffrn_measurement_device         'four-circle diffractometer'
_diffrn_measurement_device_details  'Rigaku, UG2 \k goniometer'
_diffrn_measurement_device_type   
 'Rigaku FRE+ equipped with VHF Varimax confocal mirrors and a UG2 goniometer and HyPix 6000 detector'
_diffrn_measurement_method         'profile data from \w-scans'
_diffrn_measurement_specimen_support  'MiTeGen MicroLoop'
_diffrn_orient_matrix_type        
 'CrysAlisPro convention (1999,Acta A55,543-557)'
_diffrn_orient_matrix_UB_11        0.0527358000
_diffrn_orient_matrix_UB_12        -0.0108138000
_diffrn_orient_matrix_UB_13        0.0007415000
_diffrn_orient_matrix_UB_21        -0.0248032000
_diffrn_orient_matrix_UB_22        -0.0346761000
_diffrn_orient_matrix_UB_23        -0.0384636000
_diffrn_orient_matrix_UB_31        0.0297617000
_diffrn_orient_matrix_UB_32        0.0469502000
_diffrn_orient_matrix_UB_33        -0.0213041000
_diffrn_radiation_collimation      0.2
_diffrn_radiation_monochromator    'Confocal mirrors, VHF Varimax'
_diffrn_radiation_probe            x-ray
_diffrn_radiation_type             'Mo K\a'
_diffrn_radiation_wavelength       0.71073
_diffrn_radiation_xray_symbol      K-L~3~
_diffrn_source                     'Rotating-anode X-ray tube'
_diffrn_source_current             55.0
_diffrn_source_power               2.475
_diffrn_source_target              Mo
_diffrn_source_type                'Rigaku 007 HF'
_diffrn_source_voltage             45.0
_reflns_Friedel_coverage           0.000
_reflns_Friedel_fraction_full      .
_reflns_Friedel_fraction_max       .
_reflns_number_gt                  13199
_reflns_number_total               14302
_reflns_odcompleteness_completeness  99.99
_reflns_odcompleteness_iscentric   1
_reflns_odcompleteness_theta       30.44
_reflns_special_details
;
 Reflections were merged by SHELXL according to the crystal
 class for the calculation of statistics and refinement.
 
 _reflns_Friedel_fraction is defined as the number of unique
 Friedel pairs measured divided by the number that would be
 possible theoretically, ignoring centric projections and
 systematic absences.
;
_reflns_threshold_expression       'I > 2\s(I)'
_computing_cell_refinement         'CrysAlisPro 1.171.42.99a (Rigaku OD, 2023)'
_computing_data_collection         'CrysAlisPro 1.171.42.99a (Rigaku OD, 2023)'
_computing_data_reduction          'CrysAlisPro 1.171.42.99a (Rigaku OD, 2023)'
_computing_molecular_graphics      'Olex2 1.3 (Dolomanov et al., 2009)'
_computing_publication_material    'Olex2 1.3 (Dolomanov et al., 2009)'
_computing_structure_refinement    'SHELXL 2018/3 (Sheldrick, 2015)'
_computing_structure_solution      'SHELXT 2018/2 (Sheldrick, 2018)'
_refine_diff_density_max           0.485
_refine_diff_density_min           -0.393
_refine_diff_density_rms           0.055
_refine_ls_extinction_coef         .
_refine_ls_extinction_method       none
_refine_ls_goodness_of_fit_ref     1.046
_refine_ls_hydrogen_treatment      constr
_refine_ls_matrix_type             full
_refine_ls_number_parameters       694
_refine_ls_number_reflns           14302
_refine_ls_number_restraints       0
_refine_ls_R_factor_all            0.0279
_refine_ls_R_factor_gt             0.0250
_refine_ls_restrained_S_all        1.046
_refine_ls_shift/su_max            0.002
_refine_ls_shift/su_mean           0.000
_refine_ls_structure_factor_coef   Fsqd
_refine_ls_weighting_details      
 'w=1/[\s^2^(Fo^2^)+(0.0353P)^2^+0.8765P] where P=(Fo^2^+2Fc^2^)/3'
_refine_ls_weighting_scheme        calc
_refine_ls_wR_factor_gt            0.0662
_refine_ls_wR_factor_ref           0.0675
_refine_special_details           
 'The Er centre and all three nitrate anions were found to be disordered, and have been modelled over two symmetry-related sites.'
_olex2_refinement_description
;
1. Fixed Uiso
 At 1.2 times of:
  All C(H) groups
2. Others
 Fixed Sof: Er1(0.5) O11(0.5) O12(0.5) O13(0.5) O21(0.5) O22(0.5) O23(0.5)
 O31(0.5) O32(0.5) O33(0.5) N10(0.5) N20(0.5) N30(0.5)
3.a Aromatic/amide H refined with riding coordinates:
 C2(H2), C3(H3), C4(H4), C6(H6), C7(H7), C8(H8), C9(H9), C12(H12), C13(H13),
 C14(H14), C16(H16), C17(H17), C18(H18), C19(H19), C22(H22), C23(H23), C24(H24),
  C26(H26), C27(H27), C28(H28), C29(H29), C32(H32), C33(H33), C34(H34),
 C36(H36), C37(H37), C38(H38), C39(H39), C42(H42), C43(H43), C44(H44), C46(H46),
  C47(H47), C48(H48), C49(H49), C52(H52), C53(H53), C54(H54), C56(H56),
 C57(H57), C58(H58), C59(H59)
;
_atom_sites_solution_hydrogens     geom
_atom_sites_solution_primary       dual
_atom_sites_solution_secondary     ?
loop_
  _atom_site_label
  _atom_site_type_symbol
  _atom_site_fract_x
  _atom_site_fract_y
  _atom_site_fract_z
  _atom_site_U_iso_or_equiv
  _atom_site_adp_type
  _atom_site_occupancy
  _atom_site_site_symmetry_order
  _atom_site_calc_flag
  _atom_site_refinement_flags_posn
  _atom_site_refinement_flags_adp
  _atom_site_refinement_flags_occupancy
  _atom_site_disorder_assembly
  _atom_site_disorder_group
 Er1 Er 0.50493(2) 0.48231(2) 0.00479(2) 0.01161(3) Uani 0.5 1 d . . P . .
 P1 P 0.78617(2) 0.70741(2) 0.12861(2) 0.01231(5) Uani 1 1 d . . . . .
 O1 O 0.66974(7) 0.62238(6) 0.07614(5) 0.01614(14) Uani 1 1 d . . . . .
 O11 O 0.39181(15) 0.58531(14) 0.03955(10) 0.0186(3) Uani 0.5 1 d . . P A -1
 O12 O 0.4169(2) 0.4845(3) 0.13039(14) 0.0209(4) Uani 0.5 1 d . . P A -1
 O13 O 0.32311(17) 0.58825(16) 0.15945(12) 0.0261(4) Uani 0.5 1 d . . P A -1
 O21 O 0.5756(2) 0.4616(2) -0.12641(13) 0.0210(4) Uani 0.5 1 d . . P A -1
 O22 O 0.53509(16) 0.60307(13) -0.09987(10) 0.0195(3) Uani 0.5 1 d . . P A -1
 O23 O 0.5706(2) 0.56211(16) -0.22449(11) 0.0288(4) Uani 0.5 1 d . . P A -1
 O31 O 0.45877(17) 0.30869(15) 0.05685(12) 0.0245(4) Uani 0.5 1 d . . P A -1
 O32 O 0.64294(17) 0.39576(14) 0.02564(12) 0.0240(3) Uani 0.5 1 d . . P A -1
 O33 O 0.5929(2) 0.24166(16) 0.07978(12) 0.0274(4) Uani 0.5 1 d . . P A -1
 N10 N 0.3749(2) 0.55371(18) 0.11174(13) 0.0177(4) Uani 0.5 1 d . . P A -1
 N20 N 0.5616(2) 0.5427(2) -0.15287(16) 0.0178(4) Uani 0.5 1 d . . P A -1
 N30 N 0.5655(2) 0.31189(17) 0.05517(12) 0.0205(4) Uani 0.5 1 d . . P A -1
 C1 C 0.81432(10) 0.84816(8) 0.11085(6) 0.01446(18) Uani 1 1 d . . . . .
 C2 C 0.93275(11) 0.92147(9) 0.10102(7) 0.0180(2) Uani 1 1 d . . . . .
 H2 H 0.996810 0.898037 0.106886 0.022 Uiso 1 1 calc R U . . .
 C3 C 0.96077(12) 1.03119(9) 0.08234(8) 0.0216(2) Uani 1 1 d . . . . .
 H3 H 1.043478 1.081694 0.077804 0.026 Uiso 1 1 calc R U . . .
 C4 C 0.86864(13) 1.06404(10) 0.07088(7) 0.0223(2) Uani 1 1 d . . . . .
 H4 H 0.886767 1.135601 0.054124 0.027 Uiso 1 1 calc R U . . .
 C5 C 0.74652(12) 0.99341(9) 0.08351(7) 0.0196(2) Uani 1 1 d . . . . .
 C6 C 0.65288(14) 1.03128(11) 0.07825(8) 0.0256(2) Uani 1 1 d . . . . .
 H6 H 0.670485 1.102454 0.060926 0.031 Uiso 1 1 calc R U . . .
 C7 C 0.53805(13) 0.96693(12) 0.09771(8) 0.0280(3) Uani 1 1 d . . . . .
 H7 H 0.476691 0.993864 0.094517 0.034 Uiso 1 1 calc R U . . .
 C8 C 0.51001(12) 0.86046(11) 0.12258(8) 0.0253(2) Uani 1 1 d . . . . .
 H8 H 0.430202 0.816605 0.136945 0.030 Uiso 1 1 calc R U . . .
 C9 C 0.59744(11) 0.81966(10) 0.12619(7) 0.0198(2) Uani 1 1 d . . . . .
 H9 H 0.576881 0.747323 0.142170 0.024 Uiso 1 1 calc R U . . .
 C10 C 0.71772(10) 0.88425(9) 0.10637(7) 0.01592(19) Uani 1 1 d . . . . .
 C11 C 0.91878(10) 0.68711(8) 0.10361(7) 0.01480(18) Uani 1 1 d . . . . .
 C12 C 0.99930(10) 0.68403(9) 0.16770(7) 0.01707(19) Uani 1 1 d . . . . .
 H12 H 0.985718 0.695980 0.223480 0.020 Uiso 1 1 calc R U . . .
 C13 C 1.10139(11) 0.66336(10) 0.15116(8) 0.0210(2) Uani 1 1 d . . . . .
 H13 H 1.155603 0.661115 0.195740 0.025 Uiso 1 1 calc R U . . .
 C14 C 1.12239(11) 0.64657(10) 0.07117(8) 0.0226(2) Uani 1 1 d . . . . .
 H14 H 1.190915 0.632146 0.060696 0.027 Uiso 1 1 calc R U . . .
 C15 C 1.04328(11) 0.65038(9) 0.00361(8) 0.0195(2) Uani 1 1 d . . . . .
 C16 C 1.06571(13) 0.63320(10) -0.07940(8) 0.0254(2) Uani 1 1 d . . . . .
 H16 H 1.134146 0.618519 -0.089626 0.030 Uiso 1 1 calc R U . . .
 C17 C 0.99026(13) 0.63750(11) -0.14480(8) 0.0276(3) Uani 1 1 d . . . . .
 H17 H 1.005845 0.625030 -0.199979 0.033 Uiso 1 1 calc R U . . .
 C18 C 0.88916(12) 0.66049(10) -0.13011(8) 0.0249(2) Uani 1 1 d . . . . .
 H18 H 0.837647 0.664403 -0.175687 0.030 Uiso 1 1 calc R U . . .
 C19 C 0.86427(11) 0.67731(9) -0.05061(7) 0.0199(2) Uani 1 1 d . . . . .
 H19 H 0.795985 0.692958 -0.041970 0.024 Uiso 1 1 calc R U . . .
 C20 C 0.93970(10) 0.67153(9) 0.01889(7) 0.01670(19) Uani 1 1 d . . . . .
 C21 C 0.77594(10) 0.69906(9) 0.23751(7) 0.01461(18) Uani 1 1 d . . . . .
 C22 C 0.79299(10) 0.79435(9) 0.28764(7) 0.01781(19) Uani 1 1 d . . . . .
 H22 H 0.810952 0.861718 0.263945 0.021 Uiso 1 1 calc R U . . .
 C23 C 0.78423(12) 0.79362(11) 0.37345(7) 0.0228(2) Uani 1 1 d . . . . .
 H23 H 0.793933 0.859444 0.406686 0.027 Uiso 1 1 calc R U . . .
 C24 C 0.76179(12) 0.69805(12) 0.40852(8) 0.0246(2) Uani 1 1 d . . . . .
 H24 H 0.755950 0.697928 0.466273 0.030 Uiso 1 1 calc R U . . .
 C25 C 0.74710(11) 0.59918(10) 0.36008(8) 0.0216(2) Uani 1 1 d . . . . .
 C26 C 0.73040(13) 0.50179(12) 0.39769(9) 0.0309(3) Uani 1 1 d . . . . .
 H26 H 0.727042 0.502521 0.455726 0.037 Uiso 1 1 calc R U . . .
 C27 C 0.71916(14) 0.40743(12) 0.35139(10) 0.0347(3) Uani 1 1 d . . . . .
 H27 H 0.709834 0.343443 0.377521 0.042 Uiso 1 1 calc R U . . .
 C28 C 0.72129(14) 0.40412(11) 0.26483(9) 0.0299(3) Uani 1 1 d . . . . .
 H28 H 0.711924 0.337453 0.232964 0.036 Uiso 1 1 calc R U . . .
 C29 C 0.73682(11) 0.49675(10) 0.22619(8) 0.0217(2) Uani 1 1 d . . . . .
 H29 H 0.737358 0.493289 0.167820 0.026 Uiso 1 1 calc R U . . .
 C30 C 0.75204(10) 0.59740(9) 0.27294(7) 0.01717(19) Uani 1 1 d . . . . .
 P2 P 1.20784(3) 0.85862(2) 0.41036(2) 0.01627(5) Uani 1 1 d . . . . .
 O2 O 1.07879(8) 0.80947(8) 0.36866(5) 0.02219(17) Uani 1 1 d . . . . .
 C31 C 1.29476(10) 1.00288(9) 0.39063(7) 0.01687(19) Uani 1 1 d . . . . .
 C32 C 1.35089(11) 1.08767(10) 0.45549(7) 0.0196(2) Uani 1 1 d . . . . .
 H32 H 1.352240 1.069411 0.510605 0.023 Uiso 1 1 calc R U . . .
 C33 C 1.40662(11) 1.20150(10) 0.44177(8) 0.0231(2) Uani 1 1 d . . . . .
 H33 H 1.444979 1.258565 0.487421 0.028 Uiso 1 1 calc R U . . .
 C34 C 1.40522(12) 1.22928(10) 0.36279(9) 0.0246(2) Uani 1 1 d . . . . .
 H34 H 1.441061 1.305842 0.354117 0.030 Uiso 1 1 calc R U . . .
 C35 C 1.35087(11) 1.14509(10) 0.29371(8) 0.0222(2) Uani 1 1 d . . . . .
 C36 C 1.35361(13) 1.17302(12) 0.21139(9) 0.0299(3) Uani 1 1 d . . . . .
 H36 H 1.390484 1.249418 0.202343 0.036 Uiso 1 1 calc R U . . .
 C37 C 1.30387(13) 1.09137(13) 0.14495(9) 0.0311(3) Uani 1 1 d . . . . .
 H37 H 1.306341 1.111220 0.090206 0.037 Uiso 1 1 calc R U . . .
 C38 C 1.24895(12) 0.97782(12) 0.15773(8) 0.0257(2) Uani 1 1 d . . . . .
 H38 H 1.215171 0.921364 0.111406 0.031 Uiso 1 1 calc R U . . .
 C39 C 1.24385(11) 0.94803(10) 0.23668(7) 0.0208(2) Uani 1 1 d . . . . .
 H39 H 1.205527 0.871135 0.244234 0.025 Uiso 1 1 calc R U . . .
 C40 C 1.29485(10) 1.03025(10) 0.30686(7) 0.0184(2) Uani 1 1 d . . . . .
 C41 C 1.22448(10) 0.86557(9) 0.52282(7) 0.01656(19) Uani 1 1 d . . . . .
 C42 C 1.32999(11) 0.86506(10) 0.56201(7) 0.0201(2) Uani 1 1 d . . . . .
 H42 H 1.388263 0.857175 0.529357 0.024 Uiso 1 1 calc R U . . .
 C43 C 1.35354(11) 0.87591(11) 0.64907(8) 0.0225(2) Uani 1 1 d . . . . .
 H43 H 1.427804 0.877173 0.674444 0.027 Uiso 1 1 calc R U . . .
 C44 C 1.26926(12) 0.88460(11) 0.69691(7) 0.0225(2) Uani 1 1 d . . . . .
 H44 H 1.284576 0.890488 0.755545 0.027 Uiso 1 1 calc R U . . .
 C45 C 1.15911(11) 0.88492(9) 0.65976(7) 0.0183(2) Uani 1 1 d . . . . .
 C46 C 1.07245(12) 0.89495(11) 0.70973(8) 0.0243(2) Uani 1 1 d . . . . .
 H46 H 1.086482 0.897528 0.768175 0.029 Uiso 1 1 calc R U . . .
 C47 C 0.96895(12) 0.90097(12) 0.67485(8) 0.0271(2) Uani 1 1 d . . . . .
 H47 H 0.912115 0.908802 0.708935 0.033 Uiso 1 1 calc R U . . .
 C48 C 0.94711(12) 0.89549(12) 0.58811(9) 0.0263(2) Uani 1 1 d . . . . .
 H48 H 0.875610 0.900584 0.564189 0.032 Uiso 1 1 calc R U . . .
 C49 C 1.02712(11) 0.88292(10) 0.53745(8) 0.0207(2) Uani 1 1 d . . . . .
 H49 H 1.009600 0.877995 0.479054 0.025 Uiso 1 1 calc R U . . .
 C50 C 1.13611(10) 0.87722(9) 0.57178(7) 0.01611(19) Uani 1 1 d . . . . .
 C51 C 1.29232(11) 0.78076(9) 0.37861(7) 0.0186(2) Uani 1 1 d . . . . .
 C52 C 1.40836(11) 0.83607(10) 0.35576(7) 0.0208(2) Uani 1 1 d . . . . .
 H52 H 1.442433 0.914835 0.355394 0.025 Uiso 1 1 calc R U . . .
 C53 C 1.47787(13) 0.77808(12) 0.33284(8) 0.0263(2) Uani 1 1 d . . . . .
 H53 H 1.557811 0.817716 0.317129 0.032 Uiso 1 1 calc R U . . .
 C54 C 1.42973(15) 0.66451(12) 0.33332(8) 0.0298(3) Uani 1 1 d . . . . .
 H54 H 1.477241 0.625999 0.318471 0.036 Uiso 1 1 calc R U . . .
 C55 C 1.31002(14) 0.60360(11) 0.35565(8) 0.0274(3) Uani 1 1 d . . . . .
 C56 C 1.25815(18) 0.48497(12) 0.35474(9) 0.0370(3) Uani 1 1 d . . . . .
 H56 H 1.304881 0.445846 0.339511 0.044 Uiso 1 1 calc R U . . .
 C57 C 1.14194(18) 0.42684(12) 0.37551(10) 0.0407(4) Uani 1 1 d . . . . .
 H57 H 1.108618 0.347884 0.374466 0.049 Uiso 1 1 calc R U . . .
 C58 C 1.07218(16) 0.48320(12) 0.39824(10) 0.0375(3) Uani 1 1 d . . . . .
 H58 H 0.991725 0.442031 0.412669 0.045 Uiso 1 1 calc R U . . .
 C59 C 1.11834(14) 0.59759(11) 0.40004(9) 0.0292(3) Uani 1 1 d . . . . .
 H59 H 1.069490 0.634405 0.415660 0.035 Uiso 1 1 calc R U . . .
 C60 C 1.23876(12) 0.66119(10) 0.37867(7) 0.0224(2) Uani 1 1 d . . . . .

loop_
  _atom_site_aniso_label
  _atom_site_aniso_U_11
  _atom_site_aniso_U_22
  _atom_site_aniso_U_33
  _atom_site_aniso_U_23
  _atom_site_aniso_U_13
  _atom_site_aniso_U_12
 Er1 0.01114(4) 0.01079(7) 0.01186(5) 0.00096(4) 0.00170(3) 0.00382(4)
 P1 0.01196(11) 0.01054(10) 0.01281(11) 0.00121(9) 0.00121(9) 0.00346(9)
 O1 0.0147(3) 0.0139(3) 0.0161(3) 0.0004(3) -0.0009(3) 0.0034(3)
 O11 0.0185(7) 0.0198(7) 0.0175(7) 0.0001(6) 0.0012(6) 0.0089(6)
 O12 0.0214(10) 0.0242(13) 0.0224(11) 0.0071(9) 0.0066(8) 0.0135(10)
 O13 0.0227(8) 0.0337(9) 0.0235(9) -0.0055(7) 0.0060(7) 0.0147(8)
 O21 0.0257(11) 0.0187(10) 0.0226(9) 0.0065(8) 0.0100(8) 0.0116(10)
 O22 0.0244(8) 0.0166(7) 0.0168(7) 0.0023(6) 0.0050(6) 0.0078(6)
 O23 0.0431(11) 0.0284(9) 0.0161(8) 0.0061(7) 0.0109(8) 0.0148(8)
 O31 0.0250(9) 0.0248(8) 0.0299(9) 0.0124(7) 0.0086(7) 0.0145(7)
 O32 0.0203(8) 0.0200(8) 0.0339(10) 0.0030(7) 0.0033(7) 0.0109(7)
 O33 0.0420(11) 0.0269(9) 0.0255(9) 0.0034(7) -0.0016(8) 0.0274(9)
 N10 0.0136(9) 0.0190(9) 0.0169(9) -0.0031(7) 0.0014(7) 0.0048(8)
 N20 0.0189(11) 0.0133(10) 0.0191(11) 0.0020(8) 0.0073(8) 0.0041(8)
 N30 0.0272(10) 0.0196(9) 0.0170(9) -0.0016(7) -0.0019(7) 0.0139(8)
 C1 0.0167(5) 0.0120(4) 0.0134(4) 0.0016(3) 0.0020(4) 0.0049(4)
 C2 0.0189(5) 0.0143(4) 0.0187(5) 0.0018(4) 0.0053(4) 0.0047(4)
 C3 0.0265(6) 0.0145(5) 0.0196(5) 0.0026(4) 0.0095(4) 0.0039(4)
 C4 0.0357(6) 0.0154(5) 0.0154(5) 0.0039(4) 0.0058(4) 0.0100(5)
 C5 0.0303(6) 0.0185(5) 0.0123(4) 0.0010(4) 0.0005(4) 0.0131(4)
 C6 0.0395(7) 0.0267(6) 0.0176(5) 0.0012(4) -0.0023(5) 0.0223(5)
 C7 0.0328(7) 0.0360(7) 0.0230(6) -0.0029(5) -0.0054(5) 0.0251(6)
 C8 0.0203(5) 0.0316(6) 0.0250(6) -0.0030(5) -0.0019(4) 0.0140(5)
 C9 0.0178(5) 0.0196(5) 0.0209(5) -0.0010(4) -0.0002(4) 0.0082(4)
 C10 0.0194(5) 0.0159(4) 0.0123(4) -0.0002(4) -0.0007(4) 0.0083(4)
 C11 0.0137(4) 0.0124(4) 0.0171(5) 0.0013(3) 0.0029(4) 0.0045(3)
 C12 0.0157(5) 0.0153(4) 0.0191(5) 0.0018(4) 0.0018(4) 0.0058(4)
 C13 0.0177(5) 0.0196(5) 0.0270(6) 0.0033(4) 0.0023(4) 0.0094(4)
 C14 0.0204(5) 0.0194(5) 0.0310(6) 0.0033(4) 0.0075(5) 0.0107(4)
 C15 0.0213(5) 0.0132(4) 0.0238(5) 0.0015(4) 0.0080(4) 0.0067(4)
 C16 0.0300(6) 0.0196(5) 0.0283(6) 0.0016(4) 0.0137(5) 0.0109(5)
 C17 0.0351(7) 0.0224(5) 0.0216(6) 0.0004(4) 0.0122(5) 0.0079(5)
 C18 0.0274(6) 0.0232(5) 0.0177(5) 0.0012(4) 0.0039(4) 0.0049(5)
 C19 0.0198(5) 0.0184(5) 0.0182(5) 0.0022(4) 0.0029(4) 0.0050(4)
 C20 0.0175(5) 0.0122(4) 0.0181(5) 0.0013(4) 0.0043(4) 0.0040(4)
 C21 0.0131(4) 0.0160(4) 0.0137(4) 0.0026(4) 0.0011(3) 0.0053(4)
 C22 0.0179(5) 0.0201(5) 0.0159(5) 0.0005(4) 0.0006(4) 0.0092(4)
 C23 0.0228(5) 0.0308(6) 0.0160(5) -0.0020(4) 0.0006(4) 0.0141(5)
 C24 0.0216(5) 0.0371(7) 0.0143(5) 0.0047(5) 0.0021(4) 0.0116(5)
 C25 0.0162(5) 0.0262(5) 0.0191(5) 0.0084(4) 0.0010(4) 0.0055(4)
 C26 0.0289(6) 0.0332(7) 0.0245(6) 0.0152(5) 0.0002(5) 0.0062(5)
 C27 0.0349(7) 0.0255(6) 0.0372(8) 0.0175(6) -0.0023(6) 0.0058(5)
 C28 0.0318(7) 0.0182(5) 0.0359(7) 0.0079(5) -0.0018(5) 0.0075(5)
 C29 0.0217(5) 0.0172(5) 0.0235(6) 0.0049(4) 0.0005(4) 0.0058(4)
 C30 0.0128(4) 0.0183(5) 0.0183(5) 0.0056(4) 0.0010(4) 0.0043(4)
 P2 0.01291(12) 0.01921(12) 0.01427(12) 0.00267(10) 0.00157(9) 0.00461(10)
 O2 0.0142(4) 0.0282(4) 0.0182(4) 0.0030(3) -0.0002(3) 0.0039(3)
 C31 0.0128(4) 0.0196(5) 0.0181(5) 0.0037(4) 0.0016(4) 0.0067(4)
 C32 0.0163(5) 0.0223(5) 0.0199(5) 0.0022(4) 0.0015(4) 0.0084(4)
 C33 0.0190(5) 0.0206(5) 0.0274(6) -0.0002(4) 0.0003(4) 0.0075(4)
 C34 0.0195(5) 0.0201(5) 0.0320(6) 0.0055(5) 0.0010(5) 0.0064(4)
 C35 0.0165(5) 0.0235(5) 0.0253(6) 0.0080(4) 0.0009(4) 0.0068(4)
 C36 0.0272(6) 0.0294(6) 0.0289(7) 0.0137(5) 0.0018(5) 0.0069(5)
 C37 0.0286(6) 0.0379(7) 0.0226(6) 0.0135(5) 0.0012(5) 0.0092(6)
 C38 0.0201(5) 0.0336(6) 0.0189(5) 0.0054(5) -0.0001(4) 0.0073(5)
 C39 0.0160(5) 0.0247(5) 0.0186(5) 0.0043(4) 0.0008(4) 0.0060(4)
 C40 0.0129(4) 0.0223(5) 0.0191(5) 0.0051(4) 0.0011(4) 0.0065(4)
 C41 0.0145(4) 0.0183(5) 0.0152(5) 0.0027(4) 0.0013(4) 0.0056(4)
 C42 0.0155(5) 0.0251(5) 0.0195(5) 0.0030(4) 0.0020(4) 0.0086(4)
 C43 0.0186(5) 0.0285(6) 0.0197(5) 0.0015(4) -0.0023(4) 0.0105(4)
 C44 0.0221(5) 0.0281(6) 0.0157(5) 0.0006(4) -0.0019(4) 0.0104(5)
 C45 0.0178(5) 0.0187(5) 0.0164(5) -0.0001(4) 0.0010(4) 0.0066(4)
 C46 0.0244(6) 0.0297(6) 0.0178(5) -0.0016(4) 0.0034(4) 0.0113(5)
 C47 0.0229(6) 0.0339(6) 0.0260(6) -0.0020(5) 0.0064(5) 0.0142(5)
 C48 0.0207(5) 0.0342(6) 0.0275(6) 0.0012(5) 0.0016(5) 0.0158(5)
 C49 0.0186(5) 0.0250(5) 0.0199(5) 0.0034(4) 0.0007(4) 0.0111(4)
 C50 0.0148(4) 0.0151(4) 0.0166(5) 0.0018(4) 0.0014(4) 0.0049(4)
 C51 0.0211(5) 0.0202(5) 0.0140(5) 0.0015(4) 0.0015(4) 0.0086(4)
 C52 0.0205(5) 0.0245(5) 0.0177(5) 0.0026(4) 0.0032(4) 0.0100(4)
 C53 0.0277(6) 0.0361(7) 0.0199(5) 0.0020(5) 0.0051(5) 0.0184(5)
 C54 0.0422(8) 0.0365(7) 0.0198(6) -0.0013(5) 0.0024(5) 0.0268(6)
 C55 0.0428(8) 0.0264(6) 0.0146(5) -0.0007(4) -0.0014(5) 0.0180(6)
 C56 0.0626(11) 0.0269(6) 0.0234(6) -0.0017(5) -0.0046(6) 0.0238(7)
 C57 0.0631(11) 0.0203(6) 0.0282(7) 0.0030(5) -0.0078(7) 0.0103(7)
 C58 0.0445(9) 0.0240(6) 0.0293(7) 0.0070(5) -0.0023(6) 0.0017(6)
 C59 0.0327(7) 0.0234(6) 0.0240(6) 0.0058(5) 0.0015(5) 0.0049(5)
 C60 0.0294(6) 0.0208(5) 0.0141(5) 0.0017(4) -0.0005(4) 0.0086(5)

_geom_special_details
;
 All esds (except the esd in the dihedral angle between two l.s. planes)
 are estimated using the full covariance matrix.  The cell esds are taken
 into account individually in the estimation of esds in distances, angles
 and torsion angles; correlations between esds in cell parameters are only
 used when they are defined by crystal symmetry.  An approximate (isotropic)
 treatment of cell esds is used for estimating esds involving l.s. planes.
;
loop_
  _geom_bond_atom_site_label_1
  _geom_bond_atom_site_label_2
  _geom_bond_distance
  _geom_bond_site_symmetry_2
  _geom_bond_publ_flag
 Er1 Er1 0.56267(14) 2_665 ?
 Er1 O1 2.2188(8) . ?
 Er1 O1 2.2134(8) 2_665 ?
 Er1 O11 2.3784(16) . ?
 Er1 O12 2.384(2) . ?
 Er1 O21 2.4036(19) . ?
 Er1 O22 2.3792(16) . ?
 Er1 O31 2.3786(17) . ?
 Er1 O32 2.4129(17) . ?
 Er1 N10 2.801(2) . ?
 Er1 N20 2.803(3) . ?
 Er1 N30 2.8215(19) . ?
 P1 O1 1.5140(8) . ?
 P1 C1 1.8075(10) . ?
 P1 C11 1.8043(11) . ?
 P1 C21 1.7988(11) . ?
 O11 N10 1.284(3) . ?
 O12 N10 1.271(3) . ?
 O13 N10 1.213(3) . ?
 O21 N20 1.263(3) . ?
 O22 N20 1.284(3) . ?
 O23 N20 1.219(3) . ?
 O31 N30 1.273(3) . ?
 O32 N30 1.273(3) . ?
 O33 N30 1.203(2) . ?
 C1 C2 1.3768(15) . ?
 C1 C10 1.4367(15) . ?
 C2 H2 0.9500 . ?
 C2 C3 1.4161(15) . ?
 C3 H3 0.9500 . ?
 C3 C4 1.3626(18) . ?
 C4 H4 0.9500 . ?
 C4 C5 1.4138(18) . ?
 C5 C6 1.4196(17) . ?
 C5 C10 1.4304(15) . ?
 C6 H6 0.9500 . ?
 C6 C7 1.363(2) . ?
 C7 H7 0.9500 . ?
 C7 C8 1.411(2) . ?
 C8 H8 0.9500 . ?
 C8 C9 1.3765(16) . ?
 C9 H9 0.9500 . ?
 C9 C10 1.4170(16) . ?
 C11 C12 1.3853(15) . ?
 C11 C20 1.4387(15) . ?
 C12 H12 0.9500 . ?
 C12 C13 1.4129(15) . ?
 C13 H13 0.9500 . ?
 C13 C14 1.3676(18) . ?
 C14 H14 0.9500 . ?
 C14 C15 1.4184(18) . ?
 C15 C16 1.4212(17) . ?
 C15 C20 1.4291(16) . ?
 C16 H16 0.9500 . ?
 C16 C17 1.368(2) . ?
 C17 H17 0.9500 . ?
 C17 C18 1.412(2) . ?
 C18 H18 0.9500 . ?
 C18 C19 1.3763(17) . ?
 C19 H19 0.9500 . ?
 C19 C20 1.4247(16) . ?
 C21 C22 1.3807(15) . ?
 C21 C30 1.4369(15) . ?
 C22 H22 0.9500 . ?
 C22 C23 1.4121(16) . ?
 C23 H23 0.9500 . ?
 C23 C24 1.3653(19) . ?
 C24 H24 0.9500 . ?
 C24 C25 1.4149(19) . ?
 C25 C26 1.4209(17) . ?
 C25 C30 1.4256(16) . ?
 C26 H26 0.9500 . ?
 C26 C27 1.362(2) . ?
 C27 H27 0.9500 . ?
 C27 C28 1.411(2) . ?
 C28 H28 0.9500 . ?
 C28 C29 1.3769(17) . ?
 C29 H29 0.9500 . ?
 C29 C30 1.4200(16) . ?
 P2 O2 1.4875(9) . ?
 P2 C31 1.8239(11) . ?
 P2 C41 1.8198(11) . ?
 P2 C51 1.8109(12) . ?
 C31 C32 1.3781(16) . ?
 C31 C40 1.4412(16) . ?
 C32 H32 0.9500 . ?
 C32 C33 1.4167(17) . ?
 C33 H33 0.9500 . ?
 C33 C34 1.3684(19) . ?
 C34 H34 0.9500 . ?
 C34 C35 1.4190(18) . ?
 C35 C36 1.4200(18) . ?
 C35 C40 1.4262(16) . ?
 C36 H36 0.9500 . ?
 C36 C37 1.368(2) . ?
 C37 H37 0.9500 . ?
 C37 C38 1.409(2) . ?
 C38 H38 0.9500 . ?
 C38 C39 1.3750(17) . ?
 C39 H39 0.9500 . ?
 C39 C40 1.4156(17) . ?
 C41 C42 1.3821(15) . ?
 C41 C50 1.4336(15) . ?
 C42 H42 0.9500 . ?
 C42 C43 1.4093(17) . ?
 C43 H43 0.9500 . ?
 C43 C44 1.3669(18) . ?
 C44 H44 0.9500 . ?
 C44 C45 1.4188(16) . ?
 C45 C46 1.4187(17) . ?
 C45 C50 1.4266(15) . ?
 C46 H46 0.9500 . ?
 C46 C47 1.3678(18) . ?
 C47 H47 0.9500 . ?
 C47 C48 1.4086(19) . ?
 C48 H48 0.9500 . ?
 C48 C49 1.3729(17) . ?
 C49 H49 0.9500 . ?
 C49 C50 1.4231(15) . ?
 C51 C52 1.3752(17) . ?
 C51 C60 1.4405(16) . ?
 C52 H52 0.9500 . ?
 C52 C53 1.4121(17) . ?
 C53 H53 0.9500 . ?
 C53 C54 1.370(2) . ?
 C54 H54 0.9500 . ?
 C54 C55 1.418(2) . ?
 C55 C56 1.4277(19) . ?
 C55 C60 1.4264(19) . ?
 C56 H56 0.9500 . ?
 C56 C57 1.369(3) . ?
 C57 H57 0.9500 . ?
 C57 C58 1.397(3) . ?
 C58 H58 0.9500 . ?
 C58 C59 1.3773(19) . ?
 C59 H59 0.9500 . ?
 C59 C60 1.4250(19) . ?

loop_
  _geom_angle_atom_site_label_1
  _geom_angle_atom_site_label_2
  _geom_angle_atom_site_label_3
  _geom_angle
  _geom_angle_site_symmetry_1
  _geom_angle_site_symmetry_3
  _geom_angle_publ_flag
 Er1 Er1 O1 83.26(3) 2_665 2_665 ?
 Er1 Er1 O1 82.16(3) 2_665 . ?
 Er1 Er1 O11 38.55(5) 2_665 . ?
 Er1 Er1 O12 91.51(8) 2_665 . ?
 Er1 Er1 O21 90.66(8) 2_665 . ?
 Er1 Er1 O22 37.65(5) 2_665 . ?
 Er1 Er1 O31 155.55(5) 2_665 . ?
 Er1 Er1 O32 151.11(5) 2_665 . ?
 Er1 Er1 N10 64.92(6) 2_665 . ?
 Er1 Er1 N20 63.99(6) 2_665 . ?
 Er1 Er1 N30 177.41(5) 2_665 . ?
 O1 Er1 O1 165.416(6) 2_665 . ?
 O1 Er1 O11 87.31(5) . . ?
 O1 Er1 O11 81.27(5) 2_665 . ?
 O1 Er1 O12 97.06(6) 2_665 . ?
 O1 Er1 O12 83.34(6) . . ?
 O1 Er1 O21 77.68(6) 2_665 . ?
 O1 Er1 O21 102.46(6) . . ?
 O1 Er1 O22 83.06(5) 2_665 . ?
 O1 Er1 O22 85.40(5) . . ?
 O1 Er1 O31 112.56(5) . . ?
 O1 Er1 O31 81.19(5) 2_665 . ?
 O1 Er1 O32 114.98(5) 2_665 . ?
 O1 Er1 O32 78.51(5) . . ?
 O1 Er1 N10 84.05(5) . . ?
 O1 Er1 N10 89.78(5) 2_665 . ?
 O1 Er1 N20 96.55(5) . . ?
 O1 Er1 N20 76.95(5) 2_665 . ?
 O1 Er1 N30 95.37(5) . . ?
 O1 Er1 N30 99.21(5) 2_665 . ?
 O11 Er1 O12 54.01(9) . . ?
 O11 Er1 O21 126.98(8) . . ?
 O11 Er1 O22 75.98(6) . . ?
 O11 Er1 O31 119.82(6) . . ?
 O11 Er1 O32 158.09(6) . . ?
 O11 Er1 N10 27.15(7) . . ?
 O11 Er1 N20 101.14(7) . . ?
 O11 Er1 N30 142.38(6) . . ?
 O12 Er1 O21 174.04(8) . . ?
 O12 Er1 O32 107.22(9) . . ?
 O12 Er1 N10 26.87(8) . . ?
 O12 Er1 N20 155.15(6) . . ?
 O12 Er1 N30 88.95(9) . . ?
 O21 Er1 O32 72.99(9) . . ?
 O21 Er1 N10 153.89(6) . . ?
 O21 Er1 N20 26.69(7) . . ?
 O21 Er1 N30 89.13(8) . . ?
 O22 Er1 O12 129.03(9) . . ?
 O22 Er1 O21 53.65(8) . . ?
 O22 Er1 O32 118.83(6) . . ?
 O22 Er1 N10 102.57(7) . . ?
 O22 Er1 N20 27.13(7) . . ?
 O22 Er1 N30 141.63(6) . . ?
 O31 Er1 O12 71.92(9) . . ?
 O31 Er1 O21 104.23(8) . . ?
 O31 Er1 O22 155.36(6) . . ?
 O31 Er1 O32 53.33(6) . . ?
 O31 Er1 N10 96.21(7) . . ?
 O31 Er1 N20 129.47(7) . . ?
 O31 Er1 N30 26.64(6) . . ?
 O32 Er1 N10 133.03(7) . . ?
 O32 Er1 N20 97.04(7) . . ?
 O32 Er1 N30 26.71(6) . . ?
 N10 Er1 N20 128.28(7) . . ?
 N10 Er1 N30 115.69(7) . . ?
 N20 Er1 N30 115.72(7) . . ?
 O1 P1 C1 110.86(5) . . ?
 O1 P1 C11 110.98(5) . . ?
 O1 P1 C21 111.69(5) . . ?
 C11 P1 C1 107.46(5) . . ?
 C21 P1 C1 107.27(5) . . ?
 C21 P1 C11 108.40(5) . . ?
 Er1 O1 Er1 14.586(6) 2_665 . ?
 P1 O1 Er1 173.18(5) . . ?
 P1 O1 Er1 172.22(5) . 2_665 ?
 N10 O11 Er1 95.11(15) . . ?
 N10 O12 Er1 95.18(17) . . ?
 N20 O21 Er1 94.59(17) . . ?
 N20 O22 Er1 95.18(15) . . ?
 N30 O31 Er1 96.47(13) . . ?
 N30 O32 Er1 94.84(13) . . ?
 O11 N10 Er1 57.74(11) . . ?
 O12 N10 Er1 57.95(13) . . ?
 O12 N10 O11 115.6(2) . . ?
 O13 N10 Er1 177.33(17) . . ?
 O13 N10 O11 122.3(3) . . ?
 O13 N10 O12 122.1(2) . . ?
 O21 N20 Er1 58.72(14) . . ?
 O21 N20 O22 115.9(2) . . ?
 O22 N20 Er1 57.69(12) . . ?
 O23 N20 Er1 171.91(19) . . ?
 O23 N20 O21 122.6(2) . . ?
 O23 N20 O22 121.6(3) . . ?
 O31 N30 Er1 56.89(10) . . ?
 O32 N30 Er1 58.44(10) . . ?
 O32 N30 O31 115.27(18) . . ?
 O33 N30 Er1 177.35(16) . . ?
 O33 N30 O31 123.2(2) . . ?
 O33 N30 O32 121.5(2) . . ?
 C2 C1 P1 117.84(8) . . ?
 C2 C1 C10 120.03(9) . . ?
 C10 C1 P1 122.13(8) . . ?
 C1 C2 H2 119.4 . . ?
 C1 C2 C3 121.17(11) . . ?
 C3 C2 H2 119.4 . . ?
 C2 C3 H3 120.1 . . ?
 C4 C3 C2 119.74(11) . . ?
 C4 C3 H3 120.1 . . ?
 C3 C4 H4 119.5 . . ?
 C3 C4 C5 121.10(10) . . ?
 C5 C4 H4 119.5 . . ?
 C4 C5 C6 120.98(11) . . ?
 C4 C5 C10 119.80(10) . . ?
 C6 C5 C10 119.13(12) . . ?
 C5 C6 H6 119.5 . . ?
 C7 C6 C5 120.91(11) . . ?
 C7 C6 H6 119.5 . . ?
 C6 C7 H7 119.9 . . ?
 C6 C7 C8 120.23(11) . . ?
 C8 C7 H7 119.9 . . ?
 C7 C8 H8 119.8 . . ?
 C9 C8 C7 120.49(12) . . ?
 C9 C8 H8 119.8 . . ?
 C8 C9 H9 119.6 . . ?
 C8 C9 C10 120.79(11) . . ?
 C10 C9 H9 119.6 . . ?
 C5 C10 C1 117.82(10) . . ?
 C9 C10 C1 123.76(10) . . ?
 C9 C10 C5 118.38(10) . . ?
 C12 C11 P1 118.71(8) . . ?
 C12 C11 C20 120.18(10) . . ?
 C20 C11 P1 121.09(8) . . ?
 C11 C12 H12 119.6 . . ?
 C11 C12 C13 120.84(11) . . ?
 C13 C12 H12 119.6 . . ?
 C12 C13 H13 119.9 . . ?
 C14 C13 C12 120.19(11) . . ?
 C14 C13 H13 119.9 . . ?
 C13 C14 H14 119.5 . . ?
 C13 C14 C15 120.92(11) . . ?
 C15 C14 H14 119.5 . . ?
 C14 C15 C16 120.71(11) . . ?
 C14 C15 C20 119.84(11) . . ?
 C16 C15 C20 119.45(11) . . ?
 C15 C16 H16 119.5 . . ?
 C17 C16 C15 121.00(12) . . ?
 C17 C16 H16 119.5 . . ?
 C16 C17 H17 120.1 . . ?
 C16 C17 C18 119.85(12) . . ?
 C18 C17 H17 120.1 . . ?
 C17 C18 H18 119.6 . . ?
 C19 C18 C17 120.85(12) . . ?
 C19 C18 H18 119.6 . . ?
 C18 C19 H19 119.6 . . ?
 C18 C19 C20 120.78(11) . . ?
 C20 C19 H19 119.6 . . ?
 C15 C20 C11 118.01(10) . . ?
 C19 C20 C11 123.94(10) . . ?
 C19 C20 C15 118.05(10) . . ?
 C22 C21 P1 118.12(8) . . ?
 C22 C21 C30 119.92(10) . . ?
 C30 C21 P1 121.96(8) . . ?
 C21 C22 H22 119.4 . . ?
 C21 C22 C23 121.28(11) . . ?
 C23 C22 H22 119.4 . . ?
 C22 C23 H23 120.1 . . ?
 C24 C23 C22 119.82(11) . . ?
 C24 C23 H23 120.1 . . ?
 C23 C24 H24 119.5 . . ?
 C23 C24 C25 120.94(11) . . ?
 C25 C24 H24 119.5 . . ?
 C24 C25 C26 120.64(12) . . ?
 C24 C25 C30 120.03(10) . . ?
 C26 C25 C30 119.31(12) . . ?
 C25 C26 H26 119.7 . . ?
 C27 C26 C25 120.68(13) . . ?
 C27 C26 H26 119.7 . . ?
 C26 C27 H27 119.8 . . ?
 C26 C27 C28 120.40(12) . . ?
 C28 C27 H27 119.8 . . ?
 C27 C28 H28 119.7 . . ?
 C29 C28 C27 120.53(13) . . ?
 C29 C28 H28 119.7 . . ?
 C28 C29 H29 119.8 . . ?
 C28 C29 C30 120.49(12) . . ?
 C30 C29 H29 119.8 . . ?
 C25 C30 C21 117.96(10) . . ?
 C29 C30 C21 123.46(10) . . ?
 C29 C30 C25 118.55(10) . . ?
 O2 P2 C31 111.72(5) . . ?
 O2 P2 C41 115.54(5) . . ?
 O2 P2 C51 113.01(5) . . ?
 C41 P2 C31 104.47(5) . . ?
 C51 P2 C31 107.66(5) . . ?
 C51 P2 C41 103.65(5) . . ?
 C32 C31 P2 120.55(9) . . ?
 C32 C31 C40 119.38(10) . . ?
 C40 C31 P2 119.79(8) . . ?
 C31 C32 H32 119.3 . . ?
 C31 C32 C33 121.42(11) . . ?
 C33 C32 H32 119.3 . . ?
 C32 C33 H33 120.0 . . ?
 C34 C33 C32 120.04(12) . . ?
 C34 C33 H33 120.0 . . ?
 C33 C34 H34 119.6 . . ?
 C33 C34 C35 120.78(11) . . ?
 C35 C34 H34 119.6 . . ?
 C34 C35 C36 121.12(11) . . ?
 C34 C35 C40 119.59(11) . . ?
 C36 C35 C40 119.27(12) . . ?
 C35 C36 H36 119.6 . . ?
 C37 C36 C35 120.87(12) . . ?
 C37 C36 H36 119.6 . . ?
 C36 C37 H37 120.0 . . ?
 C36 C37 C38 120.00(12) . . ?
 C38 C37 H37 120.0 . . ?
 C37 C38 H38 119.7 . . ?
 C39 C38 C37 120.56(13) . . ?
 C39 C38 H38 119.7 . . ?
 C38 C39 H39 119.5 . . ?
 C38 C39 C40 120.98(11) . . ?
 C40 C39 H39 119.5 . . ?
 C35 C40 C31 118.75(11) . . ?
 C39 C40 C31 122.92(10) . . ?
 C39 C40 C35 118.31(11) . . ?
 C42 C41 P2 117.96(9) . . ?
 C42 C41 C50 119.33(10) . . ?
 C50 C41 P2 122.63(8) . . ?
 C41 C42 H42 119.1 . . ?
 C41 C42 C43 121.83(11) . . ?
 C43 C42 H42 119.1 . . ?
 C42 C43 H43 120.1 . . ?
 C44 C43 C42 119.83(11) . . ?
 C44 C43 H43 120.1 . . ?
 C43 C44 H44 119.7 . . ?
 C43 C44 C45 120.57(11) . . ?
 C45 C44 H44 119.7 . . ?
 C44 C45 C50 120.00(11) . . ?
 C46 C45 C44 120.34(11) . . ?
 C46 C45 C50 119.65(11) . . ?
 C45 C46 H46 119.6 . . ?
 C47 C46 C45 120.84(12) . . ?
 C47 C46 H46 119.6 . . ?
 C46 C47 H47 120.2 . . ?
 C46 C47 C48 119.63(12) . . ?
 C48 C47 H47 120.2 . . ?
 C47 C48 H48 119.4 . . ?
 C49 C48 C47 121.30(11) . . ?
 C49 C48 H48 119.4 . . ?
 C48 C49 H49 119.8 . . ?
 C48 C49 C50 120.49(11) . . ?
 C50 C49 H49 119.8 . . ?
 C45 C50 C41 118.40(10) . . ?
 C49 C50 C41 123.54(10) . . ?
 C49 C50 C45 118.06(10) . . ?
 C52 C51 P2 119.97(9) . . ?
 C52 C51 C60 120.07(11) . . ?
 C60 C51 P2 119.96(9) . . ?
 C51 C52 H52 119.4 . . ?
 C51 C52 C53 121.30(12) . . ?
 C53 C52 H52 119.4 . . ?
 C52 C53 H53 120.1 . . ?
 C54 C53 C52 119.84(13) . . ?
 C54 C53 H53 120.1 . . ?
 C53 C54 H54 119.5 . . ?
 C53 C54 C55 120.96(12) . . ?
 C55 C54 H54 119.5 . . ?
 C54 C55 C56 121.35(13) . . ?
 C54 C55 C60 119.72(12) . . ?
 C60 C55 C56 118.92(14) . . ?
 C55 C56 H56 119.6 . . ?
 C57 C56 C55 120.87(15) . . ?
 C57 C56 H56 119.6 . . ?
 C56 C57 H57 119.9 . . ?
 C56 C57 C58 120.24(13) . . ?
 C58 C57 H57 119.9 . . ?
 C57 C58 H58 119.5 . . ?
 C59 C58 C57 120.96(16) . . ?
 C59 C58 H58 119.5 . . ?
 C58 C59 H59 119.7 . . ?
 C58 C59 C60 120.56(15) . . ?
 C60 C59 H59 119.7 . . ?
 C55 C60 C51 118.10(12) . . ?
 C59 C60 C51 123.46(12) . . ?
 C59 C60 C55 118.43(12) . . ?

loop_
  _geom_torsion_atom_site_label_1
  _geom_torsion_atom_site_label_2
  _geom_torsion_atom_site_label_3
  _geom_torsion_atom_site_label_4
  _geom_torsion
  _geom_torsion_site_symmetry_1
  _geom_torsion_site_symmetry_2
  _geom_torsion_site_symmetry_3
  _geom_torsion_site_symmetry_4
  _geom_torsion_publ_flag
 Er1 O11 N10 O12 -2.6(2) . . . . ?
 Er1 O11 N10 O13 176.8(2) . . . . ?
 Er1 O12 N10 O11 2.6(2) . . . . ?
 Er1 O12 N10 O13 -176.8(2) . . . . ?
 Er1 O21 N20 O22 8.3(2) . . . . ?
 Er1 O21 N20 O23 -170.6(2) . . . . ?
 Er1 O22 N20 O21 -8.4(2) . . . . ?
 Er1 O22 N20 O23 170.5(2) . . . . ?
 Er1 O31 N30 O32 -2.9(2) . . . . ?
 Er1 O31 N30 O33 176.84(19) . . . . ?
 Er1 O32 N30 O31 2.8(2) . . . . ?
 Er1 O32 N30 O33 -176.90(19) . . . . ?
 P1 C1 C2 C3 176.46(9) . . . . ?
 P1 C1 C10 C5 -173.58(8) . . . . ?
 P1 C1 C10 C9 8.83(15) . . . . ?
 P1 C11 C12 C13 177.15(8) . . . . ?
 P1 C11 C20 C15 -176.95(8) . . . . ?
 P1 C11 C20 C19 3.86(15) . . . . ?
 P1 C21 C22 C23 178.92(9) . . . . ?
 P1 C21 C30 C25 179.22(8) . . . . ?
 P1 C21 C30 C29 1.15(15) . . . . ?
 O1 P1 C1 C2 -135.46(9) . . . . ?
 O1 P1 C1 C10 44.17(10) . . . . ?
 O1 P1 C11 C12 -131.49(8) . . . . ?
 O1 P1 C11 C20 46.98(10) . . . . ?
 O1 P1 C21 C22 -123.24(9) . . . . ?
 O1 P1 C21 C30 57.38(10) . . . . ?
 C1 P1 C11 C12 107.15(9) . . . . ?
 C1 P1 C11 C20 -74.38(9) . . . . ?
 C1 P1 C21 C22 -1.58(10) . . . . ?
 C1 P1 C21 C30 179.04(9) . . . . ?
 C1 C2 C3 C4 -2.37(18) . . . . ?
 C2 C1 C10 C5 6.04(15) . . . . ?
 C2 C1 C10 C9 -171.55(11) . . . . ?
 C2 C3 C4 C5 4.88(18) . . . . ?
 C3 C4 C5 C6 174.73(11) . . . . ?
 C3 C4 C5 C10 -1.83(17) . . . . ?
 C4 C5 C6 C7 -174.04(12) . . . . ?
 C4 C5 C10 C1 -3.60(16) . . . . ?
 C4 C5 C10 C9 174.12(11) . . . . ?
 C5 C6 C7 C8 -0.76(19) . . . . ?
 C6 C5 C10 C1 179.77(10) . . . . ?
 C6 C5 C10 C9 -2.50(16) . . . . ?
 C6 C7 C8 C9 -1.0(2) . . . . ?
 C7 C8 C9 C10 1.03(19) . . . . ?
 C8 C9 C10 C1 178.34(11) . . . . ?
 C8 C9 C10 C5 0.76(17) . . . . ?
 C10 C1 C2 C3 -3.18(17) . . . . ?
 C10 C5 C6 C7 2.54(18) . . . . ?
 C11 P1 C1 C2 -14.03(10) . . . . ?
 C11 P1 C1 C10 165.60(9) . . . . ?
 C11 P1 C21 C22 114.19(9) . . . . ?
 C11 P1 C21 C30 -65.19(10) . . . . ?
 C11 C12 C13 C14 0.32(17) . . . . ?
 C12 C11 C20 C15 1.49(15) . . . . ?
 C12 C11 C20 C19 -177.69(10) . . . . ?
 C12 C13 C14 C15 0.49(18) . . . . ?
 C13 C14 C15 C16 179.81(11) . . . . ?
 C13 C14 C15 C20 -0.28(17) . . . . ?
 C14 C15 C16 C17 -179.57(12) . . . . ?
 C14 C15 C20 C11 -0.70(15) . . . . ?
 C14 C15 C20 C19 178.54(10) . . . . ?
 C15 C16 C17 C18 0.70(19) . . . . ?
 C16 C15 C20 C11 179.21(10) . . . . ?
 C16 C15 C20 C19 -1.55(16) . . . . ?
 C16 C17 C18 C19 -0.85(19) . . . . ?
 C17 C18 C19 C20 -0.23(18) . . . . ?
 C18 C19 C20 C11 -179.40(11) . . . . ?
 C18 C19 C20 C15 1.42(16) . . . . ?
 C20 C11 C12 C13 -1.33(16) . . . . ?
 C20 C15 C16 C17 0.52(17) . . . . ?
 C21 P1 C1 C2 102.36(9) . . . . ?
 C21 P1 C1 C10 -78.01(10) . . . . ?
 C21 P1 C11 C12 -8.49(10) . . . . ?
 C21 P1 C11 C20 169.98(8) . . . . ?
 C21 C22 C23 C24 1.78(18) . . . . ?
 C22 C21 C30 C25 -0.15(16) . . . . ?
 C22 C21 C30 C29 -178.22(11) . . . . ?
 C22 C23 C24 C25 0.02(19) . . . . ?
 C23 C24 C25 C26 176.58(12) . . . . ?
 C23 C24 C25 C30 -1.86(18) . . . . ?
 C24 C25 C26 C27 -178.45(13) . . . . ?
 C24 C25 C30 C21 1.90(16) . . . . ?
 C24 C25 C30 C29 -179.94(11) . . . . ?
 C25 C26 C27 C28 -1.4(2) . . . . ?
 C26 C25 C30 C21 -176.56(11) . . . . ?
 C26 C25 C30 C29 1.60(17) . . . . ?
 C26 C27 C28 C29 1.1(2) . . . . ?
 C27 C28 C29 C30 0.6(2) . . . . ?
 C28 C29 C30 C21 176.18(12) . . . . ?
 C28 C29 C30 C25 -1.88(18) . . . . ?
 C30 C21 C22 C23 -1.69(17) . . . . ?
 C30 C25 C26 C27 0.0(2) . . . . ?
 P2 C31 C32 C33 -172.64(9) . . . . ?
 P2 C31 C40 C35 172.54(8) . . . . ?
 P2 C31 C40 C39 -8.74(15) . . . . ?
 P2 C41 C42 C43 176.72(9) . . . . ?
 P2 C41 C50 C45 -178.34(8) . . . . ?
 P2 C41 C50 C49 0.86(16) . . . . ?
 P2 C51 C52 C53 178.29(9) . . . . ?
 P2 C51 C60 C55 -178.12(9) . . . . ?
 P2 C51 C60 C59 2.25(16) . . . . ?
 O2 P2 C31 C32 123.67(9) . . . . ?
 O2 P2 C31 C40 -50.23(10) . . . . ?
 O2 P2 C41 C42 153.73(9) . . . . ?
 O2 P2 C41 C50 -29.55(11) . . . . ?
 O2 P2 C51 C52 131.63(9) . . . . ?
 O2 P2 C51 C60 -49.43(11) . . . . ?
 C31 P2 C41 C42 -83.11(10) . . . . ?
 C31 P2 C41 C50 93.61(10) . . . . ?
 C31 P2 C51 C52 7.77(11) . . . . ?
 C31 P2 C51 C60 -173.29(9) . . . . ?
 C31 C32 C33 C34 0.17(18) . . . . ?
 C32 C31 C40 C35 -1.44(16) . . . . ?
 C32 C31 C40 C39 177.29(11) . . . . ?
 C32 C33 C34 C35 -1.47(19) . . . . ?
 C33 C34 C35 C36 -177.33(12) . . . . ?
 C33 C34 C35 C40 1.27(18) . . . . ?
 C34 C35 C36 C37 178.31(13) . . . . ?
 C34 C35 C40 C31 0.19(17) . . . . ?
 C34 C35 C40 C39 -178.60(11) . . . . ?
 C35 C36 C37 C38 0.0(2) . . . . ?
 C36 C35 C40 C31 178.82(11) . . . . ?
 C36 C35 C40 C39 0.03(17) . . . . ?
 C36 C37 C38 C39 0.6(2) . . . . ?
 C37 C38 C39 C40 -0.84(19) . . . . ?
 C38 C39 C40 C31 -178.20(11) . . . . ?
 C38 C39 C40 C35 0.53(17) . . . . ?
 C40 C31 C32 C33 1.29(17) . . . . ?
 C40 C35 C36 C37 -0.3(2) . . . . ?
 C41 P2 C31 C32 -1.93(10) . . . . ?
 C41 P2 C31 C40 -175.83(9) . . . . ?
 C41 P2 C51 C52 -102.55(10) . . . . ?
 C41 P2 C51 C60 76.39(10) . . . . ?
 C41 C42 C43 C44 1.58(19) . . . . ?
 C42 C41 C50 C45 -1.65(16) . . . . ?
 C42 C41 C50 C49 177.55(11) . . . . ?
 C42 C43 C44 C45 -1.19(19) . . . . ?
 C43 C44 C45 C46 -179.45(12) . . . . ?
 C43 C44 C45 C50 -0.62(18) . . . . ?
 C44 C45 C46 C47 176.71(12) . . . . ?
 C44 C45 C50 C41 2.03(16) . . . . ?
 C44 C45 C50 C49 -177.22(11) . . . . ?
 C45 C46 C47 C48 0.9(2) . . . . ?
 C46 C45 C50 C41 -179.14(11) . . . . ?
 C46 C45 C50 C49 1.62(16) . . . . ?
 C46 C47 C48 C49 0.7(2) . . . . ?
 C47 C48 C49 C50 -1.2(2) . . . . ?
 C48 C49 C50 C41 -179.20(12) . . . . ?
 C48 C49 C50 C45 0.01(17) . . . . ?
 C50 C41 C42 C43 -0.12(17) . . . . ?
 C50 C45 C46 C47 -2.12(19) . . . . ?
 C51 P2 C31 C32 -111.69(10) . . . . ?
 C51 P2 C31 C40 74.41(10) . . . . ?
 C51 P2 C41 C42 29.54(10) . . . . ?
 C51 P2 C41 C50 -153.74(9) . . . . ?
 C51 C52 C53 C54 -0.13(19) . . . . ?
 C52 C51 C60 C55 0.82(17) . . . . ?
 C52 C51 C60 C59 -178.81(12) . . . . ?
 C52 C53 C54 C55 0.7(2) . . . . ?
 C53 C54 C55 C56 178.74(13) . . . . ?
 C53 C54 C55 C60 -0.54(19) . . . . ?
 C54 C55 C56 C57 -179.26(13) . . . . ?
 C54 C55 C60 C51 -0.24(17) . . . . ?
 C54 C55 C60 C59 179.41(12) . . . . ?
 C55 C56 C57 C58 -0.2(2) . . . . ?
 C56 C55 C60 C51 -179.53(11) . . . . ?
 C56 C55 C60 C59 0.12(18) . . . . ?
 C56 C57 C58 C59 0.2(2) . . . . ?
 C57 C58 C59 C60 0.0(2) . . . . ?
 C58 C59 C60 C51 179.50(12) . . . . ?
 C58 C59 C60 C55 -0.13(19) . . . . ?
 C60 C51 C52 C53 -0.65(18) . . . . ?
 C60 C55 C56 C57 0.0(2) . . . . ?

_shelx_res_file
;
TITL 2023ncs0627_1a_a.res in P-1
    2023ncs0627_1a.res
    created by SHELXL-2018/3 at 15:00:37 on 12-Oct-2023
REM Old TITL 2023NCS0627_1a in P-1
REM SHELXT solution in P-1: R1 0.383, Rweak 0.074, Alpha 0.121
REM <I/s> 0.000 for 0 systematic absences, Orientation as input
REM Formula found by SHELXT: C132 N6 O6 P4 Er
CELL 0.71073 12.0715 13.307 16.3072 94.525 94.532 115.175
ZERR 1 0.0001 0.0001 0.0001 0.001 0.001 0.001
LATT 1
SFAC C H Er N O P
UNIT 120 84 1 3 13 4

L.S. 10 0 0
PLAN  5
SIZE 0.1 0.21 0.34
TEMP -173(2)
CONF
BOND
list 4
MORE -1
BOND $H
fmap 2 53
acta
REM <olex2.extras>
REM <HklSrc "%.\\2023NCS0627_1a.hkl">
REM </olex2.extras>

WGHT    0.035300    0.876500
FVAR       0.41588
ER1   3    0.504928    0.482307    0.004786    10.50000    0.01114    0.01079 =
         0.01186    0.00096    0.00170    0.00382
P1    6    0.786169    0.707410    0.128610    11.00000    0.01196    0.01054 =
         0.01281    0.00121    0.00121    0.00346
O1    5    0.669741    0.622375    0.076138    11.00000    0.01469    0.01389 =
         0.01611    0.00043   -0.00085    0.00337
PART -1
O11   5    0.391810    0.585313    0.039552    10.50000    0.01847    0.01981 =
         0.01753    0.00014    0.00118    0.00893
O12   5    0.416946    0.484471    0.130391    10.50000    0.02140    0.02424 =
         0.02235    0.00714    0.00656    0.01349
O13   5    0.323112    0.588247    0.159452    10.50000    0.02274    0.03368 =
         0.02346   -0.00549    0.00605    0.01469
O21   5    0.575634    0.461620   -0.126412    10.50000    0.02567    0.01868 =
         0.02263    0.00648    0.01005    0.01158
O22   5    0.535086    0.603066   -0.099872    10.50000    0.02441    0.01658 =
         0.01682    0.00231    0.00500    0.00780
O23   5    0.570599    0.562113   -0.224495    10.50000    0.04307    0.02838 =
         0.01607    0.00610    0.01086    0.01485
O31   5    0.458766    0.308693    0.056847    10.50000    0.02500    0.02481 =
         0.02994    0.01241    0.00859    0.01446
O32   5    0.642943    0.395763    0.025636    10.50000    0.02032    0.01996 =
         0.03391    0.00295    0.00333    0.01092
O33   5    0.592948    0.241661    0.079778    10.50000    0.04205    0.02693 =
         0.02546    0.00340   -0.00160    0.02744
N10   4    0.374907    0.553707    0.111741    10.50000    0.01359    0.01905 =
         0.01694   -0.00314    0.00138    0.00476
N20   4    0.561589    0.542690   -0.152872    10.50000    0.01890    0.01330 =
         0.01909    0.00203    0.00729    0.00410
N30   4    0.565470    0.311886    0.055166    10.50000    0.02725    0.01962 =
         0.01695   -0.00156   -0.00188    0.01395
PART 0
C1    1    0.814319    0.848159    0.110851    11.00000    0.01666    0.01199 =
         0.01337    0.00160    0.00200    0.00493
C2    1    0.932754    0.921472    0.101024    11.00000    0.01888    0.01431 =
         0.01866    0.00182    0.00533    0.00471
AFIX  43
H2    2    0.996810    0.898037    0.106886    11.00000   -1.20000
AFIX   0
C3    1    0.960774    1.031192    0.082335    11.00000    0.02653    0.01452 =
         0.01962    0.00258    0.00946    0.00392
AFIX  43
H3    2    1.043478    1.081694    0.077804    11.00000   -1.20000
AFIX   0
C4    1    0.868642    1.064043    0.070878    11.00000    0.03568    0.01543 =
         0.01541    0.00390    0.00579    0.01000
AFIX  43
H4    2    0.886767    1.135601    0.054124    11.00000   -1.20000
AFIX   0
C5    1    0.746521    0.993406    0.083509    11.00000    0.03027    0.01847 =
         0.01226    0.00096    0.00046    0.01308
C6    1    0.652876    1.031277    0.078250    11.00000    0.03953    0.02675 =
         0.01764    0.00122   -0.00231    0.02226
AFIX  43
H6    2    0.670485    1.102454    0.060926    11.00000   -1.20000
AFIX   0
C7    1    0.538052    0.966933    0.097711    11.00000    0.03277    0.03602 =
         0.02299   -0.00294   -0.00541    0.02506
AFIX  43
H7    2    0.476691    0.993864    0.094517    11.00000   -1.20000
AFIX   0
C8    1    0.510013    0.860459    0.122583    11.00000    0.02029    0.03158 =
         0.02500   -0.00304   -0.00194    0.01404
AFIX  43
H8    2    0.430202    0.816605    0.136945    11.00000   -1.20000
AFIX   0
C9    1    0.597435    0.819656    0.126194    11.00000    0.01779    0.01958 =
         0.02094   -0.00099   -0.00019    0.00816
AFIX  43
H9    2    0.576881    0.747323    0.142170    11.00000   -1.20000
AFIX   0
C10   1    0.717720    0.884245    0.106368    11.00000    0.01938    0.01593 =
         0.01233   -0.00023   -0.00071    0.00834
C11   1    0.918775    0.687106    0.103609    11.00000    0.01374    0.01241 =
         0.01713    0.00128    0.00292    0.00454
C12   1    0.999304    0.684034    0.167700    11.00000    0.01572    0.01534 =
         0.01907    0.00183    0.00185    0.00584
AFIX  43
H12   2    0.985718    0.695980    0.223480    11.00000   -1.20000
AFIX   0
C13   1    1.101390    0.663358    0.151161    11.00000    0.01771    0.01959 =
         0.02697    0.00330    0.00231    0.00943
AFIX  43
H13   2    1.155603    0.661115    0.195740    11.00000   -1.20000
AFIX   0
C14   1    1.122387    0.646566    0.071165    11.00000    0.02041    0.01940 =
         0.03100    0.00329    0.00748    0.01066
AFIX  43
H14   2    1.190915    0.632146    0.060696    11.00000   -1.20000
AFIX   0
C15   1    1.043279    0.650378    0.003611    11.00000    0.02129    0.01324 =
         0.02381    0.00146    0.00800    0.00672
C16   1    1.065706    0.633203   -0.079405    11.00000    0.02998    0.01964 =
         0.02826    0.00160    0.01368    0.01088
AFIX  43
H16   2    1.134146    0.618519   -0.089626    11.00000   -1.20000
AFIX   0
C17   1    0.990255    0.637496   -0.144795    11.00000    0.03514    0.02244 =
         0.02163    0.00042    0.01222    0.00795
AFIX  43
H17   2    1.005845    0.625030   -0.199979    11.00000   -1.20000
AFIX   0
C18   1    0.889164    0.660489   -0.130109    11.00000    0.02735    0.02324 =
         0.01772    0.00122    0.00393    0.00492
AFIX  43
H18   2    0.837647    0.664403   -0.175687    11.00000   -1.20000
AFIX   0
C19   1    0.864273    0.677310   -0.050607    11.00000    0.01979    0.01837 =
         0.01816    0.00223    0.00289    0.00500
AFIX  43
H19   2    0.795985    0.692958   -0.041970    11.00000   -1.20000
AFIX   0
C20   1    0.939705    0.671532    0.018892    11.00000    0.01748    0.01216 =
         0.01812    0.00127    0.00432    0.00396
C21   1    0.775941    0.699062    0.237512    11.00000    0.01306    0.01602 =
         0.01367    0.00257    0.00105    0.00526
C22   1    0.792985    0.794351    0.287643    11.00000    0.01785    0.02011 =
         0.01594    0.00048    0.00063    0.00923
AFIX  43
H22   2    0.810952    0.861718    0.263945    11.00000   -1.20000
AFIX   0
C23   1    0.784232    0.793619    0.373452    11.00000    0.02285    0.03083 =
         0.01599   -0.00196    0.00057    0.01409
AFIX  43
H23   2    0.793933    0.859444    0.406686    11.00000   -1.20000
AFIX   0
C24   1    0.761789    0.698048    0.408522    11.00000    0.02157    0.03706 =
         0.01427    0.00465    0.00215    0.01156
AFIX  43
H24   2    0.755950    0.697928    0.466273    11.00000   -1.20000
AFIX   0
C25   1    0.747103    0.599181    0.360077    11.00000    0.01623    0.02623 =
         0.01906    0.00843    0.00097    0.00546
C26   1    0.730401    0.501795    0.397686    11.00000    0.02890    0.03323 =
         0.02448    0.01523    0.00020    0.00623
AFIX  43
H26   2    0.727042    0.502521    0.455726    11.00000   -1.20000
AFIX   0
C27   1    0.719161    0.407432    0.351394    11.00000    0.03486    0.02552 =
         0.03720    0.01755   -0.00225    0.00583
AFIX  43
H27   2    0.709834    0.343443    0.377521    11.00000   -1.20000
AFIX   0
C28   1    0.721286    0.404122    0.264827    11.00000    0.03179    0.01819 =
         0.03589    0.00786   -0.00178    0.00747
AFIX  43
H28   2    0.711924    0.337453    0.232964    11.00000   -1.20000
AFIX   0
C29   1    0.736818    0.496748    0.226190    11.00000    0.02167    0.01722 =
         0.02350    0.00493    0.00049    0.00579
AFIX  43
H29   2    0.737358    0.493289    0.167820    11.00000   -1.20000
AFIX   0
C30   1    0.752036    0.597401    0.272942    11.00000    0.01275    0.01831 =
         0.01831    0.00561    0.00100    0.00433

P2    6    1.207845    0.858624    0.410357    11.00000    0.01291    0.01921 =
         0.01427    0.00267    0.00157    0.00461
O2    5    1.078788    0.809470    0.368656    11.00000    0.01425    0.02816 =
         0.01821    0.00302   -0.00021    0.00392
C31   1    1.294755    1.002879    0.390629    11.00000    0.01282    0.01956 =
         0.01811    0.00369    0.00161    0.00673
C32   1    1.350886    1.087674    0.455495    11.00000    0.01628    0.02227 =
         0.01993    0.00218    0.00146    0.00838
AFIX  43
H32   2    1.352240    1.069411    0.510605    11.00000   -1.20000
AFIX   0
C33   1    1.406616    1.201496    0.441769    11.00000    0.01900    0.02063 =
         0.02744   -0.00015    0.00026    0.00746
AFIX  43
H33   2    1.444979    1.258565    0.487421    11.00000   -1.20000
AFIX   0
C34   1    1.405222    1.229284    0.362794    11.00000    0.01953    0.02009 =
         0.03199    0.00550    0.00104    0.00645
AFIX  43
H34   2    1.441061    1.305842    0.354117    11.00000   -1.20000
AFIX   0
C35   1    1.350872    1.145089    0.293709    11.00000    0.01652    0.02346 =
         0.02525    0.00801    0.00095    0.00676
C36   1    1.353615    1.173021    0.211394    11.00000    0.02720    0.02942 =
         0.02888    0.01371    0.00184    0.00686
AFIX  43
H36   2    1.390484    1.249418    0.202343    11.00000   -1.20000
AFIX   0
C37   1    1.303866    1.091367    0.144955    11.00000    0.02856    0.03785 =
         0.02264    0.01346    0.00124    0.00916
AFIX  43
H37   2    1.306341    1.111220    0.090206    11.00000   -1.20000
AFIX   0
C38   1    1.248955    0.977821    0.157730    11.00000    0.02007    0.03359 =
         0.01888    0.00542   -0.00013    0.00733
AFIX  43
H38   2    1.215171    0.921364    0.111406    11.00000   -1.20000
AFIX   0
C39   1    1.243850    0.948034    0.236677    11.00000    0.01602    0.02474 =
         0.01862    0.00432    0.00080    0.00605
AFIX  43
H39   2    1.205527    0.871135    0.244234    11.00000   -1.20000
AFIX   0
C40   1    1.294850    1.030250    0.306862    11.00000    0.01292    0.02231 =
         0.01909    0.00508    0.00112    0.00653
C41   1    1.224475    0.865565    0.522820    11.00000    0.01455    0.01828 =
         0.01520    0.00266    0.00125    0.00558
C42   1    1.329992    0.865057    0.562012    11.00000    0.01553    0.02506 =
         0.01949    0.00295    0.00196    0.00860
AFIX  43
H42   2    1.388263    0.857175    0.529357    11.00000   -1.20000
AFIX   0
C43   1    1.353544    0.875907    0.649071    11.00000    0.01857    0.02848 =
         0.01966    0.00152   -0.00226    0.01045
AFIX  43
H43   2    1.427804    0.877173    0.674444    11.00000   -1.20000
AFIX   0
C44   1    1.269263    0.884604    0.696910    11.00000    0.02208    0.02810 =
         0.01567    0.00057   -0.00188    0.01041
AFIX  43
H44   2    1.284576    0.890488    0.755545    11.00000   -1.20000
AFIX   0
C45   1    1.159109    0.884919    0.659756    11.00000    0.01779    0.01873 =
         0.01637   -0.00006    0.00095    0.00663
C46   1    1.072447    0.894954    0.709733    11.00000    0.02436    0.02969 =
         0.01780   -0.00158    0.00338    0.01131
AFIX  43
H46   2    1.086482    0.897528    0.768175    11.00000   -1.20000
AFIX   0
C47   1    0.968952    0.900969    0.674851    11.00000    0.02295    0.03386 =
         0.02603   -0.00198    0.00637    0.01416
AFIX  43
H47   2    0.912115    0.908802    0.708935    11.00000   -1.20000
AFIX   0
C48   1    0.947110    0.895486    0.588109    11.00000    0.02070    0.03421 =
         0.02748    0.00121    0.00162    0.01579
AFIX  43
H48   2    0.875610    0.900584    0.564189    11.00000   -1.20000
AFIX   0
C49   1    1.027119    0.882920    0.537454    11.00000    0.01863    0.02502 =
         0.01994    0.00340    0.00074    0.01107
AFIX  43
H49   2    1.009600    0.877995    0.479054    11.00000   -1.20000
AFIX   0
C50   1    1.136105    0.877218    0.571784    11.00000    0.01482    0.01509 =
         0.01663    0.00175    0.00135    0.00493
C51   1    1.292325    0.780761    0.378608    11.00000    0.02108    0.02020 =
         0.01400    0.00146    0.00149    0.00859
C52   1    1.408362    0.836066    0.355763    11.00000    0.02052    0.02448 =
         0.01769    0.00263    0.00319    0.01004
AFIX  43
H52   2    1.442433    0.914835    0.355394    11.00000   -1.20000
AFIX   0
C53   1    1.477868    0.778077    0.332841    11.00000    0.02769    0.03611 =
         0.01988    0.00199    0.00508    0.01839
AFIX  43
H53   2    1.557811    0.817716    0.317129    11.00000   -1.20000
AFIX   0
C54   1    1.429731    0.664506    0.333317    11.00000    0.04223    0.03652 =
         0.01979   -0.00129    0.00245    0.02680
AFIX  43
H54   2    1.477241    0.625999    0.318471    11.00000   -1.20000
AFIX   0
C55   1    1.310024    0.603598    0.355648    11.00000    0.04281    0.02641 =
         0.01461   -0.00067   -0.00141    0.01798
C56   1    1.258145    0.484965    0.354736    11.00000    0.06261    0.02694 =
         0.02337   -0.00175   -0.00456    0.02385
AFIX  43
H56   2    1.304881    0.445846    0.339511    11.00000   -1.20000
AFIX   0
C57   1    1.141945    0.426839    0.375510    11.00000    0.06309    0.02032 =
         0.02820    0.00301   -0.00776    0.01032
AFIX  43
H57   2    1.108618    0.347884    0.374466    11.00000   -1.20000
AFIX   0
C58   1    1.072179    0.483205    0.398242    11.00000    0.04454    0.02397 =
         0.02935    0.00696   -0.00233    0.00167
AFIX  43
H58   2    0.991725    0.442031    0.412669    11.00000   -1.20000
AFIX   0
C59   1    1.118344    0.597591    0.400041    11.00000    0.03273    0.02336 =
         0.02398    0.00578    0.00149    0.00489
AFIX  43
H59   2    1.069490    0.634405    0.415660    11.00000   -1.20000
AFIX   0
C60   1    1.238764    0.661186    0.378672    11.00000    0.02939    0.02081 =
         0.01407    0.00172   -0.00054    0.00863
HKLF 4


REM  2023ncs0627_1a_a.res in P-1
REM wR2 = 0.0675, GooF = S = 1.046, Restrained GooF = 1.046 for all data
REM R1 = 0.0250 for 13199 Fo > 4sig(Fo) and 0.0279 for all 14302 data
REM 694 parameters refined using 0 restraints

END

WGHT      0.0353      0.8766

REM Highest difference peak  0.485,  deepest hole -0.393,  1-sigma level  0.055
Q1    1   1.2579  0.8210  0.3966  11.00000  0.05    0.49
Q2    1   0.5311  0.4901  0.0412  11.00000  0.05    0.48
Q3    1   1.0547  0.6813  0.1595  11.00000  0.05    0.46
Q4    1   0.4582  0.4374  0.0171  11.00000  0.05    0.45
Q5    1   0.8593  0.6999  0.1152  11.00000  0.05    0.44
;
_shelx_res_checksum                21700
_shelx_hkl_file
;
   0   0   2 1344.33   86.04
   0   0   2 1533.05   86.32
   0   0  -2 1558.96   86.30
   0   0  -2 1439.99   86.25
   0   0   2 1350.82   86.19
   0   0   2 1451.57   86.23
   0   0   2 1320.87   85.70
   0   0   2 1441.33   85.77
   0   0   2 1211.24   85.66
   0   0  -2 1422.95   85.86
   0   0  -2 1462.29   85.88
   0   0  -2 1547.78   85.77
   0   0   2 1452.91   85.89
   0   0   2 1549.42   85.69
   0   0  -2 1409.13   85.85
   0   0   2 1482.51   85.84
   0   0   2 1338.91   85.79
   0   0   2 1385.75   85.89
   0   0   2 1300.52   85.83
   0   0   2 1335.68   85.91
   0   0  -2 1368.20   85.89
   0   0   2 1461.60   86.00
   0   0   2 1463.38   86.00
   0   0   2 1511.46   85.75
   0   0   3 3165.96  176.68
   0   0  -3 2949.79  176.54
   0   0   3 2786.60  176.26
   0   0   3 2921.55  176.52
   0   0  -3 3140.51  176.62
   0   0   3 2969.45  175.83
   0   0   3 2484.47  175.67
   0   0   3 2808.68  175.74
   0   0  -3 2961.84  176.00
   0   0  -3 3081.66  175.82
   0   0   3 2941.18  175.74
   0   0  -3 2923.33  175.96
   0   0   3 3025.95  176.00
   0   0  -3 2934.84  175.95
   0   0   3 3128.72  175.71
   0   0   3 2621.03  175.92
   0   0   3 2747.50  175.86
   0   0   3 2952.43  176.00
   0   0   3 2994.27  175.92
   0   0   3 2890.58  176.17
   0   0   3 2905.13  176.16
   0   0   3 2962.80  175.83
   0   0  -3 2780.33  176.01
   0   0   3 2778.93  176.04
   0   0   3 3049.22  175.80
   0   0   4 7038.89  409.81
   0   0  -4 6850.72  409.76
   0   0   4 7485.46  409.98
   0   0   4 6471.07  409.37
   0   0  -4 7348.99  409.80
   0   0  -4 6358.90  408.57
   0   0   4 6411.46  408.68
   0   0  -4 6650.40  408.64
   0   0   4 6791.15  408.79
   0   0  -4 6708.49  408.97
   0   0  -4 6466.87  408.63
   0   0  -4 7001.33  408.79
   0   0  -4 7019.53  409.05
   0   0   4 6304.95  408.91
   0   0   4 6641.31  408.66
   0   0   4 7003.11  409.02
   0   0  -4 6560.45  408.95
   0   0   4 7133.27  408.64
   0   0  -4 6524.10  408.93
   0   0   4 6528.65  408.50
   0   0  -4 7064.52  408.43
   0   0   4 7102.65  408.94
   0   0   4 6980.62  409.03
   0   0  -4 6951.01  408.94
   0   0   4 6426.81  408.85
   0   0   4 6271.06  408.96
   0   0  -4 6613.47  409.04
   0   0   4 6822.21  409.25
   0   0   4 6877.68  409.25
   0   0   4 6278.51  409.08
   0   0   4 6888.01  408.80
   0   0  -4 6905.19  408.85
   0   0   4 7280.23  408.76
   0   0   5    6.29    2.00
   0   0  -5    7.58    2.05
   0   0  -5   10.18    2.57
   0   0   5   10.22    2.42
   0   0   5    7.27    2.40
   0   0  -5    9.26    1.13
   0   0   5    6.24    1.12
   0   0   5    6.13    1.21
   0   0  -5    8.11    1.13
   0   0  -5    9.23    1.42
   0   0   5    4.94    1.13
   0   0  -5   11.25    1.92
   0   0   5    4.81    1.61
   0   0  -5    9.93    1.20
   0   0  -5    6.49    1.81
   0   0  -5    7.42    1.43
   0   0   5    6.50    1.79
   0   0   5    7.94    1.08
   0   0   5    5.55    1.00
   0   0  -5    8.31    0.88
   0   0  -5    7.96    1.95
   0   0  -5   10.48    1.56
   0   0   5    6.05    1.62
   0   0  -5    7.04    1.56
   0   0   5    5.29    1.88
   0   0   5    5.61    1.63
   0   0   5    5.83    1.48
   0   0   5    3.36    1.89
   0   0   5    3.90    1.88
   0   0   5    5.74    1.33
   0   0   5    7.99    1.99
   0   0  -5    9.15    1.45
   0   0   5    5.44    1.36
   0   0   6   66.57    6.08
   0   0  -6   52.73    5.15
   0   0   6   61.48    5.93
   0   0   6   45.99    5.10
   0   0  -6   63.99    5.88
   0   0  -6   55.29    4.09
   0   0   6   52.18    4.26
   0   0   6   52.71    4.35
   0   0  -6   54.75    4.14
   0   0  -6   61.83    4.42
   0   0  -6   59.02    4.85
   0   0   6   60.20    4.30
   0   0  -6   60.28    4.91
   0   0   6   58.18    4.73
   0   0  -6   64.71    4.50
   0   0  -6   66.20    5.04
   0   0   6   58.63    4.82
   0   0  -6   57.29    4.91
   0   0  -6   52.73    4.57
   0   0   6   57.96    4.19
   0   0  -6   58.97    3.84
   0   0  -6   59.32    4.87
   0   0   6   54.77    4.01
   0   0   6   52.49    4.54
   0   0   6   52.48    4.54
   0   0  -6   53.73    4.46
   0   0   6   65.27    4.98
   0   0  -6   66.01    4.80
   0   0   6   46.47    4.67
   0   0   6   64.68    5.27
   0   0   6   52.69    4.34
   0   0   6   67.04    5.31
   0   0  -6   55.55    4.46
   0   0   6   55.96    5.04
   0   0  -6   55.41    4.47
   0   0   6   56.07    4.39
   0   0   7  162.22   13.13
   0   0   7  174.33   13.76
   0   0  -7  174.68   12.43
   0   0   7  200.19   14.26
   0   0  -7  190.20   13.15
   0   0  -7  200.56   13.99
   0   0  -7  192.25   11.95
   0   0   7  167.14   12.00
   0   0  -7  207.23   12.29
   0   0   7  173.60   12.17
   0   0  -7  180.86   11.81
   0   0  -7  192.37   12.75
   0   0   7  192.19   12.04
   0   0   7  171.32   12.36
   0   0  -7  181.07   12.60
   0   0  -7  184.63   12.68
   0   0  -7  182.81   12.18
   0   0  -7  174.64   12.44
   0   0   7  185.67   12.58
   0   0  -7  204.71   11.53
   0   0  -7  168.04   13.48
   0   0   7  180.77   11.90
   0   0   7  179.32   11.71
   0   0   7  172.16   12.63
   0   0  -7  188.42   12.58
   0   0  -7  187.34   12.47
   0   0  -7  179.20   11.95
   0   0   7  161.54   12.54
   0   0  -7  173.62   12.18
   0   0   7  174.98   12.37
   0   0   7  189.71   12.62
   0   0   7  197.27   12.48
   0   0   7  163.14   12.72
   0   0  -7  171.80   12.17
   0   0   7  167.88   12.90
   0   0   7  181.18   13.05
   0   0  -7  191.77   12.29
   0   0   7  183.58   12.12
   0   0  -7  185.64   11.98
   0   0  -7  194.82   12.03
   0   0  -8 1728.77  110.23
   0   0   8 1864.69  111.70
   0   0   8 1796.76  111.46
   0   0   8 1711.87  110.62
   0   0   8 2209.18  112.21
   0   0   8 1606.00  110.79
   0   0  -8 1881.97  111.05
   0   0  -8 1677.31  109.59
   0   0  -8 1827.91  111.40
   0   0   8 1607.54  109.14
   0   0   8 1918.36  109.86
   0   0   8 1725.24  109.37
   0   0  -8 1978.00  109.49
   0   0  -8 1895.82  109.13
   0   0  -8 1800.86  108.95
   0   0  -8 1757.56  109.89
   0   0  -8 1765.13  109.38
   0   0  -8 1881.90  110.00
   0   0   8 1749.14  109.12
   0   0  -8 1706.42  109.78
   0   0   8 1696.30  109.51
   0   0  -8 1688.44  109.67
   0   0   8 1852.52  109.79
   0   0  -8 1972.16  108.59
   0   0  -8 1678.75  110.99
   0   0   8 1729.42  108.80
   0   0   8 1787.78  109.10
   0   0  -8 1783.06  109.71
   0   0   8 1683.84  109.78
   0   0   8 1844.85  109.80
   0   0  -8 1858.79  109.71
   0   0  -8 1800.23  109.12
   0   0  -8 1743.38  109.36
   0   0   8 1713.50  109.61
   0   0   8 1636.85  109.79
   0   0   8 1879.81  109.64
   0   0  -8 1695.66  109.49
   0   0   8 1801.05  110.40
   0   0   8 1683.83  110.06
   0   0  -8 1733.26  109.37
   0   0  -8 1897.32  109.51
   0   0   8 1715.00  110.30
   0   0   8 1863.04  109.29
   0   0  -8 1803.16  109.13
   0   0  -8 1748.05  109.12
   0   0  -9  652.14   41.26
   0   0   9  547.04   41.01
   0   0   9  729.57   42.40
   0   0  -9  631.49   40.58
   0   0   9  609.42   41.03
   0   0   9  692.36   42.44
   0   0   9  622.73   41.81
   0   0  -9  570.63   39.72
   0   0  -9  640.58   41.82
   0   0  -9  640.61   39.04
   0   0  -9  721.06   39.74
   0   0   9  653.86   40.01
   0   0  -9  673.69   39.24
   0   0   9  586.79   39.37
   0   0   9  585.59   39.48
   0   0  -9  643.08   39.60
   0   0   9  616.37   39.73
   0   0  -9  632.32   40.11
   0   0  -9  694.09   40.36
   0   0   9  635.95   39.30
   0   0  -9  635.65   40.20
   0   0   9  655.36   40.02
   0   0  -9  590.12   39.87
   0   0  -9  681.60   38.64
   0   0   9  612.45   40.09
   0   0   9  599.07   39.20
   0   0   9  619.84   38.91
   0   0  -9  595.05   41.36
   0   0   9  610.57   40.04
   0   0  -9  586.23   39.67
   0   0   9  662.71   40.05
   0   0   9  574.32   39.76
   0   0   9  656.06   39.81
   0   0  -9  651.24   39.91
   0   0   9  596.77   40.12
   0   0  -9  612.43   39.54
   0   0  -9  616.05   39.23
   0   0  -9  687.12   39.72
   0   0  -9  623.78   39.58
   0   0   9  594.30   40.60
   0   0   9  589.63   40.57
   0   0   9  556.43   40.24
   0   0   9  656.29   39.47
   0   0  -9  645.96   39.28
   0   0  -9  629.67   39.26
   0   0 -10  235.21   17.10
   0   0 -10  246.63   17.84
   0   0 -10  230.15   16.34
   0   0  10  250.52   17.85
   0   0  10  230.21   18.38
   0   0 -10  234.24   18.28
   0   0  10  230.53   18.68
   0   0  10  272.22   19.19
   0   0  10  205.12   15.79
   0   0 -10  271.82   16.28
   0   0  10  250.53   16.61
   0   0 -10  253.51   15.72
   0   0  10  226.99   16.04
   0   0 -10  239.96   15.50
   0   0 -10  246.15   16.86
   0   0  10  270.02   16.38
   0   0 -10  231.14   16.69
   0   0  10  226.69   16.21
   0   0 -10  247.77   16.17
   0   0  10  226.49   15.70
   0   0 -10  242.75   16.52
   0   0  10  262.66   16.72
   0   0  10  241.26   16.80
   0   0 -10  251.77   15.03
   0   0 -10  223.58   17.97
   0   0  10  234.89   15.75
   0   0  10  245.62   16.32
   0   0 -10  241.18   16.41
   0   0  10  261.41   16.67
   0   0  10  222.39   16.68
   0   0  10  223.21   16.38
   0   0 -10  240.62   15.73
   0   0 -10  235.54   16.28
   0   0 -10  236.93   16.08
   0   0 -10  214.59   15.97
   0   0  10  226.43   17.06
   0   0 -10  245.38   16.13
   0   0  10  230.22   17.30
   0   0  10  225.06   17.26
   0   0 -10  245.75   15.76
   0   0  10  242.21   15.94
   0   0 -10  249.74   15.81
   0   0 -11  171.42   13.76
   0   0 -11  210.03   15.71
   0   0  11  213.20   16.06
   0   0  11  169.92   15.59
   0   0 -11  167.77   13.05
   0   0  11  193.94   14.86
   0   0  11  185.45   15.51
   0   0  11  152.50   12.50
   0   0 -11  193.68   12.24
   0   0  11  159.31   12.72
   0   0 -11  197.89   12.47
   0   0 -11  192.68   13.05
   0   0  11  186.06   12.54
   0   0 -11  193.02   13.75
   0   0 -11  176.97   13.60
   0   0  11  175.68   13.02
   0   0  11  203.11   13.13
   0   0 -11  174.74   13.26
   0   0  11  198.98   12.46
   0   0  11  185.95   13.34
   0   0 -11  175.25   11.98
   0   0 -11  192.86   11.70
   0   0 -11  166.16   14.80
   0   0  11  177.66   12.50
   0   0  11  174.11   13.58
   0   0 -11  201.56   13.38
   0   0 -11  193.46   12.54
   0   0  11  172.75   13.60
   0   0  11  191.23   13.41
   0   0 -11  179.39   12.83
   0   0  11  193.36   13.16
   0   0 -11  190.11   12.92
   0   0  11  176.89   14.02
   0   0  11  184.10   14.23
   0   0 -11  178.21   12.87
   0   0  11  175.31   14.10
   0   0 -11  184.60   12.53
   0   0 -11  203.87   12.66
   0   0  11  182.24   12.70
   0   0  12  204.80   15.60
   0   0  12  177.99   15.26
   0   0 -12  162.55   14.21
   0   0  12  160.97   14.44
   0   0 -12  151.74   11.89
   0   0 -12  167.15   11.18
   0   0  12  142.07   11.37
   0   0 -12  173.67   10.97
   0   0  12  162.25   11.85
   0   0 -12  161.23   12.57
   0   0 -12  163.63   12.52
   0   0 -12  160.65   12.57
   0   0  12  156.49   11.64
   0   0  12  154.04   11.16
   0   0 -12  154.72   11.70
   0   0  12  176.08   11.21
   0   0 -12  160.35   12.11
   0   0 -12  164.86   14.05
   0   0 -12  156.48   10.65
   0   0  12  149.16   11.21
   0   0 -12  160.24   10.30
   0   0  12  156.08   12.53
   0   0 -12  171.70   11.33
   0   0  12  160.80   12.60
   0   0  12  175.76   12.02
   0   0 -12  167.22   12.07
   0   0  12  164.44   13.28
   0   0  12  148.45   12.78
   0   0  12  158.83   13.22
   0   0  12  145.25   12.84
   0   0 -12  163.73   11.62
   0   0 -12  161.89   11.25
   0   0 -12  173.38   11.36
   0   0  12  169.47   11.54
   0   0  13  475.66   33.16
   0   0 -13  467.14   32.37
   0   0  13  547.29   33.78
   0   0 -13  433.17   29.43
   0   0  13  476.71   32.91
   0   0 -13  491.85   28.77
   0   0  13  393.68   28.87
   0   0 -13  492.28   28.42
   0   0  13  450.60   29.18
   0   0  13  402.80   28.53
   0   0 -13  433.01   29.25
   0   0 -13  456.52   30.35
   0   0 -13  476.86   30.92
   0   0 -13  460.11   30.26
   0   0  13  433.14   29.29
   0   0 -13  460.92   30.21
   0   0  13  456.25   28.63
   0   0 -13  436.34   29.69
   0   0  13  470.97   30.29
   0   0  13  417.86   28.74
   0   0 -13  429.85   27.99
   0   0 -13  487.10   32.43
   0   0  13  409.55   30.08
   0   0 -13  457.97   29.61
   0   0  13  464.56   29.47
   0   0 -13  480.06   28.81
   0   0  13  433.46   30.89
   0   0  13  449.08   30.95
   0   0  13  430.82   30.57
   0   0 -13  451.43   29.14
   0   0  13  418.28   30.53
   0   0 -13  457.71   28.76
   0   0  13  463.71   28.99
   0   0 -13  456.75   28.78
   0   0  14  543.75   38.99
   0   0  14  610.86   39.97
   0   0 -14  553.71   38.73
   0   0  14  655.64   40.19
   0   0 -14  590.16   34.76
   0   0 -14  605.82   34.44
   0   0 -14  564.54   36.47
   0   0  14  556.60   35.24
   0   0 -14  516.44   36.34
   0   0  14  516.56   35.32
   0   0 -14  497.44   35.24
   0   0 -14  542.65   37.07
   0   0 -14  545.48   36.39
   0   0  14  542.43   34.63
   0   0 -14  531.41   35.79
   0   0 -14  541.17   38.41
   0   0 -14  521.60   33.89
   0   0  14  540.41   36.32
   0   0  14  562.28   35.98
   0   0  14  498.79   34.80
   0   0  14  510.28   36.34
   0   0 -14  569.43   34.82
   0   0 -14  582.30   35.83
   0   0  14  494.12   36.90
   0   0  14  527.34   36.81
   0   0 -14  571.31   35.21
   0   0  14  502.38   36.75
   0   0  14  542.67   37.25
   0   0 -14  548.57   34.82
   0   0 -14  570.32   34.84
   0   0  14  558.39   35.01
   0   0  15  264.17   21.15
   0   0  15  297.97   22.15
   0   0 -15  231.33   20.22
   0   0  15  261.26   21.92
   0   0 -15  263.50   15.97
   0   0 -15  268.24   16.42
   0   0 -15  238.13   18.20
   0   0  15  231.40   16.71
   0   0 -15  214.51   16.87
   0   0 -15  249.16   18.90
   0   0 -15  253.91   18.33
   0   0 -15  281.24   18.63
   0   0  15  228.81   16.23
   0   0 -15  255.71   17.65
   0   0  15  228.51   17.40
   0   0  15  212.27   16.40
   0   0 -15  238.43   15.41
   0   0  15  232.69   18.06
   0   0 -15  250.15   20.21
   0   0 -15  253.40   17.46
   0   0  15  201.20   17.80
   0   0  15  237.21   18.69
   0   0  15  235.55   18.66
   0   0  15  227.72   18.85
   0   0 -15  264.61   16.88
   0   0  15  237.70   18.94
   0   0 -15  224.91   16.59
   0   0  15  252.59   16.69
   0   0 -16   58.05    8.44
   0   0  16   48.30    8.36
   0   0  16   51.41    9.11
   0   0  16   61.65   10.21
   0   0 -16   49.82    4.16
   0   0 -16   43.96    4.35
   0   0 -16   44.35    6.71
   0   0 -16   36.69    6.38
   0   0 -16   47.27    5.40
   0   0  16   41.05    4.91
   0   0 -16   43.59    6.53
   0   0 -16   46.11    5.46
   0   0 -16   45.83    6.70
   0   0 -16   51.53    8.02
   0   0 -16   46.22    3.56
   0   0  16   38.70    4.56
   0   0  16   43.28    5.45
   0   0 -16   47.32    5.69
   0   0  16   43.02    6.56
   0   0 -16   49.11    4.93
   0   0  16   48.68    7.24
   0   0  16   44.58    7.15
   0   0  16   31.63    6.62
   0   0  16   34.32    6.59
   0   0 -16   35.49    4.59
   0   0  17  397.30   30.91
   0   0 -17  452.93   31.06
   0   0  17  491.34   32.60
   0   0  17  412.83   31.84
   0   0 -17  413.66   25.61
   0   0 -17  451.06   25.16
   0   0 -17  356.05   24.89
   0   0 -17  416.13   28.04
   0   0 -17  428.05   28.21
   0   0 -17  386.46   28.42
   0   0 -17  349.22   26.18
   0   0 -17  428.22   28.03
   0   0 -17  368.04   26.69
   0   0  17  393.11   27.16
   0   0 -17  380.46   29.84
   0   0  17  336.71   25.65
   0   0 -17  388.05   24.24
   0   0  17  347.50   27.58
   0   0 -17  429.99   26.96
   0   0  17  381.12   28.35
   0   0  17  387.35   28.47
   0   0  17  375.41   28.63
   0   0  17  357.43   28.39
   0   0 -17  427.98   26.08
   0   0 -17  365.13   25.72
   0   0  18   46.61    9.39
   0   0  18   24.91    8.49
   0   0  18   14.36    7.21
   0   0 -18   40.20    7.94
   0   0 -18   31.96    3.79
   0   0 -18   28.41    3.23
   0   0 -18   24.93    3.07
   0   0 -18   24.54    5.88
   0   0 -18   36.20    6.61
   0   0 -18   16.77    4.18
   0   0 -18   39.92    6.55
   0   0 -18   32.56    5.98
   0   0 -18   18.86    4.33
   0   0  18   22.81    3.74
   0   0  18   26.52    4.82
   0   0 -18   23.27    6.56
   0   0  18   36.82    6.73
   0   0 -18   29.04    4.89
   0   0  18   25.14    6.60
   0   0  18   22.09    6.19
   0   0  18   27.49    6.54
   0   0 -18   29.91    3.98
   0   0  18   29.02    6.84
   0   0 -18   23.22    3.65
   0   0  19   24.68    9.12
   0   0  19    7.39    7.35
   0   0  19   18.67    7.23
   0   0 -19   27.97    7.00
   0   0 -19   25.19    3.07
   0   0 -19   22.57    3.37
   0   0 -19   24.78    2.97
   0   0 -19   22.50    6.19
   0   0 -19   12.14    5.80
   0   0 -19   23.75    6.61
   0   0 -19   24.83    6.22
   0   0 -19   22.45    4.21
   0   0 -19   23.28    5.65
   0   0  19   16.93    4.12
   0   0 -19   31.38    7.52
   0   0  19   12.17    5.27
   0   0 -19   20.84    4.44
   0   0  19   19.40    6.07
   0   0 -19   24.43    3.64
   0   0  19   22.69    6.37
   0   0  19   20.21    6.33
   0   0  19   27.41    6.79
   0   0 -19   24.52    3.56
   0   0 -20   38.80    4.57
   0   0 -20   53.19    8.18
   0   0 -20   40.78    7.58
   0   0 -20   40.24    7.41
   0   0 -20   37.04    7.68
   0   0 -20   35.74    5.39
   0   0 -20   49.15    7.62
   0   0 -20   42.52    8.61
   0   0  20   37.50    6.03
   0   0  20   45.21    7.67
   0   0  20   41.46    7.99
   0   0  20   40.14    7.99
   0   0  20   33.39    7.93
   0   0  20   51.48    8.79
   0   0  20   38.98   10.03
   0   0  20   35.64   10.00
   0   0 -20   40.82    8.52
   0   0  20   46.62    9.90
   0   0 -21   13.41    2.98
   0   0 -21    7.44    5.96
   0   0 -21    6.48    6.52
   0   0 -21   19.43    6.76
   0   0 -21   14.04    6.15
   0   0  21    6.54    6.47
   0   0 -21    9.19    5.14
   0   0  21   13.35    4.13
   0   0 -21   11.10    6.72
   0   0  21   14.41    6.14
   0   0  21    6.32    6.09
   0   0  21    3.35    6.35
   0   0  21   16.21    6.93
   0   0  21   12.91    6.35
   0   0  21   12.94    8.36
   0   0 -21   30.36    8.32
   0   0  21   25.96    9.52
   0   0  21    5.18    7.92
   0   0 -22   88.67   11.37
   0   0 -22   85.75   11.37
   0   0 -22   98.60   12.05
   0   0 -22   97.08   11.57
   0   0  22   78.38   11.63
   0   0 -22   86.39   11.32
   0   0 -22   90.18   12.57
   0   0  22   73.71    9.21
   0   0  22   82.83   10.83
   0   0  22   95.51   12.10
   0   0  22  102.39   12.38
   0   0  22   84.51   11.18
   0   0  22   79.47   11.33
   0   0  22   85.07   14.88
   0   0  22   91.75   13.87
   0   0  22  102.92   15.34
   0   0 -22   84.35   13.03
   0   0 -23   18.28    7.39
   0   0 -23   28.57    7.58
   0   0 -23   28.84    7.80
   0   0 -23   19.94    6.66
   0   0  23   20.40    8.04
   0   0  23   26.67    5.28
   0   0 -23   10.65    6.26
   0   0 -23   30.67    8.86
   0   0  23    6.67    6.75
   0   0  23   30.41    8.65
   0   0  23   27.30    8.20
   0   0  23   25.58    7.97
   0   0  23   23.78    7.57
   0   0  23   25.16    9.80
   0   0  23   19.95   10.36
   0   0 -23   22.85    8.16
   0   0  23   38.60   11.45
   0   1 -23   52.57    9.46
   0   1 -23   53.06    9.34
   0   1 -23   58.58    9.58
   0   1 -23   41.58    8.74
   0   1 -23   40.34    8.05
   0  -1  23   48.11    9.83
   0   1 -23   57.50    9.93
   0   1 -23   55.69    8.72
   0  -1  23   52.56    8.88
   0  -1  23   67.94   10.26
   0  -1  23   48.22    9.66
   0  -1  23   58.84    9.97
   0  -1  23   30.60    9.20
   0  -1  23   69.66   13.38
   0   1 -23   56.74   10.80
   0  -1  23   44.20   11.83
   0  -1  23   28.47   10.04
   0   1 -22  141.05   14.60
   0   1 -22  161.80   14.60
   0   1 -22  151.43   14.96
   0   1 -22  114.32   14.57
   0   1 -22  109.39   13.84
   0  -1  22  157.10   16.13
   0  -1  22  112.89   12.09
   0   1 -22  138.16   14.09
   0   1 -22  158.61   16.34
   0  -1  22  133.51   13.88
   0  -1  22  152.52   15.38
   0  -1  22  149.84   15.51
   0  -1  22  149.28   15.48
   0  -1  22  143.30   14.86
   0  -1  22  171.91   18.81
   0  -1  22  131.08   17.89
   0   1 -22  177.12   17.68
   0  -1  22  138.68   16.42
   0   1 -21   11.83    5.63
   0   1 -21    7.36    5.40
   0   1 -21   -0.71    5.90
   0   1 -21   10.16    6.32
   0   1 -21    4.58    2.99
   0   1 -21    5.06    4.22
   0  -1  21    3.75    5.64
   0   1 -21   -2.32    4.60
   0   1 -21    4.15    5.36
   0  -1  21   -0.57    2.95
   0  -1  21    2.20    5.10
   0  -1  21    0.83    6.10
   0  -1  21   -6.33    5.94
   0  -1  21    0.83    6.01
   0  -1  21    0.90    5.43
   0   1 -21    6.91    6.41
   0  -1  21   -4.04    8.65
   0  -1  21    7.46    7.11
   0  -1  21    1.41    7.04
   0   1 -20   86.36    7.13
   0   1 -20   98.04   10.77
   0   1 -20   86.39   10.29
   0   1 -20   78.37   10.30
   0   1 -20   83.65   10.44
   0   1 -20   95.90   10.95
   0   1 -20   83.38    8.54
   0  -1  20   84.52   11.31
   0  -1  20   74.13    8.58
   0   1 -20   95.30   11.93
   0  -1  20   98.46   10.56
   0  -1  20   74.89   10.38
   0  -1  20   95.19   11.33
   0  -1  20   75.12   10.55
   0  -1  20   80.40   10.99
   0  -1  20   97.22   13.70
   0  -1  20   93.88   13.66
   0   1 -20  105.49   12.94
   0  -1  20   75.96   12.18
   0   1 -19  138.66    9.15
   0   1 -19  133.23    9.16
   0   1 -19  127.79    9.85
   0   1 -19  127.43   12.88
   0   1 -19  175.39   13.73
   0   1 -19  133.91   13.60
   0   1 -19  145.37   13.26
   0   1 -19  102.81   10.96
   0   1 -19  136.25   13.22
   0   1 -19  127.88   11.48
   0  -1  19  109.96   11.12
   0   1 -19  132.60   14.01
   0  -1  19  135.71   12.87
   0  -1  19  149.34   14.20
   0  -1  19  140.82   14.01
   0  -1  19  136.05   13.62
   0  -1  19  129.58   13.23
   0  -1  19  135.89   15.77
   0  -1  19  115.93   14.57
   0  -1  19  171.20   16.83
   0   1 -19  167.05   15.89
   0  -1  18  368.97   29.57
   0  -1  18  412.76   30.91
   0   1 -18  412.76   30.14
   0  -1  18  401.72   31.04
   0   1 -18  401.57   24.15
   0   1 -18  372.55   23.36
   0   1 -18  400.96   23.42
   0   1 -18  384.90   27.03
   0   1 -18  387.20   26.91
   0   1 -18  362.86   27.86
   0   1 -18  322.28   25.32
   0   1 -18  396.97   27.11
   0   1 -18  360.00   25.79
   0   1 -18  356.70   27.31
   0  -1  18  313.96   24.05
   0  -1  18  323.19   25.42
   0   1 -18  339.52   28.33
   0  -1  18  371.72   26.87
   0   1 -18  428.37   24.12
   0  -1  18  365.78   27.53
   0  -1  18  362.00   27.31
   0  -1  18  359.81   27.71
   0  -1  18  367.50   27.93
   0   1 -18  321.75   23.59
   0  -1  17  117.14   13.95
   0  -1  17  113.09   13.15
   0  -1  17  133.58   14.25
   0   1 -17  114.12   12.78
   0   1 -17   94.84    7.42
   0   1 -17  112.75    7.53
   0   1 -17  114.74    8.14
   0   1 -17  108.20   10.88
   0   1 -17  117.94   11.07
   0   1 -17   85.81    9.18
   0   1 -17  119.55   11.04
   0   1 -17  121.48   11.61
   0   1 -17  118.01   11.25
   0   1 -17  113.60    9.79
   0  -1  17   79.81    7.95
   0  -1  17   98.77    9.38
   0   1 -17   97.83   11.64
   0  -1  17  108.11   10.85
   0  -1  17  109.40   10.64
   0  -1  17  105.18   11.25
   0  -1  17  120.67   11.48
   0   1 -17  124.04    8.30
   0  -1  17  103.69   11.35
   0  -1  17  104.17   11.58
   0   1 -17   99.02    7.91
   0  -1  16  121.45   13.21
   0  -1  16  121.37   13.21
   0  -1  16  102.65   12.08
   0   1 -16  122.08   12.65
   0   1 -16  100.05    7.25
   0   1 -16  128.04    7.40
   0   1 -16  117.84    7.91
   0   1 -16  124.17   10.47
   0   1 -16  125.75   11.09
   0   1 -16  116.60   11.06
   0   1 -16  116.73   10.50
   0  -1  16  111.77    8.91
   0   1 -16  118.76   10.58
   0   1 -16  110.21    9.33
   0   1 -16  105.26    9.45
   0   1 -16   95.01   11.22
   0   1 -16   96.87    6.49
   0  -1  16   85.56    7.77
   0   1 -16   83.80    6.48
   0  -1  16  111.64    9.21
   0  -1  16  110.75   10.58
   0  -1  16  103.60   10.03
   0   1 -16  111.05    8.95
   0   1 -16  110.53    8.05
   0  -1  16  129.61   11.64
   0  -1  16  116.96   10.93
   0   1 -16  126.49    8.20
   0  -1  16  101.93   10.79
   0   1 -16  108.43    8.12
   0   1 -16  109.79    7.83
   0   1 -16  101.08    7.97
   0  -1  15  194.46   17.85
   0  -1  15  232.10   18.70
   0  -1  15  170.69   16.79
   0   1 -15  183.76   13.66
   0   1 -15  236.64   18.15
   0   1 -15  220.10   12.65
   0   1 -15  216.81   13.14
   0  -1  15  164.02   13.33
   0   1 -15  179.96   14.25
   0   1 -15  190.49   15.23
   0   1 -15  227.89   16.22
   0   1 -15  216.89   15.59
   0  -1  15  197.58   13.67
   0   1 -15  193.29   15.86
   0  -1  15  191.87   13.99
   0   1 -15  200.61   15.36
   0   1 -15  196.79   14.66
   0   1 -15  172.81   12.00
   0   1 -15  190.60   11.98
   0  -1  15  203.92   15.45
   0  -1  15  166.28   13.05
   0   1 -15  227.34   17.34
   0   1 -15  199.64   14.35
   0   1 -15  215.81   14.18
   0  -1  15  191.70   15.08
   0   1 -15  196.12   13.19
   0  -1  15  199.79   16.07
   0  -1  15  179.85   15.76
   0  -1  15  189.24   15.58
   0   1 -15  216.45   13.34
   0   1 -15  177.85   13.20
   0   1 -15  178.88   13.00
   0   1 -15  171.11   13.04
   0  -1  15  196.07   13.50
   0   1 -14   98.02    7.79
   0   1 -14  104.29   11.08
   0  -1  14  106.75   11.14
   0  -1  14   83.61    9.42
   0  -1  14  101.18   11.53
   0  -1  14  108.78   11.46
   0  -1  14   80.93    7.28
   0   1 -14  101.47    6.56
   0   1 -14   99.82    6.97
   0   1 -14   96.99    9.15
   0   1 -14   89.79    9.04
   0  -1  14   97.01    7.60
   0   1 -14   82.53    8.01
   0   1 -14   90.67    8.87
   0   1 -14   99.43    9.25
   0  -1  14   98.56    8.10
   0   1 -14   99.73    8.43
   0  -1  14   90.32    7.28
   0   1 -14   87.77    6.06
   0   1 -14   88.92    9.93
   0  -1  14   88.16    7.03
   0   1 -14   83.82    6.11
   0  -1  14   93.54    9.23
   0  -1  14   85.09    8.64
   0   1 -14  102.47    7.93
   0  -1  14  102.10    7.92
   0   1 -14   90.50    7.05
   0   1 -14   99.60    7.18
   0  -1  14   97.91    9.46
   0  -1  14   80.61    9.23
   0  -1  14   98.70    9.68
   0  -1  14   97.99    7.43
   0   1 -14   80.44    6.91
   0   1 -14   96.75    7.13
   0   1 -14   89.24    7.02
   0   1 -13  362.18   25.20
   0  -1  13  310.60   23.50
   0  -1  13  317.86   24.64
   0   1 -13  289.78   21.42
   0  -1  13  405.57   26.19
   0  -1  13  340.08   25.30
   0  -1  13  297.97   21.22
   0   1 -13  334.73   20.92
   0   1 -13  344.46   20.54
   0   1 -13  321.84   23.17
   0   1 -13  347.93   22.97
   0   1 -13  338.73   22.81
   0  -1  13  344.67   21.98
   0   1 -13  312.34   22.05
   0   1 -13  342.82   22.87
   0  -1  13  330.98   21.52
   0   1 -13  335.75   22.49
   0  -1  13  337.11   21.30
   0   1 -13  355.94   24.48
   0   1 -13  296.21   20.21
   0   1 -13  321.59   20.13
   0  -1  13  309.33   22.76
   0  -1  13  294.79   20.92
   0  -1  13  306.99   22.50
   0   1 -13  340.05   21.02
   0   1 -13  349.77   21.83
   0  -1  13  343.62   21.75
   0  -1  13  327.43   23.52
   0  -1  13  312.67   22.97
   0   1 -13  350.21   21.20
   0  -1  13  338.30   23.63
   0  -1  13  331.27   21.30
   0   1 -13  336.92   21.06
   0   1 -13  291.95   20.92
   0   1 -13  337.60   21.04
   0  -1  12  114.69   10.84
   0  -1  12  144.49   12.84
   0  -1  12  123.08   12.20
   0   1 -12  114.05    9.22
   0   1 -12  124.04   10.26
   0  -1  12  116.76   11.73
   0   1 -12  156.27   12.69
   0   1 -12  138.17    8.43
   0  -1  12  109.79    8.93
   0  -1  12  108.90    9.17
   0   1 -12  136.70    8.77
   0  -1  12  118.59    9.82
   0  -1  12  125.00    9.31
   0   1 -12  131.90   10.60
   0  -1  12  135.59    9.84
   0   1 -12  120.07   10.28
   0   1 -12  118.16   10.28
   0   1 -12  134.32    9.94
   0   1 -12  134.36   10.83
   0  -1  12  126.53    9.07
   0   1 -12  129.37   10.12
   0  -1  12  126.54   10.59
   0   1 -12  125.56    8.06
   0   1 -12  116.60    8.16
   0  -1  12  120.75    8.76
   0   1 -12  131.37   11.64
   0  -1  12  122.27    9.69
   0   1 -12  121.94    8.77
   0   1 -12  126.26    9.42
   0   1 -12  129.42    9.30
   0  -1  12  114.59   10.12
   0  -1  12  131.43    9.51
   0  -1  12  122.64   10.66
   0   1 -12  131.41    8.98
   0  -1  12  123.03   10.87
   0  -1  12  131.38   11.06
   0   1 -12  117.01    8.80
   0   1 -12  125.08    8.81
   0   1 -12  131.83    8.87
   0  -1  12  122.24    9.05
   0  -1  11  612.90   36.83
   0   1 -11  494.39   33.17
   0  -1  11  511.68   35.78
   0  -1  11  523.93   34.90
   0   1 -11  537.71   34.19
   0   1 -11  555.45   36.19
   0  -1  11  569.88   36.60
   0   1 -11  552.24   32.66
   0   1 -11  564.69   32.38
   0  -1  11  468.92   32.85
   0  -1  11  480.59   33.11
   0  -1  11  520.40   33.59
   0  -1  11  555.10   33.34
   0   1 -11  580.49   34.67
   0   1 -11  567.53   34.80
   0  -1  11  533.30   33.82
   0   1 -11  519.77   34.14
   0   1 -11  535.60   34.28
   0   1 -11  496.36   33.60
   0   1 -11  489.03   33.99
   0  -1  11  535.12   33.70
   0  -1  11  503.07   32.90
   0   1 -11  516.05   33.95
   0  -1  11  526.21   34.27
   0   1 -11  526.62   35.40
   0  -1  11  496.01   32.64
   0   1 -11  515.13   32.68
   0  -1  11  510.20   33.50
   0   1 -11  516.27   33.31
   0  -1  11  530.17   33.65
   0  -1  11  476.57   33.84
   0  -1  11  528.50   33.34
   0   1 -11  528.82   33.11
   0  -1  11  546.85   34.94
   0  -1  11  510.99   34.72
   0  -1  11  495.88   34.31
   0   1 -11  534.08   32.87
   0   1 -11  502.56   33.16
   0   1 -11  526.39   32.72
   0   1 -11  518.36   32.71
   0  -1  11  532.87   32.99
   0   1 -10  113.05    8.30
   0  -1  10   92.58    9.94
   0   1 -10  118.75   10.54
   0  -1  10  100.00   10.04
   0  -1  10   99.33    9.40
   0   1 -10  144.53   10.61
   0  -1  10  132.98   11.16
   0  -1  10  120.52   10.83
   0   1 -10  116.74    9.14
   0   1 -10  114.13    9.76
   0   1 -10  119.58    7.73
   0  -1  10  103.32    7.93
   0  -1  10  121.05    8.70
   0  -1  10   96.53    8.03
   0   1 -10  121.75    7.50
   0  -1  10  111.82    8.85
   0   1 -10  118.02    9.38
   0   1 -10  109.27    9.00
   0   1 -10  120.24    9.24
   0   1 -10  113.13    9.35
   0  -1  10  124.04    8.43
   0  -1  10  110.39    8.61
   0   1 -10  110.46    9.13
   0   1 -10  114.79    8.71
   0  -1  10  120.36    8.83
   0   1 -10  110.69    8.94
   0  -1  10  118.42    8.08
   0   1 -10   99.97    9.72
   0  -1  10   98.64    8.99
   0  -1  10  100.78    7.67
   0   1 -10  106.52    8.11
   0   1 -10  111.75    8.46
   0  -1  10  108.39    8.65
   0  -1  10  104.90    8.85
   0   1 -10  109.19    8.32
   0  -1  10  118.38    8.43
   0  -1  10   99.54    8.35
   0   1 -10  118.19    7.82
   0   1 -10  101.91    8.15
   0  -1  10  108.82    9.50
   0  -1  10   95.81    9.04
   0   1 -10  125.02    9.10
   0  -1  10  120.72    9.74
   0   1 -10  111.27    7.91
   0   1 -10  115.08    7.83
   0   1 -10  111.50    7.80
   0  -1  10  119.30    8.12
   0   1  -9  344.01   24.14
   0   1  -9  393.28   25.12
   0   1  -9  338.38   23.46
   0  -1   9  419.55   26.30
   0  -1   9  346.33   25.44
   0   1  -9  391.69   25.99
   0  -1   9  346.49   24.70
   0   1  -9  432.83   25.72
   0  -1   9  342.10   23.19
   0  -1   9  350.30   23.44
   0  -1   9  365.80   23.94
   0   1  -9  386.81   23.06
   0   1  -9  383.29   22.83
   0   1  -9  356.16   24.48
   0  -1   9  381.64   23.68
   0   1  -9  374.04   24.56
   0  -1   9  354.14   24.02
   0   1  -9  361.33   23.91
   0   1  -9  422.02   24.60
   0   1  -9  359.80   24.21
   0   1  -9  365.34   24.28
   0  -1   9  374.34   24.00
   0   1  -9  381.40   24.27
   0  -1   9  373.91   23.92
   0  -1   9  382.98   23.38
   0  -1   9  370.65   23.05
   0   1  -9  336.33   25.01
   0   1  -9  346.55   23.59
   0   1  -9  379.02   23.11
   0   1  -9  370.56   23.61
   0   1  -9  355.69   23.39
   0  -1   9  337.09   23.98
   0  -1   9  374.78   23.65
   0  -1   9  390.15   23.99
   0  -1   9  342.82   23.65
   0   1  -9  371.21   24.08
   0  -1   9  348.82   24.67
   0  -1   9  337.04   24.31
   0  -1   9  353.67   24.70
   0   1  -9  396.27   23.29
   0   1  -9  341.45   23.43
   0  -1   9  375.64   23.32
   0   1  -9  369.46   23.11
   0   1  -9  357.87   23.08
   0   1  -8 2696.60  172.84
   0  -1   8 2665.41  173.29
   0  -1   8 2966.61  174.51
   0   1  -8 3039.61  173.73
   0   1  -8 2681.83  172.24
   0   1  -8 3034.98  174.60
   0  -1   8 2883.70  174.18
   0  -1   8 2633.44  171.95
   0  -1   8 2739.59  172.17
   0   1  -8 2855.61  171.62
   0   1  -8 3019.72  171.84
   0  -1   8 2924.84  172.41
   0   1  -8 2780.99  172.63
   0   1  -8 2917.35  173.22
   0   1  -8 3140.35  173.45
   0   1  -8 2911.05  173.02
   0   1  -8 2701.79  172.84
   0  -1   8 2862.70  172.81
   0   1  -8 2836.00  172.89
   0  -1   8 3013.69  172.79
   0   1  -8 3058.26  173.08
   0  -1   8 2959.05  172.64
   0   1  -8 2755.54  173.75
   0  -1   8 2942.63  171.84
   0   1  -8 2816.26  171.86
   0   1  -8 2742.72  172.15
   0  -1   8 2624.09  172.64
   0  -1   8 2706.23  172.37
   0   1  -8 2916.59  172.34
   0  -1   8 2886.28  172.36
   0  -1   8 2939.77  172.62
   0   1  -8 2706.76  172.35
   0  -1   8 2793.43  173.29
   0  -1   8 2693.01  171.92
   0   1  -8 2907.98  172.00
   0  -1   8 2649.68  172.96
   0   1  -8 2712.03  172.21
   0  -1   8 2833.59  173.32
   0   1  -8 2808.32  171.87
   0  -1   8 2864.51  172.05
   0   1  -8 2829.59  171.89
   0  -1   7  501.26   30.57
   0   1  -7  451.11   28.64
   0   1  -7  454.37   29.20
   0   1  -7  483.72   30.59
   0   1  -7  497.58   29.93
   0  -1   7  436.36   29.52
   0  -1   7  452.58   30.14
   0  -1   7  407.81   28.30
   0   1  -7  433.39   28.03
   0   1  -7  473.32   28.25
   0  -1   7  437.34   28.53
   0  -1   7  470.27   29.13
   0   1  -7  459.50   29.20
   0   1  -7  457.62   29.21
   0   1  -7  481.31   29.52
   0  -1   7  476.11   28.84
   0   1  -7  470.18   29.03
   0  -1   7  458.16   29.19
   0   1  -7  511.38   29.67
   0   1  -7  471.47   29.34
   0  -1   7  466.79   28.96
   0   1  -7  517.23   29.44
   0  -1   7  469.24   28.24
   0   1  -7  452.37   29.90
   0   1  -7  417.72   28.69
   0  -1   7  411.87   28.92
   0  -1   7  447.39   28.90
   0   1  -7  447.28   28.55
   0   1  -7  492.40   28.72
   0  -1   7  449.88   28.73
   0  -1   7  482.81   28.75
   0   1  -7  462.41   28.29
   0   1  -7  430.03   28.58
   0  -1   7  453.99   29.57
   0  -1   7  450.91   28.37
   0  -1   7  455.44   29.56
   0  -1   7  429.10   29.27
   0   1  -7  479.75   28.39
   0   1  -7  466.72   28.30
   0   1  -7  456.82   28.29
   0   1  -6 1623.15   97.58
   0  -1   6 1521.39   97.79
   0   1  -6 1532.86   97.04
   0   1  -6 1633.36   98.08
   0  -1   6 1653.80   98.45
   0   1  -6 1785.08   98.89
   0  -1   6 1740.71   98.75
   0   1  -6 1582.02   96.57
   0  -1   6 1464.99   96.78
   0  -1   6 1584.89   97.00
   0   1  -6 1635.83   96.71
   0  -1   6 1562.09   97.22
   0  -1   6 1548.64   97.59
   0  -1   6 1653.63   97.56
   0   1  -6 1552.89   97.53
   0   1  -6 1606.58   97.43
   0   1  -6 1634.93   97.84
   0   1  -6 1703.02   97.71
   0   1  -6 1589.77   97.55
   0  -1   6 1607.44   97.31
   0  -1   6 1422.51   97.35
   0  -1   6 1653.41   96.56
   0   1  -6 1730.68   97.74
   0  -1   6 1735.16   96.74
   0   1  -6 1493.26   98.03
   0  -1   6 1507.26   97.31
   0   1  -6 1556.74   96.98
   0  -1   6 1531.58   97.10
   0  -1   6 1620.30   97.13
   0   1  -6 1484.51   97.12
   0   1  -6 1667.31   97.10
   0   1  -6 1612.78   96.76
   0  -1   6 1599.71   97.32
   0  -1   6 1543.46   96.82
   0  -1   6 1564.88   97.86
   0  -1   6 1543.55   97.60
   0  -1   6 1583.29   97.88
   0  -1   6 1451.08   97.07
   0   1  -6 1510.63   97.02
   0   1  -6 1664.19   96.83
   0   1  -6 1605.57   96.76
   0   1  -6 1621.63   96.77
   0   1  -5  308.62   19.62
   0   1  -5  326.58   21.01
   0   1  -5  332.17   20.56
   0  -1   5  307.13   20.22
   0  -1   5  326.43   20.71
   0  -1   5  339.26   20.93
   0   1  -5  307.31   20.01
   0  -1   5  323.09   19.58
   0   1  -5  312.51   19.21
   0   1  -5  316.46   19.33
   0  -1   5  297.41   19.38
   0   1  -5  315.56   20.31
   0   1  -5  320.21   20.02
   0  -1   5  344.24   19.94
   0  -1   5  303.09   20.16
   0   1  -5  329.71   20.22
   0  -1   5  332.74   20.14
   0   1  -5  324.52   19.85
   0   1  -5  316.45   20.08
   0  -1   5  318.39   19.86
   0   1  -5  310.79   20.09
   0  -1   5  324.45   19.88
   0   1  -5  340.81   20.24
   0  -1   5  340.94   20.14
   0  -1   5  329.71   19.33
   0   1  -5  314.18   20.51
   0   1  -5  300.06   19.15
   0   1  -5  320.22   19.63
   0   1  -5  283.01   19.68
   0  -1   5  292.67   19.83
   0  -1   5  315.08   19.87
   0   1  -5  303.24   19.56
   0   1  -5  310.74   19.37
   0  -1   5  304.03   19.65
   0  -1   5  328.84   19.70
   0  -1   5  319.00   20.35
   0   1  -5  329.59   19.41
   0  -1   5  293.36   19.41
   0  -1   5  301.55   20.07
   0   1  -5  293.65   19.63
   0  -1   5  342.61   20.42
   0  -1   5  295.43   19.67
   0   1  -5  309.20   19.38
   0   1  -5  313.01   19.39
   0  -1   4  431.55   27.23
   0  -1   4  451.04   27.62
   0   1  -4  412.99   26.75
   0   1  -4  414.53   27.05
   0  -1   4  476.13   27.86
   0  -1   4  402.99   26.84
   0  -1   4  467.71   27.93
   0   1  -4  480.12   28.05
   0  -1   4  450.12   26.75
   0   1  -4  449.49   26.55
   0  -1   4  418.56   26.58
   0  -1   4  462.24   27.30
   0   1  -4  430.31   27.19
   0   1  -4  460.98   27.40
   0  -1   4  417.17   27.09
   0   1  -4  472.20   27.33
   0   1  -4  442.67   27.43
   0   1  -4  427.16   27.16
   0   1  -4  452.31   27.20
   0  -1   4  468.89   27.12
   0  -1   4  445.62   26.65
   0  -1   4  462.58   27.28
   0  -1   4  419.30   27.26
   0  -1   4  429.80   27.20
   0   1  -4  417.65   26.73
   0  -1   4  420.36   26.80
   0  -1   4  439.57   26.82
   0  -1   4  395.23   26.93
   0  -1   4  434.88   26.98
   0   1  -4  450.63   26.79
   0   1  -4  434.83   26.58
   0  -1   4  430.18   26.62
   0  -1   4  437.06   27.36
   0   1  -4  458.83   26.60
   0  -1   4  407.96   27.13
   0  -1   4  398.42   26.81
   0   1  -4  406.40   26.81
   0  -1   4  445.23   27.37
   0   1  -4  427.17   26.58
   0   1  -4  428.81   26.59
   0  -1   4  434.78   26.54
   0   1  -4  452.86   26.62
   0   1  -3 3222.86  181.82
   0  -1   3 3525.90  181.74
   0  -1   3 2608.90  180.85
   0  -1   3 3315.28  181.53
   0   1  -3 2797.76  180.80
   0  -1   3 2915.66  181.16
   0  -1   3 3166.76  181.77
   0  -1   3 3199.57  180.84
   0   1  -3 3079.98  180.68
   0  -1   3 2931.72  180.70
   0  -1   3 3188.10  181.32
   0   1  -3 3176.77  181.33
   0  -1   3 3015.07  181.15
   0   1  -3 3336.50  181.42
   0  -1   3 2926.46  181.14
   0   1  -3 2910.28  181.18
   0  -1   3 2934.13  181.18
   0   1  -3 3114.82  181.44
   0   1  -3 2947.92  181.24
   0   1  -3 2945.34  181.21
   0  -1   3 3226.52  181.36
   0  -1   3 3065.67  180.88
   0  -1   3 2940.48  181.20
   0  -1   3 2762.14  181.26
   0  -1   3 2985.28  181.26
   0  -1   3 3016.81  180.88
   0  -1   3 2880.53  180.85
   0  -1   3 2771.65  180.96
   0  -1   3 3124.96  181.32
   0  -1   3 2924.29  181.14
   0  -1   3 3057.34  181.30
   0  -1   3 2831.68  180.91
   0  -1   3 3062.13  180.80
   0   1  -3 2898.72  180.85
   0  -1   2  755.14   45.15
   0  -1   2  710.72   44.65
   0  -1   2  842.79   45.08
   0  -1   2  800.16   44.90
   0   1  -2  786.05   45.21
   0  -1   2  709.75   44.79
   0   1  -2  711.04   44.78
   0   1  -2  819.52   44.97
   0  -1   2  806.33   44.91
   0   1  -2  709.60   44.98
   0   1  -2  706.84   44.88
   0   1  -2  750.53   44.90
   0  -1   2  719.18   44.82
   0   1  -2  718.81   44.98
   0  -1   2  741.78   44.87
   0  -1   2  714.55   44.96
   0   1  -2  678.52   44.79
   0  -1   2  699.96   44.75
   0  -1   2  752.80   44.91
   0  -1   2  773.28   44.97
   0  -1   2  740.12   44.72
   0   1  -2  716.33   44.92
   0  -1   2  720.72   44.66
   0  -1   2  715.80   44.77
   0  -1   2  722.57   44.80
   0  -1   2  686.84   44.57
   0  -1   2  708.72   44.70
   0  -1   2  752.23   44.82
   0  -1   2  745.10   44.82
   0  -1   2  748.99   44.57
   0  -1   2  729.63   44.61
   0   1  -1 6214.36  334.05
   0  -1   1 5333.11  333.92
   0  -1   1 4809.58  333.90
   0  -1   1 5379.53  333.99
   0   1  -1 6115.33  334.04
   0  -1   1 5228.99  333.93
   0   1  -1 6613.70  333.85
   0   1  -1 6317.93  334.11
   0   1  -1 6469.22  334.08
   0  -1   1 3574.54  333.73
   0  -1   1 4947.71  333.93
   0  -1   1 5510.25  334.02
   0   1  -1 6070.96  334.01
   0  -1   1 3424.40  333.74
   0  -1   1 5611.55  333.78
   0   1  -1 6448.46  333.99
   0   1  -1 6644.32  333.83
   0  -1   1 4270.51  333.89
   0   1  -1 6349.32  334.04
   0  -1   1 5242.02  333.78
   0  -1   1 5471.90  333.90
   0  -1   1 5487.89  333.84
   0   1  -1 6417.09  333.86
   0   1  -1 6333.06  333.96
   0  -1   1 5346.35  333.99
   0  -1   1 5742.15  333.78
   0  -1   1 5660.18  333.82
   0   1  -1 6501.01  333.89
   0  -1   1 3275.32  333.73
   0   1  -1 6373.65  334.08
   0  -1   1 5037.32  333.96
   0   1  -1 6809.56  334.11
   0   1  -1 6679.03  333.83
   0  -1   1 7327.04  334.18
   0   1  -1 7521.36  334.20
   0  -1   1 6310.70  333.90
   0   1   0  115.97    1.86
   0   1   0   89.13    1.58
   0  -1  -1  687.55   37.83
   0   1   1  591.31   37.76
   0   1   1  538.45   37.74
   0  -1  -1  556.52   37.76
   0  -1  -1  610.08   37.80
   0  -1  -1  609.35   37.77
   0   1   1  585.11   37.77
   0  -1  -1  640.89   37.84
   0  -1  -1  606.01   37.84
   0   1   1  643.43   37.84
   0   1   1  660.78   37.83
   0   1   1  607.68   37.74
   0   1   1  641.52   37.79
   0   1   1  642.97   37.84
   0  -1  -1  627.41   37.85
   0  -1  -1  600.35   37.78
   0   1   1  667.55   37.87
   0   1   1  623.73   37.82
   0   1   1  587.71   37.79
   0  -1  -1  689.87   37.88
   0  -1  -1  646.38   37.81
   0  -1  -1  606.99   37.81
   0   1   1  637.12   37.87
   0  -1  -1  623.06   37.88
   0   1   1  608.93   37.80
   0  -1  -1  617.96   37.81
   0  -1  -1  587.42   37.76
   0  -1  -1  622.81   37.79
   0  -1  -1  589.18   37.72
   0  -1  -1  639.56   38.08
   0  -1  -1  608.05   38.08
   0   1   1  600.44   38.10
   0  -1  -1  729.62   37.98
   0   1   2  110.43    7.40
   0   1   2  126.63    7.50
   0  -1  -2  109.60    7.39
   0   1   2  100.34    7.34
   0   1   2  111.49    7.39
   0  -1  -2  118.75    7.43
   0   1   2  121.33    7.49
   0   1   2  115.19    7.26
   0   1   2  121.82    7.52
   0   1   2  116.47    7.53
   0  -1  -2  111.92    7.58
   0   1   2  128.40    7.54
   0  -1  -2  116.90    7.24
   0   1   2  111.16    7.38
   0   1   2  111.20    7.39
   0   1   2  120.64    7.56
   0   1   2  116.15    7.50
   0  -1  -2  115.71    7.56
   0  -1  -2  107.58    7.45
   0  -1  -2  108.45    7.44
   0   1   2  105.12    7.46
   0   1   2  117.12    7.54
   0  -1  -2  109.13    7.50
   0  -1  -2  110.01    7.46
   0   1   2  121.81    7.53
   0  -1  -2  108.63    7.92
   0   1   2  117.43    8.05
   0  -1  -2  114.92    7.88
   0  -1  -2  109.30    7.88
   0  -1  -3  203.04   13.56
   0   1   3  209.26   13.65
   0  -1  -3  203.34   13.50
   0   1   3  198.09   13.60
   0   1   3  216.18   12.90
   0   1   3  190.11   12.70
   0  -1  -3  200.88   12.75
   0   1   3  176.08   12.64
   0   1   3  206.05   12.77
   0   1   3  196.20   12.45
   0   1   3  205.00   12.94
   0  -1  -3  187.01   12.43
   0   1   3  205.44   12.73
   0   1   3  187.66   12.64
   0  -1  -3  205.50   12.68
   0  -1  -3  205.31   12.67
   0   1   3  196.18   12.90
   0   1   3  198.99   12.94
   0   1   3  191.68   12.84
   0  -1  -3  192.59   12.84
   0  -1  -3  197.30   12.97
   0   1   3  225.09   13.00
   0   1   3  200.18   12.91
   0  -1  -3  191.59   12.88
   0   1   3  223.93   12.94
   0   1   3  211.15   12.85
   0   1   3  196.76   12.46
   0  -1  -3  211.45   12.42
   0   1   4  646.58   39.51
   0   1   4  659.42   39.56
   0  -1  -4  576.67   39.02
   0  -1  -4  608.93   39.26
   0  -1  -4  628.61   39.35
   0   1   4  549.50   38.18
   0   1   4  589.04   38.27
   0   1   4  598.20   38.32
   0   1   4  662.11   38.54
   0   1   4  603.60   38.05
   0   1   4  664.69   38.60
   0  -1  -4  596.24   37.85
   0   1   4  623.08   38.27
   0  -1  -4  632.98   38.29
   0   1   4  592.72   38.24
   0  -1  -4  688.11   38.24
   0  -1  -4  632.91   38.11
   0   1   4  576.06   38.17
   0  -1  -4  578.43   38.42
   0   1   4  640.00   38.57
   0   1   4  579.26   38.43
   0   1   4  672.56   38.60
   0   1   4  596.22   38.53
   0  -1  -4  609.73   38.52
   0  -1  -4  637.62   38.57
   0   1   4  624.80   38.52
   0  -1  -4  641.88   38.40
   0   1   4  597.95   37.90
   0   1   4  660.20   38.40
   0   1   4  669.51   38.51
   0  -1  -4  674.45   37.85
   0  -1  -5 8708.10  535.75
   0  -1  -5 9403.07  535.92
   0   1   5 8837.98  536.08
   0   1   5 8394.04  535.59
   0   1   5 9522.19  536.26
   0  -1  -5 8239.40  534.50
   0   1   5 9383.40  534.99
   0   1   5 8385.56  534.68
   0   1   5 7800.53  534.57
   0   1   5 8586.99  534.11
   0   1   5 8415.38  534.42
   0   1   5 9123.57  534.98
   0   1   5 8447.42  534.66
   0  -1  -5 8951.79  534.37
   0  -1  -5 9999.00  534.58
   0  -1  -5 8786.48  534.68
   0   1   5 8424.36  534.49
   0   1   5 8709.11  534.60
   0   1   5 8022.38  534.90
   0   1   5 9356.11  534.97
   0  -1  -5 9039.86  535.04
   0  -1  -5 7850.99  534.75
   0   1   5 8242.98  534.84
   0   1   5 8837.13  534.94
   0   1   5 7947.29  534.95
   0   1   5 8846.21  534.93
   0  -1  -5 9150.46  534.98
   0  -1  -5 8563.85  534.93
   0  -1  -5 9393.56  534.79
   0   1   5 8995.58  534.85
   0   1   5 9196.79  534.73
   0  -1  -5 9948.73  534.06
   0  -1  -6 1159.88   72.91
   0   1   6 1156.28   73.13
   0   1   6 1169.25   73.62
   0  -1  -6 1251.16   73.36
   0  -1  -6 1153.34   73.23
   0   1   6 1300.84   73.93
   0   1   6 1076.26   71.91
   0  -1  -6 1102.13   71.73
   0   1   6 1190.04   72.24
   0   1   6 1026.35   71.79
   0  -1  -6 1140.74   71.82
   0  -1  -6 1264.50   71.61
   0   1   6 1147.38   71.73
   0   1   6 1202.39   71.37
   0  -1  -6 1171.37   72.08
   0   1   6 1227.51   72.33
   0  -1  -6 1229.99   71.55
   0   1   6 1107.29   71.98
   0   1   6 1102.13   71.69
   0  -1  -6 1336.40   71.80
   0   1   6 1142.62   71.83
   0  -1  -6 1163.17   72.01
   0   1   6 1067.19   72.25
   0   1   6 1091.98   72.15
   0   1   6 1202.35   72.29
   0  -1  -6 1195.18   72.35
   0   1   6 1245.37   72.28
   0  -1  -6 1182.31   72.33
   0  -1  -6 1188.72   72.24
   0   1   6 1080.18   72.35
   0   1   6 1186.29   72.26
   0  -1  -6 1244.44   72.05
   0   1   6 1230.88   72.00
   0  -1  -7 2705.48  172.03
   0  -1  -7 3009.53  172.27
   0  -1  -7 2783.50  171.62
   0   1   7 2688.05  171.89
   0   1   7 2934.72  172.77
   0   1   7 2889.28  172.59
   0   1   7 2534.23  170.44
   0  -1  -7 2857.49  170.46
   0  -1  -7 2748.56  170.36
   0   1   7 2980.08  171.01
   0   1   7 2642.34  170.57
   0   1   7 2688.99  169.92
   0   1   7 2676.26  170.35
   0  -1  -7 2979.05  170.24
   0  -1  -7 2849.20  170.81
   0   1   7 2966.98  171.01
   0  -1  -7 2794.11  170.66
   0  -1  -7 3026.74  170.10
   0   1   7 2728.49  170.71
   0   1   7 2742.93  170.47
   0  -1  -7 2803.41  170.68
   0   1   7 2707.63  170.30
   0  -1  -7 2855.19  171.03
   0   1   7 3034.80  170.96
   0   1   7 2953.88  171.01
   0   1   7 2461.62  170.90
   0  -1  -7 2674.01  170.63
   0   1   7 2609.11  170.84
   0   1   7 2889.02  170.97
   0   1   7 2615.63  171.10
   0  -1  -7 2900.86  170.93
   0  -1  -7 2772.26  170.98
   0  -1  -7 3047.80  170.70
   0   1   7 2949.42  170.62
   0  -1  -8 1361.88   77.90
   0  -1  -8 1215.23   77.74
   0   1   8 1292.35   78.31
   0  -1  -8 1234.43   77.15
   0   1   8 1294.63   78.47
   0   1   8 1178.51   75.99
   0  -1  -8 1363.84   76.20
   0  -1  -8 1318.69   75.87
   0  -1  -8 1195.58   75.65
   0   1   8 1281.49   76.40
   0   1   8 1083.29   75.80
   0  -1  -8 1231.72   76.24
   0   1   8 1186.94   75.75
   0  -1  -8 1259.56   75.60
   0   1   8 1255.69   75.32
   0  -1  -8 1211.37   76.07
   0   1   8 1305.36   76.44
   0  -1  -8 1234.92   76.63
   0   1   8 1194.48   75.63
   0  -1  -8 1349.74   75.37
   0   1   8 1179.17   76.14
   0  -1  -8 1239.23   76.13
   0   1   8 1186.23   75.81
   0   1   8 1135.09   76.41
   0  -1  -8 1195.10   76.03
   0   1   8 1299.90   76.32
   0  -1  -8 1305.97   76.57
   0   1   8 1283.65   76.42
   0  -1  -8 1190.74   76.61
   0   1   8 1131.82   76.24
   0  -1  -8 1143.09   75.93
   0   1   8 1130.73   76.56
   0  -1  -8 1259.72   76.47
   0   1   8 1248.39   76.37
   0  -1  -8 1257.82   76.32
   0   1   8 1271.41   75.96
   0  -1  -9    5.64    3.10
   0  -1  -9    8.31    3.32
   0  -1  -9    3.56    3.06
   0   1   9    4.56    3.83
   0   1   9    1.65    3.37
   0   1   9    6.37    2.04
   0  -1  -9    8.07    1.67
   0  -1  -9    8.99    1.68
   0   1   9    4.47    1.62
   0   1   9    3.30    1.59
   0  -1  -9    8.38    1.80
   0  -1  -9   10.23    1.86
   0   1   9    6.01    1.88
   0  -1  -9    7.91    2.60
   0   1   9    3.61    1.28
   0   1   9    6.10    2.53
   0  -1  -9    6.82    2.63
   0  -1  -9    6.69    1.92
   0   1   9    5.16    1.57
   0   1   9    1.73    2.54
   0   1   9    7.44    1.70
   0  -1  -9    9.24    3.42
   0  -1  -9    9.40    2.78
   0  -1  -9    8.41    1.31
   0  -1  -9    5.80    1.47
   0  -1  -9    8.80    2.25
   0   1   9    1.97    2.09
   0  -1  -9    6.14    2.67
   0   1   9    4.49    2.49
   0  -1  -9    9.46    2.53
   0   1   9    3.65    2.36
   0  -1  -9    7.71    2.76
   0  -1  -9    6.62    2.26
   0   1   9    4.79    2.68
   0   1   9    4.94    2.71
   0  -1  -9    7.85    2.11
   0   1   9    4.18    2.04
   0   1   9    8.52    2.62
   0  -1 -10    5.32    2.94
   0   1  10    4.90    3.33
   0  -1 -10    5.36    3.13
   0   1  10    3.18    4.02
   0   1  10    2.26    1.49
   0  -1 -10    6.40    1.55
   0  -1 -10    6.95    1.62
   0   1  10    6.62    1.86
   0  -1 -10    6.29    1.72
   0   1  10    5.85    2.03
   0  -1 -10    8.58    1.95
   0  -1 -10    5.18    2.60
   0  -1 -10    6.77    2.75
   0   1  10    3.77    2.40
   0  -1 -10    3.61    1.66
   0  -1 -10    6.17    2.47
   0  -1 -10    8.13    1.29
   0  -1 -10    7.40    2.83
   0   1  10    8.89    3.02
   0   1  10    5.57    1.62
   0  -1 -10    7.07    1.59
   0  -1 -10    6.85    3.07
   0   1  10    6.96    1.74
   0   1  10    8.04    2.50
   0  -1 -10    6.64    2.18
   0   1  10    6.63    2.69
   0  -1 -10    8.97    2.00
   0  -1 -10    8.82    2.52
   0   1  10    2.72    2.41
   0  -1 -10    7.50    2.21
   0  -1 -10    8.21    2.13
   0   1  10    2.58    2.61
   0   1  10    2.81    2.63
   0   1  10    3.67    1.99
   0  -1 -10    5.15    1.74
   0  -1 -10    9.48    1.99
   0   1  10    8.28    2.64
   0  -1 -11    5.36    3.65
   0  -1 -11    4.22    2.55
   0   1  11   10.25    4.50
   0   1  11    2.11    4.09
   0  -1 -11    9.57    1.84
   0  -1 -11    5.41    1.72
   0   1  11    5.77    1.92
   0  -1 -11    6.89    2.05
   0   1  11    4.84    2.11
   0  -1 -11    7.87    3.05
   0  -1 -11    6.10    2.94
   0  -1 -11   10.70    2.10
   0  -1 -11    9.90    2.11
   0  -1 -11    6.88    1.56
   0  -1 -11    6.18    1.30
   0   1  11    4.63    2.98
   0   1  11    3.94    1.71
   0  -1 -11    1.25    2.99
   0   1  11    3.04    1.64
   0   1  11    8.68    2.42
   0  -1 -11   10.22    2.68
   0   1  11    1.73    2.24
   0  -1 -11   10.90    2.26
   0   1  11    4.90    2.74
   0   1  11    4.08    3.08
   0   1  11    5.46    2.94
   0  -1 -11    7.35    2.22
   0   1  11    7.30    2.70
   0  -1 -11    6.39    1.85
   0   1  11    8.34    2.40
   0  -1 -11   12.31    2.10
   0   1  12   69.66    8.79
   0  -1 -12   59.10    7.50
   0   1  12   53.77    7.84
   0  -1 -12   60.43    5.91
   0  -1 -12   57.99    4.81
   0  -1 -12   64.45    5.58
   0   1  12   45.25    5.03
   0  -1 -12   57.37    4.96
   0  -1 -12   55.01    5.07
   0   1  12   50.82    5.21
   0   1  12   60.26    5.21
   0  -1 -12   56.93    6.40
   0  -1 -12   52.51    6.07
   0  -1 -12   49.00    5.35
   0   1  12   53.69    4.58
   0   1  12   65.79    5.98
   0  -1 -12   59.76    4.28
   0   1  12   49.63    5.01
   0   1  12   51.70    6.15
   0  -1 -12   53.78    4.51
   0  -1 -12   55.54    7.56
   0  -1 -12   49.26    5.74
   0   1  12   59.31    5.75
   0  -1 -12   60.21    5.21
   0   1  12   51.86    6.21
   0   1  12   48.60    6.45
   0   1  12   54.53    6.44
   0  -1 -12   56.78    5.60
   0  -1 -12   61.67    5.22
   0  -1 -12   59.75    5.17
   0   1  12   58.91    5.34
   0   1  13    9.73    5.10
   0  -1 -13    4.21    4.18
   0   1  13   16.38    5.93
   0  -1 -13   12.77    2.31
   0  -1 -13   11.73    2.21
   0   1  13   14.71    2.90
   0  -1 -13   12.99    2.69
   0   1  13    6.12    2.51
   0  -1 -13   14.86    4.05
   0  -1 -13   11.29    3.80
   0   1  13   12.51    2.13
   0  -1 -13   11.58    2.83
   0   1  13    9.17    2.37
   0  -1 -13   12.03    1.97
   0   1  13   11.91    4.15
   0   1  13   13.01    3.04
   0  -1 -13   19.36    4.85
   0  -1 -13   18.35    1.85
   0  -1 -13    9.45    3.30
   0   1  13    9.98    3.45
   0  -1 -13   15.12    3.04
   0   1  13   13.30    4.40
   0   1  13   10.31    3.69
   0   1  13   12.25    2.90
   0  -1 -14  439.94   31.76
   0   1  14  419.53   32.33
   0   1  14  474.05   33.42
   0  -1 -14  455.97   27.84
   0  -1 -14  490.49   28.29
   0   1  14  434.46   28.17
   0   1  14  425.68   28.27
   0  -1 -14  457.10   29.64
   0  -1 -14  447.21   29.72
   0  -1 -14  406.12   28.13
   0   1  14  411.78   27.59
   0  -1 -14  439.98   28.91
   0  -1 -14  448.30   32.06
   0   1  14  447.45   29.37
   0  -1 -14  464.93   27.14
   0   1  14  412.29   29.21
   0  -1 -14  431.02   27.37
   0   1  14  378.65   28.19
   0   1  14  407.60   29.75
   0  -1 -14  451.80   29.34
   0   1  14  404.67   29.97
   0  -1 -14  408.72   28.66
   0   1  14  393.17   29.73
   0   1  14  453.00   28.41
   0   1  15  397.74   29.49
   0  -1 -15  400.96   28.83
   0   1  15  381.00   29.81
   0  -1 -15  416.61   24.87
   0  -1 -15  426.45   24.53
   0   1  15  359.44   24.86
   0  -1 -15  416.70   26.58
   0  -1 -15  405.57   26.45
   0  -1 -15  391.44   26.59
   0   1  15  379.60   24.73
   0  -1 -15  341.17   24.72
   0  -1 -15  364.54   25.39
   0   1  15  361.13   24.21
   0   1  15  318.17   24.75
   0  -1 -15  383.67   28.70
   0  -1 -15  357.47   23.79
   0   1  15  370.32   25.94
   0  -1 -15  399.47   26.08
   0   1  15  326.73   26.19
   0  -1 -15  409.96   25.60
   0   1  15  358.94   26.89
   0   1  15  384.38   26.89
   0   1  15  399.25   25.03
   0   1  16  283.60   24.90
   0   1  16  303.43   25.60
   0   1  16  327.16   25.53
   0  -1 -16  300.56   24.27
   0  -1 -16  335.69   19.88
   0  -1 -16  315.67   20.25
   0   1  16  298.83   20.10
   0  -1 -16  313.87   21.97
   0  -1 -16  269.51   20.22
   0  -1 -16  326.95   22.32
   0  -1 -16  327.89   22.21
   0  -1 -16  289.34   22.42
   0  -1 -16  302.40   21.02
   0   1  16  249.85   20.23
   0  -1 -16  303.59   19.20
   0  -1 -16  306.31   24.57
   0   1  16  287.44   21.44
   0  -1 -16  337.92   21.71
   0   1  16  288.02   22.11
   0   1  16  291.48   22.53
   0   1  16  292.14   22.37
   0  -1 -16  300.70   20.84
   0  -1 -16  269.65   20.59
   0  -1 -17   61.54    9.38
   0   1  17   75.71   10.92
   0   1  17   93.04   12.68
   0   1  17   66.16   11.21
   0  -1 -17   84.61    6.13
   0  -1 -17   75.79    6.37
   0  -1 -17   58.23    5.75
   0  -1 -17   74.60    8.51
   0  -1 -17   82.13    8.79
   0  -1 -17   69.28    8.34
   0  -1 -17   58.14    6.33
   0  -1 -17   75.37    8.68
   0  -1 -17   59.77    6.67
   0   1  17   69.79    7.55
   0  -1 -17   55.07    9.48
   0   1  17   62.36    6.57
   0  -1 -17   73.27    7.71
   0   1  17   72.13    8.67
   0   1  17   63.01    8.38
   0  -1 -17   77.75    7.08
   0   1  17   68.20    8.81
   0  -1 -17   75.97    7.07
   0  -1 -18   77.62   10.40
   0   1  18   83.77   12.84
   0   1  18   70.29   11.86
   0   1  18   59.55   10.70
   0  -1 -18   83.57    6.13
   0  -1 -18   73.60    6.42
   0  -1 -18   69.30    5.92
   0  -1 -18   84.23    8.79
   0  -1 -18   74.28    8.71
   0  -1 -18   64.96    8.55
   0  -1 -18   48.97    8.12
   0  -1 -18   64.20    6.94
   0  -1 -18   65.45   10.27
   0   1  18   60.98    6.67
   0   1  18   64.40    7.58
   0  -1 -18   68.17    7.52
   0   1  18   71.72    8.69
   0  -1 -18   69.25    6.86
   0   1  18   70.44    8.73
   0   1  18   61.76    9.17
   0  -1 -18   59.03    6.68
   0   1  19   30.00    9.54
   0  -1 -19   31.38    7.49
   0   1  19   39.84    8.66
   0   1  19   11.94    8.30
   0  -1 -19   24.87    3.36
   0  -1 -19   26.13    3.80
   0  -1 -19   27.10    3.46
   0  -1 -19   28.27    6.34
   0  -1 -19   26.64    6.72
   0  -1 -19   35.23    6.92
   0  -1 -19   27.06    5.86
   0  -1 -19   24.03    4.19
   0  -1 -19   23.71    7.16
   0   1  19   23.88    4.73
   0   1  19   14.77    3.66
   0  -1 -19   24.54    4.99
   0   1  19   23.80    6.24
   0   1  19   31.72    7.13
   0   1  19   18.51    6.06
   0  -1 -19   28.21    4.22
   0  -1 -19   22.36    3.92
   0  -1 -20   11.08    3.04
   0  -1 -20    8.93    2.48
   0  -1 -20    9.34    2.64
   0  -1 -20   14.73    6.20
   0  -1 -20   11.13    5.53
   0  -1 -20    8.15    5.52
   0  -1 -20    5.56    4.13
   0  -1 -20    6.35    2.93
   0  -1 -20   13.06    4.45
   0   1  20    2.97    5.66
   0   1  20    8.38    8.21
   0  -1 -20    3.19    6.03
   0   1  20   13.18    8.67
   0   1  20    6.40    7.04
   0  -1 -20    9.90    3.28
   0   1  20    9.70    6.14
   0   1  20    7.21    6.46
   0  -1 -20    7.82    6.24
   0   1  20    4.30    3.36
   0  -1 -21  131.46   10.66
   0  -1 -21   98.29   13.62
   0  -1 -21  144.70   14.06
   0  -1 -21  154.57   14.01
   0  -1 -21  153.01   13.71
   0  -1 -21  138.20   13.95
   0   1  21  103.47   11.88
   0  -1 -21  117.81   15.27
   0  -1 -21  152.66   12.39
   0   1  21  134.40   13.74
   0   1  21  127.81   13.77
   0   1  21  128.47   14.05
   0  -1 -21  130.57   15.39
   0   1  21  170.17   18.69
   0   1  21  168.42   17.83
   0   1  21  149.34   18.17
   0  -1 -22   72.57    6.89
   0  -1 -22   64.38   10.43
   0  -1 -22   73.86   10.30
   0  -1 -22   75.80   10.03
   0  -1 -22   67.08   10.19
   0  -1 -22   55.58    9.46
   0   1  22   61.13    8.46
   0  -1 -22   72.66   11.64
   0   1  22   69.75   10.07
   0   1  22   64.34   10.73
   0   1  22   52.50    9.62
   0   1  22   97.63   15.10
   0   1  22   75.09   13.03
   0   1  22   64.10   13.03
   0  -1 -22   65.07   11.15
   0   2 -23    7.29    7.00
   0   2 -23   14.22    5.99
   0   2 -23   12.61    7.58
   0   2 -23    2.40    7.02
   0   2 -23    8.38    5.56
   0  -2  23   17.41    7.91
   0   2 -23   28.13    6.21
   0   2 -23    1.04    5.87
   0  -2  23   -0.78    6.23
   0  -2  23    5.91    6.80
   0  -2  23    5.93    7.18
   0  -2  23   10.21    6.86
   0  -2  23    3.58    6.62
   0   2 -23   10.10    7.15
   0  -2  23   17.35    9.97
   0  -2  23    7.51    9.04
   0  -2  23    9.11    7.94
   0   2 -22   -4.55    6.75
   0   2 -22    6.94    6.72
   0   2 -22    3.83    6.63
   0   2 -22    2.89    5.51
   0  -2  22   12.75    7.05
   0   2 -22    4.44    3.30
   0   2 -22   -0.90    5.06
   0   2 -22    5.01    5.73
   0   2 -22    2.16    5.01
   0  -2  22   -1.12    3.03
   0  -2  22   -0.75    5.42
   0  -2  22   -0.94    6.26
   0  -2  22    5.34    5.90
   0  -2  22   -9.47    7.06
   0  -2  22   -4.71    6.66
   0  -2  22   -1.25    6.89
   0  -2  22    9.70    8.73
   0  -2  22   -5.77    8.57
   0   2 -22    4.87    6.39
   0   2 -21   32.33    7.77
   0   2 -21   24.90    6.88
   0   2 -21   33.00    7.55
   0   2 -21   22.59    7.11
   0  -2  21   40.27    8.59
   0   2 -21   29.84    6.97
   0   2 -21   28.27    5.07
   0   2 -21   37.02    6.65
   0   2 -21   32.73    7.76
   0  -2  21   22.97    4.89
   0  -2  21   33.32    6.81
   0  -2  21   28.90    8.08
   0  -2  21   30.60    7.83
   0  -2  21   35.95    7.77
   0  -2  21   38.04    8.23
   0  -2  21   21.17    9.85
   0  -2  21   52.41   11.02
   0   2 -21   37.31    8.59
   0  -2  21   36.09    8.49
   0   2 -20   74.80    9.70
   0   2 -20   73.24    9.75
   0   2 -20   79.53   10.10
   0   2 -20   72.90    9.88
   0   2 -20   73.54    8.17
   0  -2  20   71.13   10.54
   0   2 -20   70.62    9.46
   0   2 -20   69.67    8.95
   0  -2  20   60.76    7.45
   0   2 -20   72.41   10.22
   0  -2  20   80.27    9.25
   0  -2  20   74.91   10.07
   0  -2  20   87.47   10.53
   0  -2  20   77.84   10.33
   0  -2  20   44.60   11.47
   0   2 -20  100.09   12.44
   0  -2  20   74.75   12.78
   0  -2  20   91.91   12.09
   0   2 -19   72.10    8.47
   0   2 -19   77.17    9.82
   0   2 -19   68.77    9.80
   0   2 -19   85.43    9.94
   0   2 -19   86.62   10.29
   0  -2  19   67.20   10.14
   0   2 -19   68.88    8.12
   0   2 -19   77.66    9.65
   0  -2  19   99.84    8.62
   0   2 -19  100.55   11.03
   0   2 -19   74.30    9.02
   0  -2  19   75.44    9.15
   0  -2  19   84.07   10.12
   0  -2  19   88.77   10.63
   0  -2  19   76.06   10.19
   0   2 -19  100.32   12.30
   0  -2  19   78.63   11.73
   0  -2  19   83.28   12.72
   0  -2  19  100.84   13.37
   0   2 -18  148.84    9.51
   0   2 -18  136.33    9.46
   0   2 -18  153.87   14.25
   0   2 -18  139.16   12.51
   0   2 -18  156.13   13.67
   0   2 -18  159.07   14.03
   0   2 -18  165.05   13.73
   0   2 -18  117.93   11.96
   0   2 -18  166.01   14.14
   0   2 -18  160.09   14.74
   0  -2  18  133.35   11.75
   0  -2  18  138.84   13.46
   0  -2  18  127.58   12.66
   0   2 -18  153.30    9.79
   0  -2  18  145.86   14.26
   0  -2  18  171.43   14.69
   0  -2  18  145.85   13.75
   0   2 -18  152.40   15.76
   0  -2  18  176.84   16.87
   0  -2  18  135.29   14.97
   0  -2  18  135.58   16.14
   0   2 -17   87.45   10.85
   0  -2  17   91.42   11.76
   0  -2  17  121.40   12.77
   0  -2  17   79.25   10.46
   0   2 -17   83.00    5.08
   0   2 -17   81.92    5.03
   0   2 -17  101.79    9.28
   0   2 -17   81.07    8.96
   0   2 -17   78.89    9.25
   0   2 -17   83.54    9.06
   0   2 -17   67.98    7.63
   0   2 -17   80.74    8.18
   0   2 -17  100.95    9.43
   0  -2  17   64.60    8.75
   0  -2  17   68.50    5.77
   0  -2  17   72.46    7.17
   0   2 -17   98.73   10.15
   0  -2  17   67.29    8.29
   0  -2  17   81.97    9.65
   0   2 -17   53.50    4.58
   0  -2  17   74.04    9.01
   0  -2  17   83.59    9.78
   0   2 -17   95.41    5.52
   0   2 -17   50.12    4.67
   0  -2  16   51.45    9.09
   0   2 -16   53.21    4.94
   0  -2  16   40.57    7.98
   0  -2  16   56.19    9.70
   0   2 -16   81.37    9.91
   0   2 -16   53.22    4.39
   0   2 -16   46.58    3.90
   0   2 -16   50.10    3.80
   0   2 -16   56.02    3.79
   0   2 -16   45.17    7.18
   0   2 -16   49.36    7.68
   0   2 -16   60.46    7.71
   0   2 -16   51.71    6.35
   0   2 -16   40.47    6.70
   0   2 -16   54.14    6.41
   0   2 -16   66.50    7.67
   0  -2  16   44.81    7.54
   0  -2  16   44.98    4.44
   0   2 -16   54.75    7.63
   0   2 -16   44.78    5.35
   0  -2  16   46.53    6.55
   0   2 -16   55.70    4.58
   0  -2  16   51.22    7.51
   0   2 -16   41.72    3.52
   0  -2  16   46.24    7.19
   0  -2  16   67.03    8.29
   0   2 -16   57.83    4.18
   0   2 -16   47.09    4.54
   0   2 -16   42.13    3.69
   0   2 -16   45.13    4.53
   0  -2  15  195.78   16.31
   0  -2  15  183.15   15.97
   0   2 -15  165.47   15.21
   0   2 -15  146.64   10.95
   0  -2  15  161.72   13.61
   0  -2  15  150.95   14.64
   0  -2  15  126.04   10.73
   0   2 -15  135.90    9.83
   0   2 -15  169.19   10.52
   0   2 -15  166.22    9.89
   0  -2  15  159.61   11.63
   0   2 -15  163.13   13.12
   0   2 -15  177.65   13.53
   0   2 -15  163.18   13.21
   0   2 -15  168.56   13.64
   0   2 -15  132.67   12.04
   0   2 -15  165.31   12.67
   0   2 -15  157.90   13.35
   0   2 -15  154.62   13.96
   0  -2  15  144.35   13.11
   0   2 -15  138.52   11.34
   0  -2  15  138.26   10.45
   0  -2  15  176.09   11.61
   0  -2  15  161.18   12.73
   0   2 -15  144.80   10.52
   0  -2  15  140.30   13.36
   0  -2  15  155.42   13.82
   0  -2  15  127.57   12.79
   0   2 -15  178.71   10.37
   0   2 -15  144.75    9.70
   0   2 -15  146.38   10.54
   0   2 -15  140.15    9.88
   0   2 -15  159.54   10.62
   0  -2  15  160.10   11.04
   0  -2  14  223.60   18.57
   0   2 -14  205.60   14.39
   0  -2  14  287.94   19.94
   0   2 -14  208.43   18.04
   0  -2  14  213.08   17.90
   0  -2  14  217.77   16.85
   0   2 -14  224.22   13.96
   0   2 -14  234.48   13.45
   0  -2  14  192.67   14.33
   0  -2  14  204.76   15.03
   0   2 -14  191.23   16.48
   0   2 -14  212.89   16.44
   0  -2  14  216.69   15.42
   0   2 -14  215.68   15.82
   0   2 -14  210.82   16.27
   0   2 -14  212.61   16.26
   0   2 -14  228.97   16.13
   0   2 -14  219.41   16.72
   0  -2  14  185.40   13.89
   0   2 -14  221.29   15.02
   0   2 -14  225.85   17.40
   0  -2  14  194.51   16.30
   0  -2  14  195.30   15.72
   0  -2  14  231.53   14.96
   0   2 -14  213.77   14.05
   0   2 -14  200.34   13.29
   0  -2  14  208.79   16.89
   0  -2  14  201.04   16.37
   0   2 -14  229.74   13.83
   0  -2  14  218.90   16.96
   0  -2  14  212.99   14.44
   0   2 -14  186.87   13.45
   0   2 -14  215.33   14.06
   0   2 -14  219.88   14.10
   0  -2  13  343.57   23.92
   0   2 -13  350.76   23.86
   0  -2  13  322.68   23.06
   0   2 -13  307.24   19.52
   0  -2  13  379.45   24.22
   0  -2  13  318.71   21.83
   0   2 -13  333.00   19.05
   0  -2  13  275.09   19.31
   0  -2  13  297.49   19.78
   0   2 -13  342.79   18.56
   0   2 -13  330.36   21.98
   0  -2  13  326.46   20.68
   0   2 -13  329.57   21.38
   0   2 -13  326.09   21.40
   0  -2  13  327.56   20.27
   0   2 -13  338.54   21.61
   0   2 -13  306.43   20.84
   0   2 -13  348.85   21.39
   0   2 -13  330.70   21.91
   0   2 -13  340.63   22.57
   0   2 -13  301.05   18.18
   0  -2  13  272.99   18.94
   0   2 -13  295.84   19.95
   0  -2  13  321.40   21.55
   0   2 -13  203.14   18.16
   0  -2  13  326.86   19.93
   0  -2  13  297.43   20.76
   0   2 -13  336.51   19.76
   0   2 -13  311.49   19.10
   0  -2  13  292.21   21.65
   0  -2  13  344.32   22.18
   0  -2  13  294.75   21.70
   0   2 -13  320.49   18.46
   0   2 -13  333.66   18.95
   0  -2  13  279.16   21.23
   0   2 -13  313.50   19.12
   0   2 -13  276.45   18.61
   0   2 -13  318.21   19.13
   0  -2  13  320.15   19.52
   0   2 -12  399.90   28.81
   0  -2  12  512.41   33.07
   0   2 -12  484.30   32.57
   0   2 -12  449.16   29.89
   0  -2  12  462.92   31.00
   0  -2  12  475.86   32.24
   0  -2  12  528.06   33.05
   0   2 -12  489.23   28.54
   0  -2  12  411.35   28.78
   0  -2  12  437.38   29.17
   0   2 -12  478.82   28.09
   0   2 -12  421.41   30.02
   0  -2  12  462.16   29.98
   0   2 -12  468.50   30.62
   0  -2  12  420.82   29.44
   0   2 -12  453.13   30.46
   0   2 -12  488.80   31.11
   0   2 -12  445.97   30.39
   0   2 -12  470.38   31.08
   0   2 -12  467.44   30.48
   0  -2  12  480.97   29.80
   0  -2  12  469.08   29.25
   0   2 -12  462.42   30.96
   0   2 -12  455.23   29.40
   0   2 -12  475.75   31.51
   0   2 -12  455.94   27.86
   0  -2  12  419.78   28.47
   0  -2  12  491.02   29.79
   0  -2  12  466.95   29.32
   0  -2  12  433.90   29.45
   0  -2  12  420.95   29.95
   0   2 -12  462.42   29.08
   0   2 -12  449.62   28.57
   0   2 -12  475.65   29.30
   0  -2  12  456.39   31.00
   0   2 -12  511.57   28.53
   0  -2  12  414.28   30.43
   0  -2  12  462.03   31.11
   0  -2  12  471.56   31.19
   0  -2  12  463.13   28.95
   0   2 -12  420.29   28.21
   0   2 -12  445.83   28.57
   0   2 -12  471.64   28.62
   0   2 -11   84.15    6.52
   0   2 -11   91.13    7.48
   0   2 -11   88.64    9.46
   0  -2  11  103.13    9.76
   0  -2  11   84.11    8.93
   0  -2  11   87.05    8.17
   0  -2  11  100.65    9.84
   0   2 -11   92.00    8.34
   0  -2  11   94.60    7.34
   0  -2  11   83.47    6.69
   0  -2  11   68.10    6.25
   0   2 -11   92.54    6.15
   0   2 -11   92.90    5.77
   0   2 -11   90.70    7.72
   0   2 -11   96.28    8.20
   0  -2  11   92.05    7.83
   0   2 -11   91.44    8.01
   0  -2  11   82.84    7.53
   0   2 -11   98.43    8.64
   0   2 -11   83.10    8.13
   0   2 -11   90.72    8.18
   0  -2  11   79.19    7.01
   0  -2  11   89.62    7.36
   0   2 -11   91.86    8.24
   0   2 -11  106.82    8.16
   0  -2  11   88.59    6.85
   0   2 -11   86.80    6.91
   0  -2  11   82.20    6.11
   0   2 -11   89.00    5.64
   0   2 -11   96.01    8.70
   0   2 -11   88.25    6.67
   0   2 -11   80.28    6.16
   0   2 -11   89.09    7.04
   0  -2  11   81.70    6.97
   0  -2  11   85.27    7.55
   0  -2  11   96.47    7.46
   0  -2  11   80.33    6.79
   0   2 -11   86.97    6.86
   0  -2  11   80.46    7.90
   0  -2  11   90.04    8.39
   0  -2  11   84.27    8.30
   0   2 -11   94.10    6.16
   0  -2  11   80.35    8.29
   0   2 -11   78.27    5.88
   0  -2  11   85.12    6.60
   0   2 -11   95.67    6.30
   0   2 -11   91.46    6.28
   0   2 -10  332.49   22.21
   0   2 -10  345.06   23.83
   0   2 -10  362.17   25.22
   0   2 -10  422.01   24.93
   0   2 -10  347.46   23.06
   0  -2  10  354.06   24.68
   0  -2  10  303.88   23.54
   0  -2  10  381.07   25.34
   0  -2  10  303.03   22.02
   0   2 -10  358.44   21.86
   0  -2  10  353.88   22.95
   0   2 -10  365.11   21.54
   0  -2  10  326.62   22.35
   0   2 -10  345.83   23.52
   0   2 -10  380.20   24.19
   0   2 -10  372.51   23.75
   0   2 -10  370.94   24.10
   0   2 -10  334.40   23.42
   0  -2  10  348.59   22.91
   0  -2  10  335.31   23.33
   0  -2  10  347.91   23.28
   0   2 -10  325.13   23.25
   0   2 -10  358.08   23.94
   0  -2  10  367.86   22.98
   0   2 -10  338.72   23.49
   0  -2  10  347.56   22.53
   0   2 -10  360.99   21.47
   0   2 -10  380.35   24.46
   0  -2  10  348.34   21.87
   0  -2  10  360.42   22.90
   0   2 -10  349.65   22.34
   0  -2  10  324.59   23.05
   0  -2  10  367.97   22.61
   0  -2  10  342.84   22.66
   0   2 -10  343.90   21.94
   0   2 -10  342.58   22.59
   0  -2  10  349.41   23.99
   0   2 -10  392.34   21.91
   0  -2  10  352.72   24.00
   0  -2  10  347.96   23.63
   0   2 -10  356.18   22.55
   0   2 -10  359.38   23.16
   0  -2  10  364.91   24.08
   0   2 -10  317.55   21.62
   0   2 -10  330.71   21.90
   0   2 -10  356.34   21.98
   0  -2   9   86.01    8.06
   0   2  -9  120.21    9.16
   0   2  -9  108.83    9.54
   0  -2   9  112.99    9.56
   0   2  -9   97.45    6.88
   0  -2   9  101.40    8.96
   0   2  -9   94.24    7.54
   0   2  -9   94.63    8.21
   0   2  -9  104.35    6.51
   0  -2   9   91.68    6.91
   0   2  -9  101.17    6.20
   0  -2   9   84.65    6.62
   0   2  -9  100.46    8.12
   0  -2   9  100.34    8.02
   0  -2   9  113.71    7.74
   0   2  -9   97.60    7.87
   0   2  -9  106.60    8.30
   0   2  -9  106.07    8.38
   0   2  -9   92.74    7.91
   0   2  -9   96.92    8.41
   0  -2   9  114.42    8.13
   0  -2   9  102.54    7.88
   0  -2   9  100.50    7.20
   0  -2   9   99.35    6.57
   0  -2   9  100.98    7.57
   0   2  -9  113.49    8.34
   0   2  -9  108.25    8.40
   0   2  -9   98.26    6.19
   0   2  -9  102.17    8.63
   0  -2   9  101.32    6.52
   0  -2   9   92.26    7.11
   0  -2   9   89.09    7.15
   0   2  -9   90.24    6.89
   0  -2   9   80.65    7.45
   0   2  -9   94.12    6.56
   0  -2   9   94.66    7.51
   0   2  -9   96.63    7.22
   0  -2   9   92.12    7.24
   0   2  -9  105.58    7.79
   0  -2   9   89.69    8.03
   0  -2   9   99.42    8.40
   0  -2   9   91.01    8.37
   0  -2   9   99.64    8.39
   0   2  -9  108.87    6.53
   0   2  -9   91.26    7.08
   0  -2   9   86.89    6.52
   0   2  -9   92.54    6.55
   0   2  -9   86.94    6.25
   0   2  -9   94.19    6.58
   0   2  -8  114.62    9.55
   0  -2   8   95.06    8.68
   0   2  -8  122.88   10.14
   0  -2   8  103.92    9.38
   0  -2   8  135.97   10.28
   0   2  -8  116.94    9.10
   0   2  -8  115.80    8.41
   0   2  -8  106.26    7.70
   0   2  -8  119.13    7.40
   0   2  -8  113.58    7.11
   0  -2   8  117.75    7.85
   0  -2   8  104.28    7.52
   0   2  -8  122.25    9.38
   0   2  -8  122.48    8.88
   0  -2   8  109.04    8.85
   0   2  -8  105.44    8.73
   0  -2   8  121.89    8.50
   0  -2   8  122.61    8.85
   0   2  -8  119.10    9.05
   0   2  -8  111.86    8.75
   0   2  -8  118.00    9.10
   0  -2   8  112.69    8.38
   0   2  -8  114.20    9.01
   0  -2   8  111.63    7.60
   0  -2   8  115.55    8.71
   0  -2   8  114.49    8.08
   0  -2   8  110.64    8.26
   0   2  -8  111.26    8.88
   0   2  -8  103.12    9.02
   0   2  -8  113.97    7.17
   0  -2   8  105.80    8.81
   0  -2   8  119.92    7.43
   0   2  -8  109.61    7.78
   0   2  -8  113.52    8.05
   0  -2   8  110.60    8.28
   0   2  -8  116.93    7.48
   0  -2   8  117.22    8.01
   0  -2   8  107.78    7.97
   0  -2   8   95.61    8.23
   0   2  -8  123.90    8.04
   0  -2   8  108.99    7.48
   0  -2   8  107.23    8.71
   0  -2   8   96.97    7.95
   0   2  -8  115.05    8.51
   0  -2   8  116.50    9.14
   0   2  -8  122.27    7.39
   0  -2   8  110.73    9.04
   0   2  -8  114.25    7.48
   0   2  -8  112.51    7.46
   0  -2   7 2368.99  150.55
   0   2  -7 2770.09  151.02
   0   2  -7 2610.85  151.89
   0   2  -7 2325.38  149.55
   0  -2   7 2690.80  151.72
   0   2  -7 2436.62  150.17
   0  -2   7 2504.71  151.61
   0  -2   7 2584.81  151.33
   0   2  -7 2537.46  149.33
   0   2  -7 2238.20  149.16
   0   2  -7 2492.15  149.07
   0  -2   7 2454.23  149.68
   0  -2   7 2241.47  149.40
   0   2  -7 2362.27  150.52
   0  -2   7 2521.80  150.63
   0   2  -7 2450.96  150.99
   0   2  -7 2777.07  151.09
   0   2  -7 2538.03  150.75
   0   2  -7 2418.09  150.57
   0  -2   7 2698.60  150.43
   0  -2   7 2440.44  150.68
   0  -2   7 2543.39  150.34
   0   2  -7 2414.97  150.50
   0  -2   7 2578.79  149.65
   0  -2   7 2543.17  150.02
   0  -2   7 2666.12  150.71
   0  -2   7 2449.81  150.06
   0   2  -7 2444.83  150.74
   0  -2   7 2384.32  150.53
   0   2  -7 2517.11  149.20
   0   2  -7 2512.79  150.93
   0  -2   7 2330.46  149.78
   0   2  -7 2478.18  149.37
   0  -2   7 2287.89  150.07
   0   2  -7 2309.16  149.83
   0  -2   7 2472.97  150.06
   0   2  -7 2425.70  149.66
   0  -2   7 2544.56  149.83
   0   2  -7 2468.64  149.83
   0  -2   7 2343.33  150.44
   0   2  -7 2656.89  149.31
   0  -2   7 2335.95  149.39
   0   2  -7 2443.14  150.24
   0  -2   7 2493.54  150.84
   0  -2   7 2484.92  150.82
   0  -2   7 2235.07  149.85
   0  -2   7 2626.84  149.39
   0   2  -7 2477.90  149.38
   0  -2   7 2560.92  149.39
   0   2  -7 2497.10  149.38
   0  -2   6   67.60    6.51
   0   2  -6   87.32    6.18
   0   2  -6   73.76    6.66
   0   2  -6   71.59    5.40
   0  -2   6   77.28    6.63
   0  -2   6   77.57    5.82
   0  -2   6   57.58    5.07
   0  -2   6   73.65    6.28
   0   2  -6   73.32    4.93
   0  -2   6   65.31    4.74
   0  -2   6   67.60    4.95
   0   2  -6   76.11    4.70
   0   2  -6   70.12    4.55
   0  -2   6   75.52    5.73
   0  -2   6   75.02    5.91
   0  -2   6   75.83    5.90
   0   2  -6   74.29    6.04
   0   2  -6   75.39    6.03
   0   2  -6   75.59    5.84
   0   2  -6   83.10    6.40
   0  -2   6   66.45    5.70
   0   2  -6   68.74    5.83
   0  -2   6   75.80    6.04
   0   2  -6   67.10    5.80
   0  -2   6   63.88    5.64
   0  -2   6   75.89    5.67
   0   2  -6   95.38    6.34
   0  -2   6   73.57    5.35
   0  -2   6   73.52    5.18
   0  -2   6   69.72    5.81
   0   2  -6   76.73    4.67
   0   2  -6   66.85    4.97
   0  -2   6   72.99    5.93
   0   2  -6   73.45    5.94
   0  -2   6   68.96    6.05
   0   2  -6   74.22    5.04
   0  -2   6   69.86    5.39
   0   2  -6   75.15    4.75
   0  -2   6   69.40    5.12
   0  -2   6   68.12    5.37
   0   2  -6   67.60    5.20
   0  -2   6   69.16    5.11
   0   2  -6   78.26    5.22
   0  -2   6   66.29    5.91
   0  -2   6   74.18    6.05
   0  -2   6   63.47    5.66
   0  -2   6   64.84    5.17
   0   2  -6   76.07    5.67
   0  -2   6   66.44    4.76
   0  -2   6   69.16    4.92
   0   2  -6   75.56    4.76
   0   2  -6   73.50    5.09
   0  -2   6   76.26    4.92
   0   2  -6   75.53    4.76
   0  -2   5  809.09   52.33
   0  -2   5  847.94   52.79
   0   2  -5  915.37   53.92
   0  -2   5  926.07   53.36
   0   2  -5  995.11   53.22
   0  -2   5  982.38   53.75
   0   2  -5  862.50   52.56
   0  -2   5  906.97   53.86
   0   2  -5  847.86   52.16
   0  -2   5  922.63   52.26
   0  -2   5  826.08   52.01
   0   2  -5  864.50   53.13
   0  -2   5  937.76   53.16
   0   2  -5  860.84   53.14
   0  -2   5  822.68   52.80
   0  -2   5  846.23   52.89
   0   2  -5  805.47   52.95
   0   2  -5  981.98   53.35
   0  -2   5  880.37   52.93
   0   2  -5  885.63   53.41
   0  -2   5  905.38   53.24
   0  -2   5  892.82   52.67
   0  -2   5  884.14   53.16
   0  -2   5  891.62   52.49
   0   2  -5  828.54   52.16
   0  -2   5  842.70   53.07
   0   2  -5  879.72   53.02
   0  -2   5  821.16   52.01
   0  -2   5  868.45   53.01
   0   2  -5  740.41   52.49
   0   2  -5  881.06   52.05
   0  -2   5  739.24   52.85
   0   2  -5  884.27   52.26
   0   2  -5  833.60   52.40
   0  -2   5  820.43   52.29
   0   2  -5  861.61   52.01
   0  -2   5  843.86   52.32
   0  -2   5  803.09   52.52
   0   2  -5  863.48   52.69
   0  -2   5  857.02   52.06
   0   2  -5  882.26   52.39
   0  -2   5  879.69   53.10
   0  -2   5  810.90   52.41
   0  -2   5  816.50   52.79
   0  -2   5  877.39   53.10
   0   2  -5  854.40   52.44
   0   2  -5  853.29   52.01
   0  -2   5  882.38   52.31
   0   2  -5  870.68   52.01
   0   2  -4  575.44   34.19
   0  -2   4  581.10   35.30
   0  -2   4  594.29   34.81
   0   2  -4  593.67   35.36
   0   2  -4  626.25   34.68
   0   2  -4  558.00   33.88
   0  -2   4  540.94   34.32
   0  -2   4  647.97   35.15
   0  -2   4  516.90   33.96
   0  -2   4  621.20   33.96
   0   2  -4  540.55   34.75
   0   2  -4  558.10   34.98
   0  -2   4  570.57   34.65
   0  -2   4  530.69   34.49
   0   2  -4  562.03   34.80
   0   2  -4  563.44   34.79
   0  -2   4  543.64   34.55
   0  -2   4  629.67   34.82
   0   2  -4  569.10   34.96
   0   2  -4  512.81   34.57
   0  -2   4  542.50   34.34
   0  -2   4  573.94   34.85
   0  -2   4  592.26   34.81
   0  -2   4  567.08   34.32
   0  -2   4  550.86   33.87
   0   2  -4  504.43   34.11
   0  -2   4  534.45   34.57
   0   2  -4  549.42   33.89
   0  -2   4  483.10   34.41
   0   2  -4  542.90   34.45
   0  -2   4  551.22   33.82
   0   2  -4  572.44   33.94
   0  -2   4  498.87   34.12
   0   2  -4  547.32   34.07
   0  -2   4  529.97   33.96
   0   2  -4  553.96   34.07
   0  -2   4  530.88   34.38
   0  -2   4  578.31   34.65
   0  -2   4  591.96   33.85
   0  -2   4  559.00   34.61
   0   2  -4  572.43   34.32
   0  -2   4  548.79   34.11
   0  -2   4  561.64   34.17
   0   2  -4  511.96   34.25
   0   2  -3  423.99   24.66
   0  -2   3  397.56   24.68
   0   2  -3  443.40   24.88
   0  -2   3  443.77   25.28
   0  -2   3  417.44   24.94
   0  -2   3  441.10   25.80
   0   2  -3  386.46   25.43
   0  -2   3  393.58   24.97
   0   2  -3  409.57   25.50
   0   2  -3  395.82   25.55
   0  -2   3  405.06   25.37
   0  -2   3  388.11   25.20
   0  -2   3  394.55   25.15
   0  -2   3  405.01   25.30
   0   2  -3  405.13   25.44
   0  -2   3  459.02   25.46
   0   2  -3  410.31   25.60
   0  -2   3  413.19   25.56
   0   2  -3  421.30   25.45
   0  -2   3  417.94   24.98
   0  -2   3  399.07   24.96
   0  -2   3  402.79   25.47
   0  -2   3  375.46   25.06
   0  -2   3  387.37   25.09
   0  -2   3  403.89   25.04
   0  -2   3  398.70   25.40
   0  -2   3  397.69   25.24
   0  -2   3  405.74   25.03
   0  -2   3  342.84   24.77
   0  -2   3  392.67   24.75
   0   2  -3  426.53   24.77
   0  -2   3  416.42   24.72
   0   2  -3  392.12   24.75
   0  -2   3  410.86   24.84
   0   2  -3  389.21   24.82
   0  -2   3  377.18   24.76
   0   2  -3  379.54   24.64
   0   2  -3  426.90   24.76
   0  -2   3  411.20   24.67
   0  -2   3  416.98   25.19
   0  -2   3  408.58   25.17
   0   2  -3  415.71   24.93
   0  -2   3  412.44   24.80
   0  -2   3  384.54   24.96
   0  -2   3  404.88   25.01
   0  -2   2   53.11    3.66
   0  -2   2   50.76    3.99
   0  -2   2   51.78    3.21
   0  -2   2   42.32    3.13
   0  -2   2   43.53    3.16
   0  -2   2   52.14    3.81
   0   2  -2   49.04    3.75
   0  -2   2   50.88    3.96
   0  -2   2   45.42    3.93
   0   2  -2   56.52    3.51
   0   2  -2   51.07    4.00
   0   2  -2   52.15    3.49
   0  -2   2   48.64    3.42
   0  -2   2   43.85    3.86
   0  -2   2   43.76    3.79
   0   2  -2   49.56    3.98
   0   2  -2   40.10    3.71
   0  -2   2   45.70    3.67
   0   2  -2   48.03    3.88
   0   2  -2   53.85    4.08
   0   2  -2   51.78    3.97
   0  -2   2   44.26    3.64
   0  -2   2   48.26    3.90
   0  -2   2   58.94    3.73
   0  -2   2   45.00    3.40
   0  -2   2   45.03    3.49
   0   2  -2   52.53    3.55
   0   2  -2   59.64    4.04
   0  -2   2   50.45    3.86
   0  -2   2   46.88    3.66
   0   2  -2   53.74    3.77
   0  -2   2   51.38    3.85
   0  -2   2   47.32    3.41
   0   2  -2   52.79    3.60
   0   2  -2   49.50    3.88
   0  -2   2   49.01    3.51
   0  -2   2   43.39    3.47
   0   2  -2   50.69    3.45
   0  -2   2   46.72    3.36
   0  -2   2   47.37    3.38
   0  -2   2   46.58    3.40
   0  -2   2   47.22    3.30
   0  -2   2   56.77    3.19
   0  -2   2   42.60    3.26
   0  -2   2   45.48    3.40
   0  -2   2   46.32    3.42
   0  -2   2   45.15    3.54
   0  -2   2   47.66    3.35
   0  -2   1 2743.96  178.32
   0  -2   1 2923.26  178.26
   0  -2   1 2767.93  178.20
   0  -2   1 2897.58  178.22
   0  -2   1 2974.33  178.17
   0  -2   1 2805.93  178.57
   0   2  -1 2615.31  178.61
   0  -2   1 2987.65  178.34
   0  -2   1 3062.95  178.66
   0   2  -1 2969.07  178.67
   0   2  -1 3050.22  178.31
   0  -2   1 2980.68  178.69
   0  -2   1 2720.93  178.58
   0   2  -1 2985.93  178.30
   0  -2   1 2988.70  178.61
   0  -2   1 2956.61  178.34
   0  -2   1 2879.61  178.54
   0   2  -1 3098.38  178.39
   0  -2   1 2986.83  178.50
   0  -2   1 3055.63  178.53
   0   2  -1 2969.71  178.38
   0   2  -1 3015.62  178.29
   0  -2   1 2915.75  178.15
   0   2  -1 3062.64  178.55
   0  -2   1 2896.77  178.36
   0  -2   1 3103.24  178.66
   0  -2   1 3097.05  178.41
   0  -2   1 2933.15  178.36
   0  -2   1 3101.86  178.36
   0  -2   1 2921.36  178.27
   0  -2   1 2966.04  178.21
   0  -2   1 3071.34  178.11
   0  -2   1 2888.95  178.16
   0  -2   1 2913.63  178.19
   0  -2   1 2830.93  178.35
   0  -2   1 3002.09  178.48
   0  -2   1 2733.93  178.22
   0  -2   1 2986.40  178.17
   0  -2   0  961.97   53.44
   0  -2   0  893.78   53.33
   0  -2   0  933.91   53.25
   0  -2   0  847.62   53.37
   0  -2   0  801.09   53.34
   0  -2   0  884.31   53.53
   0   2   0  870.62   53.30
   0  -2   0  873.45   53.37
   0  -2   0  896.95   53.60
   0   2   0  879.22   53.36
   0  -2   0  796.42   53.14
   0   2   0  913.79   53.49
   0   2   0  881.97   53.32
   0   2   0  876.46   53.31
   0   2   0  956.88   53.63
   0  -2   0  856.46   53.50
   0  -2   0  836.88   53.37
   0   2   0  769.07   53.37
   0  -2   0  949.22   53.49
   0   2   0  817.43   53.47
   0  -2   0  890.13   53.49
   0  -2   0  876.23   53.47
   0  -2   0  901.63   53.25
   0  -2   0  854.99   53.26
   0  -2   0  861.25   53.45
   0  -2   0  867.86   53.35
   0  -2   0  905.89   53.27
   0   2   0  860.76   53.53
   0  -2   0  871.79   53.27
   0  -2   0  872.29   53.40
   0  -2   0  869.05   53.33
   0  -2   0  884.11   53.51
   0  -2   0  959.18   53.47
   0  -2  -1   33.27    3.32
   0  -2  -1   34.75    3.33
   0  -2  -1   46.07    3.13
   0  -2  -1   39.55    2.92
   0  -2  -1   33.51    2.87
   0  -2  -1   35.57    2.80
   0  -2  -1   41.67    2.84
   0   2   1   30.02    2.81
   0  -2  -1   39.10    2.90
   0   2   1   37.90    2.73
   0   2   1   39.29    2.64
   0  -2  -1   33.22    2.91
   0  -2  -1   39.44    2.95
   0   2   1   32.62    2.88
   0  -2  -1   36.26    2.96
   0  -2  -1   35.02    2.91
   0   2   1   35.73    2.97
   0   2   1   33.25    2.95
   0  -2  -1   42.75    3.00
   0  -2  -1   36.56    2.93
   0  -2  -1   34.05    2.84
   0   2   1   41.01    3.09
   0  -2  -1   34.71    3.01
   0  -2  -1   34.31    2.88
   0  -2  -1   37.42    2.76
   0  -2  -1   39.48    3.07
   0  -2  -1   37.52    2.94
   0   2   1   38.91    3.00
   0  -2  -1   35.97    3.00
   0   2   1   35.86    2.96
   0  -2  -2 2277.34  143.63
   0  -2  -2 2308.12  143.52
   0  -2  -2 2740.96  143.40
   0  -2  -2 2371.95  143.05
   0   2   2 2205.73  143.00
   0  -2  -2 2320.99  143.05
   0  -2  -2 2237.14  143.02
   0   2   2 2072.63  142.94
   0  -2  -2 2324.51  142.57
   0   2   2 2498.63  142.64
   0  -2  -2 2273.31  143.16
   0   2   2 2425.60  143.14
   0  -2  -2 2729.71  143.24
   0  -2  -2 2452.91  143.09
   0   2   2 2493.27  143.22
   0   2   2 2327.05  143.11
   0   2   2 2229.84  143.07
   0  -2  -2 2273.68  143.10
   0   2   2 2528.33  143.24
   0  -2  -2 2378.33  143.27
   0  -2  -2 2274.69  143.01
   0  -2  -2 2319.38  143.07
   0  -2  -2 2296.17  142.93
   0  -2  -2 2213.71  143.04
   0  -2  -2 2359.65  143.15
   0   2   2 2252.12  142.96
   0   2   2 2485.32  143.12
   0   2   2 2432.48  143.13
   0   2   3  371.81   23.77
   0   2   3  361.55   23.77
   0  -2  -3  391.88   23.85
   0   2   3  348.87   23.71
   0  -2  -3  383.29   23.82
   0   2   3  365.59   23.63
   0   2   3  402.55   23.93
   0  -2  -3  392.51   23.57
   0   2   3  412.32   23.96
   0   2   3  414.99   24.00
   0  -2  -3  401.98   24.07
   0  -2  -3  370.32   23.58
   0   2   3  412.01   24.03
   0  -2  -3  377.54   23.36
   0   2   3  384.42   23.88
   0   2   3  359.68   23.78
   0   2   3  402.57   24.05
   0  -2  -3  349.87   23.79
   0  -2  -3  371.33   23.86
   0   2   3  397.36   23.98
   0  -2  -3  354.75   23.95
   0  -2  -3  366.28   23.89
   0  -2  -3  366.61   23.79
   0  -2  -3  374.72   24.60
   0  -2  -3  382.84   24.58
   0   2   4  626.27   40.58
   0  -2  -4  687.76   40.72
   0   2   4  557.27   40.44
   0   2   4  628.20   40.57
   0   2   4  631.02   40.30
   0  -2  -4  688.86   40.24
   0   2   4  721.97   40.81
   0   2   4  716.00   40.76
   0  -2  -4  637.64   40.24
   0   2   4  714.91   40.89
   0  -2  -4  671.12   40.97
   0   2   4  618.72   40.56
   0  -2  -4  674.92   40.33
   0   2   4  699.55   40.89
   0  -2  -4  617.71   40.42
   0   2   4  639.47   40.63
   0  -2  -4  659.74   40.45
   0  -2  -4  650.76   40.69
   0   2   4  692.77   40.82
   0  -2  -4  650.25   40.90
   0   2   4  703.95   40.91
   0  -2  -4  616.98   40.65
   0  -2  -4  632.64   40.68
   0  -2  -4  671.15   41.55
   0  -2  -4  645.33   41.63
   0   2   4  681.42   41.92
   0  -2  -5   11.08    2.94
   0  -2  -5   14.54    2.83
   0   2   5   13.37    3.27
   0  -2  -5   12.72    3.06
   0   2   5   15.67    2.08
   0   2   5   13.55    1.95
   0  -2  -5   10.40    1.80
   0   2   5   13.94    1.44
   0  -2  -5   13.87    1.76
   0  -2  -5   13.05    1.78
   0   2   5   17.56    2.20
   0   2   5   13.47    2.02
   0   2   5   14.62    1.98
   0  -2  -5   11.11    1.75
   0   2   5   16.76    2.03
   0  -2  -5   12.20    2.10
   0  -2  -5   11.83    1.86
   0   2   5   15.74    2.40
   0  -2  -5   12.42    2.28
   0   2   5   14.35    2.30
   0   2   5   15.67    2.44
   0  -2  -5   11.11    2.43
   0   2   5   14.48    2.44
   0   2   5   12.37    2.37
   0  -2  -5    8.49    2.07
   0  -2  -5   13.78    2.45
   0  -2  -5   15.15    2.26
   0   2   5   15.27    2.43
   0   2   5   16.14    2.29
   0  -2  -5   14.88    1.57
   0   2   5   14.78    1.75
   0   2   6  479.28   31.19
   0  -2  -6  491.95   30.77
   0  -2  -6  461.95   30.69
   0  -2  -6  415.37   30.23
   0   2   6  421.07   29.31
   0   2   6  421.08   29.31
   0   2   6  481.54   29.62
   0  -2  -6  445.14   29.23
   0   2   6  440.95   28.67
   0  -2  -6  465.16   28.75
   0   2   6  494.07   29.74
   0  -2  -6  481.63   29.06
   0  -2  -6  542.54   29.31
   0   2   6  443.35   29.25
   0  -2  -6  453.92   29.19
   0   2   6  490.39   29.74
   0   2   6  452.84   29.37
   0  -2  -6  431.66   29.06
   0   2   6  440.21   29.12
   0  -2  -6  478.26   29.89
   0   2   6  479.78   29.70
   0   2   6  493.98   29.75
   0  -2  -6  429.43   29.45
   0   2   6  413.26   29.60
   0   2   6  466.90   29.61
   0  -2  -6  454.68   29.61
   0  -2  -6  468.07   29.82
   0   2   6  465.79   28.84
   0  -2  -6  498.28   29.63
   0   2   6  479.81   29.57
   0   2   6  505.66   29.52
   0  -2  -6  511.49   28.71
   0  -2  -7  313.99   20.85
   0  -2  -7  265.00   20.40
   0   2   7  276.85   21.12
   0   2   7  263.31   19.19
   0   2   7  265.17   19.15
   0  -2  -7  301.55   19.23
   0  -2  -7  281.87   19.12
   0   2   7  294.88   19.50
   0   2   7  262.57   18.55
   0  -2  -7  296.81   18.49
   0   2   7  310.05   19.70
   0  -2  -7  306.11   19.24
   0  -2  -7  333.32   19.13
   0  -2  -7  314.47   18.89
   0  -2  -7  282.22   18.91
   0   2   7  276.44   19.08
   0   2   7  286.07   19.14
   0   2   7  318.52   19.71
   0   2   7  283.48   19.24
   0  -2  -7  276.08   19.39
   0   2   7  315.69   19.68
   0   2   7  264.89   19.59
   0   2   7  302.29   19.64
   0  -2  -7  305.32   19.86
   0   2   7  295.12   19.57
   0  -2  -7  308.23   19.79
   0  -2  -7  305.26   19.65
   0   2   7  297.80   19.31
   0  -2  -7  330.69   18.45
   0   2   7  303.71   19.51
   0  -2  -7  306.55   19.47
   0   2   8  275.12   20.86
   0  -2  -8  291.40   20.33
   0  -2  -8  288.57   20.01
   0  -2  -8  292.45   20.32
   0  -2  -8  293.88   18.62
   0   2   8  261.33   18.58
   0   2   8  268.74   18.68
   0   2   8  275.36   18.90
   0  -2  -8  273.80   18.44
   0   2   8  260.11   17.97
   0  -2  -8  271.62   18.71
   0  -2  -8  295.88   17.92
   0   2   8  298.63   19.16
   0  -2  -8  281.94   17.70
   0   2   8  292.64   19.10
   0  -2  -8  270.70   18.23
   0  -2  -8  312.56   18.21
   0   2   8  264.08   18.45
   0   2   8  260.72   18.59
   0  -2  -8  272.81   18.62
   0   2   8  284.78   18.64
   0  -2  -8  336.08   18.55
   0   2   8  291.70   19.11
   0  -2  -8  286.41   18.83
   0  -2  -8  264.26   18.86
   0   2   8  291.55   19.05
   0  -2  -8  289.65   19.30
   0   2   8  245.14   19.00
   0  -2  -8  310.99   19.35
   0   2   8  291.93   19.08
   0  -2  -8  291.62   19.15
   0   2   8  282.70   18.67
   0   2   8  290.29   18.95
   0  -2  -8  296.92   18.90
   0   2   9  504.55   34.58
   0  -2  -9  529.09   33.50
   0  -2  -9  563.63   34.09
   0  -2  -9  487.34   33.78
   0   2   9  460.77   31.93
   0  -2  -9  506.92   31.78
   0   2   9  440.83   31.83
   0  -2  -9  533.33   31.98
   0   2   9  526.56   32.43
   0  -2  -9  505.19   32.17
   0   2   9  481.32   31.29
   0  -2  -9  520.25   31.20
   0  -2  -9  478.11   30.73
   0   2   9  519.44   32.45
   0  -2  -9  506.28   32.84
   0  -2  -9  516.14   32.06
   0   2   9  472.82   31.95
   0  -2  -9  478.74   31.44
   0   2   9  466.87   31.91
   0  -2  -9  557.05   31.41
   0   2   9  469.56   31.72
   0   2   9  507.50   32.47
   0   2   9  529.65   32.48
   0   2   9  529.98   32.42
   0   2   9  467.14   32.53
   0  -2  -9  526.05   32.76
   0  -2  -9  497.70   32.13
   0  -2  -9  526.29   32.53
   0  -2  -9  474.02   32.38
   0   2   9  530.10   32.48
   0  -2  -9  459.02   31.91
   0   2   9  459.19   32.36
   0   2   9  536.81   32.36
   0  -2  -9  559.67   32.28
   0   2   9  549.37   32.12
   0   2  10  802.92   56.27
   0   2  10  876.28   56.83
   0  -2 -10  868.55   55.75
   0  -2 -10  868.23   53.32
   0  -2 -10  873.65   53.44
   0   2  10  733.83   53.38
   0  -2 -10  930.76   53.92
   0  -2 -10  876.25   53.88
   0   2  10  819.10   52.88
   0  -2 -10  873.31   52.78
   0  -2 -10  848.63   53.53
   0  -2 -10  874.04   54.56
   0   2  10  820.28   53.30
   0  -2 -10  839.20   52.98
   0   2  10  863.66   54.14
   0  -2 -10  959.46   52.91
   0   2  10  835.68   53.60
   0  -2 -10  849.10   53.62
   0   2  10  820.94   53.53
   0  -2 -10  789.16   54.37
   0   2  10  920.76   54.06
   0  -2 -10  846.02   54.28
   0   2  10  790.66   54.22
   0   2  10  780.97   54.07
   0  -2 -10  857.36   54.16
   0   2  10  942.56   53.69
   0   2  10  897.90   53.92
   0   2  11  900.75   58.54
   0   2  11  909.02   58.75
   0  -2 -11  872.55   57.49
   0  -2 -11  880.02   54.78
   0  -2 -11 1026.00   55.68
   0  -2 -11  929.98   55.06
   0  -2 -11  881.39   55.50
   0  -2 -11  857.85   54.30
   0   2  11  836.25   54.43
   0  -2 -11  800.45   54.99
   0  -2 -11  878.18   56.20
   0  -2 -11  846.83   54.41
   0   2  11  845.12   54.82
   0   2  11  774.15   54.94
   0  -2 -11 1017.85   54.38
   0   2  11  900.13   55.83
   0  -2 -11  840.74   57.78
   0  -2 -11  905.76   56.01
   0   2  11  816.50   55.92
   0  -2 -11  878.38   54.94
   0   2  11  908.54   55.56
   0  -2 -11  894.46   56.34
   0   2  11  785.40   55.72
   0  -2 -11  892.70   55.75
   0  -2 -11  871.69   54.94
   0   2  11  912.91   55.13
   0  -2 -11  897.20   55.02
   0   2  12 1002.55   65.37
   0  -2 -12 1003.17   64.36
   0   2  12 1050.21   65.86
   0  -2 -12 1042.20   61.30
   0  -2 -12 1156.41   62.25
   0  -2 -12 1025.15   61.42
   0  -2 -12  955.73   62.02
   0   2  12  948.60   60.90
   0  -2 -12  985.14   62.34
   0  -2 -12  943.67   60.75
   0  -2 -12  975.97   62.76
   0  -2 -12  912.72   61.50
   0   2  12  978.89   60.47
   0   2  12  882.01   61.47
   0  -2 -12 1105.76   60.69
   0  -2 -12  907.01   64.35
   0  -2 -12  955.66   60.79
   0   2  12  935.89   61.21
   0   2  12 1010.38   62.43
   0  -2 -12 1043.45   62.63
   0   2  12  945.82   62.61
   0   2  12  879.25   62.29
   0  -2 -12  991.96   62.23
   0   2  12 1006.71   61.55
   0   2  13  899.31   57.28
   0   2  13  815.20   56.90
   0  -2 -13  847.50   55.87
   0  -2 -13  908.76   52.81
   0  -2 -13  890.56   52.53
   0  -2 -13 1014.88   53.72
   0  -2 -13  829.52   53.77
   0  -2 -13  849.40   53.55
   0  -2 -13  760.12   52.00
   0   2  13  811.59   52.21
   0  -2 -13  790.52   52.87
   0   2  13  800.61   51.72
   0  -2 -13  758.06   55.86
   0   2  13  831.32   53.72
   0  -2 -13  810.88   52.00
   0  -2 -13  952.06   51.90
   0   2  13  731.78   52.74
   0   2  13  743.31   53.83
   0  -2 -13  917.53   54.10
   0  -2 -13  879.37   53.69
   0   2  13  756.32   53.75
   0   2  13  887.33   52.92
   0  -2 -14   38.27    4.05
   0  -2 -14   30.39    3.67
   0  -2 -14   33.52    5.16
   0  -2 -14   26.68    5.33
   0   2  14   37.79    3.89
   0   2  14   28.30    3.80
   0  -2 -14   26.70    3.52
   0  -2 -14   27.57    4.04
   0   2  14   29.11    3.11
   0  -2 -14   38.13    3.23
   0   2  14   26.31    3.90
   0   2  14   32.53    4.67
   0  -2 -14   30.44    3.37
   0  -2 -14   31.45    6.74
   0  -2 -14   35.29    5.14
   0   2  14   26.38    5.31
   0  -2 -14   36.63    4.94
   0   2  14   38.00    5.57
   0   2  14   24.72    7.36
   0   2  14   43.56    7.74
   0  -2 -14   45.52    6.88
   0  -2 -15   37.41    4.02
   0  -2 -15   36.77    4.17
   0  -2 -15   33.54    3.90
   0  -2 -15   28.84    5.61
   0  -2 -15   38.13    5.69
   0   2  15   36.73    3.94
   0  -2 -15   36.04    4.36
   0  -2 -15   35.69    3.28
   0  -2 -15   29.14    6.64
   0   2  15   33.91    5.08
   0  -2 -15   29.20    3.38
   0   2  15   27.92    4.21
   0   2  15   28.45    5.39
   0  -2 -15   35.16    5.33
   0   2  15   35.20    5.92
   0  -2 -15   37.54    5.12
   0   2  15   24.44    7.20
   0   2  15   27.79    7.42
   0  -2 -15   38.51    7.08
   0  -2 -16   34.12    3.76
   0  -2 -16   33.76    4.05
   0  -2 -16   32.08    5.81
   0  -2 -16   28.06    5.41
   0   2  16   24.12    3.43
   0  -2 -16   21.55    3.44
   0  -2 -16   32.40    4.19
   0   2  16   24.73    4.20
   0   2  16   29.22    4.77
   0  -2 -16   28.31    3.15
   0  -2 -16   27.37    2.86
   0  -2 -16   27.98    6.61
   0  -2 -16   27.81    5.12
   0   2  16   24.55    5.48
   0  -2 -16   29.04    4.75
   0   2  16   34.83    6.42
   0   2  16   29.12    5.56
   0  -2 -16   26.62    6.45
   0   2  16   20.45    7.72
   0   2  16   15.87    7.07
   0   2  17   21.33    7.57
   0   2  17   10.88    6.89
   0  -2 -17   17.98    6.14
   0  -2 -17   15.92    3.02
   0  -2 -17   18.55    3.14
   0  -2 -17   13.84    2.97
   0  -2 -17   10.87    4.82
   0  -2 -17   18.16    5.09
   0  -2 -17    5.64    4.94
   0  -2 -17   14.25    3.19
   0  -2 -17   17.42    6.16
   0   2  17   13.53    3.38
   0   2  17   13.87    3.89
   0   2  17   16.01    5.33
   0  -2 -17   12.89    4.22
   0   2  17   14.83    5.63
   0   2  17   17.72    5.49
   0  -2 -17   22.10    4.18
   0  -2 -17   12.88    3.52
   0   2  18   26.92    8.95
   0   2  18   27.54    8.52
   0  -2 -18   20.97    6.67
   0  -2 -18   25.96    3.68
   0  -2 -18   30.36    3.89
   0  -2 -18   23.96    3.94
   0  -2 -18   12.93    5.12
   0  -2 -18   32.69    6.28
   0  -2 -18   30.09    6.25
   0  -2 -18   30.14    6.20
   0  -2 -18   21.07    3.75
   0   2  18   23.03    4.21
   0  -2 -18   25.73    7.19
   0   2  18   21.16    4.83
   0  -2 -18   29.85    5.44
   0   2  18   28.66    6.16
   0   2  18   24.72    6.13
   0  -2 -18   32.60    4.88
   0   2  18   21.24    6.47
   0   2  18   25.10    6.48
   0   2  18   20.85    6.36
   0  -2 -18   17.22    3.98
   0   2  19   43.25   10.18
   0  -2 -19   23.72    7.54
   0   2  19   41.58    9.59
   0  -2 -19   28.86    3.96
   0  -2 -19   33.76    4.07
   0  -2 -19   33.77    4.40
   0  -2 -19   28.27    6.74
   0  -2 -19   34.51    6.91
   0  -2 -19   32.27    6.45
   0  -2 -19   30.10    4.37
   0  -2 -19   25.81    5.81
   0   2  19   17.82    4.43
   0   2  19   22.33    5.12
   0  -2 -19   25.95    7.46
   0   2  19   25.33    6.50
   0  -2 -19   39.42    5.94
   0   2  19   26.72    6.44
   0   2  19   38.47    7.34
   0   2  19   17.68    7.01
   0   2  19   31.33    6.88
   0  -2 -19   34.47    5.13
   0  -2 -19   20.55    4.44
   0   2  20  319.76   28.58
   0   2  20  285.24   26.76
   0  -2 -20  330.02   25.74
   0  -2 -20  294.61   20.08
   0  -2 -20  287.47   20.66
   0  -2 -20  341.73   20.37
   0  -2 -20  317.88   23.27
   0  -2 -20  261.89   23.33
   0  -2 -20  330.17   23.14
   0  -2 -20  320.25   23.59
   0  -2 -20  297.70   25.98
   0   2  20  268.13   22.50
   0  -2 -20  302.89   22.38
   0   2  20  298.10   23.68
   0   2  20  279.51   24.04
   0   2  20  297.64   24.02
   0   2  20  266.92   24.01
   0   2  20  278.37   23.28
   0  -2 -20  303.75   21.43
   0  -2 -20  267.24   21.04
   0  -2 -21   13.13    3.67
   0  -2 -21   10.70    6.50
   0  -2 -21   22.92    6.51
   0  -2 -21   22.72    6.72
   0   2  21    6.48    7.13
   0  -2 -21   10.86    5.14
   0   2  21    9.65    4.55
   0  -2 -21   20.72    7.37
   0   2  21   14.49    6.21
   0  -2 -21   14.78    4.98
   0   2  21   16.06    6.72
   0   2  21    9.84    6.58
   0   2  21    9.31    6.61
   0   2  21   17.46    6.58
   0   2  21   11.02    8.02
   0   2  21   -1.54    9.38
   0  -2 -21    8.67    6.64
   0  -2 -22  129.68   10.62
   0  -2 -22  131.64   13.71
   0  -2 -22  120.70   13.20
   0  -2 -22  121.96   13.28
   0   2  22  110.38   14.03
   0  -2 -22  141.53   15.75
   0   2  22  106.22   12.03
   0  -2 -22  141.00   12.11
   0   2  22  129.07   13.62
   0   2  22  123.37   14.22
   0   2  22  113.51   13.61
   0   2  22   91.46   13.28
   0   2  22  118.01   13.08
   0   2  22  125.23   16.58
   0  -2 -22  133.21   14.94
   0   2  22  161.49   19.47
   0   3 -23   41.65    8.52
   0   3 -23   41.74    9.19
   0   3 -23   46.49    9.34
   0   3 -23   52.38    9.06
   0   3 -23   50.34    8.63
   0  -3  23   50.05   10.01
   0   3 -23   52.54    9.16
   0  -3  23   42.31    7.98
   0  -3  23   38.40    8.96
   0  -3  23   36.26    9.12
   0  -3  23   41.48    9.40
   0  -3  23   78.07   13.46
   0  -3  23   56.62   10.74
   0  -3  23   51.39   11.89
   0   3 -23   33.41    9.35
   0   3 -22    7.86    6.83
   0   3 -22   13.33    6.89
   0   3 -22   12.62    6.21
   0   3 -22    9.37    6.55
   0  -3  22    5.87    6.76
   0   3 -22    7.27    5.24
   0   3 -22    7.01    4.62
   0   3 -22   15.69    6.61
   0  -3  22    6.49    5.67
   0  -3  22    4.72    7.09
   0  -3  22   14.12    7.23
   0  -3  22   19.54    6.77
   0   3 -22   27.35    8.81
   0  -3  22    9.87    8.90
   0  -3  22   16.32   10.04
   0  -3  22    3.64    7.06
   0   3 -21   24.86    7.40
   0   3 -21   23.07    6.67
   0   3 -21   31.38    7.57
   0   3 -21   35.52    7.59
   0  -3  21   23.33    7.38
   0   3 -21   28.85    5.82
   0   3 -21   32.20    6.96
   0  -3  21   29.66    5.01
   0   3 -21   37.45    7.45
   0   3 -21   34.94    6.08
   0  -3  21   33.48    7.10
   0  -3  21   24.19    7.67
   0  -3  21   26.23    7.87
   0  -3  21   40.59    8.37
   0  -3  21   33.74   10.10
   0   3 -21   39.34    9.04
   0  -3  21   33.34    8.60
   0  -3  21   23.57    8.95
   0   3 -20  142.43   15.13
   0   3 -20  193.22   16.83
   0   3 -20  178.37   16.83
   0   3 -20  172.19   17.27
   0   3 -20  188.53   16.77
   0   3 -20  209.33   15.92
   0   3 -20  183.18   17.19
   0  -3  20  222.38   18.53
   0   3 -20  215.26   17.96
   0   3 -20  182.37   15.57
   0  -3  20  178.90   14.77
   0  -3  20  190.56   16.26
   0  -3  20  197.89   17.69
   0  -3  20  185.69   17.22
   0  -3  20  210.19   17.97
   0   3 -20  213.78   19.65
   0  -3  20  221.05   20.48
   0  -3  20  180.83   18.83
   0  -3  20  212.94   20.35
   0   3 -19   67.50    9.46
   0   3 -19   67.40    9.17
   0   3 -19   51.94    7.70
   0   3 -19   66.91    9.23
   0   3 -19   67.61    9.23
   0  -3  19   61.96    9.53
   0   3 -19   65.26    8.76
   0   3 -19   71.54    8.04
   0   3 -19   61.21    7.73
   0   3 -19   52.50    8.40
   0  -3  19   60.15    6.90
   0  -3  19   68.17    9.68
   0  -3  19   77.96    8.80
   0  -3  19   82.85    9.96
   0  -3  19   83.81   10.02
   0  -3  19   58.17    9.38
   0  -3  19   64.89   10.91
   0  -3  19   68.65   10.49
   0  -3  19   70.42   11.62
   0   3 -19   91.84   11.47
   0   3 -18   23.05    6.22
   0   3 -18   16.88    5.22
   0   3 -18   17.63    5.00
   0   3 -18   23.53    5.94
   0   3 -18   20.84    5.97
   0   3 -18   26.61    4.93
   0  -3  18   18.12    6.14
   0   3 -18   28.84    5.95
   0  -3  18   20.67    6.41
   0   3 -18   24.38    6.24
   0  -3  18   24.65    4.07
   0   3 -18   25.49    5.02
   0  -3  18   18.06    5.42
   0  -3  18   17.45    6.09
   0  -3  18   18.92    6.16
   0  -3  18   21.57    6.38
   0  -3  18   18.61    6.63
   0  -3  18   41.71    9.15
   0  -3  18   35.85    7.65
   0  -3  18   25.94    7.70
   0   3 -18   30.97    7.43
   0   3 -17  124.67   11.44
   0   3 -17  107.55   11.09
   0   3 -17  113.97   11.57
   0   3 -17  114.98   11.28
   0   3 -17   89.71   10.07
   0  -3  17  135.03   12.40
   0   3 -17  111.28   11.47
   0   3 -17  108.99   10.38
   0   3 -17   95.53    9.91
   0   3 -17  105.24   11.27
   0  -3  17  105.52   11.78
   0  -3  17  105.34   10.37
   0  -3  17  108.64   11.29
   0  -3  17  108.77   11.57
   0  -3  17  111.16   11.64
   0  -3  17  111.92   11.84
   0  -3  17   92.66   10.72
   0  -3  17  119.59   13.74
   0  -3  17  129.68   13.96
   0  -3  17  134.72   13.60
   0   3 -17  113.80   13.16
   0   3 -16   10.95    2.35
   0  -3  16   19.87    6.83
   0   3 -16   20.99    6.26
   0  -3  16    7.86    4.14
   0  -3  16    7.33    6.73
   0  -3  16    4.19    5.26
   0   3 -16   12.66    1.15
   0   3 -16   11.25    1.14
   0   3 -16    7.26    4.02
   0   3 -16   20.47    5.67
   0   3 -16   16.22    5.21
   0   3 -16    9.97    4.87
   0   3 -16    7.34    3.97
   0   3 -16   15.80    3.94
   0   3 -16   18.89    4.77
   0   3 -16    9.52    2.60
   0   3 -16   14.39    4.04
   0  -3  16    7.46    5.45
   0   3 -16   17.46    5.03
   0  -3  16    7.33    1.83
   0   3 -16    8.05    1.98
   0  -3  16   13.55    4.54
   0   3 -16   12.86    2.39
   0  -3  16   10.59    5.47
   0  -3  16   12.23    5.00
   0  -3  16    7.96    5.12
   0  -3  16   13.80    5.22
   0   3 -16   11.27    2.10
   0   3 -16    8.06    2.00
   0   3 -15   27.76    3.10
   0  -3  15   27.43    7.04
   0  -3  15   24.19    5.19
   0  -3  15   26.38    6.94
   0  -3  15   28.03    6.09
   0   3 -15   28.98    7.00
   0   3 -15   28.15    2.08
   0  -3  15   25.82    3.26
   0   3 -15   28.54    2.08
   0   3 -15   27.04    5.00
   0   3 -15   30.13    5.83
   0   3 -15   26.60    5.42
   0   3 -15   34.05    5.86
   0   3 -15   29.85    6.06
   0   3 -15   32.82    5.62
   0   3 -15   31.81    4.92
   0   3 -15   28.90    4.70
   0  -3  15   22.10    2.71
   0  -3  15   28.53    6.21
   0   3 -15   21.59    3.24
   0   3 -15   32.94    5.97
   0   3 -15   25.74    2.90
   0  -3  15   26.65    4.89
   0   3 -15   31.08    3.32
   0  -3  15   21.94    3.67
   0  -3  15   28.82    6.00
   0  -3  15   28.79    5.94
   0  -3  15   33.98    6.17
   0  -3  15   30.73    6.23
   0  -3  15   28.22    3.64
   0   3 -15   22.90    2.81
   0   3 -15   26.20    2.86
   0  -3  14   62.98    8.06
   0  -3  14   53.44    8.27
   0   3 -14   41.96    4.15
   0  -3  14   55.68    6.75
   0   3 -14   53.07    8.04
   0  -3  14   57.01    8.20
   0   3 -14   45.24    3.29
   0   3 -14   52.95    3.34
   0  -3  14   38.90    4.17
   0   3 -14   46.80    6.84
   0   3 -14   47.85    6.66
   0   3 -14   50.14    6.68
   0   3 -14   43.97    5.99
   0   3 -14   53.67    6.79
   0   3 -14   44.61    6.50
   0   3 -14   52.37    6.23
   0  -3  14   42.50    3.84
   0   3 -14   61.14    7.13
   0   3 -14   60.44    6.09
   0   3 -14   46.94    4.58
   0   3 -14   49.44    4.35
   0   3 -14   42.63    3.96
   0  -3  14   50.88    4.97
   0   3 -14   57.24    4.96
   0  -3  14   50.67    6.04
   0  -3  14   53.98    7.31
   0  -3  14   47.99    6.59
   0  -3  14   56.62    7.02
   0  -3  14   58.75    7.24
   0  -3  14   50.07    4.72
   0   3 -14   43.30    3.98
   0   3 -14   47.76    4.01
   0  -3  13   18.07    4.57
   0  -3  13   39.11    7.54
   0   3 -13   35.26    4.20
   0  -3  13   31.15    6.06
   0   3 -13   30.79    6.39
   0   3 -13   33.33    3.16
   0  -3  13   27.68    6.31
   0   3 -13   25.75    2.20
   0  -3  13   31.81    3.47
   0  -3  13   31.26    3.11
   0   3 -13   34.56    2.27
   0   3 -13   28.84    5.06
   0  -3  13   27.60    4.65
   0   3 -13   33.94    5.65
   0   3 -13   27.70    5.54
   0   3 -13   30.07    4.81
   0   3 -13   27.84    5.20
   0   3 -13   23.43    4.99
   0   3 -13   30.49    4.62
   0   3 -13   35.51    5.11
   0  -3  13   27.98    2.69
   0   3 -13   35.92    5.47
   0   3 -13   30.10    4.39
   0   3 -13   34.86    3.52
   0  -3  13   32.98    3.75
   0   3 -13   27.86    2.80
   0   3 -13   34.53    3.66
   0  -3  13   33.20    4.34
   0  -3  13   24.18    4.43
   0  -3  13   29.03    3.89
   0  -3  13   30.23    5.09
   0  -3  13   26.99    5.26
   0  -3  13   33.04    5.70
   0  -3  13   36.93    5.92
   0   3 -13   28.03    2.81
   0   3 -13   32.15    2.90
   0  -3  13   29.81    3.46
   0  -3  12   49.91    7.28
   0  -3  12   51.72    6.80
   0   3 -12   63.39    7.53
   0   3 -12   45.79    4.86
   0   3 -12   47.60    3.96
   0  -3  12   66.80    7.90
   0  -3  12   47.23    5.90
   0   3 -12   53.54    3.25
   0  -3  12   44.45    3.94
   0  -3  12   41.88    4.21
   0   3 -12   55.28    6.48
   0   3 -12   61.05    6.95
   0   3 -12   55.79    6.06
   0  -3  12   47.97    5.65
   0   3 -12   50.27    5.90
   0   3 -12   54.16    6.13
   0   3 -12   46.15    5.57
   0  -3  12   46.92    5.16
   0   3 -12   53.40    6.14
   0  -3  12   54.02    5.19
   0   3 -12   42.43    5.39
   0   3 -12   40.20    3.12
   0   3 -12   52.28    4.33
   0   3 -12   38.13    4.92
   0   3 -12   45.11    6.06
   0  -3  12   43.78    3.61
   0   3 -12   53.34    4.43
   0  -3  12   49.52    4.76
   0  -3  12   49.42    5.01
   0  -3  12   47.07    5.37
   0  -3  12   56.82    4.71
   0   3 -12   46.79    3.75
   0  -3  12   50.07    6.55
   0  -3  12   50.10    6.32
   0   3 -12   50.66    4.64
   0  -3  12   44.04    6.16
   0  -3  12   49.13    5.88
   0   3 -12   45.08    3.73
   0   3 -12   45.34    3.69
   0   3 -11   88.23    8.33
   0  -3  11   99.56    8.57
   0  -3  11   94.30    9.18
   0   3 -11   92.38    6.59
   0   3 -11   83.92    9.64
   0   3 -11   93.78    7.50
   0  -3  11  106.65   10.01
   0   3 -11   95.29    5.94
   0  -3  11  101.98    7.70
   0  -3  11   82.27    6.53
   0  -3  11   82.87    6.87
   0   3 -11   85.72    8.30
   0   3 -11   83.15    8.17
   0   3 -11   98.14    8.78
   0  -3  11   97.57    7.90
   0  -3  11   92.35    8.33
   0  -3  11   96.33    8.30
   0   3 -11  103.14    9.31
   0   3 -11   99.32    8.76
   0   3 -11   85.44    8.24
   0  -3  11   90.67    7.33
   0   3 -11  103.60    8.82
   0   3 -11   95.58    8.53
   0  -3  11   99.49    6.75
   0  -3  11   92.38    8.11
   0  -3  11   93.85    7.61
   0  -3  11   98.09    6.36
   0   3 -11   97.89    6.90
   0  -3  11   91.52    8.63
   0   3 -11   79.30    7.59
   0   3 -11   90.38    5.99
   0   3 -11  101.03    8.70
   0   3 -11   95.60    7.24
   0  -3  11   92.24    7.83
   0  -3  11   95.65    7.18
   0  -3  11   95.37    7.55
   0  -3  11   93.85    7.27
   0   3 -11  103.38    7.00
   0   3 -11   91.94    6.36
   0  -3  11  100.97    8.96
   0   3 -11  108.11    7.32
   0  -3  11   95.40    8.92
   0  -3  11   99.61    8.50
   0  -3  11   98.63    8.83
   0   3 -11   88.20    6.34
   0   3 -11   88.97    6.36
   0  -3  10  263.77   19.71
   0  -3  10  316.40   20.76
   0   3 -10  265.00   18.12
   0  -3  10  262.68   18.92
   0   3 -10  268.88   17.34
   0   3 -10  307.38   19.30
   0   3 -10  316.04   21.01
   0   3 -10  277.05   16.75
   0  -3  10  242.40   17.24
   0  -3  10  266.59   17.63
   0   3 -10  281.94   19.26
   0   3 -10  322.65   19.86
   0   3 -10  271.60   19.13
   0   3 -10  270.97   18.95
   0  -3  10  294.81   19.08
   0  -3  10  288.30   19.10
   0   3 -10  251.35   18.90
   0  -3  10  293.27   18.71
   0  -3  10  282.09   19.15
   0   3 -10  271.52   19.62
   0  -3  10  271.61   18.10
   0   3 -10  297.90   19.44
   0  -3  10  285.55   17.61
   0  -3  10  300.17   19.12
   0   3 -10  304.84   19.73
   0  -3  10  275.47   18.21
   0   3 -10  253.99   18.32
   0   3 -10  287.72   19.32
   0   3 -10  272.61   16.89
   0  -3  10  281.58   17.12
   0  -3  10  278.50   19.14
   0   3 -10  272.28   17.55
   0  -3  10  272.83   18.13
   0  -3  10  252.87   17.80
   0   3 -10  280.42   17.64
   0  -3  10  261.26   18.34
   0   3 -10  274.62   17.12
   0  -3  10  291.95   17.89
   0   3 -10  277.79   17.93
   0  -3  10  261.37   18.87
   0   3 -10  296.53   18.54
   0   3 -10  290.12   17.90
   0  -3  10  279.91   19.42
   0  -3  10  261.06   19.34
   0  -3  10  226.02   17.83
   0  -3  10  267.88   19.30
   0   3 -10  261.73   17.10
   0   3 -10  262.77   17.10
   0   3  -9  445.23   28.23
   0  -3   9  438.30   30.41
   0   3  -9  537.36   31.75
   0  -3   9  462.02   30.99
   0   3  -9  497.59   29.98
   0  -3   9  443.89   29.64
   0   3  -9  473.68   29.04
   0  -3   9  538.94   31.39
   0  -3   9  415.92   28.12
   0  -3   9  449.72   28.52
   0   3  -9  476.64   27.73
   0  -3   9  466.35   29.47
   0   3  -9  427.40   29.78
   0   3  -9  428.83   29.71
   0  -3   9  488.56   29.98
   0   3  -9  472.05   30.10
   0  -3   9  526.01   29.71
   0  -3   9  459.62   29.83
   0   3  -9  492.76   30.65
   0   3  -9  503.74   30.43
   0  -3   9  478.06   30.02
   0  -3   9  462.59   29.04
   0   3  -9  498.49   30.45
   0  -3   9  433.30   28.94
   0   3  -9  489.83   30.26
   0  -3   9  467.05   28.63
   0  -3   9  478.58   29.88
   0   3  -9  410.94   29.03
   0   3  -9  445.33   29.83
   0   3  -9  449.43   27.93
   0  -3   9  442.84   29.78
   0  -3   9  464.12   30.05
   0   3  -9  441.23   28.35
   0   3  -9  481.68   28.53
   0   3  -9  456.08   28.74
   0   3  -9  433.25   28.00
   0  -3   9  445.93   29.15
   0  -3   9  458.53   28.97
   0  -3   9  440.32   28.66
   0  -3   9  452.02   28.65
   0  -3   9  423.54   28.80
   0  -3   9  476.30   30.12
   0  -3   9  429.87   29.59
   0   3  -9  471.13   28.71
   0  -3   9  482.24   30.30
   0  -3   9  473.87   30.13
   0   3  -9  491.46   29.32
   0  -3   9  400.40   27.98
   0   3  -9  448.89   28.03
   0  -3   9  517.12   28.31
   0  -3   9  471.91   28.29
   0   3  -9  429.99   28.00
   0   3  -8  594.81   36.13
   0   3  -8  571.83   35.46
   0  -3   8  636.27   38.03
   0  -3   8  578.55   36.73
   0  -3   8  566.04   37.37
   0   3  -8  686.27   38.75
   0  -3   8  525.26   35.85
   0  -3   8  617.62   38.20
   0   3  -8  645.78   37.06
   0  -3   8  583.81   35.70
   0  -3   8  528.23   35.32
   0   3  -8  593.22   37.56
   0  -3   8  603.18   37.04
   0  -3   8  573.14   36.63
   0  -3   8  614.93   37.26
   0  -3   8  637.79   36.86
   0   3  -8  686.40   37.61
   0   3  -8  577.12   36.95
   0  -3   8  613.51   37.13
   0   3  -8  600.36   37.18
   0  -3   8  646.07   37.10
   0  -3   8  600.08   36.76
   0  -3   8  572.96   36.63
   0   3  -8  618.47   37.30
   0  -3   8  623.51   37.12
   0  -3   8  611.68   36.32
   0   3  -8  622.28   37.39
   0   3  -8  652.51   37.63
   0  -3   8  604.02   36.01
   0   3  -8  627.80   37.04
   0  -3   8  559.83   36.89
   0   3  -8  572.34   35.49
   0   3  -8  580.79   35.30
   0   3  -8  524.08   36.11
   0  -3   8  588.47   37.18
   0  -3   8  591.36   36.15
   0   3  -8  591.16   35.94
   0   3  -8  538.51   35.24
   0  -3   8  574.59   35.83
   0  -3   8  590.88   35.85
   0   3  -8  609.86   35.71
   0  -3   8  549.98   36.21
   0  -3   8  610.90   37.17
   0  -3   8  559.26   36.68
   0  -3   8  526.32   35.96
   0  -3   8  574.21   37.04
   0  -3   8  599.17   37.35
   0   3  -8  614.83   36.43
   0   3  -8  613.63   35.93
   0  -3   8  518.11   35.29
   0  -3   8  645.03   35.69
   0   3  -8  544.77   35.25
   0  -3   8  601.27   35.74
   0   3  -8  549.51   35.25
   0  -3   7  248.24   16.86
   0   3  -7  312.62   19.40
   0   3  -7  272.07   16.55
   0  -3   7  281.47   18.91
   0   3  -7  309.91   17.98
   0  -3   7  294.14   18.37
   0   3  -7  293.82   17.17
   0  -3   7  271.81   17.59
   0  -3   7  310.39   18.87
   0  -3   7  267.72   16.70
   0  -3   7  247.10   16.37
   0  -3   7  283.30   17.81
   0   3  -7  264.65   18.12
   0  -3   7  286.26   18.17
   0   3  -7  254.74   17.84
   0  -3   7  298.11   18.09
   0  -3   7  265.04   17.61
   0  -3   7  289.78   18.14
   0   3  -7  269.87   18.48
   0  -3   7  287.98   17.87
   0   3  -7  259.01   18.05
   0   3  -7  298.16   18.35
   0  -3   7  265.71   17.69
   0  -3   7  255.38   17.26
   0   3  -7  283.55   18.27
   0  -3   7  276.05   17.18
   0  -3   7  299.18   18.22
   0   3  -7  298.45   17.87
   0   3  -7  265.18   16.49
   0   3  -7  257.04   16.44
   0  -3   7  277.61   17.97
   0  -3   7  257.90   16.42
   0   3  -7  258.70   17.10
   0  -3   7  267.87   18.08
   0   3  -7  268.63   16.43
   0  -3   7  245.14   17.12
   0   3  -7  284.67   16.74
   0   3  -7  276.99   16.95
   0   3  -7  243.78   16.33
   0  -3   7  280.97   16.89
   0  -3   7  255.63   16.79
   0  -3   7  251.92   17.00
   0  -3   7  264.52   16.45
   0  -3   7  277.32   17.99
   0  -3   7  274.00   17.67
   0   3  -7  258.58   16.88
   0  -3   7  284.48   18.06
   0   3  -7  283.19   17.40
   0   3  -7  275.50   17.15
   0   3  -7  247.73   16.34
   0  -3   7  281.90   16.87
   0  -3   7  276.81   17.01
   0   3  -7  248.43   16.34
   0   3  -6 1405.32   83.74
   0  -3   6 1501.57   85.23
   0  -3   6 1346.20   84.48
   0  -3   6 1233.70   83.91
   0   3  -6 1556.64   84.88
   0  -3   6 1352.31   85.67
   0  -3   6 1512.06   85.54
   0   3  -6 1450.06   84.19
   0  -3   6 1467.06   83.84
   0  -3   6 1327.70   83.53
   0   3  -6 1254.18   84.77
   0   3  -6 1469.14   85.26
   0   3  -6 1384.65   85.14
   0  -3   6 1344.98   84.74
   0  -3   6 1508.98   85.16
   0  -3   6 1408.31   84.92
   0  -3   6 1389.97   84.31
   0   3  -6 1323.86   85.11
   0  -3   6 1460.56   85.25
   0   3  -6 1361.53   85.40
   0  -3   6 1463.90   85.04
   0   3  -6 1378.88   85.35
   0  -3   6 1463.72   84.92
   0  -3   6 1401.75   85.08
   0  -3   6 1329.09   84.63
   0  -3   6 1421.20   85.13
   0  -3   6 1386.63   84.37
   0  -3   6 1390.41   84.47
   0   3  -6 1277.54   84.07
   0  -3   6 1329.67   85.02
   0  -3   6 1424.81   83.93
   0   3  -6 1312.19   83.77
   0  -3   6 1323.91   83.70
   0  -3   6 1256.14   84.59
   0   3  -6 1473.17   84.69
   0  -3   6 1311.58   84.84
   0  -3   6 1433.35   83.62
   0   3  -6 1397.16   83.82
   0   3  -6 1407.18   84.04
   0  -3   6 1286.00   84.17
   0  -3   6 1321.33   83.88
   0  -3   6 1334.19   84.11
   0   3  -6 1301.58   83.99
   0  -3   6 1393.95   84.89
   0  -3   6 1401.44   84.91
   0   3  -6 1417.34   84.38
   0  -3   6 1322.61   84.55
   0  -3   6 1478.66   83.70
   0  -3   6 1431.62   84.17
   0   3  -6 1383.29   84.37
   0   3  -5 1959.73  113.84
   0  -3   5 1941.38  115.60
   0  -3   5 1878.94  113.95
   0   3  -5 2056.78  114.20
   0  -3   5 2105.98  115.02
   0  -3   5 1882.36  114.37
   0  -3   5 2155.14  115.37
   0   3  -5 1527.54  113.62
   0  -3   5 1902.26  113.67
   0   3  -5 1839.02  115.29
   0   3  -5 1969.81  115.18
   0   3  -5 1876.10  115.09
   0   3  -5 1888.24  115.32
   0  -3   5 1806.64  115.11
   0  -3   5 1874.12  114.73
   0  -3   5 2247.90  115.18
   0  -3   5 1984.70  114.38
   0   3  -5 1822.30  115.10
   0  -3   5 1955.00  114.39
   0  -3   5 1917.37  114.66
   0  -3   5 1869.97  114.84
   0  -3   5 1875.89  114.51
   0  -3   5 2044.58  115.23
   0  -3   5 1950.08  114.36
   0  -3   5 1949.99  114.52
   0  -3   5 2029.59  115.18
   0  -3   5 1974.36  113.92
   0  -3   5 1860.04  114.54
   0  -3   5 1908.10  113.87
   0   3  -5 1747.58  113.93
   0  -3   5 1988.26  114.11
   0  -3   5 1875.84  114.81
   0   3  -5 1927.21  114.05
   0   3  -5 1875.96  114.04
   0  -3   5 1874.94  114.95
   0   3  -5 1852.38  113.84
   0  -3   5 1741.36  114.09
   0  -3   5 1813.73  113.89
   0   3  -5 1973.83  114.04
   0  -3   5 1921.21  114.75
   0  -3   5 1848.22  114.45
   0  -3   5 1947.29  114.14
   0  -3   5 1951.07  114.77
   0   3  -5 2001.72  114.34
   0  -3   5 1979.32  114.36
   0   3  -5 1898.62  114.51
   0  -3   4  243.04   14.30
   0  -3   4  264.72   15.10
   0  -3   4  246.85   14.61
   0  -3   4  260.96   15.82
   0  -3   4  238.68   14.13
   0   3  -4  214.19   15.44
   0  -3   4  214.21   15.37
   0  -3   4  227.35   15.11
   0  -3   4  219.97   14.65
   0   3  -4  239.50   15.63
   0  -3   4  232.83   14.65
   0  -3   4  213.81   14.92
   0   3  -4  232.19   15.41
   0  -3   4  228.41   15.23
   0  -3   4  225.21   14.90
   0   3  -4  229.65   15.41
   0   3  -4  212.10   15.24
   0   3  -4  226.09   15.36
   0  -3   4  250.79   15.28
   0  -3   4  233.30   14.97
   0  -3   4  244.37   15.37
   0  -3   4  252.22   15.51
   0  -3   4  238.53   14.96
   0  -3   4  221.61   14.80
   0  -3   4  219.72   14.61
   0   3  -4  215.05   14.40
   0  -3   4  231.87   14.68
   0   3  -4  236.31   14.57
   0  -3   4  205.88   14.36
   0  -3   4  229.26   14.53
   0  -3   4  223.72   15.01
   0  -3   4  231.51   14.40
   0  -3   4  241.66   14.36
   0  -3   4  233.31   14.52
   0  -3   4  223.26   14.35
   0  -3   4  238.79   14.21
   0   3  -4  239.41   14.30
   0  -3   4  219.72   14.14
   0  -3   4  236.79   14.44
   0  -3   4  223.90   14.62
   0  -3   4  232.78   14.88
   0  -3   4  229.67   14.87
   0  -3   4  221.97   14.14
   0   3  -4  222.32   14.93
   0  -3   4  214.29   14.14
   0  -3   4  237.68   14.80
   0  -3   4  222.56   14.60
   0  -3   3  877.39   46.35
   0  -3   3  798.76   46.08
   0  -3   3  844.08   47.32
   0  -3   3  832.10   46.73
   0  -3   3  721.27   46.05
   0  -3   3  748.94   46.00
   0  -3   3  708.62   46.00
   0   3  -3  736.70   47.15
   0  -3   3  748.59   46.80
   0   3  -3  711.03   46.95
   0   3  -3  765.62   47.08
   0   3  -3  798.38   46.47
   0  -3   3  738.41   46.62
   0  -3   3  716.70   46.38
   0   3  -3  714.76   46.95
   0  -3   3  785.85   46.92
   0  -3   3  787.68   46.60
   0  -3   3  776.31   46.95
   0   3  -3  722.86   47.00
   0  -3   3  759.99   46.96
   0  -3   3  730.16   47.03
   0  -3   3  736.89   46.43
   0  -3   3  710.64   46.35
   0  -3   3  822.58   47.14
   0   3  -3  738.74   47.08
   0  -3   3  721.56   46.50
   0  -3   3  700.47   46.33
   0   3  -3  804.55   46.58
   0  -3   3  739.05   46.66
   0   3  -3  772.88   47.13
   0   3  -3  763.91   46.81
   0  -3   3  748.15   46.96
   0   3  -3  721.57   46.39
   0   3  -3  765.44   46.42
   0  -3   3  857.85   46.11
   0  -3   3  756.79   46.30
   0   3  -3  809.25   46.32
   0  -3   3  761.82   46.32
   0  -3   3  776.36   46.22
   0  -3   3  784.65   46.43
   0   3  -3  677.04   46.23
   0  -3   3  701.71   45.95
   0  -3   3  802.45   46.01
   0  -3   3  721.84   46.15
   0  -3   3  751.67   46.36
   0  -3   3  755.64   46.36
   0  -3   3  712.89   46.22
   0  -3   3  760.72   46.59
   0  -3   2  985.74   63.00
   0  -3   2 1007.14   62.81
   0  -3   2 1213.19   63.58
   0   3  -2 1295.96   63.22
   0  -3   2  907.42   62.59
   0  -3   2  989.25   62.71
   0  -3   2 1027.33   62.63
   0  -3   2  997.26   62.69
   0  -3   2  996.69   63.36
   0   3  -2 1052.00   63.61
   0  -3   2 1017.77   63.02
   0   3  -2 1034.41   63.50
   0  -3   2 1024.58   63.40
   0   3  -2 1067.20   62.93
   0   3  -2 1075.28   62.96
   0   3  -2  952.40   63.37
   0  -3   2 1033.84   63.38
   0  -3   2 1028.42   63.45
   0  -3   2 1057.31   63.02
   0  -3   2  998.31   63.52
   0  -3   2 1026.72   63.36
   0  -3   2 1050.31   62.71
   0   3  -2 1036.27   63.04
   0   3  -2 1059.46   63.08
   0  -3   2 1041.44   63.46
   0  -3   2 1055.62   63.47
   0  -3   2  971.37   62.71
   0   3  -2 1050.81   63.29
   0   3  -2 1069.79   62.92
   0  -3   2 1021.03   63.19
   0  -3   2 1050.08   63.00
   0  -3   2 1057.06   62.92
   0   3  -2 1047.49   62.92
   0  -3   2 1063.34   62.84
   0   3  -2 1015.10   63.06
   0  -3   2 1034.72   62.94
   0  -3   2  984.48   62.72
   0  -3   2 1003.03   62.56
   0  -3   2 1027.77   62.61
   0  -3   2 1093.77   62.50
   0  -3   2  960.04   62.68
   0  -3   2 1037.13   62.61
   0  -3   2 1022.85   62.88
   0   3  -2  991.80   62.75
   0  -3   2 1074.64   63.17
   0  -3   2 1039.21   62.72
   0  -3   1 7916.74  477.90
   0  -3   1 6921.19  477.93
   0   3  -1 7884.64  477.90
   0  -3   1 7993.34  477.84
   0   3  -1 7813.47  477.97
   0  -3   1 7912.07  477.77
   0   3  -1 7967.08  477.78
   0   3  -1 7719.95  477.87
   0   3  -1 7546.04  477.60
   0  -3   1 7477.69  477.83
   0  -3   1 7848.32  477.86
   0  -3   1 7985.75  477.62
   0   3  -1 8057.77  478.44
   0  -3   1 7889.60  478.20
   0   3  -1 7844.51  477.92
   0  -3   1 7854.12  477.93
   0  -3   1 8204.08  478.41
   0  -3   1 8085.85  477.93
   0  -3   1 8298.00  478.45
   0   3  -1 8075.83  477.91
   0  -3   1 7960.76  478.31
   0  -3   1 7450.97  478.27
   0   3  -1 7663.28  477.68
   0  -3   1 8052.77  477.65
   0   3  -1 8070.21  477.99
   0   3  -1 8137.63  478.09
   0  -3   1 7931.75  477.50
   0  -3   1 8470.57  478.28
   0   3  -1 7985.75  477.90
   0  -3   1 7845.43  478.18
   0   3  -1 7693.58  477.55
   0   3  -1 8303.50  478.31
   0  -3   1 8203.23  478.10
   0  -3   1 7723.61  477.91
   0  -3   1 8195.23  478.04
   0   3  -1 7893.68  478.07
   0  -3   1 7902.16  478.03
   0  -3   1 7722.74  477.67
   0  -3   1 7804.69  477.97
   0   3  -1 8011.84  477.81
   0  -3   1 7812.76  477.83
   0   3  -1 8273.54  477.68
   0  -3   1 7821.62  477.62
   0   3  -1 7825.25  477.72
   0  -3   1 8028.04  477.73
   0   3  -1 7512.32  478.22
   0  -3   1 7789.87  478.02
   0  -3   1 8008.81  477.94
   0  -3   1 7969.36  477.74
   0   3  -1 8352.79  477.80
   0  -3   1 8133.02  478.19
   0  -3   1 7642.01  477.84
   0  -3   0  394.08   28.59
   0   3   0  409.31   28.70
   0   3   0  422.24   28.84
   0   3   0  475.30   28.91
   0  -3   0  511.06   28.92
   0  -3   0  430.63   28.78
   0  -3   0  446.86   28.81
   0  -3   0  488.06   28.63
   0   3   0  459.70   28.75
   0   3   0  463.35   28.63
   0  -3   0  459.22   28.73
   0  -3   0  468.66   28.84
   0   3   0  456.10   28.81
   0   3   0  459.55   28.71
   0  -3   0  507.81   29.23
   0   3   0  430.88   28.80
   0  -3   0  474.11   29.07
   0   3   0  482.47   28.34
   0   3   0  489.13   28.76
   0   3   0  495.41   28.54
   0   3   0  460.75   28.74
   0   3   0  483.46   29.01
   0   3   0  503.95   29.23
   0  -3   0  476.19   28.53
   0  -3   0  465.34   28.97
   0  -3   0  467.34   28.99
   0  -3   0  505.77   29.00
   0  -3   0  439.36   28.82
   0  -3   0  436.13   28.65
   0  -3   0  476.37   28.64
   0   3   0  485.89   28.66
   0  -3   0  453.64   28.95
   0  -3   0  453.74   28.79
   0   3   0  476.51   28.39
   0  -3   0  472.39   28.68
   0  -3   0  455.73   28.38
   0   3   0  481.45   28.67
   0  -3   0  458.17   28.78
   0   3   0  456.25   29.09
   0  -3   0  473.23   29.04
   0  -3   0  445.77   28.85
   0  -3   0  466.36   28.67
   0   3   1  331.58   21.89
   0   3   1  380.57   22.03
   0  -3  -1  313.42   22.13
   0  -3  -1  330.54   22.29
   0  -3  -1  377.76   21.82
   0  -3  -1  356.82   21.80
   0  -3  -1  332.21   21.83
   0  -3  -1  393.87   21.78
   0  -3  -1  348.43   21.87
   0   3   1  360.56   21.70
   0   3   1  362.88   21.65
   0   3   1  328.89   21.51
   0  -3  -1  335.47   21.60
   0  -3  -1  367.99   21.54
   0  -3  -1  360.06   21.88
   0  -3  -1  356.61   21.54
   0   3   1  362.32   21.57
   0   3   1  348.05   21.70
   0  -3  -1  336.34   21.51
   0   3   1  378.95   21.57
   0   3   1  306.33   21.81
   0   3   1  332.43   22.01
   0  -3  -1  332.90   21.81
   0  -3  -1  379.62   22.03
   0  -3  -1  382.56   22.01
   0  -3  -1  358.83   21.94
   0   3   1  335.65   21.99
   0  -3  -1  342.16   21.77
   0  -3  -1  329.05   22.00
   0  -3  -1  326.98   21.82
   0   3   1  338.40   21.71
   0  -3  -1  331.64   21.67
   0   3   1  333.13   21.34
   0  -3  -1  345.85   21.71
   0   3   1  332.46   21.34
   0   3   1  340.99   21.50
   0  -3  -1  342.28   21.50
   0  -3  -1  340.29   21.90
   0  -3  -1  348.80   21.82
   0   3   1  341.33   21.99
   0  -3  -1  354.95   22.04
   0   3   2  358.59   20.30
   0  -3  -2  339.51   20.00
   0  -3  -2  294.22   20.44
   0   3   2  273.03   20.44
   0  -3  -2  305.44   20.33
   0   3   2  324.14   19.74
   0  -3  -2  306.62   19.82
   0   3   2  273.64   19.68
   0  -3  -2  353.04   19.87
   0  -3  -2  293.40   19.79
   0  -3  -2  316.83   19.79
   0  -3  -2  322.72   19.65
   0   3   2  325.48   19.77
   0   3   2  333.80   19.55
   0   3   2  295.23   19.16
   0  -3  -2  301.52   19.35
   0   3   2  308.21   19.35
   0  -3  -2  317.57   19.94
   0   3   2  327.84   19.58
   0  -3  -2  355.36   20.05
   0   3   2  300.71   19.92
   0   3   2  302.11   19.95
   0  -3  -2  324.21   19.90
   0   3   2  344.27   20.10
   0  -3  -2  303.78   19.72
   0  -3  -2  309.32   19.84
   0  -3  -2  309.08   19.85
   0  -3  -2  297.76   20.04
   0   3   2  295.27   19.45
   0   3   2  304.57   19.47
   0  -3  -2  308.40   19.58
   0  -3  -2  302.81   19.78
   0   3   2  294.53   19.56
   0  -3  -2  301.67   19.84
   0   3   2  342.21   19.94
   0  -3  -2  316.26   19.95
   0   3   2  301.72   19.86
   0  -3  -3  621.76   41.54
   0  -3  -3  766.66   41.36
   0   3   3  778.87   41.64
   0  -3  -3  637.71   41.69
   0   3   3  657.16   41.88
   0   3   3  584.14   40.74
   0  -3  -3  667.86   40.91
   0  -3  -3  616.57   40.81
   0   3   3  653.75   40.81
   0  -3  -3  693.69   40.88
   0  -3  -3  632.02   40.13
   0  -3  -3  643.47   40.68
   0   3   3  685.23   40.24
   0  -3  -3  647.43   41.02
   0  -3  -3  740.04   41.11
   0  -3  -3  675.10   40.09
   0   3   3  651.48   41.01
   0   3   3  666.83   41.09
   0   3   3  605.82   40.88
   0  -3  -3  638.86   40.96
   0  -3  -3  649.04   41.17
   0  -3  -3  639.82   40.88
   0   3   3  705.52   41.13
   0  -3  -3  633.78   40.78
   0   3   3  625.55   40.62
   0  -3  -3  659.18   40.71
   0  -3  -3  627.29   40.85
   0   3   3  607.36   40.59
   0   3   3  621.34   40.68
   0  -3  -3  671.37   41.06
   0   3   3  715.64   41.04
   0   3   3  709.09   40.98
   0  -3  -3  685.82   40.71
   0   3   3  644.47   40.78
   0   3   4  297.76   20.98
   0  -3  -4  336.63   21.12
   0  -3  -4  314.72   21.03
   0   3   4  318.39   20.87
   0   3   4  365.05   21.28
   0   3   4  355.33   21.25
   0  -3  -4  346.87   20.81
   0  -3  -4  323.82   21.40
   0  -3  -4  317.44   20.78
   0   3   4  344.04   20.31
   0   3   4  337.98   21.24
   0   3   4  319.64   21.18
   0  -3  -4  328.15   20.95
   0  -3  -4  326.01   20.96
   0   3   4  340.94   21.35
   0   3   4  305.48   21.09
   0  -3  -4  318.94   21.08
   0  -3  -4  321.54   21.33
   0   3   4  361.88   21.43
   0  -3  -4  339.69   21.19
   0  -3  -4  315.29   21.16
   0   3   4  291.14   20.93
   0   3   4  298.46   20.97
   0  -3  -4  325.47   21.04
   0   3   4  305.75   21.00
   0  -3  -4  334.52   22.15
   0   3   4  393.45   22.25
   0  -3  -4  344.46   22.02
   0   3   5  749.96   49.93
   0  -3  -5  841.25   50.11
   0   3   5  735.53   49.92
   0  -3  -5  856.87   49.60
   0   3   5  865.16   50.17
   0   3   5  869.01   50.24
   0   3   5  782.37   49.70
   0  -3  -5  839.66   50.31
   0  -3  -5  802.79   50.45
   0   3   5  841.11   50.25
   0  -3  -5  783.53   49.59
   0  -3  -5  850.05   49.89
   0   3   5  803.88   50.31
   0  -3  -5  839.13   49.55
   0  -3  -5  906.49   50.03
   0   3   5  747.51   50.04
   0   3   5  763.33   50.03
   0  -3  -5  768.91   49.78
   0   3   5  873.34   50.40
   0  -3  -5  806.44   50.12
   0  -3  -5  791.82   50.37
   0   3   5  836.65   50.21
   0  -3  -5  753.85   50.00
   0   3   5  752.55   50.04
   0   3   5  755.66   50.04
   0  -3  -5  755.50   50.16
   0   3   5  688.72   49.95
   0  -3  -5  804.04   50.04
   0   3   5  960.48   51.56
   0  -3  -5  798.09   51.22
   0  -3  -5  849.65   51.17
   0   3   6   94.72    7.76
   0  -3  -6   97.26    7.74
   0   3   6   91.76    7.73
   0  -3  -6  108.68    7.96
   0   3   6   95.50    7.42
   0  -3  -6  110.75    8.21
   0  -3  -6  109.20    7.31
   0   3   6  121.15    8.19
   0   3   6  116.81    8.20
   0   3   6  121.60    8.34
   0  -3  -6  109.35    7.44
   0  -3  -6  103.29    7.56
   0  -3  -6  112.82    7.67
   0   3   6   98.53    7.83
   0  -3  -6   98.43    7.61
   0   3   6  102.13    8.08
   0  -3  -6  122.33    7.84
   0   3   6   97.42    7.87
   0   3   6  111.24    8.27
   0  -3  -6   95.66    7.94
   0  -3  -6  106.21    8.36
   0   3   6  113.11    8.30
   0   3   6  100.60    8.09
   0  -3  -6  110.52    8.50
   0   3   6   90.74    7.99
   0  -3  -6  108.95    8.16
   0   3   6   95.33    8.05
   0  -3  -6  101.95    8.99
   0  -3  -6  118.54    9.56
   0   3   6  125.09    9.59
   0   3   6  119.95    9.96
   0  -3  -7 1651.10  104.15
   0   3   7 2071.48  105.05
   0  -3  -7 1694.25  104.03
   0  -3  -7 1488.60  103.56
   0   3   7 1699.82  104.89
   0   3   7 1550.17  102.54
   0  -3  -7 1649.42  102.70
   0   3   7 1443.39  102.40
   0  -3  -7 1644.42  102.53
   0   3   7 1650.40  101.39
   0   3   7 1790.46  102.99
   0  -3  -7 1619.86  101.90
   0   3   7 1582.93  102.57
   0  -3  -7 1694.39  102.24
   0  -3  -7 1780.65  102.30
   0  -3  -7 1595.12  102.24
   0  -3  -7 1917.59  102.56
   0   3   7 1686.80  103.04
   0   3   7 1565.08  102.64
   0  -3  -7 1578.12  103.10
   0   3   7 1738.21  102.91
   0   3   7 1789.90  103.05
   0  -3  -7 1735.21  103.32
   0  -3  -7 1597.55  102.67
   0  -3  -7 1659.39  103.19
   0  -3  -7 1702.45  102.84
   0   3   7 1465.75  102.78
   0   3   7 1531.89  102.87
   0   3   7 1538.24  102.87
   0   3   7 1800.96  102.88
   0   3   7 1665.95  102.06
   0  -3  -7 1741.47  102.95
   0   3   7 1788.93  102.76
   0  -3  -7 1873.23  101.90
   0   3   8  761.09   43.03
   0  -3  -8  651.78   41.96
   0  -3  -8  613.43   41.95
   0  -3  -8  602.35   41.68
   0   3   8  633.76   42.79
   0   3   8  586.45   40.29
   0  -3  -8  646.06   40.34
   0   3   8  583.34   40.31
   0  -3  -8  646.69   40.34
   0   3   8  619.59   39.17
   0   3   8  688.61   40.85
   0  -3  -8  617.41   39.52
   0   3   8  645.32   40.86
   0   3   8  555.58   40.31
   0   3   8  607.55   40.31
   0  -3  -8  720.46   40.23
   0  -3  -8  614.53   39.96
   0  -3  -8  644.31   40.09
   0  -3  -8  670.71   39.94
   0   3   8  694.86   40.87
   0  -3  -8  640.56   41.10
   0   3   8  678.23   40.76
   0  -3  -8  577.55   40.39
   0  -3  -8  651.39   40.69
   0   3   8  579.87   40.74
   0   3   8  591.37   40.81
   0   3   8  578.82   40.32
   0  -3  -8  595.47   40.89
   0   3   8  666.30   40.48
   0  -3  -8  750.47   39.54
   0   3   8  679.13   40.67
   0  -3  -8  662.02   40.71
   0   3   9 1240.78   80.77
   0   3   9 1492.18   81.14
   0  -3  -9 1170.44   79.46
   0  -3  -9 1259.16   77.91
   0   3   9 1098.59   77.87
   0  -3  -9 1298.06   78.03
   0   3   9 1235.16   76.85
   0  -3  -9 1336.66   76.84
   0  -3  -9 1291.98   78.01
   0  -3  -9 1231.03   77.01
   0   3   9 1160.65   77.88
   0   3   9 1255.67   78.61
   0  -3  -9 1263.46   77.78
   0  -3  -9 1389.03   77.57
   0  -3  -9 1222.64   77.55
   0  -3  -9 1444.40   77.89
   0   3   9 1156.99   78.06
   0  -3  -9 1321.75   78.97
   0   3   9 1336.81   78.53
   0   3   9 1179.56   78.58
   0   3   9 1115.17   78.52
   0   3   9 1131.54   78.55
   0  -3  -9 1278.14   78.77
   0   3   9 1084.39   78.02
   0  -3  -9 1323.63   78.41
   0   3   9 1326.11   78.34
   0   3   9 1368.93   78.19
   0   3  10  790.09   46.41
   0  -3 -10  685.39   45.06
   0   3  10  677.50   46.18
   0  -3 -10  672.67   42.93
   0  -3 -10  695.99   43.10
   0  -3 -10  686.60   41.84
   0   3  10  662.69   41.92
   0  -3 -10  678.94   43.15
   0  -3 -10  671.16   44.08
   0  -3 -10  669.26   41.88
   0   3  10  636.74   42.94
   0  -3 -10  800.52   42.99
   0  -3 -10  723.45   42.47
   0   3  10  642.34   43.19
   0   3  10  680.03   43.73
   0  -3 -10  679.20   42.57
   0  -3 -10  672.09   42.93
   0   3  10  616.64   43.70
   0  -3 -10  704.72   44.07
   0   3  10  635.75   43.88
   0   3  10  626.91   43.84
   0  -3 -10  671.74   43.84
   0   3  10  598.47   43.23
   0  -3 -10  717.77   43.48
   0   3  10  727.87   43.23
   0  -3 -11  234.86   19.28
   0   3  11  265.05   20.97
   0   3  11  314.10   21.34
   0  -3 -11  255.14   17.48
   0  -3 -11  254.03   17.33
   0  -3 -11  291.04   18.11
   0  -3 -11  262.24   17.81
   0  -3 -11  255.33   16.33
   0  -3 -11  231.28   18.45
   0  -3 -11  274.93   17.75
   0   3  11  234.56   17.60
   0   3  11  239.70   18.08
   0   3  11  255.07   17.54
   0  -3 -11  256.68   17.01
   0  -3 -11  291.13   16.98
   0  -3 -11  259.06   18.56
   0   3  11  216.18   18.15
   0   3  11  220.05   17.85
   0   3  11  235.23   18.51
   0  -3 -11  240.29   18.19
   0   3  11  240.50   18.55
   0  -3 -11  287.40   18.10
   0   3  11  262.14   17.64
   0   3  12    5.42    5.16
   0  -3 -12   11.64    4.23
   0   3  12    5.04    4.44
   0  -3 -12   13.56    2.68
   0  -3 -12    5.92    2.51
   0  -3 -12   11.18    2.65
   0  -3 -12    9.97    1.77
   0  -3 -12   10.12    3.55
   0  -3 -12   14.91    4.03
   0  -3 -12    6.80    1.99
   0   3  12    6.50    1.35
   0   3  12    7.13    2.60
   0  -3 -12   13.84    2.19
   0   3  12    8.94    2.81
   0  -3 -12   13.66    2.51
   0   3  12    9.69    2.48
   0  -3 -12    7.20    3.09
   0   3  12    6.49    3.29
   0  -3 -12    7.88    3.58
   0  -3 -12    5.56    2.65
   0   3  12    4.37    3.32
   0   3  12    8.24    3.47
   0   3  12    7.61    3.28
   0   3  12    9.89    3.13
   0  -3 -13   36.70    4.61
   0  -3 -13   30.32    4.02
   0  -3 -13   33.80    4.02
   0  -3 -13   37.38    5.18
   0  -3 -13   26.95    5.00
   0  -3 -13   29.92    3.14
   0  -3 -13   34.52    5.40
   0  -3 -13   32.89    4.07
   0   3  13   29.66    2.88
   0  -3 -13   39.32    6.91
   0  -3 -13   35.46    3.75
   0   3  13   36.18    4.51
   0   3  13   28.30    4.08
   0  -3 -13   40.27    3.58
   0   3  13   31.09    4.55
   0  -3 -13   33.84    5.18
   0   3  13   19.60    4.92
   0   3  13   33.92    5.62
   0  -3 -13   23.36    4.34
   0   3  13   30.72    5.19
   0   3  13   27.51    5.37
   0   3  13   31.66    7.24
   0   3  13   53.84    8.27
   0  -3 -13   29.67    6.15
   0  -3 -14  300.30   18.28
   0  -3 -14  309.88   19.25
   0  -3 -14  282.75   18.40
   0  -3 -14  284.01   19.18
   0  -3 -14  289.02   19.66
   0  -3 -14  224.99   16.89
   0   3  14  245.10   16.82
   0  -3 -14  238.60   18.04
   0  -3 -14  284.39   20.12
   0  -3 -14  275.13   17.59
   0   3  14  248.98   19.32
   0   3  14  224.95   18.40
   0  -3 -14  259.48   21.81
   0  -3 -14  304.32   17.51
   0  -3 -14  278.22   19.77
   0   3  14  241.80   19.55
   0  -3 -14  299.36   19.68
   0   3  14  242.04   19.84
   0   3  14  253.48   19.35
   0   3  14  251.22   19.89
   0   3  14  272.09   22.70
   0  -3 -14  270.92   21.17
   0   3  14  290.91   23.02
   0  -3 -15   86.63    7.25
   0  -3 -15   86.35    7.04
   0  -3 -15   93.54    8.80
   0   3  15   70.34    6.24
   0  -3 -15   63.08    5.77
   0  -3 -15   76.95    8.06
   0  -3 -15   78.17    6.99
   0  -3 -15   81.52    6.39
   0   3  15   70.64    7.98
   0   3  15   74.59    7.49
   0  -3 -15   82.21   10.52
   0  -3 -15   89.50    6.31
   0  -3 -15   84.28    8.57
   0   3  15   78.63    8.71
   0  -3 -15   76.18    7.87
   0   3  15   70.42    8.26
   0   3  15   74.12    8.79
   0   3  15   69.34    8.68
   0  -3 -15   82.00    9.86
   0   3  15  105.26   12.06
   0   3  15   63.76   10.54
   0   3  16  225.31   18.53
   0  -3 -16  196.18   16.14
   0   3  16  200.01   18.04
   0  -3 -16  215.65   12.79
   0  -3 -16  215.49   12.41
   0  -3 -16  192.19   13.74
   0  -3 -16  192.52   14.10
   0  -3 -16  161.40   12.11
   0   3  16  158.04   12.75
   0  -3 -16  179.07   16.77
   0   3  16  154.72   13.45
   0  -3 -16  210.41   14.41
   0   3  16  180.81   14.50
   0   3  16  171.94   13.88
   0  -3 -16  184.48   13.57
   0   3  16  181.88   14.73
   0   3  16  165.66   14.53
   0  -3 -16  108.81   10.12
   0  -3 -17  717.99   40.11
   0  -3 -17  737.81   39.71
   0  -3 -17  584.87   39.14
   0  -3 -17  606.49   41.28
   0  -3 -17  624.17   40.87
   0  -3 -17  567.61   39.42
   0   3  17  543.86   40.93
   0  -3 -17  574.06   44.06
   0   3  17  531.71   39.98
   0   3  17  557.44   41.54
   0  -3 -17  679.92   41.61
   0   3  17  565.70   41.96
   0  -3 -17  616.60   40.77
   0   3  17  591.17   42.20
   0   3  17  568.95   41.15
   0   3  17  708.45   46.18
   0  -3 -17  663.68   44.00
   0   3  17  596.55   45.19
   0   3  18  199.77   20.92
   0  -3 -18  183.43   17.89
   0   3  18  253.33   21.63
   0   3  18  192.29   19.77
   0  -3 -18  191.54   13.92
   0  -3 -18  208.71   14.65
   0  -3 -18  228.14   14.29
   0  -3 -18  203.14   16.43
   0  -3 -18  207.07   16.05
   0  -3 -18  219.72   16.25
   0  -3 -18  184.31   14.14
   0  -3 -18  183.04   18.72
   0   3  18  148.19   15.36
   0   3  18  166.67   14.72
   0   3  18  192.98   16.73
   0  -3 -18  201.31   16.14
   0   3  18  184.27   16.98
   0   3  18  173.18   15.98
   0  -3 -18  192.18   15.33
   0   3  18  192.29   17.01
   0  -3 -18  169.02   15.04
   0   3  19  227.94   23.23
   0   3  19  293.15   25.96
   0   3  19  306.15   25.76
   0  -3 -19  278.59   22.47
   0  -3 -19  283.75   20.41
   0  -3 -19  288.20   20.07
   0  -3 -19  263.49   19.70
   0  -3 -19  263.39   23.15
   0   3  19  202.28   18.05
   0   3  19  223.82   19.36
   0  -3 -19  238.75   17.27
   0  -3 -19  261.10   18.03
   0  -3 -19  295.71   17.74
   0  -3 -19  236.75   19.33
   0   3  19  234.71   20.24
   0   3  19  226.48   19.62
   0   3  19  222.30   20.26
   0  -3 -19  254.64   18.85
   0   3  19  252.03   20.88
   0  -3 -19  198.27   18.20
   0  -3 -20   30.32    7.85
   0   3  20   24.66    9.45
   0   3  20   36.09   10.48
   0   3  20   41.79   10.80
   0  -3 -20   33.44    4.43
   0  -3 -20   32.59    4.78
   0  -3 -20   39.66    4.60
   0  -3 -20   19.40    6.29
   0  -3 -20   39.71    7.41
   0  -3 -20   29.68    7.30
   0  -3 -20   30.76    6.84
   0   3  20   20.25    5.24
   0  -3 -20   34.42    8.12
   0  -3 -20   25.27    5.63
   0   3  20   37.84    7.66
   0   3  20   23.64    6.78
   0   3  20   35.37    7.81
   0   3  20   27.24    6.56
   0  -3 -20   34.66    5.65
   0  -3 -20   31.13    5.60
   0  -3 -21   15.11    3.36
   0  -3 -21    8.39    3.33
   0  -3 -21   17.75    6.63
   0  -3 -21   17.12    6.49
   0  -3 -21   12.66    5.53
   0  -3 -21   17.92    7.45
   0   3  21    5.10    4.01
   0  -3 -21   16.25    5.30
   0   3  21   11.59    5.80
   0   3  21   23.91    6.96
   0   3  21   16.13    5.54
   0   3  21   16.87    6.42
   0   3  21    1.43    7.53
   0   3  21   -1.45    9.28
   0  -3 -21    7.38    5.99
   0   3  21   17.69    9.35
   0  -3 -22   53.13    6.57
   0  -3 -22   55.68    9.68
   0  -3 -22   73.55    9.62
   0  -3 -22   49.02    8.98
   0   3  22   55.63   10.07
   0  -3 -22   59.02   10.82
   0   3  22   50.47    8.15
   0  -3 -22   71.19    8.49
   0   3  22   61.50    9.63
   0   3  22   44.28    9.62
   0   3  22   60.71    9.32
   0   3  22   60.71    9.90
   0   3  22   71.94   13.97
   0   3  22   62.11   13.78
   0   3  22   51.77   12.23
   0  -3 -22   50.27    9.66
   0   4 -23   34.03    8.64
   0   4 -23   35.59    9.08
   0   4 -23   35.17    9.40
   0   4 -23   41.90    9.55
   0  -4  23   39.50    9.58
   0   4 -23   41.57    7.75
   0   4 -23   49.63    8.68
   0  -4  23   42.84    8.47
   0  -4  23   67.06   10.08
   0  -4  23   22.28    8.83
   0  -4  23   48.20    9.72
   0  -4  23   47.08   10.35
   0  -4  23   46.12   10.65
   0   4 -23   57.72   11.40
   0  -4  23   61.13   12.58
   0  -4  23   48.71   12.03
   0   4 -22   21.44    8.40
   0   4 -22   26.87    7.99
   0   4 -22   25.63    7.40
   0   4 -22   23.25    7.65
   0   4 -22   33.54    7.47
   0  -4  22   24.32    7.89
   0   4 -22   17.72    6.47
   0  -4  22   16.62    6.45
   0  -4  22   21.38    7.80
   0  -4  22   18.80    7.84
   0  -4  22   14.22    7.34
   0  -4  22   27.18    8.05
   0  -4  22   36.14   10.27
   0  -4  22   23.16    8.51
   0  -4  22   18.64    9.68
   0   4 -22   42.95    9.98
   0   4 -21   17.61    7.23
   0   4 -21    8.93    5.61
   0   4 -21   12.02    6.74
   0   4 -21    2.35    6.98
   0   4 -21    9.37    5.66
   0   4 -21   13.40    5.65
   0  -4  21   11.13    6.96
   0   4 -21    4.86    5.34
   0   4 -21    4.24    4.12
   0  -4  21   10.49    5.80
   0  -4  21    5.55    6.44
   0  -4  21   16.95    7.33
   0  -4  21    8.88    7.25
   0  -4  21   13.42    6.87
   0   4 -21   13.38    7.84
   0  -4  21    8.88    7.38
   0  -4  21    4.95    7.64
   0  -4  21   -5.11    7.97
   0   4 -20   15.77    5.55
   0   4 -20   18.17    6.86
   0   4 -20   12.05    5.23
   0   4 -20   16.45    6.37
   0   4 -20    4.98    5.74
   0   4 -20   13.64    5.46
   0  -4  20   29.04    7.42
   0   4 -20   16.62    4.59
   0   4 -20   19.67    4.55
   0   4 -20   18.53    6.12
   0  -4  20    9.57    3.29
   0  -4  20   24.10    5.77
   0  -4  20   29.57    7.63
   0  -4  20   17.06    7.33
   0  -4  20   21.27    6.96
   0  -4  20   13.48    6.64
   0   4 -20   34.84    8.75
   0  -4  20   29.38    9.31
   0  -4  20   22.24    7.29
   0  -4  20   26.77    8.05
   0   4 -19   17.10    6.16
   0   4 -19   13.61    4.97
   0   4 -19   25.44    6.60
   0   4 -19   20.66    5.71
   0   4 -19   17.43    6.00
   0   4 -19   21.91    4.91
   0   4 -19   12.15    4.95
   0  -4  19   19.96    6.96
   0  -4  19   12.11    6.80
   0   4 -19   10.35    3.93
   0  -4  19   12.23    3.42
   0   4 -19   17.56    5.25
   0  -4  19   13.32    5.04
   0  -4  19   12.07    6.27
   0  -4  19    8.87    6.15
   0  -4  19   16.85    6.29
   0  -4  19    8.44    5.46
   0  -4  19   18.88    7.83
   0   4 -19   27.60    7.44
   0  -4  19    5.95    5.74
   0  -4  19   20.14    7.47
   0   4 -18  112.13   11.74
   0   4 -18  103.67   10.94
   0   4 -18  119.48   12.11
   0   4 -18  112.94   11.89
   0   4 -18  109.55   11.32
   0   4 -18  131.90   12.23
   0  -4  18  108.81   12.16
   0   4 -18  116.39   10.93
   0  -4  18  109.43   12.37
   0   4 -18   98.78    9.93
   0   4 -18  132.25   12.18
   0  -4  18  104.78   10.76
   0  -4  18  117.17   12.32
   0  -4  18  102.67   11.47
   0  -4  18  133.70   12.53
   0  -4  18  114.52   12.35
   0  -4  18   93.60   12.15
   0  -4  18  134.29   14.50
   0  -4  18  117.04   13.82
   0  -4  18  106.69   11.31
   0   4 -18  130.64   14.04
   0   4 -17    3.63    4.16
   0   4 -17    2.36    4.59
   0   4 -17   -0.61    5.37
   0   4 -17   10.16    4.37
   0   4 -17    1.28    4.90
   0   4 -17    5.75    4.53
   0  -4  17   -0.73    5.05
   0   4 -17    1.18    3.06
   0   4 -17    0.65    4.03
   0   4 -17    6.99    3.44
   0  -4  17    3.00    4.11
   0  -4  17   -2.15    5.68
   0  -4  17    3.08    4.82
   0  -4  17    4.93    5.02
   0  -4  17    3.53    4.95
   0  -4  17   -2.88    6.24
   0  -4  17   -3.65    4.79
   0  -4  17    1.98    5.80
   0   4 -17    1.97    5.01
   0  -4  17    5.20    4.69
   0   4 -16  208.11   17.68
   0  -4  16  212.16   17.72
   0   4 -16  199.36   11.74
   0  -4  16  178.19   14.74
   0  -4  16  213.35   17.69
   0  -4  16  170.67   16.00
   0   4 -16  198.47   15.20
   0   4 -16  169.51   14.59
   0   4 -16  182.94   15.36
   0   4 -16  183.09   14.89
   0   4 -16  223.43   16.25
   0   4 -16  206.15   15.04
   0   4 -16  187.14   15.50
   0  -4  16  202.97   16.01
   0   4 -16  176.99   13.51
   0   4 -16  187.84   11.92
   0   4 -16  208.06   15.33
   0   4 -16  197.19   11.92
   0  -4  16  180.39   14.06
   0   4 -16  142.60   11.12
   0  -4  16  198.91   15.94
   0  -4  16  223.87   15.56
   0  -4  16  207.28   15.91
   0  -4  16  164.85   15.32
   0   4 -16  140.70   11.13
   0   4 -16  156.97   11.19
   0  -4  15   27.60    5.45
   0  -4  15   27.36    5.94
   0  -4  15   25.38    7.21
   0   4 -15   28.54    6.84
   0  -4  15   25.08    6.71
   0   4 -15   30.34    2.88
   0  -4  15   22.72    2.78
   0   4 -15   35.24    5.92
   0   4 -15   33.10    6.39
   0   4 -15   22.81    5.07
   0   4 -15   41.63    6.19
   0   4 -15   27.21    6.01
   0  -4  15   32.96    6.19
   0   4 -15   25.66    4.97
   0   4 -15   29.10    5.44
   0   4 -15   31.58    5.26
   0  -4  15   20.09    2.30
   0   4 -15   28.40    4.42
   0   4 -15   26.45    2.84
   0   4 -15   23.31    2.40
   0   4 -15   30.19    2.92
   0  -4  15   21.13    4.77
   0   4 -15   25.54    3.40
   0  -4  15   25.09    6.18
   0  -4  15   26.23    5.67
   0  -4  15   35.46    6.32
   0  -4  15   27.48    5.50
   0   4 -15   23.07    2.34
   0   4 -15   22.99    2.37
   0   4 -14    4.41    1.51
   0  -4  14    7.33    3.80
   0  -4  14    1.51    4.54
   0   4 -14   15.45    5.44
   0  -4  14   -1.51    5.11
   0  -4  14    1.36    3.86
   0  -4  14    0.15    1.42
   0  -4  14    2.78    1.74
   0   4 -14    7.44    4.28
   0   4 -14    5.79    4.37
   0   4 -14    4.12    3.68
   0   4 -14    0.95    4.08
   0   4 -14    1.22    4.51
   0   4 -14    1.17    2.92
   0   4 -14    7.30    3.56
   0  -4  14    4.10    4.00
   0   4 -14    4.13    3.01
   0  -4  14   -1.98    4.98
   0   4 -14    0.51    3.12
   0   4 -14    3.75    2.67
   0   4 -14    6.24    1.50
   0  -4  14    2.94    1.11
   0   4 -14    6.98    2.17
   0   4 -14    5.04    1.62
   0  -4  14    3.45    3.29
   0   4 -14    3.61    1.20
   0  -4  14    6.05    2.36
   0  -4  14    3.49    4.46
   0  -4  14   -1.12    4.14
   0  -4  14   -5.63    4.31
   0  -4  14    2.42    4.02
   0   4 -14    3.18    1.21
   0   4 -14    5.21    1.27
   0  -4  13  118.29   10.39
   0   4 -13  129.60    9.29
   0   4 -13  137.82    8.24
   0  -4  13  136.62   12.82
   0  -4  13  139.30   12.57
   0   4 -13  143.29   12.92
   0  -4  13  129.22   11.73
   0  -4  13  116.31    8.70
   0  -4  13  108.76    8.11
   0   4 -13  122.06   11.04
   0   4 -13  115.80   10.57
   0   4 -13  126.26   11.50
   0   4 -13  134.30   11.30
   0   4 -13  115.41   10.59
   0  -4  13  140.23    9.73
   0   4 -13  140.70   11.02
   0   4 -13  104.29   10.64
   0  -4  13  128.73    8.56
   0   4 -13  155.37   11.08
   0  -4  13  141.51   11.33
   0   4 -13  118.16    8.18
   0   4 -13  124.70    9.51
   0  -4  13  105.34    7.78
   0   4 -13  132.86    8.68
   0   4 -13  126.68    8.18
   0  -4  13  127.69    9.40
   0  -4  13  126.04    8.94
   0  -4  13  115.60    9.74
   0   4 -13  111.26    7.78
   0  -4  13  125.17    9.09
   0  -4  13  129.61   11.34
   0  -4  13  124.19   11.08
   0   4 -13  129.42    9.01
   0  -4  13  134.70   11.25
   0  -4  13  120.73   10.53
   0   4 -13  104.57    7.74
   0   4 -13  103.97    7.74
   0  -4  12    4.00    2.87
   0   4 -12    4.59    1.30
   0  -4  12    5.60    3.57
   0   4 -12    3.48    3.94
   0  -4  12    6.94    3.90
   0   4 -12    5.99    2.19
   0  -4  12    8.59    1.77
   0  -4  12    4.38    2.18
   0  -4  12    4.63    1.26
   0   4 -12    6.43    3.92
   0   4 -12    5.90    4.38
   0   4 -12    6.79    3.89
   0   4 -12    4.11    3.16
   0   4 -12    5.43    2.95
   0  -4  12    1.87    2.23
   0   4 -12    8.14    3.04
   0   4 -12    7.03    3.12
   0  -4  12    4.44    2.52
   0   4 -12    8.47    2.41
   0  -4  12    1.37    4.36
   0   4 -12    3.92    1.15
   0   4 -12    8.20    3.20
   0  -4  12    2.54    3.86
   0  -4  12    5.52    1.10
   0   4 -12    4.93    0.97
   0   4 -12    9.95    2.42
   0  -4  12    6.18    2.07
   0  -4  12    8.41    2.86
   0  -4  12    3.19    2.03
   0   4 -12    5.08    1.04
   0   4 -12    5.74    1.34
   0   4 -12   11.27    1.95
   0  -4  12    1.55    2.74
   0   4 -12    5.85    2.03
   0  -4  12    3.76    3.36
   0  -4  12    5.03    2.41
   0  -4  12    5.16    3.65
   0  -4  12    6.38    3.72
   0  -4  12    6.42    3.85
   0   4 -12    3.95    1.04
   0   4 -12    3.90    0.99
   0   4 -11   54.15    5.42
   0   4 -11   53.02    4.46
   0   4 -11   55.49    7.23
   0   4 -11   44.76    3.38
   0  -4  11   49.21    6.56
   0  -4  11   43.08    5.07
   0  -4  11   49.15    5.96
   0  -4  11   46.23    4.39
   0  -4  11   34.95    3.17
   0  -4  11   40.93    3.71
   0   4 -11   52.90    6.07
   0   4 -11   33.45    5.23
   0  -4  11   44.19    5.59
   0   4 -11   42.16    5.52
   0   4 -11   59.44    6.62
   0   4 -11   51.70    6.19
   0  -4  11   43.30    4.56
   0  -4  11   47.29    4.32
   0   4 -11   44.20    5.58
   0   4 -11   46.56    5.73
   0   4 -11   51.87    4.48
   0   4 -11   44.93    3.24
   0  -4  11   44.69    5.85
   0   4 -11   50.11    5.22
   0  -4  11   39.68    3.34
   0   4 -11   38.06    3.07
   0  -4  11   48.53    6.35
   0   4 -11   37.22    2.99
   0  -4  11   46.31    4.05
   0  -4  11   47.93    4.79
   0   4 -11   43.93    3.27
   0  -4  11   41.51    4.06
   0   4 -11   49.09    3.82
   0  -4  11   49.96    4.63
   0   4 -11   46.52    4.27
   0   4 -11   45.11    4.08
   0  -4  11   53.68    6.29
   0  -4  11   46.79    5.47
   0  -4  11   47.47    5.83
   0   4 -11   46.66    4.83
   0  -4  11   43.38    4.28
   0  -4  11   49.49    5.91
   0   4 -11   34.74    2.98
   0   4 -11   33.78    2.96
   0   4 -10   20.24    2.64
   0  -4  10   21.17    4.47
   0  -4  10   13.73    2.37
   0  -4  10   20.49    4.02
   0   4 -10   21.05    3.39
   0  -4  10   14.47    3.06
   0   4 -10   18.58    4.24
   0   4 -10   15.73    1.68
   0  -4  10   12.71    1.51
   0  -4  10   14.59    1.88
   0   4 -10   16.61    3.41
   0   4 -10   15.26    4.21
   0  -4  10   14.83    3.59
   0  -4  10   14.00    3.56
   0   4 -10   14.43    3.83
   0  -4  10   13.26    2.96
   0   4 -10   16.79    3.81
   0   4 -10   18.88    3.80
   0  -4  10   15.00    3.07
   0  -4  10   15.88    2.81
   0   4 -10   13.50    3.16
   0   4 -10   15.35    3.37
   0  -4  10   16.37    3.32
   0   4 -10   17.74    1.64
   0  -4  10   17.75    4.07
   0   4 -10   17.24    3.03
   0   4 -10   16.36    2.44
   0  -4  10   14.61    1.79
   0  -4  10   18.99    4.32
   0  -4  10   12.38    2.76
   0   4 -10   13.44    1.50
   0  -4  10   15.39    2.27
   0   4 -10   22.07    2.62
   0   4 -10   13.94    1.36
   0  -4  10   17.40    2.91
   0  -4  10   12.57    2.23
   0   4 -10   16.36    2.00
   0  -4  10   15.02    2.54
   0   4 -10   20.38    2.46
   0  -4  10   15.15    3.94
   0  -4  10   14.24    3.43
   0  -4  10   11.72    3.60
   0  -4  10   10.98    3.45
   0   4 -10   24.29    3.48
   0  -4  10   17.30    2.13
   0   4 -10   12.02    1.33
   0   4 -10   12.40    1.33
   0  -4  10   16.46    2.13
   0   4  -9   18.12    2.95
   0  -4   9   12.68    3.89
   0   4  -9   18.25    2.27
   0  -4   9   15.19    2.85
   0   4  -9   16.73    1.61
   0  -4   9   12.48    3.17
   0  -4   9   12.62    3.69
   0  -4   9   11.30    2.10
   0  -4   9   13.67    1.36
   0  -4   9   14.71    1.74
   0  -4   9    9.41    3.09
   0  -4   9   16.96    3.26
   0  -4   9   11.26    2.79
   0  -4   9   10.28    3.64
   0  -4   9   11.62    2.24
   0   4  -9   19.98    4.02
   0   4  -9   14.32    3.36
   0   4  -9    9.04    2.98
   0  -4   9   20.65    3.79
   0   4  -9   17.90    3.92
   0   4  -9   15.01    3.51
   0  -4   9   19.13    3.23
   0  -4   9   15.41    2.61
   0  -4   9   17.29    2.50
   0  -4   9   13.76    2.96
   0  -4   9   16.31    3.02
   0   4  -9   19.78    3.46
   0   4  -9   18.00    3.30
   0  -4   9   15.66    2.71
   0  -4   9   14.82    3.13
   0  -4   9   15.16    1.76
   0   4  -9   15.44    2.20
   0  -4   9   12.57    3.63
   0   4  -9   16.84    1.67
   0   4  -9   19.76    3.02
   0  -4   9   18.72    4.37
   0   4  -9   16.15    1.84
   0   4  -9   14.81    1.35
   0  -4   9   12.97    2.44
   0   4  -9   15.71    2.19
   0  -4   9   14.40    2.08
   0  -4   9   11.76    2.54
   0  -4   9   15.10    2.19
   0  -4   9    9.93    3.51
   0  -4   9   11.53    1.38
   0  -4   9   14.65    2.35
   0  -4   9   20.17    3.40
   0  -4   9   14.02    3.36
   0  -4   9   18.40    3.57
   0   4  -9   22.22    3.00
   0   4  -9   16.05    2.14
   0  -4   9   16.18    2.18
   0  -4   9   14.29    2.14
   0  -4   8  990.39   63.07
   0  -4   8  919.19   62.28
   0  -4   8 1100.07   64.06
   0   4  -8 1113.63   62.58
   0  -4   8 1069.18   64.80
   0   4  -8 1040.49   61.97
   0  -4   8 1172.61   64.66
   0  -4   8  895.47   61.67
   0  -4   8 1030.65   62.12
   0  -4   8 1039.87   63.40
   0  -4   8 1006.62   62.74
   0   4  -8  972.73   63.92
   0   4  -8 1050.17   64.05
   0  -4   8 1004.25   63.24
   0   4  -8 1029.77   64.35
   0  -4   8 1122.27   63.92
   0  -4   8 1108.87   63.96
   0  -4   8 1074.23   63.96
   0   4  -8 1019.09   63.97
   0  -4   8 1127.38   63.72
   0  -4   8 1033.03   63.45
   0  -4   8 1053.43   62.80
   0  -4   8 1000.79   62.94
   0  -4   8 1086.20   63.93
   0  -4   8 1072.07   62.78
   0   4  -8 1062.63   64.20
   0  -4   8 1053.72   62.90
   0  -4   8 1028.01   63.37
   0   4  -8  915.70   62.02
   0   4  -8 1155.83   63.31
   0  -4   8  993.89   61.94
   0  -4   8  993.70   63.78
   0  -4   8 1013.85   63.63
   0  -4   8 1029.34   62.21
   0   4  -8  998.41   62.43
   0  -4   8 1103.93   61.76
   0  -4   8  977.61   62.20
   0   4  -8  978.91   62.06
   0   4  -8 1060.94   62.40
   0  -4   8 1005.26   62.33
   0  -4   8  927.34   62.59
   0  -4   8 1033.72   63.65
   0  -4   8 1036.85   61.89
   0  -4   8 1038.28   63.91
   0  -4   8  941.39   62.49
   0   4  -8 1117.85   62.92
   0  -4   8 1020.93   63.21
   0  -4   8 1040.94   63.64
   0  -4   8 1087.56   62.55
   0   4  -8 1015.17   62.87
   0  -4   7  159.52   11.17
   0  -4   7  146.32   10.49
   0  -4   7  176.68   12.33
   0   4  -7  169.10   10.30
   0  -4   7  166.27   12.65
   0  -4   7  162.03   11.79
   0   4  -7  181.24   10.82
   0  -4   7  166.58   10.33
   0  -4   7  150.88   11.51
   0   4  -7  175.37   12.57
   0   4  -7  155.08   12.06
   0  -4   7  163.65   11.74
   0   4  -7  162.68   12.42
   0   4  -7  162.32   12.01
   0  -4   7  171.34   11.06
   0   4  -7  156.28   12.08
   0  -4   7  164.87   11.02
   0  -4   7  189.30   11.89
   0  -4   7  157.55   11.45
   0  -4   7  176.45   11.87
   0  -4   7  161.98   12.06
   0  -4   7  147.96   11.95
   0  -4   7  156.26   11.90
   0  -4   7  156.78   11.23
   0  -4   7  162.12   10.98
   0  -4   7  152.13   11.71
   0  -4   7  159.48   11.20
   0  -4   7  161.01   11.57
   0  -4   7  165.50   11.98
   0  -4   7  167.90   10.26
   0  -4   7  166.60   10.59
   0   4  -7  144.95   10.42
   0  -4   7  140.83   11.13
   0  -4   7  157.56   11.73
   0  -4   7  153.72   10.32
   0   4  -7  163.35   10.59
   0  -4   7  158.04   11.98
   0   4  -7  171.73   10.62
   0   4  -7  148.09   10.29
   0  -4   7  157.65   10.82
   0  -4   7  155.37   10.42
   0  -4   7  180.01   10.29
   0  -4   7  163.93   11.64
   0  -4   7  162.47   11.34
   0  -4   7  155.03   11.90
   0  -4   7  158.39   11.61
   0  -4   7  155.96   10.73
   0  -4   7  177.33   11.00
   0   4  -7  159.72   11.21
   0  -4   6  430.30   28.11
   0  -4   6  446.83   26.76
   0   4  -6  417.13   26.03
   0  -4   6  487.12   27.86
   0  -4   6  454.60   27.35
   0  -4   6  411.07   26.15
   0  -4   6  427.49   25.86
   0  -4   6  423.45   27.05
   0   4  -6  416.51   27.67
   0  -4   6  429.69   27.58
   0  -4   6  433.36   27.20
   0  -4   6  422.40   27.69
   0   4  -6  403.09   27.60
   0  -4   6  459.64   27.85
   0  -4   6  501.88   27.62
   0  -4   6  405.42   27.22
   0   4  -6  416.92   27.97
   0   4  -6  417.65   27.91
   0   4  -6  388.15   27.61
   0  -4   6  426.77   26.67
   0  -4   6  424.37   26.69
   0  -4   6  416.33   26.63
   0  -4   6  444.03   27.28
   0  -4   6  396.23   26.79
   0  -4   6  434.28   26.97
   0  -4   6  439.83   27.54
   0  -4   6  417.39   27.54
   0  -4   6  433.73   26.39
   0  -4   6  412.65   27.41
   0  -4   6  398.52   26.75
   0  -4   6  445.49   26.18
   0  -4   6  436.05   26.16
   0  -4   6  428.04   27.30
   0  -4   6  436.18   26.46
   0   4  -6  386.22   26.22
   0  -4   6  394.49   26.04
   0  -4   6  406.10   26.33
   0  -4   6  431.44   25.80
   0   4  -6  440.80   26.21
   0  -4   6  425.87   27.41
   0  -4   6  445.88   26.41
   0  -4   6  433.51   27.13
   0  -4   6  429.95   27.13
   0  -4   6  412.39   26.75
   0  -4   6  437.98   25.81
   0  -4   6  421.01   25.80
   0   4  -6  417.50   26.98
   0  -4   6  390.88   26.56
   0  -4   6  381.89   25.87
   0  -4   6  426.74   26.69
   0  -4   5  753.02   46.19
   0  -4   5  778.91   44.87
   0  -4   5  759.88   44.47
   0  -4   5  810.05   45.49
   0  -4   5  848.55   45.52
   0  -4   5  736.05   44.18
   0  -4   5  707.87   44.26
   0  -4   5  773.10   44.29
   0   4  -5  678.88   45.75
   0  -4   5  730.27   45.23
   0   4  -5  706.83   46.07
   0  -4   5  811.95   45.79
   0  -4   5  710.29   45.51
   0   4  -5  753.09   46.02
   0  -4   5  697.39   44.92
   0  -4   5  751.02   45.91
   0   4  -5  690.74   45.98
   0  -4   5  723.01   45.33
   0   4  -5  687.88   45.87
   0  -4   5  780.82   45.75
   0  -4   5  736.70   45.27
   0  -4   5  765.17   45.99
   0  -4   5  735.66   45.27
   0  -4   5  687.69   44.87
   0  -4   5  750.31   45.87
   0  -4   5  719.64   45.13
   0  -4   5  770.82   44.58
   0  -4   5  736.49   44.79
   0  -4   5  764.88   44.66
   0   4  -5  641.44   44.61
   0  -4   5  707.67   44.75
   0  -4   5  739.39   45.43
   0  -4   5  650.20   44.51
   0  -4   5  733.74   44.89
   0   4  -5  709.30   44.84
   0  -4   5  746.20   45.63
   0  -4   5  706.24   44.28
   0  -4   5  690.78   44.47
   0  -4   5  762.03   44.34
   0  -4   5  733.39   45.15
   0  -4   5  715.43   45.46
   0  -4   5  754.24   44.65
   0  -4   5  695.44   44.82
   0  -4   5  762.59   45.20
   0   4  -5  713.92   45.31
   0  -4   5  670.11   44.75
   0  -4   5  695.93   44.28
   0  -4   5  698.71   44.28
   0  -4   5  753.13   45.14
   0  -4   4 2056.27  120.15
   0  -4   4 2141.48  119.38
   0  -4   4 2250.93  119.72
   0  -4   4 2109.17  120.85
   0  -4   4 1820.14  119.28
   0  -4   4 1857.55  119.26
   0  -4   4 1909.35  119.24
   0  -4   4 2042.51  119.27
   0  -4   4 2096.35  120.53
   0  -4   4 2153.38  120.55
   0  -4   4 1765.43  119.70
   0  -4   4 2010.27  120.35
   0   4  -4 1756.58  120.45
   0   4  -4 2015.34  120.74
   0  -4   4 1911.58  120.05
   0  -4   4 2034.67  120.55
   0   4  -4 1834.30  120.58
   0  -4   4 1999.87  120.01
   0  -4   4 1990.33  120.58
   0   4  -4 1977.63  120.89
   0  -4   4 2010.53  120.16
   0  -4   4 2045.39  120.61
   0  -4   4 2083.69  120.67
   0  -4   4 2010.97  119.86
   0  -4   4 1810.45  119.70
   0   4  -4 1983.85  120.36
   0   4  -4 2069.93  120.04
   0  -4   4 1888.73  119.91
   0   4  -4 1732.10  119.56
   0  -4   4 2106.14  119.56
   0   4  -4 2033.25  119.82
   0  -4   4 2082.49  119.37
   0   4  -4 1881.76  119.80
   0  -4   4 1972.44  119.62
   0  -4   4 1893.43  119.73
   0  -4   4 1957.91  119.68
   0  -4   4 1931.72  119.19
   0  -4   4 2035.39  119.26
   0  -4   4 1933.42  119.48
   0  -4   4 2018.81  119.77
   0  -4   4 1980.16  119.75
   0  -4   4 1912.66  120.08
   0  -4   4 2026.23  120.04
   0  -4   4 1859.61  119.55
   0   4  -4 1848.29  120.16
   0  -4   3  684.15   39.48
   0  -4   3  591.49   39.94
   0  -4   3  614.71   39.65
   0  -4   3  745.55   40.76
   0  -4   3  651.52   39.50
   0  -4   3  619.67   39.38
   0  -4   3  617.93   39.25
   0  -4   3  635.74   39.45
   0  -4   3  644.91   39.39
   0   4  -3  598.62   39.94
   0  -4   3  654.27   40.48
   0  -4   3  666.06   39.98
   0   4  -3  625.35   40.71
   0  -4   3  658.42   40.45
   0   4  -3  610.54   40.00
   0  -4   3  660.68   40.50
   0   4  -3  602.12   40.50
   0  -4   3  656.51   40.70
   0   4  -3  669.35   39.93
   0   4  -3  675.84   39.88
   0   4  -3  664.76   40.70
   0  -4   3  644.14   40.47
   0  -4   3  649.62   40.56
   0  -4   3  644.92   40.02
   0  -4   3  658.59   40.57
   0  -4   3  651.20   39.61
   0  -4   3  644.30   40.53
   0  -4   3  653.48   40.21
   0  -4   3  619.28   39.59
   0   4  -3  695.63   39.89
   0   4  -3  644.81   40.33
   0   4  -3  669.30   40.02
   0  -4   3  675.83   39.83
   0   4  -3  617.90   39.93
   0  -4   3  671.99   39.68
   0  -4   3  655.22   39.88
   0   4  -3  672.53   39.79
   0  -4   3  680.18   39.83
   0   4  -3  655.64   39.98
   0   4  -3  578.35   39.70
   0  -4   3  649.98   39.50
   0  -4   3  587.54   39.51
   0  -4   3  635.66   39.86
   0  -4   3  642.68   39.49
   0  -4   3  640.48   39.31
   0   4  -3  616.52   39.63
   0  -4   3  677.17   40.15
   0  -4   3  641.79   39.54
   0   4  -2   95.66    5.63
   0  -4   2   73.92    5.14
   0  -4   2   59.30    5.25
   0  -4   2   65.97    5.02
   0  -4   2   70.66    4.72
   0  -4   2   70.57    5.07
   0   4  -2   76.79    4.98
   0  -4   2   59.96    4.87
   0   4  -2   73.38    5.13
   0  -4   2   69.47    4.91
   0  -4   2   75.04    5.88
   0   4  -2   72.26    5.47
   0   4  -2   78.18    5.32
   0  -4   2   69.44    5.93
   0  -4   2   64.29    5.75
   0  -4   2   72.96    5.85
   0  -4   2   66.38    5.80
   0  -4   2   68.78    5.38
   0   4  -2   70.35    6.07
   0   4  -2   82.54    6.15
   0  -4   2   72.82    6.04
   0   4  -2   77.24    5.31
   0  -4   2   70.85    5.44
   0   4  -2   76.31    4.90
   0  -4   2   69.02    4.94
   0  -4   2   68.93    5.68
   0  -4   2   68.64    4.78
   0   4  -2   76.97    5.81
   0   4  -2   79.61    5.29
   0  -4   2   76.85    5.72
   0   4  -2   73.64    5.03
   0   4  -2   78.10    5.49
   0  -4   2   74.00    5.82
   0   4  -2   75.55    5.41
   0   4  -2   70.60    5.28
   0  -4   2   70.32    5.26
   0   4  -2   71.00    5.51
   0  -4   2   72.12    5.21
   0  -4   2   81.62    5.45
   0  -4   2   75.66    5.39
   0   4  -2   76.57    5.52
   0  -4   2   66.33    4.84
   0  -4   2   68.07    5.09
   0  -4   2   66.83    4.64
   0   4  -2   63.85    4.99
   0  -4   2   68.02    4.97
   0  -4   2   68.20    4.64
   0  -4   2   67.69    5.06
   0  -4   2   70.59    5.57
   0   4  -2   76.13    5.13
   0  -4   2   63.24    5.11
   0  -4   2   70.17    5.41
   0  -4   2   71.01    4.99
   0   4  -1  876.92   53.28
   0  -4   1  887.91   53.25
   0   4  -1  827.39   53.30
   0  -4   1  772.12   53.28
   0  -4   1  845.50   53.20
   0  -4   1  899.93   53.11
   0  -4   1  925.48   52.90
   0   4  -1  845.79   52.88
   0  -4   1  858.77   53.19
   0   4  -1  805.54   53.18
   0   4  -1  846.22   53.09
   0   4  -1  845.55   53.26
   0  -4   1  871.10   53.27
   0  -4   1  906.38   53.79
   0  -4   1  891.20   53.24
   0  -4   1  875.82   53.56
   0  -4   1  928.79   53.91
   0  -4   1  890.09   53.88
   0  -4   1  821.14   53.71
   0   4  -1  800.92   53.50
   0   4  -1  879.11   53.24
   0   4  -1  877.00   53.50
   0  -4   1  898.68   52.65
   0   4  -1  885.07   53.24
   0  -4   1  922.85   53.72
   0  -4   1  760.71   53.11
   0  -4   1  893.23   52.89
   0  -4   1  859.92   53.60
   0   4  -1  913.05   53.37
   0   4  -1  860.23   52.92
   0   4  -1  842.64   52.70
   0   4  -1  865.41   53.75
   0  -4   1  911.15   53.43
   0  -4   1  879.25   53.45
   0  -4   1  867.43   53.28
   0   4  -1  867.28   53.51
   0  -4   1  889.97   53.45
   0  -4   1  806.77   52.94
   0  -4   1  831.67   53.36
   0   4  -1  889.22   53.16
   0   4  -1  908.04   52.98
   0  -4   1  892.16   52.92
   0  -4   1  829.71   53.15
   0  -4   1  861.16   52.75
   0  -4   1  880.13   53.05
   0   4  -1  871.43   53.02
   0  -4   1  859.26   53.20
   0  -4   1  913.04   53.66
   0  -4   1  842.78   53.29
   0   4  -1  830.89   53.13
   0  -4   1  887.20   53.44
   0   4  -1  920.53   53.12
   0   4  -1  805.44   53.62
   0  -4   1  838.69   53.00
   0  -4   0 1356.01   91.35
   0   4   0 1517.07   91.79
   0   4   0 1344.75   91.67
   0   4   0 1436.99   91.56
   0  -4   0 1658.40   91.79
   0  -4   0 1443.86   91.66
   0   4   0 1489.53   91.41
   0   4   0 1543.66   91.14
   0   4   0 1457.60   91.56
   0   4   0 1409.53   91.63
   0  -4   0 1505.82   91.69
   0  -4   0 1639.57   91.43
   0  -4   0 1516.02   91.57
   0   4   0 1430.64   91.98
   0  -4   0 1620.23   92.17
   0  -4   0 1473.61   91.68
   0  -4   0 1418.04   91.46
   0   4   0 1481.06   91.66
   0  -4   0 1557.72   91.50
   0   4   0 1531.24   91.56
   0  -4   0 1361.71   92.01
   0   4   0 1428.54   91.65
   0  -4   0 1528.91   91.68
   0  -4   0 1506.38   91.96
   0   4   0 1611.12   92.20
   0  -4   0 1403.11   91.48
   0   4   0 1591.27   91.30
   0   4   0 1616.31   91.04
   0   4   0 1517.94   91.59
   0   4   0 1488.22   91.88
   0  -4   0 1483.86   91.26
   0  -4   0 1397.44   91.43
   0   4   0 1500.84   91.56
   0  -4   0 1613.65   91.87
   0  -4   0 1615.27   91.95
   0  -4   0 1514.95   91.84
   0  -4   0 1486.17   91.70
   0   4   0 1508.70   91.96
   0  -4   0 1382.69   91.45
   0  -4   0 1441.67   91.63
   0  -4   0 1511.28   91.40
   0   4   0 1549.38   91.08
   0  -4   0 1369.61   91.79
   0   4   0 1575.29   91.62
   0   4   0 1576.68   91.46
   0  -4   0 1504.01   91.47
   0   4   0 1578.19   91.48
   0  -4   0 1473.57   91.07
   0   4   0 1573.17   91.57
   0   4   0 1434.64   91.99
   0  -4   0 1456.53   91.61
   0   4   0 1488.65   91.56
   0  -4   0 1451.02   91.43
   0  -4   0 1466.47   91.73
   0   4   1  913.10   53.86
   0  -4  -1  820.00   54.16
   0  -4  -1  959.22   53.56
   0  -4  -1  777.06   53.96
   0  -4  -1  846.28   53.67
   0  -4  -1  906.73   53.76
   0   4   1  831.33   53.53
   0  -4  -1  905.50   53.62
   0   4   1  873.78   53.44
   0  -4  -1  974.79   53.55
   0   4   1  927.39   53.68
   0  -4  -1  877.76   53.45
   0   4   1  832.85   53.32
   0  -4  -1  885.12   53.75
   0  -4  -1  870.63   53.38
   0   4   1  862.24   53.90
   0  -4  -1  952.18   53.39
   0   4   1  901.05   53.44
   0  -4  -1  833.39   53.22
   0   4   1  878.42   53.30
   0   4   1  915.33   53.38
   0  -4  -1  854.79   53.30
   0   4   1  908.24   53.53
   0  -4  -1  921.75   53.86
   0  -4  -1  902.11   53.81
   0   4   1  773.03   53.65
   0  -4  -1 1000.53   53.94
   0  -4  -1  838.69   53.63
   0   4   1  804.13   53.85
   0  -4  -1  862.79   53.44
   0  -4  -1  852.50   53.68
   0  -4  -1  839.49   53.89
   0   4   1  872.55   53.49
   0  -4  -1  790.93   53.48
   0   4   1  905.46   53.51
   0   4   1  813.02   52.93
   0   4   1  823.95   52.94
   0   4   1  866.16   53.17
   0  -4  -1  858.39   53.15
   0  -4  -1  831.38   53.46
   0   4   1  939.19   53.51
   0  -4  -1  853.04   53.88
   0   4   1  836.88   53.88
   0   4   1  914.70   53.59
   0  -4  -1  871.26   53.64
   0  -4  -1  864.86   53.75
   0   4   2  646.26   40.86
   0   4   2  697.34   40.87
   0  -4  -2  645.65   41.07
   0  -4  -2  614.81   41.24
   0  -4  -2  727.06   40.64
   0   4   2  649.97   40.38
   0  -4  -2  707.41   40.59
   0  -4  -2  678.81   40.65
   0   4   2  636.57   40.47
   0  -4  -2  763.14   40.61
   0  -4  -2  626.74   40.57
   0   4   2  680.23   40.24
   0  -4  -2  684.11   40.46
   0   4   2  644.18   40.58
   0   4   2  613.51   39.89
   0  -4  -2  630.12   40.07
   0  -4  -2  619.63   40.60
   0   4   2  675.80   40.23
   0   4   2  664.71   40.36
   0   4   2  665.12   40.07
   0  -4  -2  624.98   40.56
   0  -4  -2  647.73   40.03
   0   4   2  619.32   40.76
   0  -4  -2  760.81   40.88
   0   4   2  652.19   40.86
   0  -4  -2  683.04   40.70
   0  -4  -2  649.84   40.88
   0  -4  -2  668.38   40.41
   0  -4  -2  671.53   40.60
   0  -4  -2  622.58   40.52
   0   4   2  666.87   40.50
   0   4   2  623.30   40.43
   0  -4  -2  639.71   40.44
   0   4   2  684.94   40.45
   0   4   2  605.96   39.96
   0   4   2  631.98   40.16
   0  -4  -2  641.38   40.15
   0   4   2  586.42   39.95
   0  -4  -2  617.09   40.52
   0   4   2  660.41   40.57
   0  -4  -2  639.54   40.69
   0   4   2  614.36   40.65
   0  -4  -2  673.23   40.60
   0  -4  -2  627.79   40.77
   0   4   3   17.08    3.57
   0   4   3   31.54    3.69
   0  -4  -3   28.75    3.73
   0  -4  -3   30.96    3.31
   0  -4  -3   22.73    3.64
   0  -4  -3   23.17    2.74
   0  -4  -3   26.40    2.86
   0  -4  -3   27.92    3.01
   0   4   3   30.65    2.84
   0   4   3   29.61    2.60
   0  -4  -3   26.76    2.72
   0   4   3   25.05    2.04
   0  -4  -3   22.83    2.21
   0   4   3   26.03    2.84
   0  -4  -3   28.26    3.24
   0  -4  -3   21.92    2.94
   0   4   3   25.22    2.27
   0   4   3   25.18    2.76
   0   4   3   25.72    3.09
   0   4   3   28.98    3.17
   0  -4  -3   36.20    3.22
   0  -4  -3   29.66    2.99
   0  -4  -3   25.98    3.09
   0  -4  -3   25.93    3.04
   0  -4  -3   23.01    3.20
   0   4   3   32.11    3.38
   0  -4  -3   22.97    2.93
   0   4   3   25.48    2.98
   0   4   3   26.20    2.85
   0  -4  -3   23.32    2.90
   0  -4  -3   25.47    2.87
   0   4   3   27.16    2.94
   0   4   3   24.09    2.56
   0   4   3   24.90    2.20
   0   4   3   27.52    2.68
   0  -4  -3   24.47    3.14
   0   4   3   30.47    3.18
   0  -4  -3   29.38    2.97
   0   4   3   26.70    3.04
   0   4   4    5.04    2.93
   0  -4  -4    4.30    2.55
   0  -4  -4    8.01    2.77
   0   4   4    9.41    2.86
   0   4   4    6.55    1.77
   0   4   4    5.40    1.56
   0  -4  -4    6.25    1.53
   0  -4  -4    5.97    1.49
   0  -4  -4    4.90    1.51
   0  -4  -4    6.36    0.98
   0  -4  -4    5.04    2.17
   0   4   4    7.44    1.90
   0  -4  -4    3.61    1.88
   0   4   4    5.98    1.07
   0   4   4    5.91    1.64
   0  -4  -4    7.00    1.87
   0   4   4    5.32    1.80
   0  -4  -4    6.99    1.90
   0   4   4    6.48    2.09
   0   4   4    8.77    2.10
   0  -4  -4    4.98    2.07
   0  -4  -4    5.57    2.09
   0  -4  -4    6.48    2.17
   0  -4  -4    8.09    2.02
   0   4   4    8.77    1.80
   0  -4  -4    4.67    1.87
   0   4   4    7.53    2.12
   0  -4  -4    3.78    2.00
   0   4   4    5.97    1.77
   0   4   4    6.57    1.40
   0   4   4    6.84    2.04
   0   4   4    4.50    1.97
   0   4   4    6.35    2.13
   0   4   4    5.43    1.71
   0  -4  -4    6.78    1.86
   0  -4  -4    7.44    2.10
   0   4   5  835.90   53.15
   0   4   5  968.73   52.84
   0  -4  -5  833.48   52.69
   0  -4  -5  810.27   52.37
   0  -4  -5  856.93   52.45
   0   4   5  761.60   51.30
   0   4   5  823.32   51.35
   0  -4  -5  827.18   51.44
   0  -4  -5  903.41   51.58
   0  -4  -5  767.98   50.14
   0   4   5  896.38   51.64
   0  -4  -5  824.64   51.81
   0  -4  -5  826.47   51.05
   0   4   5  879.44   50.37
   0  -4  -5  812.65   51.17
   0   4   5  773.63   51.53
   0   4   5  762.94   51.45
   0  -4  -5  877.39   51.30
   0  -4  -5  869.11   50.68
   0   4   5  837.14   51.76
   0  -4  -5  803.58   51.32
   0  -4  -5  853.32   51.53
   0  -4  -5  794.16   51.65
   0   4   5  911.08   51.82
   0   4   5  775.40   51.19
   0   4   5  741.46   51.23
   0  -4  -5  848.20   51.31
   0  -4  -5  802.02   51.52
   0   4   5  747.85   51.15
   0   4   5  741.36   50.70
   0   4   5  913.19   51.62
   0   4   5  914.33   51.60
   0   4   5  794.78   51.17
   0  -4  -5  882.96   51.06
   0  -4  -5  819.05   51.68
   0  -4  -6  287.56   18.40
   0   4   6  255.30   18.17
   0   4   6  282.31   18.37
   0  -4  -6  274.02   18.67
   0   4   6  273.84   18.00
   0   4   6  280.78   18.39
   0   4   6  287.96   18.47
   0  -4  -6  290.47   17.79
   0  -4  -6  265.06   18.75
   0   4   6  281.57   17.12
   0  -4  -6  277.06   17.86
   0   4   6  297.12   18.61
   0   4   6  239.35   18.23
   0   4   6  257.87   18.44
   0   4   6  260.40   18.60
   0  -4  -6  284.45   17.67
   0  -4  -6  256.56   17.96
   0  -4  -6  311.96   18.31
   0  -4  -6  305.34   18.18
   0   4   6  309.48   18.80
   0  -4  -6  266.03   18.33
   0  -4  -6  271.50   18.34
   0  -4  -6  260.31   18.68
   0  -4  -6  294.41   18.43
   0   4   6  231.46   18.11
   0   4   6  248.99   18.28
   0   4   6  248.11   18.23
   0   4   6  241.90   17.72
   0  -4  -6  270.44   18.90
   0  -4  -6  276.38   19.44
   0   4   6  315.08   19.97
   0  -4  -6  281.20   19.77
   0  -4  -6  266.01   19.35
   0   4   6  287.86   20.32
   0  -4  -7    1.78    1.94
   0   4   7    7.46    1.94
   0  -4  -7    5.38    1.84
   0   4   7    2.54    1.71
   0   4   7    6.49    2.14
   0  -4  -7    4.76    1.65
   0   4   7    6.36    2.54
   0   4   7    5.42    2.47
   0   4   7    8.76    2.04
   0  -4  -7    1.51    2.44
   0  -4  -7    1.91    1.99
   0   4   7    8.02    2.36
   0   4   7    5.81    2.15
   0  -4  -7    3.57    2.26
   0  -4  -7    8.44    1.99
   0   4   7    5.44    2.10
   0  -4  -7    2.88    1.86
   0  -4  -7    4.46    2.07
   0  -4  -7    2.93    2.30
   0  -4  -7    2.34    2.86
   0   4   7    2.95    2.45
   0   4   7    7.96    2.82
   0   4   7    5.30    2.66
   0  -4  -7    5.70    2.53
   0  -4  -7    1.80    2.65
   0   4   7    7.66    2.17
   0   4   7    5.33    2.42
   0  -4  -7    6.73    2.71
   0   4   7    4.62    2.52
   0   4   7    6.99    2.44
   0  -4  -7    5.66    3.38
   0   4   7   13.42    3.99
   0  -4  -7    4.28    3.19
   0   4   7    8.60    4.07
   0  -4  -8  377.55   24.92
   0  -4  -8  370.74   24.77
   0  -4  -8  397.16   25.29
   0   4   8  391.32   24.90
   0   4   8  435.29   25.23
   0  -4  -8  427.98   24.04
   0  -4  -8  367.95   24.06
   0  -4  -8  399.85   24.31
   0  -4  -8  408.55   24.44
   0   4   8  350.58   24.80
   0   4   8  370.56   24.99
   0   4   8  371.99   25.27
   0  -4  -8  371.70   24.40
   0  -4  -8  426.20   24.68
   0  -4  -8  331.37   25.27
   0  -4  -8  355.71   25.43
   0   4   8  394.20   25.22
   0   4   8  352.56   25.03
   0  -4  -8  365.47   24.87
   0  -4  -8  361.51   25.44
   0   4   8  336.24   24.43
   0   4   8  335.02   24.91
   0   4   8  330.86   24.93
   0   4   8  435.14   27.25
   0  -4  -8  330.92   25.68
   0  -4  -8  375.31   26.20
   0   4   8  377.15   27.41
   0  -4  -9  311.90   20.78
   0  -4  -9  303.20   20.68
   0   4   9  339.71   21.01
   0  -4  -9  353.76   19.90
   0  -4  -9  313.80   21.22
   0  -4  -9  286.73   19.88
   0   4   9  296.31   21.29
   0   4   9  287.80   20.79
   0  -4  -9  326.46   20.46
   0  -4  -9  334.68   20.39
   0  -4  -9  324.70   20.42
   0  -4  -9  359.05   20.72
   0   4   9  283.88   20.87
   0  -4  -9  308.67   21.67
   0   4   9  259.51   20.47
   0   4   9  284.03   21.13
   0   4   9  287.83   21.20
   0   4   9  267.56   21.05
   0  -4  -9  287.89   21.43
   0   4   9  380.81   23.93
   0   4   9  324.30   24.03
   0   4   9  304.38   23.50
   0  -4  -9  282.52   21.92
   0  -4 -10  737.86   50.52
   0   4  10  924.53   52.54
   0   4  10  776.31   52.26
   0   4  10  801.64   52.59
   0  -4 -10  792.30   48.99
   0  -4 -10  782.27   48.90
   0  -4 -10  788.13   47.25
   0  -4 -10  805.75   48.82
   0  -4 -10  762.30   47.91
   0   4  10  743.90   49.60
   0  -4 -10  817.42   48.64
   0   4  10  722.70   48.93
   0  -4 -10  876.83   48.54
   0   4  10  706.18   49.06
   0  -4 -10  772.41   48.45
   0  -4 -10  767.11   49.93
   0   4  10  674.13   49.34
   0  -4 -10  796.74   49.94
   0   4  10  704.63   49.47
   0   4  10  678.38   48.83
   0   4  10  680.33   49.35
   0   4  10  844.47   49.14
   0  -4 -10  815.67   49.51
   0   4  11  333.77   22.04
   0   4  11  272.30   21.62
   0  -4 -11  258.76   19.97
   0  -4 -11  266.57   17.95
   0  -4 -11  271.87   18.09
   0  -4 -11  291.75   18.28
   0  -4 -11  237.83   16.24
   0  -4 -11  255.83   16.87
   0   4  11  243.57   18.28
   0  -4 -11  299.61   17.56
   0   4  11  262.38   18.80
   0  -4 -11  287.24   17.99
   0   4  11  251.47   18.10
   0  -4 -11  265.22   17.53
   0  -4 -11  267.21   19.20
   0   4  11  247.60   18.87
   0   4  11  234.44   18.76
   0  -4 -11  262.03   18.96
   0   4  11  246.66   18.87
   0   4  11  240.84   18.16
   0  -4 -11  295.12   18.77
   0   4  12  226.73   17.52
   0   4  12  191.98   17.33
   0  -4 -12  210.46   16.00
   0  -4 -12  207.73   13.67
   0  -4 -12  210.73   13.84
   0  -4 -12  206.20   13.99
   0  -4 -12  146.87   11.61
   0  -4 -12  186.26   12.20
   0   4  12  187.26   11.79
   0  -4 -12  185.72   14.87
   0   4  12  175.47   13.60
   0  -4 -12  233.49   13.16
   0   4  12  190.79   14.08
   0  -4 -12  207.69   13.17
   0   4  12  199.31   14.64
   0  -4 -12  179.29   14.67
   0   4  12  170.08   13.88
   0   4  12  165.69   14.42
   0  -4 -12  208.83   14.96
   0   4  12  185.50   14.77
   0   4  12  198.04   14.89
   0  -4 -12  213.46   14.37
   0   4  13 1212.74   56.95
   0   4  13  972.61   55.85
   0  -4 -13  934.83   53.58
   0  -4 -13 1076.03   51.66
   0  -4 -13 1030.57   50.68
   0  -4 -13 1032.08   50.89
   0  -4 -13  545.66   47.89
   0  -4 -13  978.88   50.95
   0   4  13  814.64   48.24
   0  -4 -13  966.50   52.50
   0  -4 -13  852.41   49.95
   0   4  13  834.44   50.84
   0   4  13  906.66   50.64
   0   4  13  894.16   51.69
   0  -4 -13  992.89   52.38
   0   4  13  839.75   51.71
   0   4  13  841.04   51.77
   0   4  13  847.16   51.80
   0   4  13  867.59   51.87
   0  -4 -13  919.21   51.88
   0   4  13  828.52   50.91
   0  -4 -13 1018.48   51.37
   0  -4 -14  300.80   19.70
   0  -4 -14  317.22   20.05
   0  -4 -14  355.21   20.95
   0  -4 -14  298.12   20.31
   0  -4 -14  247.02   19.20
   0  -4 -14  320.82   21.78
   0   4  14  276.64   19.87
   0   4  14  274.82   20.23
   0   4  14  259.53   20.69
   0  -4 -14  290.94   21.18
   0   4  14  296.82   21.48
   0   4  14  248.74   20.92
   0   4  14  254.63   21.03
   0   4  14  257.90   21.05
   0  -4 -14  282.61   20.94
   0   4  14  247.11   20.23
   0   4  14  313.38   24.82
   0   4  14  330.93   24.68
   0  -4 -14  305.64   22.72
   0  -4 -15  175.95   12.17
   0  -4 -15  163.65   11.15
   0  -4 -15  146.89   11.06
   0  -4 -15  139.19   11.63
   0  -4 -15  150.71   12.24
   0  -4 -15  147.12   12.84
   0  -4 -15  126.06   10.42
   0   4  15  116.31   11.66
   0   4  15  122.46   11.20
   0  -4 -15  126.01   14.20
   0  -4 -15  138.94   12.29
   0   4  15  130.16   12.51
   0   4  15  123.12   12.32
   0  -4 -15  138.24   12.03
   0   4  15  113.02   11.41
   0   4  15  115.56   12.21
   0   4  15  122.69   12.35
   0  -4 -15  145.79   13.76
   0   4  15  146.07   15.53
   0   4  15  139.40   15.30
   0  -4 -16  387.93   24.41
   0  -4 -16  425.29   24.33
   0  -4 -16  384.99   25.74
   0  -4 -16  378.32   25.08
   0  -4 -16  305.36   23.50
   0   4  16  337.40   25.54
   0  -4 -16  332.31   28.29
   0   4  16  321.73   24.68
   0   4  16  345.40   26.11
   0  -4 -16  366.92   25.90
   0   4  16  328.87   25.93
   0   4  16  315.19   25.89
   0   4  16  305.48   24.92
   0  -4 -16  375.31   25.64
   0   4  16  344.57   26.06
   0   4  16  443.90   30.65
   0   4  16  376.74   29.89
   0  -4 -16  360.09   27.41
   0  -4 -17   10.68    3.18
   0  -4 -17    6.07    3.00
   0  -4 -17   12.72    3.43
   0  -4 -17    6.87    4.74
   0  -4 -17   17.05    5.76
   0  -4 -17    5.61    2.54
   0  -4 -17    7.81    6.06
   0   4  17    9.61    4.20
   0   4  17    5.09    3.18
   0  -4 -17   11.20    5.06
   0   4  17    4.83    4.99
   0   4  17    9.84    5.12
   0  -4 -17   14.33    4.32
   0   4  17    4.53    4.64
   0   4  17    7.75    5.10
   0   4  17   22.20    6.06
   0  -4 -17   14.90    6.00
   0   4  17    5.96    8.00
   0   4  17    7.37    6.37
   0  -4 -18  145.42   11.54
   0  -4 -18  165.89   11.37
   0  -4 -18  141.44   11.00
   0  -4 -18  156.35   13.52
   0  -4 -18  131.00   12.45
   0  -4 -18  121.34   10.50
   0   4  18  115.55   11.64
   0  -4 -18  132.73   15.49
   0   4  18  119.31   12.46
   0   4  18  149.87   13.81
   0  -4 -18  148.19   13.17
   0   4  18  122.34   12.47
   0  -4 -18  153.68   12.89
   0   4  18  134.19   13.72
   0   4  18  123.43   13.42
   0   4  18  137.25   13.73
   0   4  18  135.63   16.43
   0  -4 -18  125.42   14.18
   0   4  18  189.40   18.35
   0  -4 -19   42.99    8.66
   0   4  19   75.89   12.56
   0   4  19   54.12   11.31
   0  -4 -19   67.73    8.80
   0  -4 -19   60.85    7.88
   0  -4 -19   45.56    7.87
   0   4  19   38.37    6.43
   0   4  19   43.10    7.40
   0  -4 -19   55.44   10.07
   0  -4 -19   62.88    6.68
   0  -4 -19   63.63    6.29
   0  -4 -19   64.83    6.47
   0   4  19   50.17    8.47
   0  -4 -19   61.21    8.09
   0   4  19   53.21    8.65
   0  -4 -19   54.61    7.37
   0   4  19   47.85    7.70
   0   4  19   59.41    9.12
   0   4  19   55.01    8.89
   0  -4 -19   63.66    7.51
   0  -4 -20    8.99    6.11
   0   4  20   18.17    9.01
   0   4  20   -4.24    7.88
   0  -4 -20   12.12    6.18
   0  -4 -20   19.83    5.68
   0   4  20   11.08    4.63
   0   4  20   10.09    4.07
   0  -4 -20   15.29    7.12
   0  -4 -20    8.26    3.34
   0  -4 -20    6.00    3.32
   0  -4 -20    9.01    3.43
   0  -4 -20   12.07    5.05
   0   4  20    9.74    6.38
   0   4  20    2.51    5.41
   0   4  20   15.87    6.42
   0  -4 -20    9.39    4.40
   0   4  20   11.33    5.42
   0   4  20    6.54    6.42
   0  -4 -20   11.88    4.34
   0  -4 -21  162.29   13.11
   0  -4 -21  159.04   12.39
   0  -4 -21  200.01   13.01
   0  -4 -21  159.91   14.93
   0  -4 -21  161.43   15.31
   0  -4 -21  136.82   15.29
   0  -4 -21  156.17   17.75
   0   4  21  156.05   14.92
   0  -4 -21  157.20   14.66
   0   4  21  141.26   15.37
   0   4  21  142.48   15.57
   0   4  21  156.66   15.99
   0   4  21  127.18   14.28
   0   4  21  151.02   15.61
   0   4  21  189.19   19.93
   0  -4 -21  169.65   16.77
   0   4  21  204.06   20.87
   0   5 -22   17.10    7.08
   0   5 -22   36.93    8.83
   0   5 -22   35.98    8.96
   0   5 -22   30.37    8.90
   0  -5  22   31.11    7.43
   0   5 -22   30.68    7.55
   0  -5  22   16.33    7.77
   0  -5  22   24.22    8.52
   0  -5  22   25.45    8.00
   0  -5  22   21.78    8.39
   0  -5  22   30.81    8.50
   0  -5  22   35.16   10.54
   0   5 -22   39.93   10.84
   0  -5  22   34.58    8.84
   0  -5  22   54.57   11.82
   0   5 -21   68.85    9.53
   0   5 -21   55.80    9.97
   0   5 -21   67.36   10.64
   0   5 -21   65.09    9.91
   0   5 -21   52.71   10.08
   0   5 -21   63.56    9.72
   0  -5  21   77.16   11.38
   0  -5  21   74.60    9.13
   0  -5  21   66.20   10.21
   0  -5  21   49.62   10.07
   0  -5  21   64.26   10.69
   0  -5  21   92.43   11.78
   0  -5  21  106.34   13.57
   0  -5  21   88.37   12.85
   0  -5  21   68.50   11.03
   0   5 -21   62.99   12.07
   0   5 -20    9.46    6.47
   0   5 -20   -0.89    5.06
   0   5 -20    5.06    5.78
   0   5 -20    2.91    5.25
   0   5 -20    8.19    6.42
   0  -5  20   14.82    6.63
   0   5 -20    4.38    4.53
   0  -5  20   -1.56    8.02
   0   5 -20    8.51    3.50
   0   5 -20    7.61    4.90
   0  -5  20   -0.59    5.70
   0  -5  20    3.68    5.96
   0  -5  20    6.03    6.25
   0  -5  20    5.07    5.72
   0  -5  20    8.48    6.30
   0  -5  20    4.61    7.42
   0  -5  20    1.01    6.00
   0  -5  20    6.88    7.07
   0   5 -20   14.15    7.35
   0   5 -19   10.14    5.55
   0   5 -19    7.06    5.45
   0   5 -19    0.68    5.78
   0   5 -19    3.53    5.04
   0   5 -19   12.05    6.41
   0  -5  19   10.70    5.83
   0   5 -19    4.17    4.32
   0   5 -19    3.23    3.15
   0   5 -19    9.81    4.75
   0  -5  19    1.88    2.66
   0  -5  19    3.32    4.54
   0  -5  19    5.52    5.41
   0  -5  19   10.39    6.26
   0  -5  19    2.39    5.64
   0  -5  19   -2.47    6.70
   0  -5  19    8.67    6.83
   0  -5  19    3.83    5.77
   0  -5  19   -2.18    6.73
   0   5 -19    7.85    6.34
   0   5 -18    1.93    5.14
   0   5 -18    7.95    4.55
   0   5 -18    3.58    5.73
   0   5 -18    7.34    5.58
   0   5 -18    3.40    5.10
   0   5 -18    0.79    4.36
   0  -5  18    3.87    5.57
   0   5 -18    5.90    3.71
   0   5 -18    5.04    3.23
   0   5 -18    8.60    4.57
   0  -5  18    4.63    4.67
   0  -5  18    5.20    5.50
   0  -5  18    2.25    5.30
   0  -5  18    3.00    5.49
   0  -5  18    7.77    5.59
   0  -5  18    3.08    5.89
   0   5 -18    4.25    6.01
   0  -5  18   12.48    5.85
   0  -5  18   -0.61    4.18
   0  -5  18    4.00    6.43
   0   5 -17  258.05   20.00
   0   5 -17  216.85   19.83
   0   5 -17  233.95   19.91
   0   5 -17  209.67   19.12
   0   5 -17  261.81   19.66
   0  -5  17  263.78   20.57
   0   5 -17  268.12   20.61
   0   5 -17  258.03   19.47
   0   5 -17  250.89   17.73
   0  -5  17  249.21   18.62
   0  -5  17  232.20   19.84
   0  -5  17  266.46   20.45
   0  -5  17  265.77   19.71
   0  -5  17  250.67   20.53
   0  -5  17  227.76   20.45
   0  -5  17  233.08   21.21
   0  -5  17  234.48   19.03
   0   5 -17  271.11   22.43
   0  -5  17  278.09   22.26
   0   5 -16   16.54    5.66
   0   5 -16   27.10    6.00
   0   5 -16   20.92    5.23
   0   5 -16   16.84    5.34
   0   5 -16   21.90    5.18
   0  -5  16   19.58    5.73
   0   5 -16   23.92    4.93
   0   5 -16   19.05    4.77
   0   5 -16   18.40    3.67
   0   5 -16   16.07    2.93
   0  -5  16   13.14    4.38
   0   5 -16   13.86    2.03
   0  -5  16   14.38    5.84
   0  -5  16   18.45    5.63
   0  -5  16   31.23    6.55
   0  -5  16   20.22    5.64
   0  -5  16   19.31    6.54
   0  -5  16   20.03    5.76
   0   5 -16   17.05    6.36
   0  -5  16   16.11    4.83
   0   5 -16   13.32    2.07
   0  -5  16   23.56    7.08
   0  -5  15   77.00    6.48
   0   5 -15   94.23    9.46
   0   5 -15   86.03    9.15
   0   5 -15   73.34    9.31
   0   5 -15   71.96    8.76
   0   5 -15  101.42    9.26
   0  -5  15   85.84    9.46
   0   5 -15   92.99    9.54
   0   5 -15   98.49    8.81
   0   5 -15   82.02    7.10
   0  -5  15   71.10    9.28
   0   5 -15   61.86    5.41
   0   5 -15   79.01    6.25
   0  -5  15   70.44    7.74
   0  -5  15   95.82    9.80
   0  -5  15   76.48    8.77
   0  -5  15   91.56    9.43
   0  -5  15   91.95    9.54
   0  -5  15   89.72   10.51
   0  -5  15   87.76   10.61
   0  -5  15   67.24    9.16
   0   5 -15  100.23   11.22
   0   5 -15   82.71    5.66
   0  -5  15   68.63    8.04
   0  -5  14   -0.42    1.48
   0   5 -14    1.96    4.70
   0   5 -14    3.09    4.05
   0   5 -14    0.57    4.76
   0   5 -14    4.23    3.55
   0   5 -14   -1.13    4.17
   0  -5  14    2.34    2.32
   0   5 -14    3.74    3.52
   0  -5  14   -0.58    4.19
   0   5 -14    1.69    3.19
   0  -5  14    0.88    0.92
   0   5 -14   -0.54    2.00
   0  -5  14    2.22    5.13
   0  -5  14    3.08    4.63
   0   5 -14    2.64    3.03
   0  -5  14    0.52    0.75
   0   5 -14    1.70    1.06
   0  -5  14    2.33    2.88
   0  -5  14    1.46    2.13
   0   5 -14    2.15    1.78
   0  -5  14    1.45    2.83
   0  -5  14    0.60    3.91
   0  -5  14    2.36    4.16
   0  -5  14    4.45    4.10
   0  -5  14   -1.67    4.46
   0   5 -14    0.74    2.09
   0  -5  14   -0.46    3.28
   0  -5  14    3.68    4.32
   0   5 -14    3.17    1.33
   0  -5  14    1.47    4.53
   0   5 -14    5.79    4.86
   0  -5  14   -3.25    4.09
   0  -5  13    5.97    1.73
   0   5 -13    6.15    4.51
   0   5 -13   10.66    4.78
   0   5 -13    5.90    3.57
   0   5 -13    5.60    3.27
   0   5 -13    7.18    4.09
   0  -5  13    5.83    3.92
   0  -5  13    7.27    2.78
   0   5 -13    4.08    3.57
   0   5 -13    8.10    3.45
   0  -5  13    5.79    2.92
   0  -5  13    4.15    4.74
   0  -5  13    5.32    1.23
   0   5 -13    9.50    3.12
   0  -5  13    5.10    1.00
   0   5 -13    7.03    2.17
   0  -5  13    2.39    4.60
   0  -5  13    3.63    2.78
   0  -5  13    6.51    3.16
   0   5 -13    5.08    1.79
   0  -5  13    7.05    2.23
   0   5 -13    5.79    1.05
   0  -5  13    5.67    2.17
   0  -5  13    7.16    4.14
   0  -5  13    7.64    3.91
   0  -5  13    8.58    4.10
   0  -5  13    2.55    3.47
   0  -5  13    6.84    2.46
   0  -5  13    1.35    4.27
   0   5 -13    9.53    2.34
   0  -5  13    6.28    3.27
   0  -5  13    7.75    3.93
   0   5 -13    9.43    1.46
   0  -5  13    1.35    4.45
   0  -5  12   99.60    8.53
   0   5 -12  105.79    7.33
   0  -5  12  115.90   10.33
   0   5 -12  106.19    6.44
   0  -5  12   95.03    9.31
   0  -5  12  107.70    7.81
   0  -5  12   98.00    6.86
   0   5 -12  101.17    9.22
   0   5 -12  105.53    9.50
   0   5 -12   93.44    9.69
   0   5 -12   77.39    8.81
   0   5 -12   97.56    9.35
   0   5 -12  104.00    9.48
   0  -5  12  105.05    9.35
   0  -5  12  107.07    7.75
   0   5 -12  104.13    9.31
   0  -5  12  100.60    7.75
   0  -5  12  103.25    9.72
   0   5 -12  108.55    7.44
   0   5 -12   79.36    6.26
   0  -5  12   88.26    6.38
   0  -5  12  100.06    9.34
   0   5 -12  110.71    7.39
   0  -5  12  107.35    7.68
   0  -5  12   94.91    7.09
   0  -5  12  102.31    7.21
   0   5 -12   71.46    5.89
   0  -5  12  100.92    8.02
   0   5 -12  101.58    6.76
   0  -5  12  102.44    9.24
   0  -5  12  109.87    9.83
   0  -5  12   93.73    7.40
   0  -5  12  111.00    9.40
   0  -5  12   99.42    8.79
   0  -5  12  106.93    7.04
   0  -5  11  109.08    9.81
   0  -5  11   88.74    7.61
   0   5 -11  127.80    8.05
   0  -5  11  118.04   10.53
   0  -5  11  101.26    8.79
   0   5 -11  107.37    7.06
   0  -5  11  108.15    8.17
   0  -5  11  106.18    7.44
   0   5 -11  100.05    9.54
   0   5 -11   99.21    9.57
   0   5 -11  114.75   10.19
   0   5 -11  111.77    9.94
   0   5 -11  106.64   10.41
   0  -5  11  108.92    8.34
   0   5 -11  110.70   10.07
   0   5 -11  124.95   10.15
   0  -5  11  107.91    9.65
   0  -5  11   96.36    7.14
   0  -5  11  106.24   10.03
   0  -5  11  111.76    9.79
   0   5 -11   93.74    7.09
   0   5 -11   99.25    7.72
   0   5 -11  109.59    7.83
   0   5 -11  111.18    7.36
   0  -5  11  103.72    8.34
   0  -5  11   98.65    7.57
   0  -5  11  106.64    8.05
   0  -5  11   97.29    7.64
   0  -5  11  131.97    9.99
   0  -5  11  106.39    9.81
   0  -5  11  101.44    7.98
   0  -5  11  115.92    9.22
   0  -5  11  100.56    9.36
   0  -5  11  119.21    7.79
   0  -5  11  118.07    7.94
   0  -5  10  293.94   19.52
   0   5 -10  291.82   17.06
   0  -5  10  236.19   16.74
   0   5 -10  273.90   16.28
   0  -5  10  268.34   17.89
   0  -5  10  245.04   18.54
   0  -5  10  271.76   16.53
   0   5 -10  271.57   19.45
   0   5 -10  261.54   18.86
   0   5 -10  230.49   18.61
   0   5 -10  265.49   19.05
   0   5 -10  307.24   19.42
   0  -5  10  279.75   18.76
   0  -5  10  272.99   17.53
   0   5 -10  287.15   19.35
   0  -5  10  258.89   16.48
   0  -5  10  291.98   18.89
   0   5 -10  277.59   16.85
   0  -5  10  241.64   16.22
   0  -5  10  253.77   18.81
   0   5 -10  244.73   16.41
   0  -5  10  271.00   17.11
   0  -5  10  265.91   16.80
   0   5 -10  251.67   16.40
   0  -5  10  264.24   16.67
   0   5 -10  289.70   16.95
   0  -5  10  259.49   17.29
   0  -5  10  283.11   18.12
   0  -5  10  286.21   18.66
   0  -5  10  252.78   17.02
   0  -5  10  290.35   19.11
   0  -5  10  205.32   15.95
   0  -5  10  266.40   18.50
   0  -5  10  279.29   17.28
   0  -5  10  307.54   17.10
   0  -5   9 1340.09   75.20
   0  -5   9 1170.56   73.57
   0  -5   9 1070.97   72.64
   0  -5   9 1238.24   74.54
   0   5  -9 1170.21   72.28
   0  -5   9 1210.17   72.41
   0   5  -9 1143.64   75.02
   0  -5   9 1230.52   74.58
   0   5  -9 1157.68   74.71
   0   5  -9 1107.79   74.63
   0  -5   9 1250.90   74.68
   0  -5   9 1270.73   74.42
   0   5  -9 1235.94   75.03
   0  -5   9 1234.30   73.52
   0   5  -9 1189.79   74.94
   0   5  -9 1252.28   72.70
   0  -5   9 1110.78   72.32
   0  -5   9 1181.79   74.25
   0   5  -9 1049.92   72.47
   0  -5   9 1297.72   72.17
   0  -5   9 1182.15   72.58
   0  -5   9 1168.78   74.51
   0  -5   9 1204.25   72.93
   0  -5   9 1171.51   72.71
   0  -5   9 1134.77   73.02
   0  -5   9 1130.00   72.48
   0   5  -9 1230.91   72.74
   0  -5   9 1211.28   74.17
   0  -5   9 1186.99   72.21
   0  -5   9 1176.83   73.65
   0  -5   9 1224.55   74.20
   0  -5   9 1130.05   72.91
   0  -5   9 1207.71   74.54
   0  -5   9 1312.05   73.13
   0   5  -9 1193.29   73.55
   0  -5   8   84.17    7.81
   0  -5   8   79.57    6.01
   0  -5   8   88.44    6.81
   0  -5   8   93.49    7.52
   0  -5   8   87.70    8.48
   0  -5   8   89.66    5.74
   0  -5   8   71.02    5.46
   0   5  -8   88.76    8.26
   0  -5   8   94.56    7.49
   0  -5   8   89.72    7.61
   0  -5   8   81.94    6.57
   0   5  -8   89.74    8.11
   0  -5   8   84.35    7.31
   0  -5   8  107.15    8.30
   0  -5   8   87.61    6.64
   0   5  -8   78.35    7.73
   0  -5   8   90.14    7.56
   0   5  -8   97.61    8.44
   0  -5   8   94.51    7.87
   0  -5   8   83.49    7.22
   0   5  -8   96.50    8.13
   0  -5   8   85.21    7.47
   0  -5   8   88.74    7.79
   0  -5   8   82.75    7.21
   0  -5   8   91.00    7.47
   0  -5   8   94.06    7.15
   0  -5   8   88.11    6.61
   0  -5   8   83.26    6.82
   0  -5   8   85.05    5.77
   0  -5   8   69.74    6.57
   0   5  -8   81.43    6.06
   0  -5   8   90.07    6.16
   0  -5   8   93.68    8.05
   0  -5   8   89.88    5.93
   0  -5   8   79.80    6.23
   0  -5   8   88.64    7.68
   0  -5   8   80.12    5.84
   0  -5   8   78.56    6.31
   0  -5   8   80.93    7.65
   0  -5   8   87.60    6.33
   0  -5   8   86.31    7.00
   0  -5   8   95.75    7.49
   0  -5   8   96.10    7.51
   0  -5   8   97.19    5.80
   0  -5   8   81.58    6.57
   0  -5   8   93.56    6.65
   0   5  -8   85.34    7.01
   0  -5   7 2640.60  138.75
   0  -5   7 2451.32  139.29
   0  -5   7 2220.10  136.75
   0  -5   7 2426.21  138.17
   0  -5   7 2232.28  137.32
   0  -5   7 2491.96  138.11
   0  -5   7 2244.99  136.38
   0  -5   7 2465.87  136.48
   0  -5   7 2441.52  138.74
   0   5  -7 2094.68  137.90
   0   5  -7 2092.69  138.50
   0  -5   7 2245.66  137.91
   0   5  -7 2126.13  138.59
   0  -5   7 2316.35  138.61
   0   5  -7 2287.63  139.01
   0  -5   7 2249.71  137.76
   0  -5   7 2109.67  137.29
   0   5  -7 2141.25  138.77
   0  -5   7 2270.60  138.45
   0  -5   7 2316.34  138.19
   0  -5   7 2576.51  138.48
   0  -5   7 2297.53  137.73
   0  -5   7 2126.85  137.26
   0  -5   7 2331.52  137.99
   0  -5   7 2431.97  138.68
   0  -5   7 2148.59  137.90
   0  -5   7 2162.64  137.56
   0  -5   7 2339.35  138.42
   0   5  -7 1960.72  136.85
   0  -5   7 2241.60  138.32
   0  -5   7 2392.66  136.80
   0  -5   7 1928.18  137.21
   0  -5   7 2321.77  136.76
   0  -5   7 2147.51  137.05
   0  -5   7 2325.60  137.04
   0  -5   7 2258.32  138.11
   0  -5   7 2139.04  136.54
   0  -5   7 2101.42  136.86
   0  -5   7 2317.92  136.29
   0  -5   7 2319.23  137.84
   0  -5   7 2362.60  137.03
   0  -5   7 2269.03  137.81
   0  -5   7 2191.89  137.37
   0  -5   7 2259.45  138.22
   0  -5   7 2302.89  136.29
   0   5  -7 2158.36  137.77
   0  -5   7 2308.50  136.29
   0  -5   7 2386.90  137.48
   0  -5   7 2009.37  136.43
   0  -5   7 2039.83  137.13
   0  -5   6    1.44    0.95
   0  -5   6    2.29    1.77
   0  -5   6    4.36    2.74
   0  -5   6    1.81    1.37
   0  -5   6    4.03    2.07
   0  -5   6    1.91    0.62
   0  -5   6    2.22    0.86
   0  -5   6    1.97    0.61
   0  -5   6    3.74    2.17
   0   5  -6    3.79    2.94
   0  -5   6    1.33    1.75
   0  -5   6    1.93    1.78
   0  -5   6    0.86    1.98
   0  -5   6    1.97    2.45
   0   5  -6    8.96    2.90
   0   5  -6    1.40    2.36
   0  -5   6    1.59    2.58
   0   5  -6    5.45    2.37
   0  -5   6    2.80    1.34
   0   5  -6    2.69    2.76
   0  -5   6    0.61    1.74
   0  -5   6    1.07    1.98
   0  -5   6    1.35    2.31
   0  -5   6    0.63    1.96
   0  -5   6    2.29    1.83
   0  -5   6    2.46    1.48
   0  -5   6    1.37    2.69
   0   5  -6    3.10    1.50
   0  -5   6    2.71    1.25
   0  -5   6    2.33    1.19
   0   5  -6    2.37    1.36
   0  -5   6    0.43    1.05
   0  -5   6    0.53    1.05
   0  -5   6    1.06    1.10
   0  -5   6    1.86    1.49
   0  -5   6    0.99    2.39
   0  -5   6    1.55    0.79
   0  -5   6    0.38    1.11
   0  -5   6    2.69    0.93
   0  -5   6    1.19    1.85
   0  -5   6    0.25    2.40
   0  -5   6    1.52    1.62
   0  -5   6    2.39    1.98
   0  -5   6    2.44    1.33
   0  -5   6    0.77    1.64
   0  -5   6    1.64    0.80
   0  -5   6    2.91    0.83
   0  -5   6    1.01    1.54
   0   5  -6    6.35    2.22
   0  -5   5  310.72   18.32
   0  -5   5  287.73   19.21
   0  -5   5  322.61   18.71
   0  -5   5  310.79   20.10
   0  -5   5  336.35   19.28
   0  -5   5  281.55   18.14
   0  -5   5  265.96   18.10
   0  -5   5  278.72   18.09
   0  -5   5  309.33   18.17
   0  -5   5  291.35   19.23
   0  -5   5  323.04   19.73
   0   5  -5  266.38   19.24
   0   5  -5  256.45   19.13
   0   5  -5  263.92   19.77
   0  -5   5  285.81   19.41
   0   5  -5  311.31   20.33
   0  -5   5  300.54   19.85
   0  -5   5  289.12   19.10
   0   5  -5  259.04   19.74
   0  -5   5  284.29   19.58
   0  -5   5  324.04   19.86
   0   5  -5  298.68   20.05
   0   5  -5  305.65   19.62
   0  -5   5  278.64   18.95
   0   5  -5  322.21   19.23
   0  -5   5  279.10   18.83
   0  -5   5  288.72   19.27
   0  -5   5  270.65   18.73
   0  -5   5  308.90   19.86
   0  -5   5  311.80   19.84
   0   5  -5  258.78   18.57
   0  -5   5  297.33   18.47
   0  -5   5  311.08   18.61
   0  -5   5  293.89   19.27
   0  -5   5  288.48   18.72
   0   5  -5  285.46   18.87
   0  -5   5  285.31   19.41
   0   5  -5  302.10   18.84
   0  -5   5  298.74   18.60
   0  -5   5  285.68   18.66
   0  -5   5  293.17   18.27
   0  -5   5  299.38   18.07
   0  -5   5  281.74   18.13
   0  -5   5  281.53   18.73
   0  -5   5  290.90   18.47
   0  -5   5  306.55   18.84
   0  -5   5  290.19   19.20
   0   5  -5  289.69   19.39
   0  -5   5  304.40   19.12
   0  -5   5  278.95   18.52
   0  -5   4  184.91   13.18
   0  -5   4  185.17   12.76
   0  -5   4  216.23   14.01
   0  -5   4  206.40   12.53
   0  -5   4  200.44   12.49
   0  -5   4  191.10   12.41
   0  -5   4  188.43   12.44
   0  -5   4  181.69   12.24
   0  -5   4  201.11   12.40
   0  -5   4  197.30   13.80
   0   5  -4  217.03   14.43
   0   5  -4  170.07   13.78
   0  -5   4  194.08   13.16
   0   5  -4  201.80   14.06
   0   5  -4  184.27   13.31
   0  -5   4  201.04   13.30
   0  -5   4  191.11   13.63
   0  -5   4  199.29   13.78
   0   5  -4  177.57   13.23
   0  -5   4  205.12   14.05
   0   5  -4  211.59   13.11
   0  -5   4  207.08   13.88
   0  -5   4  188.57   13.76
   0   5  -4  195.89   13.63
   0   5  -4  211.70   13.12
   0  -5   4  188.89   12.74
   0  -5   4  198.71   13.48
   0  -5   4  193.84   12.76
   0  -5   4  200.12   13.83
   0   5  -4  210.83   13.29
   0  -5   4  202.54   12.90
   0   5  -4  170.59   13.02
   0  -5   4  209.85   13.02
   0  -5   4  201.55   12.92
   0   5  -4  197.94   13.13
   0  -5   4  204.88   12.75
   0   5  -4  209.99   12.90
   0   5  -4  178.41   12.83
   0  -5   4  181.09   12.33
   0  -5   4  178.14   12.62
   0  -5   4  217.23   12.25
   0  -5   4  202.51   12.66
   0  -5   4  204.08   12.67
   0  -5   4  170.26   12.57
   0  -5   4  188.12   12.39
   0  -5   4  197.82   13.11
   0  -5   4  204.70   13.36
   0   5  -4  185.62   12.78
   0  -5   4  193.40   12.64
   0   5  -4  182.74   13.52
   0  -5   3  835.94   44.46
   0  -5   3  625.47   43.51
   0  -5   3  665.61   43.24
   0  -5   3  696.92   43.11
   0  -5   3  674.65   42.98
   0  -5   3  703.18   43.12
   0  -5   3  709.31   42.98
   0  -5   3  682.61   42.74
   0   5  -3  747.76   44.53
   0  -5   3  711.64   44.26
   0   5  -3  669.86   43.63
   0  -5   3  696.63   44.19
   0   5  -3  649.59   44.11
   0   5  -3  708.46   44.56
   0  -5   3  744.72   44.24
   0  -5   3  699.47   44.16
   0  -5   3  736.70   43.64
   0   5  -3  733.96   43.55
   0  -5   3  739.14   43.60
   0   5  -3  736.03   43.51
   0  -5   3  739.72   44.46
   0  -5   3  723.96   44.20
   0   5  -3  718.17   43.48
   0   5  -3  740.14   44.17
   0  -5   3  722.57   44.35
   0   5  -3  740.10   43.74
   0  -5   3  717.05   42.97
   0  -5   3  696.28   43.89
   0  -5   3  672.26   43.02
   0   5  -3  669.87   43.67
   0  -5   3  746.92   43.52
   0  -5   3  734.74   43.56
   0  -5   3  735.97   43.31
   0   5  -3  712.49   43.74
   0   5  -3  623.67   43.34
   0   5  -3  741.59   43.52
   0  -5   3  753.94   43.50
   0  -5   3  677.84   43.19
   0  -5   3  676.62   42.87
   0  -5   3  687.25   43.08
   0  -5   3  692.67   42.81
   0  -5   3  688.05   43.30
   0  -5   3  696.24   42.64
   0  -5   3  675.60   42.80
   0  -5   3  641.65   43.27
   0  -5   3  693.26   43.06
   0   5  -3  693.76   43.23
   0  -5   3  645.08   43.58
   0  -5   3  750.72   43.90
   0  -5   2  934.94   56.32
   0  -5   2  870.79   56.19
   0   5  -2 1051.26   56.66
   0  -5   2  772.77   56.37
   0  -5   2  924.10   56.24
   0   5  -2  895.68   56.27
   0   5  -2  928.37   56.11
   0  -5   2  818.31   56.02
   0   5  -2  945.89   55.78
   0  -5   2  873.86   56.19
   0  -5   2  941.52   56.08
   0  -5   2  990.17   55.82
   0  -5   2  938.25   56.46
   0  -5   2 1005.95   57.36
   0  -5   2  947.92   57.11
   0   5  -2  963.37   56.47
   0  -5   2  943.99   57.13
   0  -5   2  898.74   57.18
   0  -5   2  937.57   56.49
   0   5  -2  845.68   56.88
   0   5  -2  929.80   56.44
   0  -5   2  864.73   56.26
   0  -5   2  950.99   56.97
   0   5  -2  913.18   57.31
   0  -5   2  980.73   57.25
   0   5  -2  892.09   55.79
   0  -5   2  908.76   56.86
   0  -5   2  946.32   57.24
   0   5  -2  987.80   56.67
   0  -5   2  848.48   56.23
   0   5  -2  896.66   56.01
   0  -5   2  930.96   56.93
   0  -5   2  941.13   55.72
   0  -5   2  930.72   55.95
   0   5  -2  910.76   56.65
   0   5  -2  958.71   56.44
   0  -5   2  852.90   56.34
   0   5  -2  933.76   57.08
   0  -5   2  980.23   56.57
   0   5  -2  795.45   56.37
   0  -5   2  963.86   56.39
   0  -5   2  976.36   56.63
   0  -5   2  950.10   56.58
   0   5  -2  873.81   56.75
   0   5  -2  851.12   56.69
   0   5  -2  962.74   56.67
   0  -5   2  858.03   56.22
   0  -5   2  865.12   55.94
   0  -5   2  889.84   56.48
   0  -5   2  925.34   56.00
   0   5  -2  857.28   56.04
   0  -5   2  925.88   56.10
   0  -5   2  902.80   56.60
   0  -5   2  936.70   56.49
   0  -5   2  954.24   56.84
   0   5  -2  973.36   56.23
   0  -5   2  887.93   56.05
   0  -5   2  854.08   56.27
   0  -5   1  113.61    8.71
   0  -5   1  135.71    8.68
   0   5  -1  127.44    8.76
   0   5  -1  118.47    8.61
   0   5  -1  124.53    8.64
   0  -5   1  131.71    8.46
   0  -5   1  120.35    8.60
   0  -5   1  118.57    8.55
   0   5  -1  123.68    8.19
   0  -5   1  132.46    8.17
   0   5  -1  119.07    8.43
   0   5  -1  128.81    8.62
   0   5  -1  123.23    8.67
   0  -5   1  125.64    8.70
   0  -5   1  123.70    8.96
   0  -5   1  135.08    9.49
   0  -5   1  118.76    8.47
   0  -5   1  123.68    8.64
   0   5  -1  114.94    8.93
   0  -5   1  124.81    9.40
   0   5  -1  108.14    9.12
   0  -5   1  120.75    8.80
   0  -5   1  125.29    9.21
   0  -5   1  138.17    9.46
   0   5  -1  137.46    9.37
   0   5  -1  130.81    8.99
   0  -5   1  118.24    9.11
   0   5  -1  131.27    8.75
   0   5  -1  119.13    7.92
   0  -5   1  121.23    8.14
   0  -5   1  123.37    8.56
   0   5  -1  118.12    8.22
   0  -5   1  116.87    8.47
   0   5  -1  123.69    8.59
   0  -5   1  115.26    8.68
   0   5  -1  127.82    8.99
   0   5  -1  117.57    9.00
   0  -5   1  133.56    8.92
   0  -5   1  131.26    8.76
   0  -5   1  126.37    8.90
   0  -5   1  117.45    8.80
   0   5  -1  132.06    8.36
   0   5  -1  128.56    8.58
   0  -5   1  115.46    8.22
   0  -5   1  123.66    8.60
   0  -5   1  109.89    8.30
   0   5  -1  133.41    8.43
   0  -5   1  131.20    7.93
   0  -5   1  127.63    8.44
   0   5  -1  134.53    8.52
   0  -5   1  125.76    9.06
   0   5  -1  110.12    9.07
   0   5  -1  120.60    8.55
   0  -5   1  122.74    8.86
   0  -5   1  114.50    8.56
   0   5  -1  108.71    8.65
   0  -5   1  120.56    8.34
   0  -5   1  116.40    8.73
   0   5   0 1055.91   70.39
   0   5   0 1164.09   70.55
   0  -5   0 1318.09   70.55
   0   5   0 1198.18   70.30
   0  -5   0 1081.19   69.95
   0  -5   0 1281.19   70.08
   0   5   0 1074.19   70.33
   0  -5   0 1101.71   70.38
   0  -5   0 1188.38   70.25
   0   5   0 1101.90   70.00
   0   5   0 1140.94   69.66
   0  -5   0 1177.81   70.44
   0   5   0 1119.24   70.22
   0   5   0 1122.78   70.36
   0  -5   0 1082.65   70.84
   0  -5   0 1202.00   70.78
   0  -5   0 1031.87   70.07
   0  -5   0 1200.52   70.42
   0   5   0 1064.14   70.74
   0  -5   0 1205.72   70.16
   0   5   0 1076.89   70.92
   0   5   0 1041.65   70.29
   0  -5   0 1232.67   70.98
   0  -5   0 1131.11   70.36
   0   5   0 1137.26   70.21
   0  -5   0 1097.39   70.11
   0   5   0 1134.89   70.26
   0  -5   0 1061.81   70.11
   0   5   0 1190.41   71.00
   0   5   0 1177.07   69.56
   0   5   0 1229.91   69.90
   0  -5   0 1102.66   69.85
   0   5   0 1163.27   70.69
   0   5   0 1141.35   70.24
   0  -5   0 1288.87   70.68
   0   5   0 1493.03   71.09
   0  -5   0 1203.67   70.65
   0   5   0 1143.70   70.74
   0  -5   0 1243.43   70.67
   0  -5   0 1137.79   70.38
   0   5   0 1194.64   70.10
   0  -5   0 1073.35   70.57
   0   5   0 1200.01   70.32
   0  -5   0 1148.84   70.02
   0  -5   0 1061.98   70.29
   0  -5   0 1036.92   70.08
   0   5   0 1231.08   70.13
   0  -5   0 1106.49   70.09
   0  -5   0 1128.13   69.60
   0  -5   0 1084.27   70.44
   0   5   0 1130.27   70.23
   0   5   0 1133.70   70.44
   0  -5   0 1133.53   70.31
   0   5   0 1070.64   70.78
   0  -5   0 1051.81   70.61
   0   5   0 1182.86   70.24
   0  -5   0 1085.28   70.05
   0  -5  -1  876.31   51.54
   0   5   1  768.32   51.84
   0  -5  -1  744.78   52.26
   0  -5  -1  775.82   52.09
   0   5   1  854.83   52.03
   0  -5  -1  938.89   51.63
   0   5   1  774.13   51.71
   0   5   1  781.95   51.62
   0  -5  -1  877.08   51.74
   0  -5  -1  787.69   51.80
   0   5   1  880.23   51.28
   0   5   1 1009.96   51.30
   0  -5  -1  836.33   51.83
   0   5   1  818.43   51.49
   0  -5  -1  856.81   51.95
   0  -5  -1  813.59   51.43
   0   5   1  783.84   51.43
   0   5   1  838.91   51.80
   0  -5  -1  767.83   51.48
   0   5   1  815.69   51.50
   0   5   1  790.94   52.10
   0  -5  -1  935.87   51.56
   0   5   1  848.44   51.63
   0   5   1  945.92   51.00
   0  -5  -1  772.77   51.22
   0   5   1  893.65   52.42
   0  -5  -1  820.74   51.38
   0   5   1  880.68   52.15
   0   5   1  911.23   51.34
   0   5   1  860.54   51.47
   0   5   1  762.54   52.05
   0  -5  -1  859.04   52.00
   0   5   1  829.33   52.15
   0  -5  -1  888.08   52.03
   0  -5  -1  825.85   51.77
   0  -5  -1  946.19   52.10
   0  -5  -1  783.57   52.04
   0   5   1  838.71   51.15
   0  -5  -1  795.04   51.79
   0  -5  -1  811.93   51.46
   0  -5  -1  739.67   51.55
   0   5   1  892.19   51.77
   0   5   1  890.68   51.59
   0  -5  -1  795.75   51.53
   0   5   1  909.95   51.59
   0  -5  -1  832.78   51.13
   0   5   1  768.52   50.81
   0   5   1  765.20   50.81
   0   5   1  885.36   51.72
   0   5   1  766.10   52.06
   0  -5  -1  754.26   51.96
   0   5   1  843.53   51.66
   0  -5  -1  834.17   51.76
   0   5   1  858.64   51.86
   0  -5  -1  815.57   51.90
   0  -5  -2  460.15   26.24
   0   5   2  435.03   26.64
   0  -5  -2  384.76   26.70
   0  -5  -2  397.26   27.01
   0  -5  -2  425.10   26.36
   0   5   2  380.97   26.07
   0   5   2  362.18   26.11
   0  -5  -2  394.37   26.29
   0  -5  -2  433.69   26.25
   0   5   2  396.83   25.99
   0   5   2  391.40   26.36
   0  -5  -2  400.28   25.79
   0   5   2  391.19   25.59
   0   5   2  433.91   25.93
   0  -5  -2  444.42   26.27
   0   5   2  425.43   25.76
   0  -5  -2  382.92   26.30
   0   5   2  459.31   25.86
   0  -5  -2  405.21   25.68
   0   5   2  429.72   26.07
   0  -5  -2  383.45   26.32
   0  -5  -2  408.67   26.31
   0   5   2  380.18   26.50
   0  -5  -2  479.39   26.60
   0  -5  -2  454.89   26.52
   0  -5  -2  390.31   26.57
   0  -5  -2  422.18   26.28
   0  -5  -2  384.71   26.16
   0  -5  -2  407.55   26.01
   0   5   2  442.62   26.33
   0   5   2  398.99   26.12
   0   5   2  448.75   26.18
   0   5   2  381.07   25.45
   0  -5  -2  410.85   25.72
   0   5   2  438.40   26.07
   0   5   2  397.19   25.71
   0   5   2  370.32   25.43
   0  -5  -2  395.36   26.07
   0  -5  -2  407.15   26.41
   0   5   2  449.00   26.26
   0  -5  -2  433.71   26.42
   0   5   2  383.29   26.47
   0   5   2  429.92   26.25
   0  -5  -2  393.23   26.57
   0  -5  -2  413.39   26.28
   0   5   3  219.74   14.64
   0  -5  -3  228.32   14.43
   0   5   3  220.95   14.95
   0  -5  -3  205.02   14.92
   0  -5  -3  208.76   15.21
   0  -5  -3  220.95   14.27
   0   5   3  193.98   13.98
   0  -5  -3  206.08   14.35
   0  -5  -3  217.70   14.35
   0   5   3  200.29   14.12
   0   5   3  204.61   14.19
   0  -5  -3  193.22   13.52
   0   5   3  216.19   13.82
   0  -5  -3  214.06   13.99
   0   5   3  211.94   13.31
   0  -5  -3  200.87   14.42
   0   5   3  234.90   13.95
   0  -5  -3  193.55   14.18
   0   5   3  218.90   13.58
   0  -5  -3  229.88   14.50
   0  -5  -3  236.37   14.47
   0   5   3  188.17   14.44
   0   5   3  195.14   14.52
   0  -5  -3  194.99   14.29
   0   5   3  201.96   14.21
   0  -5  -3  214.64   14.75
   0   5   3  229.02   14.34
   0  -5  -3  207.20   14.10
   0  -5  -3  232.81   14.44
   0  -5  -3  202.82   14.84
   0   5   3  244.17   14.27
   0   5   3  195.59   13.07
   0   5   3  209.04   13.90
   0   5   3  192.70   13.60
   0   5   3  194.66   13.62
   0  -5  -3  196.54   14.18
   0  -5  -3  215.07   13.89
   0  -5  -3  225.90   14.33
   0   5   3  215.55   14.35
   0   5   3  207.69   14.46
   0  -5  -3  199.18   14.43
   0   5   3  246.02   14.41
   0  -5  -4  696.93   45.05
   0  -5  -4  688.45   45.42
   0   5   4  705.87   45.90
   0   5   4  749.82   44.91
   0   5   4  770.99   45.25
   0  -5  -4  711.29   44.41
   0  -5  -4  774.55   44.44
   0   5   4  682.62   44.12
   0   5   4  639.80   44.12
   0  -5  -4  743.82   44.47
   0   5   4  716.39   44.09
   0  -5  -4  673.33   43.34
   0   5   4  762.03   43.80
   0  -5  -4  723.56   43.79
   0   5   4  732.92   43.40
   0  -5  -4  664.47   44.13
   0   5   4  768.18   43.99
   0  -5  -4  685.17   44.58
   0  -5  -4  725.19   44.23
   0   5   4  647.12   44.48
   0   5   4  665.31   44.62
   0   5   4  774.22   44.71
   0  -5  -4  706.60   44.35
   0   5   4  733.28   44.31
   0  -5  -4  727.54   44.92
   0  -5  -4  686.43   44.14
   0  -5  -4  666.54   44.42
   0   5   4  675.76   44.29
   0   5   4  663.14   43.23
   0  -5  -4  685.52   44.30
   0   5   4  757.47   44.23
   0  -5  -4  718.73   43.99
   0   5   4  667.91   43.79
   0   5   4  653.79   43.94
   0   5   4  646.91   43.75
   0   5   4  773.83   44.35
   0  -5  -4  751.67   44.20
   0   5   4  633.20   44.24
   0  -5  -4  712.27   44.61
   0   5   4  764.54   44.47
   0   5   5  109.71   10.06
   0   5   5  108.00   10.11
   0  -5  -5  107.02    9.55
   0  -5  -5   99.29    9.12
   0   5   5  128.22    9.69
   0   5   5   97.29    8.09
   0   5   5  102.98    8.27
   0  -5  -5  115.68    8.49
   0   5   5  108.99    8.20
   0  -5  -5  120.76    8.50
   0  -5  -5   98.29    7.12
   0   5   5  116.36    8.03
   0  -5  -5  120.00    7.73
   0  -5  -5  102.47    8.15
   0   5   5  123.53    8.19
   0   5   5  111.94    7.26
   0  -5  -5  101.15    8.62
   0   5   5  101.54    8.49
   0  -5  -5  110.05    8.26
   0  -5  -5  101.91    8.12
   0   5   5  103.40    8.58
   0   5   5  105.75    8.47
   0  -5  -5  116.97    8.43
   0   5   5  110.78    8.64
   0  -5  -5   92.67    8.45
   0  -5  -5  111.49    8.46
   0  -5  -5  114.35    8.26
   0   5   5   94.62    7.91
   0   5   5   98.80    7.42
   0  -5  -5  114.21    8.60
   0   5   5  119.23    8.40
   0   5   5   96.29    7.91
   0   5   5   95.57    8.13
   0  -5  -5  115.73    8.14
   0   5   5  127.17    8.67
   0   5   5  102.47    8.27
   0   5   5  126.34    8.58
   0  -5  -5  106.45    8.70
   0  -5  -6  984.53   63.24
   0   5   6  991.66   64.31
   0  -5  -6  961.72   63.24
   0  -5  -6 1014.91   63.72
   0   5   6 1167.93   64.03
   0  -5  -6 1109.78   62.43
   0   5   6  899.77   62.02
   0  -5  -6 1048.87   62.31
   0   5   6  987.12   62.13
   0  -5  -6  928.07   60.60
   0  -5  -6 1038.75   61.21
   0  -5  -6 1002.59   62.75
   0   5   6 1049.15   61.93
   0  -5  -6  955.60   61.74
   0   5   6 1050.73   60.88
   0  -5  -6  999.43   61.96
   0   5   6  957.86   62.60
   0  -5  -6 1090.96   62.09
   0   5   6  923.61   62.35
   0   5   6  931.71   62.47
   0  -5  -6 1056.76   61.28
   0  -5  -6 1097.33   62.22
   0  -5  -6  946.44   62.52
   0  -5  -6 1023.81   62.19
   0   5   6  936.65   62.34
   0   5   6 1124.67   62.75
   0  -5  -6 1000.57   62.28
   0  -5  -6 1043.62   62.09
   0  -5  -6  959.41   62.35
   0   5   6  909.36   61.87
   0   5   6  899.91   61.87
   0   5   6 1091.56   62.27
   0   5   6  918.90   61.31
   0   5   6  859.12   61.91
   0   5   6  921.92   61.93
   0   5   6 1122.00   62.45
   0  -5  -6 1029.46   62.69
   0  -5  -6 1101.52   61.83
   0   5   7  894.65   48.59
   0   5   7  758.58   48.80
   0  -5  -7  739.04   47.39
   0  -5  -7  842.89   46.58
   0   5   7  701.59   46.14
   0  -5  -7  764.89   44.95
   0  -5  -7  705.77   45.59
   0   5   7  726.60   44.65
   0  -5  -7  726.50   46.82
   0  -5  -7  776.96   45.33
   0  -5  -7  728.69   45.85
   0   5   7  663.28   46.27
   0   5   7  682.15   46.57
   0  -5  -7  832.43   46.17
   0   5   7  658.49   46.36
   0  -5  -7  799.61   46.01
   0  -5  -7  715.63   46.11
   0   5   7  665.17   46.33
   0  -5  -7  655.04   46.48
   0   5   7  652.53   46.06
   0   5   7  648.47   45.35
   0   5   7  691.78   46.05
   0  -5  -7  785.86   46.21
   0  -5  -7  721.11   47.00
   0   5   7  676.74   46.02
   0  -5  -7  715.54   46.56
   0  -5  -7  813.57   45.65
   0   5   7  755.60   46.28
   0   5   7  692.81   45.82
   0   5   8  370.52   22.63
   0   5   8  295.57   22.45
   0  -5  -8  276.47   19.52
   0  -5  -8  342.67   20.12
   0  -5  -8  296.50   18.21
   0  -5  -8  269.71   18.96
   0   5   8  282.34   17.97
   0  -5  -8  286.41   20.45
   0  -5  -8  319.85   19.45
   0   5   8  252.18   19.66
   0  -5  -8  308.58   18.94
   0   5   8  281.28   20.00
   0  -5  -8  288.45   19.30
   0   5   8  291.95   20.26
   0  -5  -8  299.27   20.63
   0   5   8  269.22   20.01
   0  -5  -8  262.62   20.18
   0   5   8  252.30   19.60
   0   5   8  249.21   19.65
   0   5   8  255.79   19.01
   0  -5  -8  310.07   20.67
   0   5   8  266.32   19.65
   0  -5  -8  306.97   19.85
   0   5   8  279.20   19.24
   0  -5  -8  292.81   20.21
   0   5   8  304.87   19.81
   0  -5  -8  336.50   19.07
   0   5   9  534.26   35.49
   0  -5  -9  438.73   32.85
   0   5   9  632.62   35.39
   0  -5  -9  577.87   32.44
   0  -5  -9  515.01   31.93
   0  -5  -9  476.65   30.10
   0   5   9  453.07   29.96
   0  -5  -9  480.89   31.06
   0  -5  -9  519.22   31.48
   0  -5  -9  532.98   31.21
   0   5   9  455.04   31.97
   0   5   9  469.37   32.45
   0   5   9  493.10   32.30
   0  -5  -9  503.70   32.88
   0  -5  -9  477.74   32.73
   0  -5  -9  480.58   32.77
   0   5   9  464.39   32.15
   0   5   9  467.02   32.04
   0   5   9  425.90   31.21
   0   5   9  456.35   31.99
   0  -5  -9  597.20   31.13
   0  -5  -9  518.86   32.51
   0  -5 -10  134.36    9.75
   0  -5 -10  136.21    9.97
   0  -5 -10  145.88    9.87
   0  -5 -10  120.94   10.07
   0   5  10  102.62    7.52
   0  -5 -10  117.53    8.67
   0  -5 -10  139.14    9.26
   0   5  10  109.72    9.67
   0   5  10  116.35   10.16
   0   5  10  118.87    9.76
   0  -5 -10  128.85   10.79
   0  -5 -10  111.98   10.41
   0   5  10  106.45    9.19
   0   5  10  108.40    9.77
   0  -5 -10  124.50   10.55
   0   5  10  117.09   10.15
   0   5  10  112.61    9.89
   0   5  10  177.15   13.42
   0   5  10  111.13   12.39
   0  -5 -10  117.93   10.94
   0  -5 -11   83.29    8.68
   0   5  11  117.85   11.19
   0   5  11   97.12   11.21
   0  -5 -11   97.73    7.56
   0  -5 -11   96.34    7.34
   0  -5 -11   86.10    7.12
   0  -5 -11   85.50    6.29
   0   5  11   55.51    4.89
   0   5  11   89.04    8.01
   0   5  11   92.00    7.67
   0  -5 -11  102.04    7.28
   0   5  11   69.04    7.14
   0  -5 -11   74.89    8.01
   0   5  11   73.48    7.05
   0   5  11   68.03    7.63
   0   5  11   67.29    7.51
   0  -5 -11  103.80    8.64
   0   5  11   72.33    7.73
   0  -5 -11   96.75    8.12
   0   5  12  122.99   13.01
   0   5  12  131.42   12.87
   0   5  12  152.19   13.20
   0  -5 -12  115.06   10.35
   0  -5 -12  135.26    8.76
   0  -5 -12  137.08    8.89
   0  -5 -12  136.28    8.82
   0   5  12   66.36    5.69
   0   5  12   72.72    5.66
   0  -5 -12  112.06    7.23
   0   5  12  120.93    9.09
   0   5  12  120.12    8.88
   0   5  12  115.08    9.41
   0  -5 -12  110.15    9.69
   0   5  12  124.86    9.63
   0   5  12  107.24    9.47
   0  -5 -12  131.18   10.05
   0   5  12  120.70    9.52
   0   5  12  118.92    8.71
   0  -5 -12  140.96    9.69
   0   5  13  176.16   17.46
   0  -5 -13  165.48   15.02
   0   5  13  215.42   17.65
   0   5  13  181.04   17.28
   0  -5 -13  192.18   13.37
   0  -5 -13  201.62   13.36
   0  -5 -13  177.80   13.20
   0  -5 -13  189.08   14.91
   0  -5 -13  162.28   11.59
   0   5  13  157.02   13.12
   0   5  13  172.33   13.58
   0   5  13  146.01   13.63
   0  -5 -13  190.22   14.74
   0   5  13  164.54   14.10
   0  -5 -13  159.14   13.94
   0   5  13  151.12   13.15
   0   5  13  153.46   13.97
   0   5  13  163.86   14.03
   0  -5 -13  183.12   13.86
   0   5  14   38.91    9.19
   0  -5 -14   53.83    7.85
   0   5  14   58.49   10.16
   0   5  14   62.50    9.95
   0  -5 -14   50.91    5.93
   0  -5 -14   65.74    6.23
   0  -5 -14   60.49    6.48
   0  -5 -14   46.04    7.24
   0  -5 -14   54.26    5.40
   0   5  14   44.31    6.04
   0   5  14   39.59    6.26
   0   5  14   49.88    6.00
   0  -5 -14   61.11    7.59
   0   5  14   59.20    7.66
   0   5  14   42.81    6.84
   0   5  14   55.44    6.59
   0  -5 -14   59.91    7.19
   0   5  14   44.05    6.77
   0  -5 -14   56.74    6.70
   0  -5 -15  600.71   35.92
   0  -5 -15  634.21   36.34
   0  -5 -15  650.61   37.19
   0  -5 -15  550.39   36.08
   0  -5 -15  592.43   36.98
   0  -5 -15  567.82   37.93
   0  -5 -15  486.49   34.94
   0   5  15  514.21   37.13
   0   5  15  486.81   36.26
   0  -5 -15  579.07   37.76
   0  -5 -15  625.27   37.80
   0   5  15  463.35   36.83
   0   5  15  504.28   37.20
   0   5  15  480.41   37.06
   0   5  15  462.47   35.96
   0   5  15  530.38   40.75
   0   5  15  595.67   42.23
   0  -5 -15  504.42   38.12
   0   5  15  649.48   41.59
   0  -5 -16  192.85   15.02
   0  -5 -16  223.46   15.70
   0  -5 -16  249.38   15.74
   0  -5 -16  191.58   16.29
   0  -5 -16  228.16   16.15
   0  -5 -16  233.89   17.85
   0  -5 -16  182.40   14.46
   0   5  16  177.57   15.75
   0   5  16  200.61   16.74
   0  -5 -16  187.79   16.72
   0   5  16  196.96   17.21
   0   5  16  201.32   16.12
   0   5  16  192.14   17.20
   0   5  16  181.31   16.64
   0  -5 -16  220.62   16.99
   0   5  16  190.67   16.90
   0   5  16  240.25   21.09
   0   5  16  212.65   20.88
   0   5  16  220.47   21.39
   0  -5 -16  211.89   18.22
   0  -5 -17  739.80   41.20
   0  -5 -17  728.16   41.55
   0  -5 -17  647.48   40.74
   0  -5 -17  670.38   42.53
   0  -5 -17  709.49   41.91
   0  -5 -17  517.36   39.82
   0  -5 -17  584.27   45.58
   0   5  17  548.24   41.53
   0   5  17  538.96   42.25
   0  -5 -17  643.21   43.06
   0   5  17  620.26   43.12
   0   5  17  586.74   41.75
   0   5  17  596.45   42.85
   0   5  17  604.05   42.91
   0   5  17  591.59   42.80
   0  -5 -17  682.65   42.93
   0   5  17  659.29   47.27
   0   5  17  687.52   48.24
   0  -5 -17  589.88   43.87
   0   5  17  760.86   48.02
   0  -5 -18  317.76   20.54
   0  -5 -18  280.02   20.89
   0  -5 -18  245.93   23.51
   0   5  18  206.56   19.35
   0   5  18  211.96   20.30
   0  -5 -18  293.04   19.56
   0  -5 -18  303.79   19.35
   0  -5 -18  267.89   18.86
   0  -5 -18  250.86   20.94
   0   5  18  262.31   21.47
   0   5  18  220.42   19.68
   0  -5 -18  299.21   21.19
   0   5  18  253.87   21.19
   0   5  18  264.28   21.38
   0   5  18  236.66   21.02
   0   5  18  281.65   25.40
   0  -5 -18  265.31   22.38
   0   5  18  315.05   26.93
   0   5  18  297.74   25.63
   0   5  19   62.36   12.09
   0  -5 -19   43.63    8.30
   0   5  19   61.59   11.64
   0   5  19   40.96   11.14
   0  -5 -19   40.46    7.12
   0  -5 -19   63.85    8.62
   0   5  19   27.98    6.34
   0  -5 -19   30.57    8.70
   0   5  19   34.14    6.07
   0  -5 -19   41.10    5.59
   0  -5 -19   55.10    6.15
   0  -5 -19   54.66    6.02
   0   5  19   43.80    8.34
   0  -5 -19   56.07    8.14
   0   5  19   37.79    8.06
   0   5  19   46.14    8.04
   0   5  19   41.24    7.03
   0  -5 -19   54.64    7.24
   0   5  19   32.20    8.00
   0  -5 -19   46.12    6.95
   0  -5 -20  383.74   28.55
   0   5  20  371.19   32.89
   0   5  20  319.12   30.77
   0   5  20  410.91   32.75
   0  -5 -20  407.31   24.76
   0  -5 -20  372.68   24.44
   0  -5 -20  369.64   25.07
   0  -5 -20  385.10   26.85
   0   5  20  302.38   26.32
   0  -5 -20  357.17   30.66
   0   5  20  301.94   25.32
   0  -5 -20  363.93   26.79
   0   5  20  364.78   27.62
   0  -5 -20  401.79   26.60
   0   5  20  296.50   26.77
   0   5  20  314.32   26.88
   0   5  20  330.60   27.02
   0   5  20  320.50   25.85
   0  -5 -20  320.80   25.77
   0  -5 -21   43.44    9.05
   0   5  21   60.38   12.01
   0   5  21   39.38   11.89
   0   5  21   64.55   13.88
   0  -5 -21   68.62    6.50
   0  -5 -21   57.18    6.10
   0  -5 -21   46.59    6.29
   0  -5 -21   54.72    9.27
   0   5  21   41.25    8.52
   0  -5 -21   36.84   10.40
   0   5  21   40.01    7.44
   0  -5 -21   73.21    9.04
   0   5  21   46.23    8.92
   0   5  21   41.44    7.97
   0   5  21   37.94    8.54
   0  -5 -21   49.88    7.96
   0   5  21   39.70    8.62
   0   5  21   54.15    9.13
   0  -5 -21   37.39    6.75
   0   6 -22   18.47    8.27
   0   6 -22   45.75    8.95
   0   6 -22   31.56    9.32
   0   6 -22   37.51    9.11
   0  -6  22   39.78    9.32
   0   6 -22   22.63    7.20
   0  -6  22   28.66    8.31
   0  -6  22   22.13    8.67
   0  -6  22   26.79    8.39
   0  -6  22   26.71    8.32
   0  -6  22   27.88    8.98
   0  -6  22   54.39   10.85
   0  -6  22   36.63   10.58
   0   6 -21   17.37    7.88
   0   6 -21    7.22    7.01
   0   6 -21   14.54    6.26
   0   6 -21    8.89    6.48
   0  -6  21    8.92    5.48
   0   6 -21   13.26    6.19
   0  -6  21   10.84    6.94
   0  -6  21   11.43    7.10
   0  -6  21    4.38    6.74
   0  -6  21    8.28    7.38
   0  -6  21   16.75    7.13
   0  -6  21    6.10    6.64
   0  -6  21    7.05    8.18
   0  -6  21   10.91    8.13
   0   6 -21   17.61    8.52
   0   6 -20   35.13    8.55
   0   6 -20   23.01    7.06
   0   6 -20   25.18    7.08
   0   6 -20   32.97    8.52
   0   6 -20   42.70    7.66
   0  -6  20   36.84    8.35
   0  -6  20   41.46    7.01
   0  -6  20   42.36    8.44
   0  -6  20   43.83    8.14
   0  -6  20   43.32    8.54
   0  -6  20   33.30    8.45
   0  -6  20   54.89   10.23
   0  -6  20   44.61   10.24
   0   6 -20   57.70   10.77
   0  -6  20   39.86    8.54
   0   6 -19   -0.76    5.15
   0   6 -19   -0.87    4.78
   0   6 -19   -4.35    6.13
   0   6 -19    1.58    5.62
   0  -6  19   -3.24    6.55
   0   6 -19   -0.87    4.48
   0   6 -19    2.28    2.48
   0  -6  19    1.57    4.36
   0  -6  19    1.57    5.77
   0  -6  19    5.50    5.79
   0  -6  19   -4.72    5.84
   0  -6  19   -4.99    6.81
   0   6 -19    2.29    6.46
   0  -6  19   -2.11    7.45
   0  -6  19    7.43    6.90
   0  -6  19    2.73    5.67
   0   6 -18  139.94   13.50
   0   6 -18  131.03   12.90
   0   6 -18  109.36   12.40
   0   6 -18   86.08   11.66
   0  -6  18  116.00   12.98
   0   6 -18  119.01   12.97
   0   6 -18  126.54    9.76
   0  -6  18  119.53   11.16
   0  -6  18  135.55   13.12
   0  -6  18  130.14   12.55
   0  -6  18  109.16   12.85
   0  -6  18  131.45   12.98
   0  -6  18  115.23   13.83
   0  -6  18  138.04   14.80
   0  -6  18  104.18   12.68
   0   6 -18  138.95   15.19
   0  -6  18  117.18   11.43
   0   6 -17  124.71   14.15
   0   6 -17  136.92   14.00
   0   6 -17  119.58   13.43
   0   6 -17  123.55   13.60
   0   6 -17  154.59   14.61
   0  -6  17  165.67   14.59
   0   6 -17  158.23   11.42
   0  -6  17  180.60   15.60
   0  -6  17  153.71   12.62
   0  -6  17  143.18   14.14
   0  -6  17  163.66   14.62
   0  -6  17  165.30   14.98
   0  -6  17  158.07   13.74
   0  -6  17  151.33   15.65
   0  -6  17  137.88   12.89
   0  -6  17  173.90   16.32
   0  -6  17  154.78   14.69
   0   6 -17  157.98   16.48
   0   6 -16   72.19    9.81
   0   6 -16   89.33   10.26
   0   6 -16   80.36    9.81
   0   6 -16   69.23    9.48
   0   6 -16   93.62   10.33
   0  -6  16   87.13   10.18
   0   6 -16   97.09    9.94
   0  -6  16   93.96   10.35
   0  -6  16   97.51   11.07
   0   6 -16   86.45    7.25
   0  -6  16   86.03    8.54
   0  -6  16   94.36    9.68
   0  -6  16   84.90    9.90
   0  -6  16   87.70    9.90
   0  -6  16  106.09   10.97
   0  -6  16   66.84    8.43
   0  -6  16   84.80   11.19
   0  -6  16  106.94   12.28
   0  -6  16   71.62    9.86
   0   6 -15   37.42    6.62
   0   6 -15   38.20    6.71
   0   6 -15   33.59    7.01
   0   6 -15   42.34    7.05
   0  -6  15   29.57    6.60
   0   6 -15   37.91    6.39
   0   6 -15   35.02    6.23
   0   6 -15   42.27    4.41
   0  -6  15   41.79    7.25
   0  -6  15   46.53    7.81
   0  -6  15   38.07    5.43
   0   6 -15   39.67    3.84
   0  -6  15   48.31    7.27
   0  -6  15   57.70    7.50
   0  -6  15   46.11    6.56
   0  -6  15   50.20    7.78
   0  -6  15   36.51    7.44
   0  -6  15   43.02    7.03
   0  -6  15   54.28    8.41
   0  -6  15   47.40    6.20
   0   6 -15   37.88    3.26
   0  -6  14    3.54    1.72
   0   6 -14    3.75    4.48
   0   6 -14   13.90    5.51
   0   6 -14    1.24    4.09
   0   6 -14    6.12    4.85
   0   6 -14   -1.83    3.50
   0  -6  14    6.24    4.59
   0   6 -14    1.99    3.42
   0  -6  14    0.25    3.04
   0  -6  14   -1.07    4.71
   0  -6  14   -1.16    5.41
   0   6 -14    4.01    1.95
   0   6 -14    2.13    1.63
   0  -6  14    5.77    3.32
   0  -6  14    3.34    2.79
   0  -6  14    3.03    4.57
   0  -6  14   -0.46    3.96
   0  -6  14   -0.55    3.83
   0  -6  14   -2.74    4.29
   0  -6  14    2.13    2.43
   0  -6  14    1.26    4.06
   0  -6  14    2.86    4.97
   0   6 -14    2.92    2.17
   0  -6  14    1.74    3.37
   0   6 -14    1.25    1.21
   0  -6  14   -1.44    4.52
   0   6 -13  366.27   20.74
   0  -6  13  303.76   22.94
   0  -6  13  307.21   21.73
   0  -6  13  413.13   25.01
   0  -6  13  351.80   24.11
   0  -6  13  324.91   20.97
   0  -6  13  301.11   20.02
   0   6 -13  314.29   23.16
   0   6 -13  324.51   23.78
   0   6 -13  289.14   22.84
   0   6 -13  339.04   23.69
   0   6 -13  346.40   23.43
   0  -6  13  323.01   22.83
   0  -6  13  302.48   20.88
   0  -6  13  339.51   21.14
   0  -6  13  356.21   23.65
   0  -6  13  316.16   20.57
   0  -6  13  317.34   22.73
   0  -6  13  249.92   19.31
   0   6 -13  351.44   20.43
   0  -6  13  329.75   20.68
   0  -6  13  322.62   20.35
   0  -6  13  300.79   20.16
   0   6 -13  288.35   19.79
   0  -6  13  316.48   21.18
   0   6 -13  334.81   20.51
   0  -6  13  337.00   22.85
   0  -6  13  337.85   23.31
   0  -6  13  322.99   20.76
   0  -6  13  338.62   22.21
   0  -6  13  338.54   22.83
   0  -6  13  329.87   20.45
   0  -6  12   79.01    8.22
   0  -6  12   65.43    6.05
   0  -6  12   92.84    9.31
   0  -6  12   62.86    7.08
   0  -6  12   81.78    6.61
   0  -6  12   74.10    5.79
   0   6 -12   86.37    9.29
   0   6 -12   75.94    8.48
   0   6 -12   75.38    8.77
   0   6 -12   88.30    8.86
   0   6 -12   88.83    8.62
   0  -6  12   78.31    8.31
   0  -6  12   86.20    7.21
   0  -6  12   78.72    8.42
   0   6 -12   70.54    5.67
   0  -6  12   86.19    6.42
   0  -6  12   90.43    9.02
   0  -6  12   72.51    5.48
   0   6 -12   99.54    6.29
   0   6 -12   81.70    6.22
   0  -6  12   81.49    6.92
   0  -6  12   86.31    6.64
   0  -6  12   73.20    5.95
   0  -6  12   72.68    6.12
   0  -6  12   98.23    8.57
   0  -6  12   77.95    8.17
   0  -6  12   81.95    7.79
   0  -6  12   89.52    8.76
   0  -6  12   73.01    6.44
   0  -6  12   91.12    6.45
   0  -6  12   83.89    6.61
   0  -6  11   17.84    3.96
   0  -6  11   21.68    3.58
   0  -6  11   16.75    2.51
   0  -6  11   22.64    4.83
   0  -6  11   14.69    1.85
   0  -6  11   22.57    2.74
   0   6 -11   23.12    5.37
   0   6 -11   22.66    4.66
   0   6 -11   19.08    4.45
   0   6 -11   24.70    5.25
   0   6 -11   19.15    4.00
   0   6 -11    9.40    3.58
   0  -6  11   17.16    3.63
   0  -6  11   23.38    4.45
   0  -6  11   14.65    1.87
   0  -6  11   19.45    2.50
   0  -6  11   17.55    4.93
   0  -6  11   26.40    5.33
   0   6 -11   15.48    2.11
   0  -6  11   19.63    2.03
   0  -6  11   21.53    2.59
   0  -6  11   16.80    2.22
   0  -6  11   15.81    2.90
   0  -6  11   14.30    3.13
   0  -6  11   21.30    3.98
   0  -6  11   10.86    1.25
   0  -6  11   14.76    2.67
   0  -6  11   18.93    4.92
   0  -6  11   11.05    3.76
   0  -6  11   14.71    4.04
   0  -6  11   21.97    3.29
   0  -6  11   18.12    2.93
   0  -6  11   23.63    2.93
   0  -6  10  952.64   63.15
   0  -6  10 1045.42   65.15
   0  -6  10 1130.38   65.88
   0  -6  10  981.37   64.09
   0  -6  10 1025.43   62.78
   0   6 -10  968.95   65.63
   0   6 -10 1010.15   64.89
   0   6 -10 1056.70   66.20
   0   6 -10  960.55   65.54
   0  -6  10 1048.71   64.96
   0   6 -10 1049.40   66.03
   0  -6  10 1058.00   64.22
   0   6 -10 1172.57   66.29
   0  -6  10 1030.26   63.47
   0  -6  10 1134.97   62.69
   0  -6  10 1102.44   65.25
   0   6 -10  908.09   63.05
   0  -6  10 1010.93   62.86
   0  -6  10 1095.52   65.55
   0  -6  10 1029.86   63.06
   0  -6  10  981.90   63.51
   0  -6  10  973.80   62.85
   0  -6  10 1036.30   63.24
   0  -6  10 1024.04   63.46
   0  -6  10 1058.40   64.85
   0  -6  10 1031.58   64.26
   0  -6  10 1092.56   65.44
   0  -6  10  999.29   62.63
   0  -6  10 1094.28   64.94
   0  -6  10  953.65   63.68
   0  -6  10 1171.85   63.83
   0  -6   9   10.83    3.35
   0  -6   9   13.53    3.20
   0  -6   9   11.40    1.90
   0  -6   9    9.63    3.03
   0  -6   9    8.95    2.51
   0  -6   9   10.38    1.29
   0  -6   9   11.41    1.37
   0   6  -9   20.20    4.62
   0   6  -9    6.44    3.67
   0   6  -9   13.78    3.65
   0   6  -9   13.03    3.41
   0   6  -9   10.55    4.26
   0  -6   9   14.66    3.45
   0  -6   9   13.45    3.50
   0  -6   9   14.28    1.95
   0  -6   9   13.25    1.66
   0  -6   9   12.98    4.15
   0   6  -9   13.48    2.08
   0  -6   9   10.39    2.43
   0  -6   9   13.73    1.84
   0  -6   9   11.09    2.04
   0  -6   9    9.99    4.24
   0  -6   9   12.39    2.36
   0  -6   9   10.18    1.63
   0  -6   9   11.98    3.76
   0  -6   9   13.12    1.58
   0  -6   9   11.46    3.29
   0  -6   9   11.75    2.08
   0  -6   9   12.77    3.33
   0  -6   9   11.14    2.96
   0  -6   9   13.54    2.64
   0  -6   9    5.73    2.30
   0   6  -9   10.46    2.92
   0  -6   8  340.69   22.09
   0  -6   8  348.10   22.86
   0  -6   8  359.11   22.90
   0  -6   8  399.58   23.64
   0  -6   8  320.76   21.36
   0  -6   8  350.70   20.98
   0  -6   8  365.02   20.99
   0   6  -8  324.72   22.96
   0   6  -8  348.06   24.05
   0   6  -8  316.99   22.81
   0   6  -8  318.24   23.72
   0   6  -8  303.53   23.48
   0   6  -8  304.97   23.44
   0  -6   8  342.69   22.69
   0  -6   8  316.59   22.33
   0  -6   8  324.57   22.51
   0  -6   8  298.73   21.86
   0  -6   8  349.15   21.67
   0  -6   8  329.58   21.76
   0  -6   8  341.21   22.97
   0   6  -8  294.41   21.56
   0  -6   8  371.83   21.50
   0  -6   8  358.03   23.44
   0  -6   8  377.82   21.46
   0  -6   8  349.42   20.78
   0  -6   8  333.23   21.53
   0  -6   8  333.03   21.08
   0  -6   8  325.54   22.06
   0  -6   8  356.91   22.65
   0  -6   8  360.86   21.74
   0  -6   8  341.78   23.08
   0  -6   8  341.22   22.57
   0   6  -8  321.37   22.60
   0  -6   8  340.50   20.78
   0  -6   8  314.90   21.81
   0  -6   8  296.17   21.00
   0  -6   8  360.93   22.24
   0  -6   8  344.75   20.78
   0  -6   7    6.92    2.39
   0  -6   7    6.03    2.65
   0  -6   7    6.59    2.34
   0  -6   7    8.68    1.56
   0  -6   7    7.20    3.13
   0  -6   7    7.97    1.96
   0  -6   7    8.85    1.27
   0  -6   7    7.00    1.13
   0  -6   7    8.72    0.99
   0  -6   7    8.53    0.93
   0   6  -7    9.55    2.90
   0   6  -7    6.36    3.06
   0   6  -7   11.51    3.63
   0   6  -7    7.89    3.05
   0  -6   7    6.93    3.21
   0   6  -7   12.71    3.35
   0  -6   7    8.33    3.19
   0  -6   7    7.33    2.46
   0   6  -7   10.04    3.63
   0  -6   7    9.08    2.77
   0  -6   7    7.48    2.56
   0  -6   7    7.58    2.44
   0  -6   7    5.60    2.43
   0  -6   7    5.50    2.34
   0  -6   7    3.23    2.52
   0  -6   7    8.31    1.71
   0   6  -7    9.76    1.86
   0  -6   7    5.28    3.20
   0  -6   7    7.70    3.06
   0  -6   7    7.64    1.58
   0  -6   7    5.30    1.85
   0  -6   7    7.92    1.71
   0   6  -7    9.89    1.95
   0  -6   7    7.73    1.76
   0  -6   7    9.73    1.25
   0  -6   7    8.59    1.20
   0  -6   7    7.78    1.55
   0  -6   7    7.75    2.12
   0  -6   7    3.93    2.48
   0  -6   7    8.64    1.68
   0  -6   7   10.59    2.59
   0  -6   7    5.28    2.29
   0  -6   7   10.72    2.24
   0  -6   7    6.09    1.10
   0   6  -7    9.83    2.56
   0  -6   7    6.76    1.12
   0  -6   7    6.59    1.91
   0  -6   7    7.05    1.46
   0  -6   6   15.05    2.81
   0  -6   6   17.62    2.77
   0  -6   6   14.13    3.54
   0  -6   6   21.37    2.50
   0  -6   6   18.62    2.01
   0  -6   6   16.91    1.60
   0  -6   6   15.18    1.62
   0  -6   6   18.89    1.73
   0  -6   6   16.34    1.81
   0  -6   6   14.70    1.73
   0  -6   6   16.13    3.58
   0  -6   6   13.85    2.98
   0  -6   6   19.29    3.33
   0  -6   6   16.13    3.69
   0  -6   6   18.28    3.09
   0   6  -6   15.60    3.53
   0  -6   6   14.50    3.09
   0   6  -6   13.01    2.95
   0   6  -6   24.21    4.23
   0   6  -6   15.14    3.82
   0   6  -6   13.09    3.52
   0  -6   6   19.28    2.98
   0   6  -6   16.02    3.09
   0  -6   6   16.53    3.18
   0  -6   6   15.36    2.51
   0  -6   6   15.17    3.14
   0   6  -6   19.77    3.33
   0  -6   6   15.76    3.18
   0  -6   6   14.27    2.56
   0  -6   6   18.88    2.73
   0  -6   6   19.93    2.25
   0  -6   6   16.79    2.27
   0  -6   6   19.64    2.19
   0  -6   6   11.25    3.18
   0  -6   6   14.86    3.19
   0  -6   6   17.65    2.30
   0  -6   6   18.90    2.01
   0   6  -6   20.23    2.63
   0   6  -6   16.32    2.37
   0  -6   6   16.64    2.21
   0  -6   6   15.94    1.65
   0  -6   6   15.97    1.82
   0  -6   6   15.31    1.89
   0  -6   6   17.53    2.60
   0  -6   6   19.61    3.21
   0  -6   6   19.64    2.67
   0  -6   6   15.73    2.07
   0  -6   6   15.72    2.24
   0  -6   6   12.83    2.22
   0  -6   6   18.13    2.78
   0  -6   6   16.03    2.27
   0   6  -6   21.33    3.35
   0  -6   6   14.74    1.84
   0  -6   6   13.21    1.83
   0  -6   5  536.31   36.58
   0  -6   5  546.96   37.09
   0  -6   5  661.06   38.23
   0  -6   5  713.75   36.88
   0  -6   5  633.86   36.37
   0  -6   5  611.26   36.21
   0  -6   5  576.78   36.17
   0  -6   5  576.64   36.08
   0  -6   5  555.42   35.98
   0  -6   5  580.75   36.17
   0  -6   5  622.03   37.85
   0  -6   5  602.82   37.93
   0  -6   5  584.79   37.21
   0   6  -5  519.80   37.10
   0  -6   5  612.14   37.93
   0   6  -5  645.30   37.11
   0   6  -5  574.17   38.18
   0  -6   5  607.10   37.14
   0  -6   5  625.21   37.89
   0   6  -5  521.48   37.19
   0   6  -5  524.10   37.94
   0   6  -5  550.08   38.29
   0  -6   5  608.27   38.05
   0  -6   5  574.33   37.35
   0  -6   5  558.91   36.58
   0   6  -5  612.96   37.23
   0  -6   5  646.13   38.12
   0   6  -5  593.57   37.73
   0  -6   5  565.63   36.60
   0  -6   5  589.11   36.76
   0   6  -5  601.12   37.04
   0  -6   5  660.82   36.28
   0  -6   5  614.70   36.85
   0  -6   5  603.53   37.51
   0   6  -5  482.08   36.60
   0  -6   5  644.31   36.60
   0  -6   5  600.96   37.28
   0   6  -5  611.82   36.73
   0   6  -5  554.74   37.01
   0  -6   5  603.84   36.69
   0  -6   5  593.30   35.79
   0  -6   5  516.27   36.41
   0  -6   5  554.85   35.99
   0  -6   5  558.68   36.08
   0  -6   5  614.51   35.97
   0  -6   5  591.57   36.21
   0  -6   5  608.09   36.53
   0  -6   5  524.61   36.41
   0  -6   5  595.33   37.10
   0  -6   5  604.08   36.52
   0  -6   5  605.24   37.25
   0  -6   5  574.61   36.45
   0   6  -5  558.48   37.55
   0  -6   4   55.26    4.19
   0  -6   4   49.13    4.30
   0  -6   4   56.68    5.47
   0  -6   4   44.00    4.71
   0  -6   4   51.34    4.11
   0  -6   4   49.40    4.06
   0  -6   4   55.89    4.12
   0  -6   4   48.53    3.61
   0  -6   4   50.97    3.67
   0  -6   4   53.16    3.92
   0   6  -4   47.84    4.82
   0  -6   4   52.56    5.55
   0   6  -4   53.19    5.94
   0   6  -4   53.07    5.14
   0  -6   4   55.68    5.52
   0   6  -4   55.81    5.73
   0  -6   4   45.83    5.32
   0  -6   4   53.32    5.47
   0   6  -4   45.14    5.51
   0   6  -4   63.82    4.86
   0  -6   4   57.48    5.48
   0  -6   4   50.14    4.98
   0   6  -4   63.47    4.88
   0  -6   4   52.01    4.92
   0  -6   4   55.60    5.81
   0   6  -4   60.11    4.80
   0  -6   4   45.81    4.08
   0  -6   4   48.74    5.22
   0  -6   4   50.57    4.26
   0   6  -4   55.63    4.90
   0   6  -4   49.52    5.23
   0  -6   4   55.25    5.43
   0  -6   4   54.09    5.30
   0  -6   4   54.54    4.50
   0   6  -4   42.89    4.53
   0  -6   4   55.45    4.42
   0  -6   4   58.61    4.70
   0   6  -4   49.50    4.84
   0   6  -4   58.64    4.92
   0  -6   4   55.81    4.64
   0   6  -4   53.08    4.51
   0  -6   4   60.40    3.74
   0  -6   4   49.90    3.95
   0  -6   4   51.17    4.39
   0  -6   4   55.92    4.74
   0  -6   4   46.58    3.89
   0  -6   4   53.28    3.96
   0  -6   4   53.05    3.79
   0  -6   4   51.97    4.31
   0  -6   4   48.03    4.14
   0  -6   4   58.31    5.14
   0   6  -4   56.15    5.40
   0  -6   4   45.99    4.48
   0  -6   4   46.26    4.78
   0   6  -4   50.07    4.37
   0  -6   3  251.99   16.11
   0   6  -3  298.78   15.79
   0  -6   3  196.78   15.28
   0  -6   3  225.90   15.06
   0  -6   3  221.34   14.82
   0  -6   3  240.10   14.77
   0  -6   3  220.48   14.95
   0  -6   3  230.30   14.40
   0  -6   3  229.55   14.96
   0  -6   3  254.62   16.29
   0  -6   3  233.89   15.41
   0  -6   3  238.26   16.11
   0  -6   3  249.18   16.45
   0   6  -3  221.45   16.41
   0  -6   3  243.82   16.23
   0  -6   3  233.29   15.44
   0  -6   3  199.09   15.03
   0   6  -3  247.46   15.43
   0  -6   3  241.99   16.25
   0   6  -3  233.05   15.34
   0   6  -3  214.19   16.04
   0  -6   3  226.81   16.16
   0  -6   3  231.34   14.52
   0  -6   3  217.10   15.80
   0  -6   3  217.04   15.27
   0   6  -3  250.63   15.69
   0  -6   3  215.74   15.09
   0   6  -3  236.22   16.11
   0  -6   3  227.36   14.73
   0  -6   3  236.55   16.18
   0   6  -3  235.25   15.30
   0   6  -3  207.44   15.29
   0  -6   3  233.28   15.40
   0   6  -3  216.99   15.60
   0  -6   3  234.81   15.31
   0  -6   3  241.50   15.19
   0  -6   3  229.26   15.33
   0   6  -3  240.28   15.44
   0   6  -3  207.68   15.57
   0  -6   3  222.89   14.68
   0  -6   3  218.99   15.04
   0  -6   3  218.10   15.27
   0  -6   3  236.68   14.97
   0  -6   3  231.71   14.23
   0  -6   3  239.64   14.24
   0  -6   3  221.37   14.87
   0   6  -3  226.52   15.02
   0  -6   3  213.82   15.26
   0  -6   3  234.16   14.87
   0  -6   3  243.81   15.83
   0  -6   3  215.09   15.13
   0  -6   3  216.95   15.50
   0  -6   2 2836.38  197.32
   0  -6   2 3363.23  197.26
   0   6  -2 3657.28  197.62
   0   6  -2 3278.28  196.61
   0   6  -2 3243.99  197.01
   0  -6   2 3398.29  196.99
   0  -6   2 3317.67  197.21
   0   6  -2 3055.04  197.18
   0  -6   2 2959.21  196.94
   0  -6   2 3245.57  197.20
   0  -6   2 3563.40  196.65
   0  -6   2 2972.78  197.11
   0   6  -2 2974.83  198.13
   0   6  -2 3350.13  197.40
   0  -6   2 3571.44  198.44
   0  -6   2 3368.44  198.13
   0  -6   2 3382.03  197.36
   0  -6   2 3406.57  197.41
   0   6  -2 3304.76  197.43
   0   6  -2 2988.52  197.81
   0  -6   2 3364.02  198.17
   0  -6   2 3228.33  197.66
   0  -6   2 3567.00  198.33
   0  -6   2 3378.54  197.92
   0  -6   2 2936.29  197.14
   0  -6   2 2980.67  197.20
   0  -6   2 3136.84  197.80
   0  -6   2 3375.67  196.41
   0  -6   2 3437.24  198.01
   0   6  -2 3245.80  197.68
   0   6  -2 3371.84  197.40
   0   6  -2 3342.24  197.56
   0   6  -2 3175.31  196.51
   0  -6   2 3253.31  196.74
   0  -6   2 2965.58  197.09
   0   6  -2 3361.73  198.20
   0   6  -2 3098.12  196.82
   0  -6   2 3533.14  197.55
   0  -6   2 3409.14  197.55
   0   6  -2 3356.79  197.31
   0   6  -2 2710.36  197.30
   0   6  -2 2983.80  197.71
   0   6  -2 3142.06  197.84
   0   6  -2 3344.45  197.68
   0  -6   2 3389.55  197.60
   0  -6   2 3492.68  197.38
   0  -6   2 2991.71  196.80
   0  -6   2 3033.25  197.13
   0  -6   2 3374.64  196.73
   0  -6   2 3041.21  197.42
   0   6  -2 3106.01  196.91
   0  -6   2 3399.93  196.69
   0  -6   2 3240.19  196.97
   0   6  -2 3432.68  197.15
   0  -6   2 3458.92  197.90
   0  -6   2 3211.31  197.25
   0  -6   2 3122.12  197.39
   0  -6   2 3240.19  197.60
   0  -6   2 3141.14  196.90
   0  -6   1  289.30   16.87
   0   6  -1  247.00   16.84
   0   6  -1  255.08   16.83
   0   6  -1  255.03   16.58
   0   6  -1  244.12   16.21
   0  -6   1  259.63   16.75
   0  -6   1  249.42   16.75
   0  -6   1  259.63   16.53
   0   6  -1  245.07   16.77
   0  -6   1  282.97   16.26
   0  -6   1  272.49   16.87
   0   6  -1  241.92   17.09
   0  -6   1  275.51   17.70
   0  -6   1  257.01   16.72
   0  -6   1  241.42   16.65
   0  -6   1  255.27   16.97
   0  -6   1  274.70   17.21
   0  -6   1  267.31   17.48
   0  -6   1  235.24   17.49
   0   6  -1  216.90   17.28
   0   6  -1  262.92   16.90
   0   6  -1  264.10   16.79
   0  -6   1  230.88   16.52
   0  -6   1  237.44   17.19
   0  -6   1  232.53   16.57
   0   6  -1  269.38   16.90
   0  -6   1  256.03   16.19
   0   6  -1  262.16   16.31
   0   6  -1  268.17   17.24
   0   6  -1  254.26   17.54
   0   6  -1  243.79   15.86
   0  -6   1  236.22   16.54
   0   6  -1  266.54   16.79
   0  -6   1  251.41   17.34
   0   6  -1  232.91   17.24
   0  -6   1  275.70   17.12
   0  -6   1  259.82   17.02
   0  -6   1  251.78   16.78
   0  -6   1  272.99   17.02
   0   6  -1  257.59   17.20
   0   6  -1  279.44   16.45
   0  -6   1  235.79   16.97
   0  -6   1  231.97   16.41
   0  -6   1  241.67   16.70
   0  -6   1  250.06   16.29
   0   6  -1  258.32   16.67
   0  -6   1  274.73   15.78
   0  -6   1  242.35   16.46
   0   6  -1  262.84   16.49
   0   6  -1  236.03   16.60
   0   6  -1  241.99   16.86
   0  -6   1  233.38   16.88
   0  -6   1  248.48   16.43
   0  -6   1  265.72   17.30
   0   6  -1  234.82   17.40
   0  -6   1  246.50   16.73
   0  -6   1  250.53   17.05
   0   6  -1  260.20   16.58
   0  -6   0 1442.96   90.40
   0  -6   0 1214.34   91.03
   0   6   0 1409.96   90.97
   0   6   0 1463.47   91.10
   0   6   0 1453.86   90.05
   0  -6   0 1695.60   90.61
   0  -6   0 1425.85   90.93
   0   6   0 1408.40   90.75
   0  -6   0 1531.98   90.80
   0  -6   0 1497.46   90.97
   0   6   0 1347.65   90.86
   0   6   0 1421.53   90.51
   0   6   0 1512.09   91.02
   0   6   0 1530.48   90.80
   0   6   0 1355.85   90.87
   0  -6   0 1374.66   91.45
   0  -6   0 1591.63   91.02
   0   6   0 1413.34   91.65
   0  -6   0 1580.45   90.70
   0  -6   0 1489.19   90.94
   0  -6   0 1533.39   91.42
   0  -6   0 1387.24   90.60
   0  -6   0 1425.90   90.30
   0   6   0 1516.46   91.69
   0   6   0 1526.30   89.94
   0  -6   0 1461.72   90.69
   0   6   0 1539.67   90.37
   0   6   0 1479.08   90.84
   0   6   0 1533.97   91.38
   0   6   0 1534.09   90.85
   0  -6   0 1383.44   90.59
   0  -6   0 1501.17   90.99
   0   6   0 1675.51   91.52
   0  -6   0 1690.60   91.31
   0   6   0 1510.74   91.48
   0   6   0 1402.49   91.46
   0  -6   0 1574.58   91.28
   0  -6   0 1548.18   91.19
   0   6   0 1613.57   90.92
   0  -6   0 1363.39   91.17
   0   6   0 1594.38   90.63
   0  -6   0 1364.96   90.86
   0  -6   0 1368.54   90.64
   0  -6   0 1473.76   90.50
   0  -6   0 1418.77   90.63
   0  -6   0 1485.58   89.98
   0   6   0 1586.33   90.66
   0   6   0 1640.39   90.87
   0  -6   0 1388.43   91.27
   0   6   0 1492.97   90.78
   0  -6   0 1377.37   91.01
   0  -6   0 1444.70   90.86
   0   6   0 1365.40   91.45
   0   6   0 1524.28   91.06
   0  -6  -1 1275.16   87.31
   0  -6  -1 1488.19   86.34
   0  -6  -1 1269.18   86.99
   0   6   1 1318.92   86.79
   0   6   1 1420.70   87.01
   0   6   1 1431.77   85.91
   0   6   1 1326.37   86.54
   0   6   1 1488.04   86.08
   0  -6  -1 1486.16   86.65
   0  -6  -1 1448.96   86.83
   0   6   1 1391.44   86.38
   0  -6  -1 1369.11   86.79
   0   6   1 1271.16   86.63
   0   6   1 1309.87   86.36
   0  -6  -1 1330.72   86.44
   0   6   1 1338.24   87.19
   0   6   1 1417.08   86.74
   0   6   1 1408.73   87.41
   0  -6  -1 1555.14   86.50
   0   6   1 1447.44   86.48
   0  -6  -1 1458.31   86.98
   0  -6  -1 1313.85   86.28
   0  -6  -1 1293.60   86.04
   0   6   1 1540.06   86.20
   0   6   1 1424.40   87.13
   0   6   1 1480.75   86.60
   0   6   1 1465.85   86.43
   0   6   1 1522.12   87.58
   0   6   1 1574.10   85.77
   0  -6  -1 1357.25   86.26
   0  -6  -1 1333.77   86.76
   0  -6  -1 1590.10   87.10
   0   6   1 1406.25   87.23
   0  -6  -1 1428.42   86.73
   0  -6  -1 1495.65   86.97
   0  -6  -1 1546.63   87.07
   0  -6  -1 1243.01   86.45
   0   6   1 1540.40   86.51
   0  -6  -1 1432.40   86.36
   0   6   1 1417.93   85.93
   0  -6  -1 1276.68   86.97
   0   6   1 1556.01   86.76
   0  -6  -1 1427.22   86.68
   0  -6  -1 1437.84   85.91
   0   6   1 1553.43   86.50
   0  -6  -1 1357.15   86.44
   0   6   1 1332.34   85.49
   0   6   1 1313.07   85.49
   0   6   1 1487.41   86.66
   0  -6  -1 1408.26   86.71
   0   6   1 1458.96   86.81
   0   6   1 1287.59   87.12
   0  -6  -1 1353.09   86.88
   0  -6  -1 1324.45   87.09
   0   6   1 1488.05   86.64
   0  -6  -2   66.68    7.21
   0  -6  -2   82.05    6.48
   0  -6  -2   81.51    7.23
   0   6   2   83.17    6.94
   0  -6  -2   84.96    6.77
   0   6   2   75.07    6.47
   0  -6  -2   78.07    6.75
   0   6   2  115.79    6.55
   0   6   2   80.68    6.66
   0   6   2   90.91    6.24
   0   6   2   84.25    6.42
   0  -6  -2   86.12    6.63
   0   6   2   87.56    7.26
   0   6   2   92.02    6.86
   0  -6  -2   75.68    6.16
   0  -6  -2   77.53    6.60
   0   6   2   74.92    6.06
   0   6   2   88.52    6.37
   0   6   2   87.58    7.07
   0   6   2   92.52    6.29
   0   6   2   81.07    6.45
   0  -6  -2   71.09    6.71
   0  -6  -2   76.75    6.06
   0  -6  -2   76.53    6.93
   0   6   2   84.04    6.17
   0  -6  -2   89.11    6.91
   0  -6  -2   87.54    6.81
   0  -6  -2   83.19    6.80
   0   6   2   74.30    7.01
   0  -6  -2   88.05    6.84
   0   6   2   84.56    7.10
   0  -6  -2   81.34    6.47
   0   6   2   93.49    6.86
   0   6   2   84.47    6.15
   0   6   2  102.96    6.80
   0  -6  -2   83.75    6.77
   0  -6  -2   71.40    6.96
   0  -6  -2   71.70    6.61
   0   6   2   76.02    5.71
   0   6   2   78.82    5.72
   0  -6  -2   78.34    6.09
   0  -6  -2   77.27    6.53
   0   6   2   88.76    6.58
   0  -6  -2   86.80    6.96
   0   6   2   82.21    6.70
   0   6   2   93.89    6.76
   0  -6  -2   70.90    6.77
   0   6   2   91.49    6.95
   0   6   2   76.73    6.98
   0  -6  -2   79.14    6.73
   0  -6  -2   73.10    6.96
   0  -6  -3   12.36    3.41
   0  -6  -3   16.10    3.45
   0  -6  -3   15.38    2.80
   0   6   3   19.43    2.98
   0   6   3   15.28    2.34
   0  -6  -3   19.28    2.59
   0   6   3   17.20    2.59
   0   6   3   15.24    2.69
   0  -6  -3   14.46    2.82
   0  -6  -3   10.81    2.46
   0  -6  -3   15.70    2.07
   0  -6  -3   17.42    2.75
   0   6   3   17.25    2.03
   0   6   3   17.53    2.38
   0   6   3   19.14    3.08
   0   6   3   17.72    2.48
   0   6   3   16.11    2.09
   0   6   3   21.21    2.58
   0  -6  -3   15.43    3.02
   0   6   3   13.61    2.84
   0   6   3   16.29    2.92
   0  -6  -3   15.33    2.59
   0   6   3   13.69    2.69
   0  -6  -3   20.96    2.86
   0   6   3   20.51    2.96
   0   6   3   20.83    3.04
   0  -6  -3   13.03    2.62
   0  -6  -3   11.56    3.06
   0   6   3   13.57    2.85
   0  -6  -3   11.61    2.84
   0  -6  -3   12.06    2.72
   0  -6  -3   13.97    2.89
   0   6   3   18.06    2.82
   0   6   3   14.80    2.03
   0  -6  -3   14.40    2.46
   0   6   3   16.55    2.14
   0  -6  -3   12.30    3.04
   0  -6  -3   12.93    2.84
   0   6   3   19.55    2.61
   0  -6  -3   15.70    2.97
   0  -6  -3   10.23    2.78
   0   6   3   18.26    2.93
   0   6   3   18.14    2.86
   0   6   3   18.18    3.14
   0  -6  -3   18.52    3.01
   0   6   4  186.69   14.07
   0  -6  -4  189.39   14.07
   0   6   4  203.54   13.86
   0  -6  -4  171.45   14.17
   0  -6  -4  203.23   13.47
   0  -6  -4  202.95   13.34
   0   6   4  183.35   13.00
   0  -6  -4  189.90   13.39
   0   6   4  170.94   13.00
   0  -6  -4  190.92   12.81
   0  -6  -4  180.70   12.32
   0   6   4  191.45   12.67
   0   6   4  191.12   13.18
   0   6   4  183.90   12.88
   0   6   4  207.81   12.89
   0  -6  -4  188.34   13.63
   0   6   4  197.78   12.34
   0  -6  -4  167.59   13.08
   0   6   4  186.27   13.71
   0  -6  -4  216.61   13.50
   0   6   4  187.50   13.72
   0  -6  -4  208.84   13.46
   0  -6  -4  171.54   13.36
   0  -6  -4  195.24   13.91
   0  -6  -4  197.45   13.18
   0   6   4  188.26   13.35
   0   6   4  202.07   13.30
   0  -6  -4  166.82   13.75
   0  -6  -4  173.88   13.19
   0   6   4  168.67   12.49
   0   6   4  166.15   12.48
   0   6   4  213.38   13.23
   0   6   4  171.98   11.83
   0   6   4  173.12   12.78
   0  -6  -4  199.32   12.92
   0   6   4  166.37   13.32
   0   6   4  200.30   13.45
   0   6   4  203.29   13.43
   0   6   4  215.25   13.38
   0  -6  -4  213.55   13.37
   0  -6  -4  173.02   13.44
   0   6   5  710.84   47.31
   0   6   5  759.20   46.09
   0  -6  -5  702.95   46.62
   0   6   5  809.97   46.79
   0  -6  -5  729.22   46.29
   0   6   5  650.36   45.14
   0  -6  -5  754.69   45.57
   0  -6  -5  774.33   45.49
   0  -6  -5  704.80   45.44
   0   6   5  703.31   45.17
   0  -6  -5  677.75   44.10
   0  -6  -5  765.00   44.67
   0   6   5  765.97   44.70
   0   6   5  675.93   44.94
   0  -6  -5  688.70   45.72
   0   6   5  752.31   44.18
   0   6   5  809.49   45.03
   0  -6  -5  664.54   45.05
   0  -6  -5  710.27   45.17
   0   6   5  652.17   45.63
   0  -6  -5  770.46   45.36
   0   6   5  664.89   45.71
   0  -6  -5  722.25   45.41
   0  -6  -5  753.39   45.27
   0  -6  -5  692.93   45.61
   0  -6  -5  682.91   45.92
   0   6   5  673.99   45.38
   0   6   5  803.08   45.49
   0   6   5  650.22   44.69
   0   6   5  657.05   44.03
   0  -6  -5  804.33   45.14
   0   6   5  637.14   44.66
   0   6   5  658.06   44.93
   0   6   5  794.95   45.32
   0  -6  -5  678.31   45.34
   0  -6  -5  716.90   45.75
   0   6   5  693.65   45.43
   0   6   5  787.24   45.41
   0  -6  -5  789.33   45.24
   0   6   6  792.02   45.68
   0   6   6  745.06   44.88
   0   6   6  699.64   46.29
   0  -6  -6  681.81   44.87
   0  -6  -6  720.49   44.05
   0   6   6  661.77   43.72
   0  -6  -6  772.49   44.21
   0  -6  -6  744.60   42.97
   0   6   6  681.67   43.39
   0   6   6  755.02   43.21
   0  -6  -6  642.16   42.35
   0   6   6  739.11   43.57
   0   6   6  729.39   42.52
   0  -6  -6  700.00   44.52
   0  -6  -6  654.47   43.53
   0   6   6  635.49   44.19
   0  -6  -6  753.50   42.78
   0   6   6  647.02   44.31
   0  -6  -6  675.20   44.33
   0  -6  -6  698.38   43.80
   0   6   6  658.47   44.06
   0   6   6  619.49   43.38
   0   6   6  619.48   42.68
   0   6   6  664.09   43.69
   0  -6  -6  645.81   43.97
   0   6   6  604.48   43.33
   0  -6  -6  735.69   43.72
   0  -6  -6  763.08   43.64
   0   6   6  671.46   43.89
   0  -6  -6  683.82   44.42
   0   6   7 1534.23   84.09
   0   6   7 1338.94   84.49
   0   6   7 1340.78   84.52
   0  -6  -7 1551.83   82.25
   0  -6  -7 1389.58   82.01
   0   6   7 1273.90   81.04
   0  -6  -7 1385.01   80.51
   0  -6  -7 1247.64   82.32
   0  -6  -7 1243.79   81.24
   0   6   7 1378.60   80.13
   0   6   7 1421.03   81.50
   0   6   7 1204.48   82.00
   0  -6  -7 1425.66   80.66
   0   6   7 1232.58   82.19
   0  -6  -7 1210.76   82.16
   0   6   7 1208.41   81.95
   0  -6  -7 1223.13   81.92
   0   6   7 1196.01   81.35
   0   6   7 1175.04   81.34
   0  -6  -7 1385.12   81.67
   0   6   7 1227.41   81.59
   0   6   7 1170.10   80.61
   0   6   7 1234.04   81.56
   0  -6  -7 1317.69   82.33
   0  -6  -7 1514.65   81.42
   0   6   8  243.38   19.23
   0   6   8  285.70   19.03
   0  -6  -8  265.78   16.57
   0   6   8  223.52   15.31
   0  -6  -8  239.84   14.62
   0   6   8  237.63   14.31
   0  -6  -8  212.29   15.59
   0  -6  -8  202.86   16.70
   0   6   8  215.29   16.69
   0   6   8  211.48   16.41
   0   6   8  212.01   16.53
   0  -6  -8  251.77   15.27
   0  -6  -8  204.70   16.60
   0   6   8  208.65   16.46
   0   6   8  212.54   16.18
   0   6   8  204.63   15.97
   0   6   8  209.36   15.25
   0  -6  -8  229.72   17.09
   0   6   8  184.55   15.73
   0  -6  -8  266.40   15.69
   0  -6  -8  229.79   16.76
   0   6   8  209.98   15.83
   0   6   9  365.28   24.58
   0  -6  -9  291.65   22.73
   0   6   9  354.83   25.58
   0  -6  -9  361.31   22.34
   0  -6  -9  344.24   22.10
   0  -6  -9  334.47   19.97
   0   6   9  323.98   20.90
   0  -6  -9  305.10   21.14
   0   6   9  304.69   19.73
   0  -6  -9  328.85   22.87
   0   6   9  290.69   22.10
   0  -6  -9  345.41   20.98
   0   6   9  305.69   22.23
   0   6   9  341.94   22.86
   0  -6  -9  330.81   22.96
   0   6   9  296.81   22.29
   0  -6  -9  306.66   22.66
   0   6   9  281.99   20.96
   0  -6  -9  335.80   23.11
   0   6   9  277.72   21.66
   0   6   9  296.70   22.02
   0   6   9  289.38   21.76
   0  -6  -9  344.60   22.70
   0  -6  -9  378.64   21.22
   0  -6 -10   18.83    4.54
   0   6  10   28.03    6.70
   0   6  10   33.40    6.73
   0  -6 -10   23.04    3.89
   0  -6 -10   31.80    4.03
   0   6  10   24.81    2.91
   0   6  10   13.21    1.46
   0  -6 -10   27.13    3.47
   0   6  10   16.62    3.74
   0   6  10   26.84    4.08
   0   6  10   20.86    3.86
   0  -6 -10   23.27    3.54
   0   6  10   12.13    4.04
   0  -6 -10   24.26    4.80
   0  -6 -10   29.52    4.88
   0   6  10   22.89    4.21
   0  -6 -10   25.75    4.43
   0   6  10   19.53    4.05
   0   6  10   20.76    3.42
   0   6  10   22.54    4.08
   0  -6 -10   19.90    4.21
   0  -6 -10   33.34    3.37
   0  -6 -11    0.60    3.36
   0   6  11    2.85    5.65
   0   6  11   -0.79    5.11
   0  -6 -11    0.37    2.47
   0  -6 -11    2.38    2.40
   0  -6 -11    5.07    2.73
   0   6  11    4.17    1.91
   0  -6 -11    4.04    2.89
   0  -6 -11    3.44    2.47
   0   6  11    3.87    2.58
   0   6  11   10.14    3.10
   0   6  11    0.53    2.78
   0  -6 -11    5.40    2.86
   0  -6 -11    5.45    3.92
   0   6  11    1.51    3.25
   0  -6 -11   10.04    3.67
   0   6  11    3.98    3.21
   0   6  11    4.64    3.66
   0  -6 -11    0.56    3.01
   0   6  11    3.10    3.06
   0   6  11    4.41    2.74
   0  -6 -11    3.76    3.39
   0   6  12  222.04   17.79
   0   6  12  199.69   18.20
   0  -6 -12  179.81   15.45
   0  -6 -12  229.04   14.83
   0  -6 -12  193.20   14.05
   0  -6 -12  203.02   14.12
   0   6  12  176.56   12.45
   0  -6 -12  189.60   13.59
   0  -6 -12  179.24   12.88
   0   6  12  192.10   14.40
   0   6  12  172.32   14.37
   0   6  12  197.63   15.11
   0  -6 -12  163.20   14.94
   0  -6 -12  187.68   15.33
   0   6  12  164.74   14.73
   0  -6 -12  192.49   15.24
   0   6  12  153.55   13.35
   0   6  12  151.01   14.02
   0   6  12  172.27   14.52
   0   6  12  172.21   14.43
   0  -6 -12  206.95   15.00
   0   6  13  104.61   12.36
   0   6  13  109.91   13.16
   0  -6 -13   87.59   10.02
   0  -6 -13  108.76    8.92
   0  -6 -13  104.76    8.90
   0  -6 -13   99.91    8.52
   0   6  13   92.30    7.11
   0  -6 -13   95.64    7.55
   0   6  13   91.45    8.88
   0   6  13   97.81    9.48
   0  -6 -13   89.85   11.25
   0   6  13   77.51    8.69
   0  -6 -13   97.63   10.03
   0   6  13   94.18    9.48
   0  -6 -13   92.10    9.73
   0   6  13   86.57    9.45
   0   6  13  102.74    8.81
   0   6  13   82.76    9.17
   0  -6 -13   90.77    9.29
   0  -6 -14  445.15   31.89
   0   6  14  466.48   35.24
   0   6  14  532.95   34.97
   0  -6 -14  521.08   30.25
   0  -6 -14  501.74   29.94
   0  -6 -14  471.02   29.61
   0   6  14  417.98   27.79
   0  -6 -14  439.38   31.48
   0   6  14  396.41   30.18
   0  -6 -14  405.10   33.25
   0   6  14  409.57   29.89
   0   6  14  408.72   30.79
   0  -6 -14  490.42   31.71
   0   6  14  410.66   29.54
   0   6  14  401.73   30.55
   0  -6 -14  466.56   31.44
   0   6  14  397.42   30.44
   0   6  14  415.57   30.71
   0  -6 -14  464.80   30.60
   0  -6 -15  284.35   23.12
   0   6  15  303.85   26.40
   0   6  15  279.29   25.79
   0   6  15  348.84   26.85
   0  -6 -15  340.60   21.39
   0  -6 -15  365.57   21.82
   0  -6 -15  314.43   21.06
   0   6  15  266.02   18.96
   0  -6 -15  333.90   21.42
   0  -6 -15  259.65   20.00
   0  -6 -15  303.65   23.11
   0   6  15  282.77   21.86
   0   6  15  253.28   21.94
   0  -6 -15  316.45   23.06
   0  -6 -15  315.54   22.83
   0   6  15  277.49   22.26
   0   6  15  279.82   22.26
   0   6  15  301.47   21.43
   0   6  15  300.74   22.60
   0  -6 -15  335.37   22.31
   0  -6 -16  108.44    9.54
   0  -6 -16  115.84    9.52
   0  -6 -16  101.94    9.17
   0  -6 -16  103.14    9.58
   0  -6 -16   97.96   10.22
   0  -6 -16  105.67   11.37
   0  -6 -16   90.70    8.12
   0   6  16   80.09    9.36
   0   6  16   93.90   10.40
   0  -6 -16   94.25   10.66
   0   6  16   92.43   10.43
   0   6  16   92.26    9.59
   0  -6 -16  100.75   10.60
   0   6  16  110.97   11.19
   0   6  16  110.95   11.05
   0   6  16   98.16   14.03
   0  -6 -16  105.67   11.69
   0   6  16  104.67   14.48
   0   6  16   91.06   13.52
   0  -6 -17   75.83    8.75
   0  -6 -17   99.59    9.25
   0  -6 -17  112.10    9.37
   0  -6 -17  110.14   10.57
   0  -6 -17  110.81    9.90
   0  -6 -17  108.92   11.81
   0   6  17   88.86   10.38
   0   6  17   96.85    9.85
   0  -6 -17   98.13   10.97
   0   6  17   89.45   10.65
   0  -6 -17  108.72   10.79
   0   6  17   85.35    9.47
   0   6  17   98.90   11.06
   0   6  17   83.42   10.37
   0   6  17   95.26   14.19
   0   6  17   90.70   14.74
   0   6  17   83.22   13.33
   0  -6 -17   89.39   11.23
   0  -6 -18   24.26    6.49
   0   6  18   16.11    4.97
   0   6  18   12.68    4.46
   0  -6 -18   27.59    4.80
   0  -6 -18   30.51    4.89
   0  -6 -18   28.49    4.94
   0  -6 -18   25.23    6.39
   0   6  18   23.53    6.03
   0   6  18   16.22    5.97
   0   6  18   18.70    6.73
   0  -6 -18   28.13    6.24
   0   6  18   21.33    5.43
   0   6  18   26.27    8.62
   0   6  18   13.62    8.54
   0  -6 -18   27.20    6.61
   0   6  18   29.09    9.45
   0   6  19   90.29   14.49
   0   6  19   64.99   14.55
   0   6  19   79.24   13.12
   0  -6 -19   91.81   11.19
   0  -6 -19   89.19   10.26
   0   6  19   66.30    9.30
   0  -6 -19   93.26   13.19
   0   6  19   70.14    9.10
   0  -6 -19   78.99    8.71
   0  -6 -19  110.00    8.94
   0  -6 -19   85.38    8.37
   0  -6 -19  110.13   11.08
   0   6  19   69.39   10.23
   0   6  19   80.13   10.43
   0  -6 -19  100.30   10.32
   0   6  19   71.13    9.16
   0   6  19   81.91   10.55
   0  -6 -19   77.72    9.46
   0   6  20   11.57    9.79
   0   6  20   29.04   10.44
   0  -6 -20   18.70    7.07
   0   6  20   17.95    9.71
   0  -6 -20   27.55    5.10
   0  -6 -20   29.38    5.04
   0  -6 -20   27.95    5.06
   0  -6 -20   18.01    6.51
   0  -6 -20   20.49    8.32
   0   6  20   14.03    4.71
   0   6  20   15.74    5.81
   0  -6 -20   25.50    6.93
   0   6  20   17.14    6.97
   0   6  20   18.06    6.86
   0   6  20   24.36    7.27
   0   6  20   17.02    5.96
   0   6  20   24.28    7.01
   0  -6 -20   29.23    6.55
   0  -6 -20   24.28    5.93
   0   7 -22   15.95    8.49
   0   7 -22   27.42    7.94
   0   7 -22   11.53    6.70
   0  -7  22   20.12    7.68
   0  -7  22   35.71    9.43
   0  -7  22   30.52    8.13
   0  -7  22   20.71    8.66
   0  -7  22   26.89   10.13
   0  -7  22   35.50   10.15
   0   7 -22   34.56    7.58
   0  -7  22   28.59    8.52
   0   7 -21   30.82    8.58
   0   7 -21   14.73    6.46
   0   7 -21   39.05    8.16
   0   7 -21   27.06    8.20
   0  -7  21   36.71    7.85
   0  -7  21   43.25    8.74
   0  -7  21   22.42    7.53
   0  -7  21   40.10    8.81
   0  -7  21   29.31    9.17
   0  -7  21   35.16    8.02
   0  -7  21   23.89    9.74
   0  -7  21   32.75    8.02
   0   7 -21   40.23    7.90
   0   7 -20    3.91    6.12
   0   7 -20   -4.22    5.65
   0   7 -20   -8.72    7.77
   0  -7  20    0.84    5.99
   0   7 -20   -1.89    4.72
   0  -7  20    1.64    5.84
   0  -7  20    4.90    5.73
   0  -7  20   -2.10    6.15
   0  -7  20    6.22    6.55
   0  -7  20    3.24    7.37
   0  -7  20    1.09    6.22
   0  -7  20   -0.94    5.14
   0   7 -19    0.82    5.32
   0   7 -19    2.98    5.95
   0   7 -19   -0.84    6.36
   0   7 -19   -2.71    4.67
   0  -7  19   -1.59    5.75
   0  -7  19   -4.01    8.06
   0  -7  19    2.46    4.64
   0  -7  19   -2.31    5.68
   0  -7  19    6.18    6.34
   0  -7  19    1.69    6.83
   0  -7  19    1.97    5.55
   0  -7  19    6.18    6.96
   0  -7  19   -3.06    7.22
   0  -7  19   -3.51    6.04
   0   7 -18   65.68    9.34
   0   7 -18   77.03    9.86
   0   7 -18   68.91   10.22
   0   7 -18   55.32    9.01
   0  -7  18   65.67    9.48
   0  -7  18   65.73   10.87
   0  -7  18   75.08    8.00
   0  -7  18   68.66    8.94
   0  -7  18   55.83    9.74
   0  -7  18   68.93    9.57
   0  -7  18   62.94    9.43
   0  -7  18   61.23   10.50
   0  -7  18   62.56   10.03
   0  -7  18   53.24    9.23
   0   7 -17   29.10    7.79
   0   7 -17   20.59    6.38
   0   7 -17   26.06    7.23
   0  -7  17   37.68    7.54
   0   7 -17   33.77    6.89
   0  -7  17   32.69    8.81
   0  -7  17   34.63    5.82
   0  -7  17   27.10    7.11
   0  -7  17   30.40    6.98
   0  -7  17   29.30    7.62
   0  -7  17   24.64    6.42
   0  -7  17   27.72    5.55
   0  -7  17   34.73    7.95
   0  -7  17   24.70    8.05
   0  -7  17   27.02    6.87
   0   7 -16   26.61    6.57
   0   7 -16   24.84    7.13
   0   7 -16   18.32    6.22
   0  -7  16   28.56    6.79
   0   7 -16   22.72    5.95
   0  -7  16   24.04    7.55
   0  -7  16   28.19    8.00
   0  -7  16   26.67    5.15
   0  -7  16   32.66    7.57
   0  -7  16   25.29    6.57
   0  -7  16   40.57    7.07
   0  -7  16   31.21    6.36
   0  -7  16   26.30    7.64
   0  -7  16   23.59    6.90
   0  -7  16   19.23    5.98
   0  -7  16   29.96    5.23
   0   7 -15   22.28    6.73
   0   7 -15   25.61    6.22
   0   7 -15   23.18    5.85
   0  -7  15   32.44    6.50
   0   7 -15   27.53    6.32
   0  -7  15   23.19    7.13
   0  -7  15   25.94    7.48
   0  -7  15   30.90    4.92
   0  -7  15   28.61    6.42
   0  -7  15   29.85    6.66
   0  -7  15   20.49    6.01
   0  -7  15   25.25    5.69
   0  -7  15   23.89    5.03
   0  -7  15   28.56    6.14
   0  -7  15   30.34    6.91
   0  -7  15   44.31    7.56
   0  -7  14  182.18   15.93
   0  -7  14  220.87   16.62
   0  -7  14  153.52   13.43
   0  -7  14  156.99   14.62
   0   7 -14  137.79   14.57
   0   7 -14  163.00   15.28
   0   7 -14  174.22   14.75
   0   7 -14  189.31   16.31
   0  -7  14  179.55   14.95
   0   7 -14  182.65   15.42
   0  -7  14  184.82   15.15
   0  -7  14  194.45   15.83
   0  -7  14  174.90   13.10
   0  -7  14  199.36   15.01
   0  -7  14  165.21   12.52
   0  -7  14  173.89   15.19
   0  -7  14  180.48   14.18
   0  -7  14  191.34   14.87
   0  -7  14  176.17   12.42
   0  -7  13  712.42   39.79
   0  -7  13  582.19   38.21
   0  -7  13  489.12   35.26
   0  -7  13  630.08   39.24
   0  -7  13  570.96   36.91
   0  -7  13  588.82   36.06
   0  -7  13  558.67   35.02
   0   7 -13  629.92   39.71
   0   7 -13  535.37   38.59
   0   7 -13  596.82   38.02
   0   7 -13  544.48   38.61
   0  -7  13  600.94   36.64
   0  -7  13  603.65   38.12
   0   7 -13  584.54   39.10
   0  -7  13  620.60   38.34
   0  -7  13  645.75   38.98
   0  -7  13  498.80   34.57
   0  -7  13  547.51   35.70
   0  -7  13  576.57   35.65
   0  -7  13  533.64   35.42
   0  -7  13  580.44   36.20
   0  -7  13  561.10   35.83
   0  -7  13  630.61   38.75
   0  -7  13  608.60   37.31
   0  -7  13  638.44   38.14
   0  -7  13  605.81   37.93
   0  -7  13  615.16   36.22
   0  -7  12  189.84   15.40
   0  -7  12  161.41   12.40
   0  -7  12  196.20   15.03
   0  -7  12  176.64   13.65
   0  -7  12  202.26   13.00
   0  -7  12  184.48   12.00
   0   7 -12  178.93   15.44
   0   7 -12  158.26   15.16
   0   7 -12  199.00   16.19
   0   7 -12  170.49   14.63
   0  -7  12  197.81   13.84
   0   7 -12  201.64   15.78
   0  -7  12  191.29   14.80
   0  -7  12  176.15   12.75
   0  -7  12  209.30   15.87
   0  -7  12  169.12   11.99
   0  -7  12  179.78   11.99
   0  -7  12  204.73   15.25
   0  -7  12  196.42   12.78
   0  -7  12  168.71   12.05
   0  -7  12  177.20   13.03
   0  -7  12  197.28   12.65
   0  -7  12  184.06   12.87
   0  -7  12  187.68   14.61
   0  -7  12  198.35   14.68
   0  -7  12  195.32   15.22
   0  -7  12  190.37   14.05
   0  -7  12  187.74   13.36
   0  -7  12  244.50   13.42
   0  -7  11  415.06   25.07
   0  -7  11  319.73   21.68
   0  -7  11  385.59   24.23
   0  -7  11  339.82   22.79
   0  -7  11  344.95   21.14
   0  -7  11  394.52   22.17
   0   7 -11  350.29   23.87
   0   7 -11  356.91   25.17
   0   7 -11  340.91   24.75
   0   7 -11  354.12   24.88
   0  -7  11  359.97   23.11
   0  -7  11  379.15   23.89
   0   7 -11  343.80   24.76
   0   7 -11  317.44   21.70
   0  -7  11  367.10   21.55
   0  -7  11  344.49   21.42
   0  -7  11  398.97   21.23
   0  -7  11  371.23   24.72
   0  -7  11  381.29   24.28
   0  -7  11  339.72   22.05
   0  -7  11  355.87   21.80
   0  -7  11  345.88   22.12
   0  -7  11  321.17   21.21
   0  -7  11  351.38   21.85
   0  -7  11  377.45   23.74
   0  -7  11  370.11   23.68
   0  -7  11  324.42   21.05
   0  -7  11  207.68   20.93
   0  -7  11  357.51   22.09
   0  -7  11  375.64   24.42
   0  -7  11  375.70   23.10
   0  -7  11  416.26   22.64
   0  -7  11  371.52   22.97
   0  -7  10   92.19    8.22
   0  -7  10   83.91    7.26
   0  -7  10   77.10    6.32
   0  -7  10   98.03    8.76
   0  -7  10   98.92    6.60
   0  -7  10   77.71    5.68
   0   7 -10   87.98    9.49
   0   7 -10   68.22    8.04
   0   7 -10   76.95    8.87
   0   7 -10   90.27    8.53
   0   7 -10   81.42    9.08
   0  -7  10   80.26    8.02
   0  -7  10   89.56    7.74
   0   7 -10  102.27    9.47
   0  -7  10   81.53    7.77
   0  -7  10   88.24    6.39
   0  -7  10   87.93    6.27
   0  -7  10   99.11    6.31
   0  -7  10   95.50    6.14
   0  -7  10   89.09    8.75
   0  -7  10   81.75    8.86
   0  -7  10   85.31    6.68
   0   7 -10   70.40    6.42
   0  -7  10   74.40    5.82
   0  -7  10   89.34    6.68
   0  -7  10   87.74    8.00
   0  -7  10   83.71    8.58
   0  -7  10   88.19    7.43
   0  -7  10   94.21    6.79
   0  -7  10   90.06    5.99
   0  -7  10   91.47    8.01
   0  -7  10   75.33    6.82
   0  -7  10   97.02    7.32
   0  -7   9  233.49   15.83
   0  -7   9  245.70   16.75
   0  -7   9  233.27   15.02
   0  -7   9  247.21   17.17
   0  -7   9  213.33   14.51
   0  -7   9  238.17   14.37
   0  -7   9  230.83   14.45
   0   7  -9  218.59   16.80
   0   7  -9  227.58   16.81
   0   7  -9  195.33   17.23
   0   7  -9  247.51   18.27
   0   7  -9  202.42   17.35
   0   7  -9  229.82   17.99
   0  -7   9  250.41   16.55
   0  -7   9  251.77   16.59
   0  -7   9  219.08   16.04
   0  -7   9  247.17   17.54
   0  -7   9  259.74   15.05
   0  -7   9  251.91   17.13
   0  -7   9  214.89   15.45
   0  -7   9  251.23   15.28
   0  -7   9  234.89   15.45
   0  -7   9  221.48   14.36
   0   7  -9  196.15   15.20
   0  -7   9  251.31   15.10
   0  -7   9  215.54   15.04
   0  -7   9  225.78   14.51
   0  -7   9  236.20   14.36
   0  -7   9  245.69   15.87
   0  -7   9  265.51   16.58
   0  -7   9  262.05   15.42
   0  -7   9  248.38   16.39
   0  -7   9  248.80   17.04
   0  -7   9  217.54   15.40
   0  -7   9  241.05   15.90
   0  -7   9  205.44   14.46
   0   7  -9  211.37   16.38
   0  -7   8   19.95    3.39
   0  -7   8   15.89    3.20
   0  -7   8   17.25    2.19
   0  -7   8   18.14    3.62
   0  -7   8   19.21    2.76
   0  -7   8   19.61    1.79
   0  -7   8   20.86    1.61
   0  -7   8   20.35    1.53
   0  -7   8   14.98    1.33
   0  -7   8   16.50    1.85
   0   7  -8   14.01    3.92
   0   7  -8   18.88    3.77
   0   7  -8   18.53    4.26
   0   7  -8   15.56    4.48
   0   7  -8   15.34    3.74
   0   7  -8   17.17    4.50
   0  -7   8   17.86    3.77
   0  -7   8   20.69    3.42
   0  -7   8   15.96    3.06
   0  -7   8   18.12    2.45
   0   7  -8   19.10    2.71
   0  -7   8   15.59    2.42
   0  -7   8   15.42    2.21
   0  -7   8   22.72    2.54
   0  -7   8   14.61    3.98
   0  -7   8   19.11    2.67
   0  -7   8   19.36    4.63
   0  -7   8   19.83    1.82
   0  -7   8   19.23    1.74
   0  -7   8   16.72    2.18
   0  -7   8   15.13    2.70
   0  -7   8   19.49    2.95
   0  -7   8   16.96    2.43
   0  -7   8   23.16    3.58
   0  -7   8   23.10    3.40
   0  -7   8   18.18    3.72
   0  -7   8   17.13    3.23
   0  -7   8   21.68    1.77
   0  -7   8   15.42    1.68
   0   7  -8   19.41    3.60
   0  -7   8   15.28    2.16
   0  -7   8   18.86    2.78
   0  -7   7    6.94    2.61
   0  -7   7    5.15    2.22
   0  -7   7    7.56    1.77
   0  -7   7    7.42    1.62
   0  -7   7   10.43    2.07
   0  -7   7    6.81    1.07
   0  -7   7    5.81    1.20
   0  -7   7    7.63    1.17
   0  -7   7    7.53    1.38
   0  -7   7    5.01    0.94
   0   7  -7    7.60    3.26
   0   7  -7    7.50    3.22
   0   7  -7    8.70    3.79
   0   7  -7    5.37    2.93
   0   7  -7    6.74    2.96
   0  -7   7    6.37    2.24
   0  -7   7    6.21    2.91
   0  -7   7    5.30    2.30
   0   7  -7    9.82    3.00
   0   7  -7    8.21    2.20
   0  -7   7    7.58    3.05
   0   7  -7    4.28    1.95
   0  -7   7    7.33    1.88
   0  -7   7    5.07    1.66
   0  -7   7    5.75    1.70
   0  -7   7    3.87    1.52
   0  -7   7    5.28    3.21
   0  -7   7    4.48    1.47
   0  -7   7    7.50    1.80
   0  -7   7    6.58    1.21
   0  -7   7    7.03    1.42
   0  -7   7    4.37    1.32
   0  -7   7    6.37    1.79
   0  -7   7    9.62    2.44
   0  -7   7    7.05    1.99
   0  -7   7    5.37    1.87
   0  -7   7    7.06    2.93
   0  -7   7   10.44    2.41
   0   7  -7    8.08    2.91
   0  -7   7    5.66    1.33
   0  -7   7    4.71    1.82
   0  -7   7    8.27    2.34
   0  -7   7    5.94    1.37
   0  -7   6   23.04    2.77
   0  -7   6   25.58    4.10
   0  -7   6   26.30    3.65
   0  -7   6   24.06    2.36
   0  -7   6   24.74    2.52
   0  -7   6   21.95    2.85
   0  -7   6   23.67    2.06
   0  -7   6   24.24    2.39
   0  -7   6   25.82    2.22
   0  -7   6   20.72    2.03
   0  -7   6   23.84    2.26
   0   7  -6   21.04    3.77
   0   7  -6   20.13    3.67
   0   7  -6   22.10    4.53
   0  -7   6   20.41    3.66
   0   7  -6   20.29    4.24
   0  -7   6   22.47    3.47
   0   7  -6   24.86    4.77
   0   7  -6   23.95    3.42
   0  -7   6   21.73    3.75
   0   7  -6   22.33    3.79
   0  -7   6   22.88    2.99
   0  -7   6   25.40    2.99
   0  -7   6   27.56    4.45
   0  -7   6   21.86    2.84
   0  -7   6   21.34    2.70
   0   7  -6   19.87    2.83
   0  -7   6   23.89    4.04
   0  -7   6   24.18    2.66
   0  -7   6   27.45    2.44
   0  -7   6   21.83    2.78
   0  -7   6   25.11    2.77
   0   7  -6   21.07    3.12
   0   7  -6   19.61    2.87
   0  -7   6   17.25    2.68
   0  -7   6   22.20    2.30
   0  -7   6   23.12    2.15
   0  -7   6   22.42    2.14
   0  -7   6   27.17    2.93
   0  -7   6   25.70    3.53
   0  -7   6   19.91    2.47
   0  -7   6   24.09    2.86
   0  -7   6   19.19    2.78
   0  -7   6   20.13    2.60
   0   7  -6   19.58    3.59
   0  -7   6   25.74    3.49
   0  -7   5   10.63    2.47
   0  -7   5    9.22    1.69
   0  -7   5    7.52    1.69
   0  -7   5   10.69    2.83
   0  -7   5    9.25    1.64
   0  -7   5    8.96    1.11
   0  -7   5    6.80    1.14
   0  -7   5    7.63    1.41
   0  -7   5   10.40    1.37
   0  -7   5    9.90    1.69
   0  -7   5   11.27    2.83
   0   7  -5    6.86    2.75
   0  -7   5   11.44    3.31
   0   7  -5   10.38    3.19
   0  -7   5    6.66    2.08
   0  -7   5    7.95    2.73
   0   7  -5    8.25    3.17
   0   7  -5   11.39    2.35
   0   7  -5   11.13    3.74
   0  -7   5   10.17    2.18
   0   7  -5   12.51    3.07
   0   7  -5   11.13    2.48
   0  -7   5    8.97    1.94
   0  -7   5    8.79    2.92
   0  -7   5   10.54    2.03
   0  -7   5   11.29    3.36
   0   7  -5   11.24    2.29
   0  -7   5    7.37    2.88
   0   7  -5   11.42    1.94
   0  -7   5    9.72    2.05
   0  -7   5    9.16    1.98
   0   7  -5   11.56    2.54
   0   7  -5    9.74    2.26
   0  -7   5    7.43    1.72
   0  -7   5   11.82    2.21
   0  -7   5   10.81    1.35
   0  -7   5    8.05    2.03
   0  -7   5   10.13    1.61
   0  -7   5    8.55    2.13
   0  -7   5    8.83    1.26
   0  -7   5   12.19    2.55
   0  -7   5   10.51    1.97
   0  -7   5    7.51    1.56
   0  -7   5    6.47    1.49
   0  -7   5   10.06    1.66
   0  -7   5    7.96    2.58
   0  -7   5    9.40    2.23
   0   7  -5   10.78    2.96
   0  -7   5    6.91    2.48
   0  -7   5    9.63    1.92
   0  -7   4  112.32    8.05
   0  -7   4   96.28    8.33
   0  -7   4  131.10    9.41
   0  -7   4  110.25    7.75
   0  -7   4  117.29    7.79
   0  -7   4  112.47    7.86
   0  -7   4  118.69    7.18
   0  -7   4  106.52    7.31
   0  -7   4  116.97    7.59
   0  -7   4  128.06    9.44
   0  -7   4  124.72    9.37
   0   7  -4  119.53    8.48
   0  -7   4   96.51    8.01
   0  -7   4  127.13    9.77
   0  -7   4  114.70    8.57
   0  -7   4  100.11    8.06
   0  -7   4  126.27    9.43
   0  -7   4  128.57    9.55
   0   7  -4  126.48    8.60
   0   7  -4  106.06    9.25
   0  -7   4  126.95    8.74
   0   7  -4  107.48    9.54
   0  -7   4  112.48    9.22
   0  -7   4  115.86    9.32
   0  -7   4   92.76    8.12
   0  -7   4  105.84    7.45
   0  -7   4  118.66    7.81
   0  -7   4   98.42    8.01
   0   7  -4  113.31    8.66
   0   7  -4  101.54    8.99
   0   7  -4  116.51    8.37
   0  -7   4  101.25    8.87
   0   7  -4  101.95    8.63
   0  -7   4  124.08    8.85
   0   7  -4  109.33    8.25
   0  -7   4  122.56    8.45
   0  -7   4  121.21    8.39
   0  -7   4  127.45    8.20
   0   7  -4  108.20    8.62
   0   7  -4   92.03    8.22
   0  -7   4  123.80    8.34
   0  -7   4  106.96    7.55
   0  -7   4  105.75    8.00
   0  -7   4  103.45    8.16
   0  -7   4   89.78    6.99
   0  -7   4  119.38    7.21
   0  -7   4  108.09    7.17
   0  -7   4  107.87    7.81
   0  -7   4  119.74    8.16
   0  -7   4  101.57    8.27
   0  -7   4  106.22    8.57
   0   7  -4  101.06    9.00
   0   7  -4  106.22    7.98
   0  -7   4  104.60    8.14
   0  -7   4  109.15    7.76
   0  -7   4  121.81    8.93
   0   7  -3  858.63   42.71
   0  -7   3  579.78   42.15
   0  -7   3  686.12   42.02
   0  -7   3  801.24   43.28
   0  -7   3  560.48   41.62
   0   7  -3  666.44   41.62
   0  -7   3  733.19   41.19
   0  -7   3  700.37   41.89
   0  -7   3  669.63   41.88
   0  -7   3  669.17   41.75
   0  -7   3  689.91   41.62
   0   7  -3  615.30   42.88
   0  -7   3  673.22   42.23
   0  -7   3  762.32   43.57
   0  -7   3  597.52   41.92
   0  -7   3  707.62   43.15
   0  -7   3  716.82   42.34
   0  -7   3  625.93   42.49
   0  -7   3  673.21   43.21
   0  -7   3  589.07   41.88
   0  -7   3  717.44   43.28
   0   7  -3  604.01   43.17
   0   7  -3  712.91   42.36
   0   7  -3  693.57   42.32
   0   7  -3  631.22   43.35
   0  -7   3  691.63   42.95
   0  -7   3  716.35   43.25
   0   7  -3  688.78   43.17
   0  -7   3  593.83   42.03
   0  -7   3  636.01   42.72
   0  -7   3  614.90   41.91
   0  -7   3  660.59   41.48
   0   7  -3  694.05   42.62
   0   7  -3  629.47   41.59
   0   7  -3  721.34   42.29
   0  -7   3  694.29   43.29
   0  -7   3  694.04   41.15
   0   7  -3  663.95   42.76
   0  -7   3  736.83   42.49
   0  -7   3  738.35   42.45
   0   7  -3  609.37   42.58
   0  -7   3  675.99   42.22
   0   7  -3  659.53   42.36
   0  -7   3  730.57   42.14
   0  -7   3  753.91   42.39
   0   7  -3  566.64   42.17
   0  -7   3  617.55   41.48
   0  -7   3  711.68   41.36
   0  -7   3  672.15   42.29
   0  -7   3  638.87   41.92
   0  -7   3  663.68   41.72
   0  -7   3  693.20   41.63
   0  -7   3  634.69   42.21
   0  -7   3  642.85   41.63
   0  -7   3  675.82   42.55
   0  -7   3  741.88   42.90
   0   7  -3  685.30   41.93
   0  -7   3  632.60   42.01
   0  -7   2   80.81    5.89
   0  -7   2   59.74    5.93
   0   7  -2   80.54    6.16
   0  -7   2   75.72    5.96
   0   7  -2   67.59    5.11
   0  -7   2   66.03    5.67
   0   7  -2   76.41    5.61
   0  -7   2   85.24    5.19
   0   7  -2   72.33    5.84
   0  -7   2   57.47    5.55
   0  -7   2   75.52    5.53
   0   7  -2   60.60    6.61
   0   7  -2   62.13    6.51
   0  -7   2   66.86    5.76
   0  -7   2   74.62    7.04
   0  -7   2   75.97    6.73
   0  -7   2   81.43    7.05
   0  -7   2   72.67    5.93
   0   7  -2   71.33    6.06
   0  -7   2   71.18    6.08
   0  -7   2   57.58    6.45
   0  -7   2   81.46    7.26
   0   7  -2   80.10    6.13
   0  -7   2   66.51    6.17
   0  -7   2   75.47    6.23
   0   7  -2   66.14    5.43
   0  -7   2   65.51    5.26
   0  -7   2   64.07    5.77
   0  -7   2   67.33    5.74
   0   7  -2   72.37    5.93
   0  -7   2   62.73    6.55
   0   7  -2   63.90    4.91
   0   7  -2   70.77    6.79
   0   7  -2   76.67    6.22
   0   7  -2   74.27    6.40
   0  -7   2   81.66    6.81
   0   7  -2   54.48    6.00
   0   7  -2   73.39    6.61
   0  -7   2   78.11    6.13
   0   7  -2   73.65    5.86
   0  -7   2   74.05    6.13
   0   7  -2   68.55    6.45
   0  -7   2   80.55    6.15
   0  -7   2   71.44    5.98
   0   7  -2   67.16    6.17
   0  -7   2   76.05    6.23
   0  -7   2   68.87    5.91
   0  -7   2   71.83    6.24
   0  -7   2   67.69    5.53
   0  -7   2   73.05    5.36
   0  -7   2   76.25    5.14
   0   7  -2   66.90    5.54
   0  -7   2   72.47    5.68
   0  -7   2   66.27    6.24
   0   7  -2   78.41    5.82
   0  -7   2   72.42    5.55
   0  -7   2   74.57    6.03
   0  -7   2   73.89    6.28
   0  -7   2   77.12    6.64
   0  -7   1 1479.04   78.18
   0   7  -1 1259.00   78.12
   0   7  -1 1266.16   78.09
   0  -7   1 1102.29   77.27
   0   7  -1 1235.55   77.80
   0   7  -1 1147.31   77.91
   0  -7   1 1322.75   77.79
   0   7  -1 1238.25   77.41
   0  -7   1 1359.44   78.10
   0  -7   1 1152.12   77.70
   0  -7   1 1455.49   77.46
   0  -7   1 1283.91   78.09
   0  -7   1 1309.96   77.90
   0  -7   1 1318.47   78.41
   0  -7   1 1426.36   79.19
   0  -7   1 1344.56   78.82
   0  -7   1 1318.11   78.00
   0  -7   1 1233.78   78.80
   0   7  -1 1298.33   78.17
   0  -7   1 1146.93   78.04
   0   7  -1 1357.88   78.09
   0   7  -1 1190.80   79.06
   0  -7   1 1153.28   77.72
   0   7  -1 1156.61   78.25
   0   7  -1 1316.98   78.07
   0  -7   1 1255.00   78.64
   0  -7   1 1183.86   77.73
   0   7  -1 1300.38   79.03
   0  -7   1 1163.74   77.75
   0   7  -1 1310.97   78.57
   0   7  -1 1395.90   78.27
   0   7  -1 1244.11   76.89
   0   7  -1 1253.09   77.40
   0  -7   1 1168.48   78.44
   0  -7   1 1266.96   77.31
   0   7  -1 1133.20   78.51
   0   7  -1 1273.95   78.58
   0  -7   1 1422.77   78.40
   0  -7   1 1313.26   78.08
   0  -7   1 1370.01   78.42
   0  -7   1 1384.49   78.42
   0  -7   1 1313.23   77.54
   0   7  -1 1224.72   78.72
   0  -7   1 1298.31   77.45
   0  -7   1 1193.54   78.30
   0  -7   1 1167.09   77.60
   0  -7   1 1187.27   77.93
   0   7  -1 1355.42   77.93
   0   7  -1 1389.58   77.62
   0   7  -1 1287.13   77.63
   0  -7   1 1214.62   77.65
   0  -7   1 1378.87   78.72
   0   7  -1 1253.14   78.12
   0   7  -1 1219.56   77.82
   0  -7   1 1244.39   77.97
   0  -7   1 1119.94   78.36
   0  -7   1 1171.34   78.14
   0   7  -1 1357.27   77.89
   0   7  -1 1191.56   78.81
   0  -7   1 1209.41   77.57
   0  -7   0   28.61    3.10
   0  -7   0   27.39    4.17
   0  -7   0   28.09    4.07
   0   7   0   32.65    3.68
   0   7   0   24.60    3.47
   0   7   0   26.76    3.24
   0  -7   0   26.37    3.50
   0   7   0   28.54    3.54
   0   7   0   28.38    2.48
   0  -7   0   27.61    3.43
   0   7   0   30.25    3.04
   0  -7   0   36.46    3.43
   0   7   0   29.67    4.50
   0   7   0   32.45    3.47
   0   7   0   28.97    3.67
   0  -7   0   27.45    4.19
   0  -7   0   26.13    3.50
   0  -7   0   29.42    3.34
   0  -7   0   29.82    3.56
   0   7   0   24.59    3.44
   0  -7   0   33.15    4.71
   0  -7   0   30.81    3.87
   0  -7   0   27.43    3.01
   0   7   0   28.40    2.49
   0   7   0   34.74    4.12
   0   7   0   31.73    3.51
   0   7   0   37.30    3.68
   0   7   0   33.37    3.20
   0   7   0   28.49    4.33
   0  -7   0   28.12    3.26
   0   7   0   29.09    3.83
   0   7   0   28.04    3.97
   0  -7   0   27.54    3.69
   0  -7   0   31.65    3.14
   0  -7   0   39.42    3.92
   0  -7   0   35.22    3.96
   0  -7   0   30.27    3.72
   0  -7   0   23.10    3.47
   0  -7   0   32.89    3.67
   0   7   0   33.82    3.51
   0  -7   0   30.77    3.75
   0   7   0   33.28    3.72
   0  -7   0   26.85    3.77
   0  -7   0   25.51    3.17
   0  -7   0   34.54    3.60
   0   7   0   32.66    3.55
   0  -7   0   33.21    2.66
   0   7   0   33.17    3.62
   0  -7   0   30.70    3.93
   0  -7   0   29.37    3.70
   0   7   0   29.83    4.21
   0  -7   0   25.27    3.94
   0   7   0   32.56    3.95
   0   7   0   33.16    3.78
   0  -7  -1   10.07    3.26
   0   7   1   12.30    2.64
   0   7   1   13.96    2.97
   0  -7  -1   11.99    3.21
   0   7   1    9.78    2.43
   0  -7  -1    7.68    2.11
   0   7   1   12.20    2.30
   0   7   1   12.83    1.80
   0   7   1   12.39    2.11
   0  -7  -1   12.35    2.31
   0  -7  -1    9.75    2.55
   0   7   1   13.31    2.66
   0  -7  -1   15.09    2.54
   0  -7  -1    9.71    3.60
   0   7   1   14.59    2.36
   0   7   1   10.48    3.09
   0  -7  -1   12.74    2.42
   0   7   1   12.95    3.34
   0  -7  -1   11.90    2.99
   0   7   1   10.43    2.45
   0   7   1    9.78    2.53
   0  -7  -1   13.23    2.60
   0   7   1   16.59    2.53
   0   7   1   12.33    1.69
   0   7   1   11.57    2.36
   0   7   1   13.34    2.29
   0   7   1   11.68    2.94
   0  -7  -1   10.78    2.16
   0   7   1   15.44    3.38
   0  -7  -1   10.96    2.71
   0   7   1   22.11    4.14
   0  -7  -1   13.88    2.86
   0   7   1   13.13    2.76
   0  -7  -1   13.57    1.96
   0  -7  -1   11.93    2.62
   0  -7  -1   11.62    2.80
   0  -7  -1    7.25    2.79
   0   7   1   11.68    2.01
   0   7   1   19.09    3.00
   0  -7  -1   12.30    2.53
   0  -7  -1   12.04    2.85
   0  -7  -1   13.85    2.82
   0  -7  -1   10.53    2.76
   0   7   1   17.57    2.84
   0   7   1   12.70    2.67
   0  -7  -1   11.91    2.57
   0  -7  -1   13.76    2.10
   0   7   1   12.79    2.64
   0   7   1   14.35    2.98
   0   7   1   11.33    3.12
   0  -7  -1   12.19    3.03
   0  -7  -1   12.15    3.03
   0   7   1   14.77    3.12
   0  -7  -1   11.65    2.84
   0   7   1   14.68    2.96
   0   7   2  344.59   24.71
   0   7   2  365.84   24.97
   0  -7  -2  402.15   24.32
   0  -7  -2  364.02   25.52
   0  -7  -2  366.12   25.15
   0   7   2  345.04   24.41
   0  -7  -2  369.23   24.79
   0   7   2  362.36   24.27
   0   7   2  451.00   24.13
   0  -7  -2  393.59   24.59
   0  -7  -2  381.59   24.74
   0   7   2  342.07   24.55
   0   7   2  380.76   23.96
   0   7   2  369.39   24.63
   0  -7  -2  385.85   24.76
   0   7   2  351.35   25.01
   0   7   2  376.17   24.27
   0   7   2  353.45   23.97
   0   7   2  378.11   25.40
   0  -7  -2  381.12   24.23
   0   7   2  398.60   24.17
   0  -7  -2  348.62   23.93
   0  -7  -2  350.45   24.80
   0   7   2  417.71   24.08
   0   7   2  406.56   25.30
   0   7   2  433.37   23.59
   0   7   2  386.94   24.47
   0  -7  -2  365.05   24.83
   0   7   2  329.97   25.03
   0   7   2  345.50   25.08
   0  -7  -2  383.17   24.83
   0  -7  -2  444.15   25.12
   0  -7  -2  382.83   24.66
   0  -7  -2  402.93   24.96
   0  -7  -2  357.76   25.10
   0   7   2  381.12   23.85
   0  -7  -2  389.74   24.67
   0   7   2  396.31   24.68
   0  -7  -2  334.66   24.47
   0  -7  -2  369.86   24.25
   0   7   2  414.71   24.47
   0  -7  -2  358.50   24.41
   0   7   2  339.13   23.32
   0   7   2  428.50   24.47
   0   7   2  335.60   23.31
   0  -7  -2  381.47   23.82
   0  -7  -2  357.35   25.38
   0  -7  -2  376.25   24.72
   0   7   2  399.06   24.79
   0  -7  -2  362.55   24.91
   0  -7  -2  390.18   24.92
   0   7   2  403.32   24.67
   0   7   2  353.88   25.13
   0  -7  -2  327.89   24.97
   0   7   2  393.81   24.56
   0  -7  -3  412.82   28.95
   0  -7  -3  410.03   29.31
   0   7   3  439.62   28.88
   0   7   3  424.36   28.08
   0   7   3  396.07   28.15
   0   7   3  575.60   28.42
   0  -7  -3  443.16   28.54
   0  -7  -3  467.33   28.45
   0   7   3  459.44   27.93
   0   7   3  390.53   28.27
   0  -7  -3  441.54   28.60
   0  -7  -3  399.90   27.62
   0  -7  -3  470.79   28.35
   0   7   3  400.72   28.50
   0   7   3  454.95   28.49
   0   7   3  456.82   27.94
   0   7   3  441.98   29.05
   0   7   3  476.54   27.84
   0   7   3  476.55   27.72
   0   7   3  460.79   28.19
   0  -7  -3  423.14   28.67
   0  -7  -3  393.52   28.39
   0   7   3  387.36   28.86
   0   7   3  407.16   28.91
   0  -7  -3  516.54   28.91
   0   7   3  422.59   27.70
   0   7   3  459.18   28.45
   0  -7  -3  430.57   28.07
   0  -7  -3  410.03   28.90
   0  -7  -3  390.97   28.35
   0  -7  -3  445.25   28.46
   0   7   3  472.43   28.29
   0   7   3  507.73   28.32
   0  -7  -3  415.23   29.18
   0  -7  -3  388.45   28.12
   0  -7  -3  444.65   27.72
   0   7   3  392.26   27.24
   0   7   3  399.73   27.26
   0  -7  -3  442.75   28.55
   0  -7  -3  408.86   28.65
   0   7   3  466.26   28.51
   0   7   3  393.62   28.70
   0   7   3  464.94   28.36
   0  -7  -3  473.33   28.65
   0  -7  -4  516.68   33.19
   0   7   4  503.71   32.92
   0  -7  -4  471.43   33.37
   0   7   4  454.01   32.12
   0  -7  -4  545.93   32.66
   0  -7  -4  514.48   32.62
   0   7   4  475.05   32.00
   0  -7  -4  552.52   32.53
   0  -7  -4  473.17   31.38
   0  -7  -4  522.70   31.98
   0   7   4  516.74   31.77
   0   7   4  462.60   32.25
   0   7   4  520.20   32.05
   0  -7  -4  479.43   32.29
   0  -7  -4  465.13   32.59
   0   7   4  541.78   31.42
   0   7   4  569.87   31.90
   0   7   4  451.03   32.78
   0   7   4  474.50   32.93
   0   7   4  484.45   32.98
   0   7   4  474.54   32.29
   0  -7  -4  457.95   32.40
   0  -7  -4  530.52   33.23
   0  -7  -4  513.66   32.41
   0   7   4  565.26   32.41
   0  -7  -4  522.09   32.17
   0   7   4  435.99   31.29
   0   7   4  463.13   31.35
   0  -7  -4  465.01   33.13
   0  -7  -4  533.65   31.82
   0   7   4  476.70   31.74
   0   7   4  562.48   32.25
   0  -7  -4  477.34   32.25
   0  -7  -4  473.89   32.66
   0  -7  -4  538.84   32.42
   0   7   4  474.14   32.67
   0   7   4  556.99   32.66
   0   7   5  652.05   39.78
   0  -7  -5  604.11   39.77
   0   7   5  602.64   40.00
   0  -7  -5  623.02   39.05
   0   7   5  578.05   38.64
   0  -7  -5  641.53   39.26
   0  -7  -5  674.80   39.13
   0   7   5  658.64   38.28
   0   7   5  562.22   38.63
   0  -7  -5  578.57   37.68
   0  -7  -5  648.38   38.29
   0   7   5  709.85   38.56
   0   7   5  647.63   38.61
   0  -7  -5  584.22   39.32
   0   7   5  672.77   37.77
   0  -7  -5  604.95   38.81
   0   7   5  564.95   39.50
   0   7   5  551.26   39.30
   0  -7  -5  615.68   38.70
   0  -7  -5  586.05   39.65
   0  -7  -5  577.88   39.16
   0   7   5  573.08   38.93
   0  -7  -5  558.22   38.85
   0  -7  -5  645.52   38.49
   0  -7  -5  572.03   39.80
   0   7   5  547.61   38.02
   0   7   5  568.72   37.22
   0   7   5  558.96   38.06
   0   7   5  575.93   38.41
   0  -7  -5  605.27   39.43
   0  -7  -5  695.51   38.99
   0   7   5  650.64   39.26
   0   7   5  577.38   39.11
   0   7   6 1057.88   64.05
   0   7   6 1023.69   63.38
   0  -7  -6 1000.05   63.48
   0  -7  -6 1028.97   62.70
   0  -7  -6 1117.45   62.83
   0  -7  -6 1049.21   62.72
   0  -7  -6  909.66   60.90
   0   7   6  921.00   61.98
   0  -7  -6 1050.75   61.54
   0   7   6 1068.26   61.71
   0   7   6 1064.63   61.03
   0  -7  -6  964.06   63.03
   0  -7  -6  944.85   62.15
   0   7   6 1140.40   62.15
   0   7   6  970.17   63.18
   0  -7  -6 1081.34   61.07
   0   7   6  901.55   62.87
   0  -7  -6  947.28   62.83
   0  -7  -6  967.06   63.27
   0   7   6  943.30   62.58
   0  -7  -6  922.51   62.48
   0   7   6  931.64   60.91
   0   7   6  907.99   61.73
   0  -7  -6 1084.17   62.21
   0   7   6  913.60   62.02
   0   7   6  875.93   61.67
   0  -7  -6  980.29   63.02
   0   7   6  928.84   62.51
   0  -7  -6  971.55   63.08
   0   7   6 1071.10   62.90
   0  -7  -6 1147.16   62.39
   0   7   7   15.05    4.65
   0   7   7   11.37    3.44
   0   7   7   12.56    5.16
   0  -7  -7   10.53    2.91
   0  -7  -7    5.86    2.71
   0  -7  -7    9.85    2.02
   0  -7  -7    8.92    1.42
   0   7   7    9.22    2.29
   0   7   7    7.95    2.60
   0  -7  -7    3.09    3.35
   0  -7  -7    9.13    3.39
   0   7   7   10.01    1.60
   0  -7  -7    8.52    2.38
   0   7   7    6.88    3.01
   0   7   7    5.41    2.92
   0  -7  -7    6.36    3.43
   0   7   7    8.18    3.37
   0  -7  -7    4.57    3.15
   0   7   7    8.43    2.09
   0   7   7    8.48    2.80
   0  -7  -7   10.70    3.45
   0   7   7    9.67    3.25
   0   7   7    5.10    2.68
   0  -7  -7    6.99    2.78
   0   7   7   13.40    3.35
   0  -7  -7   12.28    3.90
   0   7   8  164.19   14.09
   0   7   8  135.41   12.40
   0   7   8  163.96   14.99
   0  -7  -8  159.14   12.09
   0  -7  -8  163.62   12.13
   0   7   8  151.63   11.19
   0   7   8  158.67   10.96
   0  -7  -8  171.66   10.41
   0  -7  -8  147.22   11.45
   0  -7  -8  142.93   12.50
   0   7   8  161.18    9.94
   0   7   8  136.66   12.12
   0  -7  -8  165.92   10.75
   0   7   8  135.25   12.23
   0  -7  -8  132.32   12.34
   0   7   8  138.05   12.12
   0   7   8  140.46   11.50
   0   7   8  142.95   11.83
   0   7   8  146.68   10.67
   0  -7  -8  142.92   12.68
   0   7   8  144.32   11.53
   0  -7  -8  178.83   11.53
   0   7   8  131.58   11.62
   0  -7  -8  143.20   12.47
   0   7   9   10.45    3.37
   0   7   9    2.08    5.15
   0   7   9   14.67    5.92
   0  -7  -9   11.09    3.31
   0  -7  -9    8.58    2.64
   0  -7  -9    9.63    1.69
   0   7   9   10.65    2.37
   0   7   9   12.86    2.63
   0   7   9   11.54    1.32
   0  -7  -9    8.50    3.11
   0  -7  -9   11.26    4.08
   0   7   9    9.73    3.36
   0   7   9    8.28    2.79
   0   7   9    5.91    2.81
   0  -7  -9   11.29    2.93
   0  -7  -9    4.49    3.46
   0   7   9    9.62    3.61
   0  -7  -9    8.45    3.60
   0   7   9    5.77    3.02
   0   7   9   12.62    2.64
   0   7   9   11.46    3.61
   0   7   9    9.76    3.36
   0  -7  -9   14.40    2.99
   0  -7  -9   16.81    3.98
   0   7  10   14.99    5.99
   0  -7 -10    4.52    3.56
   0   7  10   17.57    5.74
   0   7  10    9.45    3.56
   0  -7 -10    9.91    3.32
   0  -7 -10   10.88    3.10
   0   7  10   10.00    2.55
   0  -7 -10    8.79    4.45
   0  -7 -10   13.69    3.36
   0   7  10    4.93    3.23
   0   7  10   11.98    3.52
   0   7  10    3.60    2.92
   0  -7 -10   12.24    3.13
   0  -7 -10    6.30    3.80
   0  -7 -10   14.47    4.29
   0   7  10    8.40    3.99
   0   7  10    9.58    2.74
   0   7  10    0.43    3.41
   0   7  10   12.02    3.87
   0   7  10   10.44    3.32
   0  -7 -10    8.84    3.95
   0  -7 -10    6.99    3.66
   0  -7 -10   13.99    2.93
   0  -7 -11  289.49   24.41
   0   7  11  431.21   27.72
   0   7  11  365.28   28.05
   0  -7 -11  418.39   24.47
   0  -7 -11  395.51   23.99
   0   7  11  331.15   22.21
   0  -7 -11  380.98   22.96
   0  -7 -11  338.65   22.73
   0  -7 -11  349.54   24.87
   0   7  11  333.60   24.33
   0   7  11  302.45   23.77
   0   7  11  328.70   24.49
   0   7  11  321.92   24.25
   0  -7 -11  322.78   24.60
   0  -7 -11  351.91   25.02
   0   7  11  309.82   23.56
   0   7  11  304.71   23.48
   0   7  11  335.66   24.03
   0   7  11  314.51   22.61
   0  -7 -11  333.82   24.86
   0  -7 -11  361.76   24.54
   0   7  12   74.22   10.20
   0  -7 -12   51.76    7.45
   0   7  12   56.56   10.01
   0  -7 -12   77.12    7.17
   0  -7 -12   77.62    7.48
   0  -7 -12   70.43    6.99
   0   7  12   57.11    5.31
   0  -7 -12   73.10    6.55
   0  -7 -12   60.49    5.94
   0   7  12   53.54    6.82
   0   7  12   67.34    7.75
   0   7  12   45.71    6.60
   0  -7 -12   62.14    7.99
   0   7  12   62.06    7.56
   0  -7 -12   49.08    7.66
   0   7  12   48.41    6.64
   0  -7 -12   60.37    7.71
   0   7  12   71.52    7.79
   0   7  12   64.26    6.35
   0   7  12   53.34    7.00
   0  -7 -12   64.78    7.47
   0   7  13  443.25   30.50
   0  -7 -13  393.01   27.63
   0   7  13  408.35   31.11
   0  -7 -13  399.63   25.25
   0   7  13  357.14   23.96
   0   7  13  338.16   26.78
   0   7  13  357.57   26.21
   0   7  13  321.03   26.13
   0  -7 -13  352.06   29.10
   0  -7 -13  420.84   26.25
   0  -7 -13  439.68   26.84
   0  -7 -13  431.91   26.23
   0  -7 -13  352.51   27.14
   0   7  13  375.63   27.16
   0  -7 -13  351.28   27.12
   0   7  13  356.55   26.25
   0   7  13  357.56   26.55
   0  -7 -13  372.88   27.34
   0   7  13  338.68   26.10
   0   7  13  359.80   25.13
   0  -7 -13  369.45   26.60
   0   7  14  152.91   15.76
   0  -7 -14  125.98   12.88
   0   7  14  169.88   17.48
   0  -7 -14  131.78   11.35
   0  -7 -14  140.40   11.55
   0  -7 -14  153.28   11.90
   0  -7 -14  160.47   12.37
   0   7  14  121.99    9.52
   0  -7 -14  145.85   11.30
   0   7  14  125.01   12.08
   0  -7 -14  137.05   14.94
   0   7  14  128.91   11.93
   0   7  14  127.62   12.57
   0  -7 -14  137.14   12.97
   0  -7 -14  125.82   13.04
   0   7  14  133.98   12.90
   0   7  14  134.42   11.20
   0   7  14  134.24   12.51
   0   7  14  123.05   12.09
   0  -7 -14  154.11   13.36
   0   7  14  127.31   12.09
   0  -7 -14  157.93   12.72
   0   7  15   85.53   12.95
   0   7  15   98.41   12.86
   0  -7 -15   69.29    9.34
   0  -7 -15   98.81    8.56
   0  -7 -15   91.26    8.48
   0  -7 -15   79.55    8.12
   0  -7 -15  102.92    8.53
   0  -7 -15   88.30   10.12
   0  -7 -15   57.73   10.34
   0   7  15   64.17    8.30
   0   7  15   61.28    8.57
   0  -7 -15   82.80    9.75
   0   7  15   70.05    9.62
   0   7  15   70.99    7.80
   0   7  15   72.40    8.87
   0   7  15   73.79    8.90
   0   7  15   86.62    9.59
   0  -7 -15   96.33   10.12
   0  -7 -15   78.31    9.10
   0  -7 -16  227.57   19.17
   0   7  16  267.31   22.90
   0   7  16  195.76   18.74
   0   7  16  225.37   22.77
   0  -7 -16  269.55   17.55
   0  -7 -16  259.09   17.63
   0  -7 -16  226.92   16.82
   0  -7 -16  247.41   17.02
   0  -7 -16  229.03   17.91
   0  -7 -16  231.82   19.25
   0  -7 -16  198.46   20.61
   0   7  16  184.43   17.47
   0   7  16  190.21   18.14
   0   7  16  221.40   18.76
   0  -7 -16  225.10   18.89
   0   7  16  182.26   17.67
   0   7  16  219.55   18.56
   0  -7 -16  242.07   18.91
   0   7  16  201.13   17.79
   0   7  16  202.47   16.79
   0  -7 -16  255.02   18.34
   0  -7 -17    4.49    3.41
   0  -7 -17    2.52    3.14
   0  -7 -17    3.24    3.30
   0  -7 -17   10.36    5.42
   0  -7 -17    7.97    5.39
   0   7  17    7.01    4.46
   0   7  17    4.01    3.67
   0  -7 -17    1.54    4.79
   0  -7 -17    0.75    4.28
   0   7  17   -0.71    5.55
   0   7  17    2.73    4.74
   0   7  17    1.95    3.89
   0   7  17    0.68    4.51
   0   7  17   -1.26    7.74
   0   7  17   -0.91    4.14
   0   7  17  -11.72    8.27
   0  -7 -17    5.69    4.95
   0  -7 -18  118.01    9.83
   0  -7 -18   92.73    9.19
   0  -7 -18   96.45    9.65
   0  -7 -18  104.23   10.91
   0  -7 -18  101.89   12.03
   0   7  18   87.60   10.97
   0   7  18   77.40    9.74
   0  -7 -18   93.89   11.41
   0   7  18   95.40   11.05
   0   7  18  103.76   11.14
   0  -7 -18  122.54   11.67
   0   7  18   86.87    9.67
   0   7  18  112.15   11.76
   0   7  18   96.07   15.13
   0   7  18   92.13   15.41
   0  -7 -18   90.83   11.31
   0   7  18   86.06   11.17
   0   7  19   64.15   13.25
   0  -7 -19   34.74    7.46
   0   7  19   44.60   11.86
   0   7  19   39.05    7.82
   0  -7 -19   35.02    5.78
   0  -7 -19   37.78    6.02
   0  -7 -19   53.37    6.32
   0  -7 -19   46.29    8.06
   0   7  19   40.26    6.71
   0   7  19   26.37    6.51
   0  -7 -19   39.51    7.78
   0   7  19   33.82    7.91
   0   7  19   29.72    6.29
   0   7  19   35.02    7.78
   0  -7 -19   41.45    7.30
   0   7  19   25.05    7.05
   0  -7 -19   33.49    6.93
   0   8 -21   13.38    7.76
   0   8 -21    2.43    7.17
   0   8 -21   11.76    7.43
   0  -8  21    6.85    6.20
   0   8 -21   13.21    5.62
   0  -8  21   13.36    6.71
   0  -8  21   15.09    6.50
   0  -8  21   11.34    6.52
   0  -8  21   15.86    7.73
   0  -8  21   16.51    8.14
   0  -8  21    9.86    7.64
   0   8 -20    4.61    6.63
   0   8 -20    3.60    5.79
   0   8 -20   -2.41    6.87
   0   8 -20    3.10    6.62
   0  -8  20    0.87    7.66
   0   8 -20   -1.96    5.15
   0  -8  20    0.81    5.94
   0  -8  20    5.54    6.23
   0  -8  20    5.35    5.89
   0  -8  20   -0.90    6.88
   0  -8  20   -0.79    5.85
   0  -8  20    8.33    7.73
   0  -8  20   -6.31    7.49
   0   8 -19   50.84    8.55
   0   8 -19   28.90    7.78
   0   8 -19   47.43    8.91
   0   8 -19   43.49    9.15
   0  -8  19   48.27   10.12
   0  -8  19   54.49    8.59
   0   8 -19   39.61    7.74
   0  -8  19   41.77    7.48
   0  -8  19   41.82    8.82
   0  -8  19   40.06    7.93
   0  -8  19   30.14    7.78
   0  -8  19   43.30    9.52
   0  -8  19   32.94    7.49
   0  -8  19   52.82    9.85
   0   8 -18  169.50   15.31
   0   8 -18  150.36   15.87
   0   8 -18  149.21   15.41
   0  -8  18  152.11   15.13
   0   8 -18  180.94   16.37
   0  -8  18  175.41   16.83
   0  -8  18  186.43   15.52
   0  -8  18  155.43   14.38
   0  -8  18  170.32   15.17
   0  -8  18  148.57   15.49
   0  -8  18  168.10   16.62
   0  -8  18  113.84   14.27
   0  -8  18  197.88   17.37
   0   8 -17    9.72    6.63
   0   8 -17   15.94    5.98
   0   8 -17    4.09    5.35
   0   8 -17   10.39    4.99
   0  -8  17   11.45    5.90
   0  -8  17   11.32    8.19
   0  -8  17   15.19    4.53
   0  -8  17    7.68    5.37
   0  -8  17   10.65    6.31
   0  -8  17    7.25    5.74
   0  -8  17    4.63    5.32
   0  -8  17   15.56    6.79
   0  -8  17   12.76    6.73
   0  -8  17    8.97    5.45
   0   8 -16    7.76    6.14
   0   8 -16    7.09    5.30
   0   8 -16   11.32    5.98
   0   8 -16    9.10    4.94
   0  -8  16    4.38    4.96
   0  -8  16    5.01    7.11
   0  -8  16    8.51    6.92
   0  -8  16    8.89    3.89
   0  -8  16   15.30    5.62
   0  -8  16    1.84    5.25
   0  -8  16    9.60    4.97
   0  -8  16    2.14    5.95
   0  -8  16   15.29    4.46
   0  -8  16   11.85    5.94
   0  -8  16    9.51    6.09
   0  -8  16   16.60    5.62
   0  -8  15   16.56    4.53
   0  -8  15   26.13    5.70
   0  -8  15   33.99    7.31
   0  -8  15   18.42    6.39
   0   8 -15   17.83    6.70
   0   8 -15   19.68    6.01
   0   8 -15   23.74    6.18
   0  -8  15   31.00    5.88
   0   8 -15   23.67    5.80
   0  -8  15   22.57    6.10
   0  -8  15   35.13    7.87
   0  -8  15   27.05    8.42
   0  -8  15   20.59    4.39
   0  -8  15   32.72    6.42
   0  -8  15   27.48    5.99
   0  -8  15   19.11    3.73
   0  -8  15   31.12    6.51
   0  -8  15   26.69    6.91
   0  -8  15   24.38    3.83
   0  -8  14  264.96   21.30
   0  -8  14  268.21   20.65
   0  -8  14  311.96   21.97
   0  -8  14  259.01   19.37
   0   8 -14  265.85   21.66
   0   8 -14  302.47   22.63
   0   8 -14  241.07   21.17
   0   8 -14  238.77   20.35
   0  -8  14  244.03   19.77
   0   8 -14  265.47   21.68
   0  -8  14  294.39   20.80
   0  -8  14  288.32   21.90
   0  -8  14  290.76   18.38
   0  -8  14  309.49   21.51
   0  -8  14  283.32   18.78
   0  -8  14  286.90   19.91
   0  -8  14  274.85   20.40
   0  -8  14  252.19   18.28
   0  -8  14  272.03   21.15
   0  -8  14  275.67   20.42
   0  -8  14  259.85   18.65
   0  -8  13   97.02    9.65
   0  -8  13   86.65    7.56
   0  -8  13   76.89    8.36
   0  -8  13   72.34    8.95
   0  -8  13   66.36    5.87
   0   8 -13   92.08   10.37
   0   8 -13   77.64    9.22
   0   8 -13   60.17    9.19
   0   8 -13   57.11    8.18
   0   8 -13   71.68    9.32
   0   8 -13   90.24    9.76
   0  -8  13   73.61    8.27
   0  -8  13   65.48    7.68
   0  -8  13   77.49    9.18
   0  -8  13   93.81   10.15
   0  -8  13   85.77    6.10
   0  -8  13   77.41    6.77
   0  -8  13   79.56    7.80
   0  -8  13   58.44    6.18
   0  -8  13   81.94    8.48
   0  -8  13   74.08    8.97
   0  -8  13   83.59    8.49
   0  -8  13   62.11    6.84
   0  -8  12  348.33   23.00
   0  -8  12  416.92   25.79
   0  -8  12  392.36   24.40
   0  -8  12  422.58   26.46
   0  -8  12  414.17   23.42
   0  -8  12  371.98   22.20
   0  -8  12  320.39   22.20
   0   8 -12  364.26   26.62
   0   8 -12  387.69   25.76
   0   8 -12  414.16   27.47
   0   8 -12  377.69   25.78
   0   8 -12  375.49   26.70
   0  -8  12  410.13   25.39
   0   8 -12  415.32   27.26
   0  -8  12  373.49   24.67
   0  -8  12  391.43   23.56
   0  -8  12  406.39   22.77
   0  -8  12  427.65   26.70
   0  -8  12  404.62   22.74
   0  -8  12  436.80   22.57
   0  -8  12  373.13   22.81
   0  -8  12  438.09   26.29
   0  -8  12  399.70   23.16
   0  -8  12  386.02   23.18
   0  -8  12  404.45   23.57
   0  -8  12  393.67   23.49
   0  -8  12  431.54   25.41
   0  -8  12  212.72   22.10
   0  -8  12  436.46   24.75
   0  -8  12  286.66   22.15
   0  -8  12  432.41   26.34
   0  -8  12  444.61   25.52
   0  -8  12  425.96   24.73
   0  -8  11  122.01    8.16
   0  -8  11  148.26    9.28
   0  -8  11  109.48    8.22
   0   8 -11  131.80   11.42
   0   8 -11  132.05   12.67
   0   8 -11  119.21   12.20
   0   8 -11  130.26   11.59
   0   8 -11  138.15   12.42
   0  -8  11  155.93   11.29
   0  -8  11  134.01   10.62
   0   8 -11  141.23   12.42
   0  -8  11  146.47   12.48
   0  -8  11  132.59    9.51
   0  -8  11  152.13    9.18
   0  -8  11  137.77    9.07
   0  -8  11  163.81    8.98
   0  -8  11  162.47   12.21
   0  -8  11  138.10    9.41
   0  -8  11  107.79    8.29
   0  -8  11  146.21   10.45
   0  -8  11  146.63    9.60
   0  -8  11  146.29   11.04
   0  -8  11   95.06    8.65
   0  -8  11  136.15    8.69
   0  -8  11  158.78   12.12
   0  -8  11  153.90   11.11
   0  -8  11  132.31   10.18
   0  -8  11  148.71   11.44
   0  -8  11  146.31   11.90
   0  -8  11  132.29    9.18
   0  -8  10    5.23    3.22
   0  -8  10    6.35    2.03
   0  -8  10    5.21    2.63
   0  -8  10    5.93    3.83
   0  -8  10    6.09    0.79
   0  -8  10    7.48    1.44
   0  -8  10    7.23    0.92
   0  -8  10    9.60    1.76
   0   8 -10    3.65    3.97
   0   8 -10    7.63    4.33
   0   8 -10   13.51    5.08
   0   8 -10    8.28    4.84
   0   8 -10    3.88    4.16
   0  -8  10   13.04    3.84
   0  -8  10    7.92    3.33
   0   8 -10    6.40    2.47
   0  -8  10    5.51    1.81
   0  -8  10    8.99    2.23
   0  -8  10    3.91    4.71
   0  -8  10    5.73    2.02
   0  -8  10    8.48    2.00
   0  -8  10    7.73    5.13
   0  -8  10    9.97    2.27
   0  -8  10    5.04    1.30
   0  -8  10    2.65    3.98
   0  -8  10    7.06    1.08
   0  -8  10    5.77    2.33
   0  -8  10    6.36    2.00
   0  -8  10   15.17    3.73
   0  -8  10    7.74    3.15
   0  -8  10    8.93    3.48
   0  -8  10    6.10    2.69
   0  -8  10    7.80    2.58
   0  -8  10    6.07    1.16
   0  -8   9    3.66    2.91
   0  -8   9    0.36    2.77
   0  -8   9    0.30    1.63
   0  -8   9    2.53    2.35
   0  -8   9    2.41    0.54
   0  -8   9    2.23    0.88
   0  -8   9    2.67    1.29
   0  -8   9    2.97    0.66
   0  -8   9    1.08    1.28
   0  -8   9    3.27    1.24
   0   8  -9    1.68    3.91
   0   8  -9    6.97    3.70
   0   8  -9    6.82    4.60
   0   8  -9   -0.62    4.30
   0   8  -9    4.01    3.63
   0  -8   9    2.44    2.66
   0  -8   9    2.10    2.87
   0  -8   9    1.75    1.66
   0  -8   9   -0.40    4.26
   0  -8   9    1.00    1.81
   0   8  -9    3.58    2.18
   0  -8   9    3.65    1.95
   0  -8   9    1.83    1.70
   0  -8   9    3.29    1.78
   0  -8   9    8.92    4.81
   0  -8   9    1.85    1.72
   0  -8   9    1.63    0.95
   0  -8   9    2.10    1.08
   0  -8   9    5.96    3.12
   0  -8   9    2.38    3.32
   0  -8   9    7.97    3.10
   0  -8   9    2.82    2.41
   0  -8   9    5.34    1.96
   0  -8   9    0.65    2.52
   0  -8   9    3.32    1.56
   0  -8   9    2.89    0.97
   0  -8   9    2.20    2.24
   0  -8   9    2.34    0.96
   0   8  -9    6.95    3.25
   0  -8   8   85.92    7.00
   0  -8   8   74.55    7.66
   0  -8   8   91.03    6.51
   0  -8   8   97.96    7.27
   0  -8   8   98.28    8.30
   0  -8   8  101.16    7.99
   0  -8   8  101.51    6.05
   0  -8   8   73.24    6.01
   0  -8   8   82.04    5.74
   0  -8   8  101.76    6.31
   0  -8   8   85.20    5.76
   0   8  -8   82.53    8.18
   0   8  -8  101.08    9.58
   0   8  -8   97.93    9.87
   0   8  -8   77.05    8.86
   0   8  -8   89.26    8.44
   0  -8   8   88.75    7.37
   0  -8   8   81.92    7.20
   0  -8   8   95.47    6.99
   0  -8   8   98.20    6.86
   0   8  -8   76.21    7.04
   0  -8   8  102.52    8.61
   0  -8   8   74.13    6.25
   0  -8   8   84.26    6.73
   0  -8   8  100.74    6.90
   0  -8   8   80.27    8.71
   0  -8   8   90.02    6.99
   0  -8   8   86.70    6.14
   0  -8   8   85.96    6.20
   0  -8   8   80.43    6.19
   0  -8   8   85.97    6.88
   0  -8   8   90.87    5.94
   0  -8   8   93.31    6.89
   0  -8   8   98.90    7.44
   0  -8   8  105.39    7.50
   0  -8   8   94.21    6.78
   0  -8   8   89.76    8.11
   0  -8   8   79.75    6.89
   0   8  -8   99.54    8.52
   0  -8   8   82.41    6.82
   0  -8   8   88.86    6.17
   0  -8   8   90.99    6.16
   0  -8   8   79.29    6.67
   0  -8   7  212.95   17.72
   0  -8   7  251.74   17.23
   0  -8   7  242.93   16.57
   0  -8   7  290.08   18.14
   0  -8   7  301.06   17.57
   0  -8   7  288.63   16.87
   0  -8   7  233.27   16.19
   0  -8   7  295.81   16.56
   0  -8   7  251.16   16.18
   0  -8   7  262.16   16.34
   0  -8   7  298.75   16.71
   0   8  -7  271.51   19.58
   0   8  -7  245.07   19.51
   0   8  -7  234.45   18.09
   0   8  -7  244.53   19.23
   0   8  -7  240.63   19.23
   0   8  -7  245.39   18.28
   0   8  -7  265.46   18.85
   0  -8   7  242.90   17.18
   0  -8   7  240.57   17.16
   0  -8   7  269.59   17.34
   0  -8   7  262.91   16.94
   0   8  -7  243.65   17.73
   0  -8   7  282.73   17.43
   0   8  -7  228.19   17.36
   0  -8   7  276.99   18.42
   0  -8   7  243.40   16.58
   0  -8   7  307.24   17.26
   0  -8   7  304.14   17.38
   0  -8   7  275.38   18.67
   0  -8   7  242.69   16.70
   0  -8   7  280.38   16.32
   0  -8   7  239.44   17.06
   0  -8   7  237.09   16.44
   0  -8   7  245.48   16.25
   0  -8   7  275.32   17.17
   0  -8   7  268.04   17.13
   0  -8   7  265.71   18.03
   0  -8   7  272.54   16.73
   0  -8   7  247.07   17.06
   0  -8   7  274.02   17.02
   0   8  -7  233.74   18.38
   0  -8   7  253.16   16.74
   0  -8   7  254.84   16.99
   0  -8   7  241.72   16.70
   0  -8   6  104.27    6.77
   0  -8   6   69.22    7.29
   0  -8   6  106.80    7.30
   0  -8   6   84.18    6.87
   0  -8   6   72.14    5.89
   0  -8   6  102.82    6.09
   0  -8   6   78.93    5.78
   0  -8   6   91.18    6.10
   0  -8   6   96.43    6.52
   0  -8   6   90.13    6.33
   0  -8   6  102.20    6.61
   0   8  -6  104.50    7.76
   0   8  -6   84.27    8.77
   0   8  -6  104.44    9.46
   0   8  -6   81.16    7.83
   0   8  -6   83.28    8.62
   0   8  -6   88.71    8.26
   0   8  -6  103.09    7.95
   0  -8   6   81.90    6.63
   0  -8   6   79.42    6.76
   0  -8   6  102.54    8.25
   0   8  -6   93.60    7.50
   0   8  -6   79.03    7.24
   0  -8   6   84.61    6.97
   0  -8   6  105.53    7.31
   0  -8   6   96.22    7.20
   0  -8   6   98.94    6.50
   0   8  -6   86.16    7.58
   0  -8   6  113.18    7.18
   0  -8   6   94.72    8.38
   0  -8   6   84.68    6.16
   0  -8   6   85.60    7.06
   0  -8   6   81.37    6.84
   0  -8   6   96.32    5.92
   0  -8   6   82.79    6.29
   0  -8   6   88.42    5.96
   0  -8   6   90.85    6.91
   0  -8   6   91.71    6.52
   0  -8   6   94.55    6.54
   0  -8   6   98.38    7.58
   0  -8   6   88.79    6.18
   0  -8   6   84.73    7.75
   0  -8   6   88.84    6.71
   0   8  -6   76.01    8.01
   0  -8   6   73.66    7.02
   0  -8   5  179.00   12.51
   0  -8   5  159.24   12.99
   0  -8   5  212.19   12.43
   0  -8   5  198.56   14.09
   0  -8   5  194.82   12.25
   0  -8   5  183.92   11.88
   0  -8   5  175.85   11.36
   0  -8   5  199.14   12.34
   0  -8   5  188.64   12.16
   0  -8   5  181.98   11.81
   0  -8   5  176.80   13.18
   0   8  -5  160.81   13.91
   0   8  -5  189.48   14.63
   0   8  -5  202.45   13.24
   0  -8   5  180.97   13.10
   0   8  -5  173.15   14.55
   0   8  -5  189.80   13.35
   0   8  -5  177.31   13.86
   0   8  -5  197.72   13.12
   0  -8   5  169.27   12.19
   0  -8   5  182.66   11.98
   0  -8   5  192.92   12.87
   0  -8   5  197.35   13.56
   0   8  -5  178.86   13.36
   0   8  -5  150.72   12.74
   0   8  -5  190.41   13.35
   0   8  -5  189.77   12.86
   0  -8   5  191.52   12.81
   0  -8   5  190.58   13.25
   0  -8   5  193.52   12.89
   0  -8   5  211.08   12.76
   0  -8   5  207.38   11.59
   0  -8   5  164.06   11.92
   0  -8   5  191.69   11.82
   0  -8   5  167.20   12.47
   0  -8   5  154.24   12.59
   0  -8   5  172.10   12.33
   0  -8   5  192.87   12.78
   0  -8   5  178.22   11.68
   0  -8   5  186.59   11.68
   0  -8   5  178.74   11.37
   0  -8   5  167.79   12.86
   0  -8   5  171.78   12.22
   0  -8   5  174.54   13.26
   0  -8   5  162.31   12.65
   0   8  -5  177.07   13.84
   0   8  -5  156.14   12.45
   0  -8   4  450.63   26.95
   0  -8   4  327.84   25.67
   0  -8   4  344.22   25.19
   0  -8   4  408.44   25.49
   0  -8   4  420.82   24.97
   0  -8   4  415.24   25.24
   0  -8   4  418.80   25.26
   0  -8   4  398.32   25.29
   0  -8   4  434.99   24.39
   0  -8   4  410.42   25.95
   0   8  -4  392.95   27.30
   0   8  -4  410.49   25.97
   0  -8   4  404.12   25.94
   0   8  -4  435.24   26.06
   0   8  -4  344.28   26.90
   0   8  -4  349.71   26.62
   0  -8   4  407.20   26.79
   0  -8   4  373.54   24.94
   0   8  -4  452.83   26.06
   0   8  -4  396.48   26.19
   0  -8   4  400.36   24.63
   0   8  -4  397.03   26.87
   0   8  -4  380.63   25.80
   0  -8   4  426.71   25.59
   0  -8   4  427.20   25.86
   0  -8   4  430.57   25.95
   0  -8   4  410.38   26.03
   0   8  -4  369.38   26.26
   0   8  -4  327.28   25.72
   0  -8   4  426.21   25.81
   0   8  -4  381.68   26.27
   0  -8   4  357.44   25.36
   0  -8   4  365.31   24.90
   0  -8   4  359.21   25.67
   0  -8   4  398.47   24.66
   0  -8   4  376.47   25.17
   0  -8   4  420.83   25.32
   0  -8   4  373.04   25.76
   0  -8   4  391.25   26.15
   0   8  -4  386.57   25.44
   0  -8   4  378.77   25.09
   0  -8   4  363.74   25.53
   0  -8   3   21.16    2.74
   0  -8   3   20.60    3.28
   0   8  -3   27.30    3.36
   0  -8   3   28.31    3.98
   0  -8   3   23.87    2.82
   0   8  -3   20.33    2.45
   0  -8   3   16.87    2.71
   0  -8   3   21.33    2.83
   0  -8   3   24.83    2.01
   0  -8   3   24.98    2.53
   0   8  -3   18.44    3.85
   0  -8   3   19.17    3.38
   0   8  -3   28.19    3.47
   0   8  -3   21.04    3.94
   0  -8   3   21.81    3.93
   0   8  -3   18.88    3.02
   0  -8   3   24.52    3.56
   0  -8   3   22.35    1.99
   0   8  -3   16.90    3.58
   0   8  -3   18.93    2.60
   0   8  -3   26.44    3.64
   0   8  -3   22.41    3.06
   0  -8   3   19.34    2.50
   0  -8   3   22.68    3.12
   0  -8   3   21.86    3.07
   0  -8   3   23.50    3.21
   0   8  -3   21.54    3.14
   0  -8   3   18.31    2.96
   0  -8   3   20.53    3.65
   0   8  -3   18.92    3.59
   0   8  -3   16.64    3.21
   0   8  -3   19.47    3.34
   0  -8   3   21.27    2.67
   0  -8   3   15.19    2.95
   0  -8   3   22.41    2.41
   0  -8   3   17.61    2.89
   0  -8   3   24.58    2.63
   0  -8   3   21.94    2.89
   0  -8   3   17.61    2.55
   0  -8   3   19.69    3.15
   0  -8   3   16.83    3.43
   0  -8   3   22.90    3.46
   0   8  -3   21.60    2.93
   0   8  -2  265.59   16.44
   0  -8   2  274.28   16.29
   0  -8   2  197.21   15.31
   0  -8   2  247.62   16.03
   0   8  -2  241.01   15.88
   0   8  -2  201.73   15.95
   0  -8   2  238.01   16.15
   0   8  -2  242.63   15.35
   0  -8   2  250.51   16.10
   0  -8   2  239.93   15.74
   0  -8   2  257.40   17.00
   0  -8   2  212.63   15.93
   0  -8   2  246.84   16.63
   0   8  -2  218.67   16.81
   0   8  -2  267.94   16.50
   0   8  -2  226.82   17.64
   0   8  -2  213.07   17.21
   0   8  -2  252.57   16.51
   0  -8   2  259.68   17.33
   0  -8   2  253.86   16.42
   0  -8   2  251.99   16.30
   0  -8   2  229.22   15.42
   0  -8   2  218.74   15.95
   0   8  -2  249.52   16.87
   0   8  -2  239.22   15.62
   0   8  -2  238.41   16.25
   0   8  -2  264.09   17.59
   0  -8   2  212.22   15.99
   0  -8   2  250.21   16.57
   0  -8   2  256.34   16.48
   0   8  -2  245.03   16.80
   0  -8   2  274.30   16.69
   0   8  -2  211.39   16.82
   0  -8   2  241.96   16.03
   0   8  -2  246.88   17.13
   0   8  -2  242.03   16.22
   0  -8   2  205.17   15.66
   0  -8   2  223.50   16.13
   0  -8   2  228.41   16.49
   0  -8   2  257.74   15.53
   0  -8   2  271.45   15.08
   0   8  -2  239.75   15.82
   0  -8   2  231.48   15.84
   0  -8   2  208.92   16.63
   0   8  -2  247.22   16.10
   0  -8   2  259.45   16.85
   0  -8   2  225.91   15.69
   0  -8   2  217.10   16.41
   0  -8   2  229.14   16.20
   0  -8   1  227.11   15.55
   0  -8   1  197.24   16.49
   0   8  -1  242.50   16.54
   0   8  -1  243.09   16.57
   0   8  -1  234.93   15.74
   0  -8   1  242.03   16.30
   0  -8   1  248.50   16.52
   0  -8   1  276.60   16.29
   0   8  -1  235.12   16.21
   0   8  -1  225.47   16.40
   0  -8   1  256.68   16.49
   0   8  -1  261.44   16.57
   0  -8   1  268.85   17.07
   0  -8   1  245.36   17.57
   0   8  -1  254.93   16.72
   0   8  -1  209.40   17.42
   0  -8   1  217.01   16.48
   0  -8   1  219.37   16.14
   0  -8   1  273.90   16.69
   0   8  -1  228.16   16.81
   0  -8   1  238.49   16.30
   0  -8   1  268.45   17.41
   0   8  -1  226.85   15.11
   0   8  -1  253.61   17.69
   0  -8   1  220.35   16.15
   0   8  -1  252.88   17.15
   0  -8   1  237.53   15.68
   0  -8   1  217.42   16.14
   0   8  -1  260.84   16.55
   0   8  -1  249.93   15.85
   0   8  -1  245.08   17.09
   0  -8   1  279.50   16.84
   0   8  -1  246.71   17.43
   0   8  -1  241.12   17.36
   0  -8   1  271.34   16.92
   0  -8   1  267.62   16.03
   0  -8   1  234.73   16.97
   0  -8   1  229.80   16.49
   0  -8   1  226.63   16.14
   0  -8   1  251.86   15.84
   0   8  -1  276.99   16.56
   0  -8   1  248.59   16.34
   0  -8   1  230.55   16.12
   0   8  -1  242.89   16.09
   0  -8   1  227.05   17.03
   0  -8   1  225.93   16.72
   0   8  -1  241.43   17.59
   0  -8   1  235.33   16.47
   0   8  -1  259.81   16.41
   0   8  -1  236.43   16.33
   0  -8   0  347.54   25.58
   0   8   0  381.34   25.46
   0  -8   0  354.01   25.96
   0   8   0  369.09   25.54
   0  -8   0  381.49   24.51
   0   8   0  365.36   25.13
   0   8   0  348.88   25.27
   0  -8   0  360.55   25.12
   0  -8   0  438.33   25.30
   0   8   0  377.53   24.78
   0  -8   0  408.42   25.54
   0  -8   0  391.25   25.39
   0   8   0  353.91   23.99
   0  -8   0  413.19   25.08
   0  -8   0  383.14   26.26
   0  -8   0  421.71   26.11
   0  -8   0  376.55   25.18
   0   8   0  372.69   25.40
   0  -8   0  373.78   25.30
   0  -8   0  435.04   25.59
   0   8   0  418.99   25.34
   0  -8   0  376.24   25.01
   0   8   0  401.13   25.59
   0   8   0  388.97   26.62
   0   8   0  385.95   26.47
   0   8   0  376.67   23.98
   0   8   0  403.63   25.32
   0   8   0  409.72   24.70
   0   8   0  414.76   26.09
   0  -8   0  394.42   25.88
   0   8   0  415.85   25.39
   0  -8   0  355.80   24.49
   0   8   0  393.16   26.46
   0  -8   0  366.75   24.96
   0  -8   0  408.34   24.44
   0  -8   0  434.16   25.78
   0   8   0  370.89   26.17
   0   8   0  386.27   26.04
   0  -8   0  352.64   25.73
   0  -8   0  380.89   24.77
   0  -8   0  344.42   25.04
   0   8   0  429.58   25.40
   0  -8   0  419.02   25.42
   0   8   0  438.50   25.10
   0  -8   0  356.67   25.34
   0  -8   0  435.69   24.05
   0   8   0  424.32   25.10
   0  -8   0  368.84   25.04
   0   8   0  375.04   25.18
   0   8   0  408.90   25.30
   0  -8   0  388.75   25.42
   0  -8   0  357.20   25.89
   0   8   0  355.96   26.15
   0  -8   0  343.55   25.53
   0   8   1  109.53    8.38
   0  -8  -1  103.94    9.22
   0  -8  -1  115.04    7.82
   0   8   1  109.89    8.60
   0  -8  -1   86.86    8.49
   0   8   1  108.98    8.74
   0   8   1   89.75    8.20
   0   8   1  108.17    7.37
   0   8   1   77.25    6.77
   0   8   1  100.67    8.14
   0  -8  -1  110.37    8.57
   0   8   1  105.94    7.93
   0  -8  -1  117.24    8.58
   0  -8  -1  116.96    8.26
   0  -8  -1  109.25    8.81
   0   8   1  108.50    9.30
   0  -8  -1   99.07    9.36
   0   8   1   95.12    8.06
   0   8   1  106.17    8.52
   0   8   1  101.63    8.03
   0   8   1   99.38    9.30
   0  -8  -1   98.12    8.06
   0  -8  -1  112.10    8.03
   0   8   1  120.71    9.67
   0  -8  -1   97.96    8.47
   0   8   1  108.26    7.70
   0   8   1  111.40    8.29
   0  -8  -1   96.34    7.77
   0   8   1  114.70    7.10
   0   8   1  110.97    9.03
   0   8   1  110.97    8.11
   0  -8  -1  111.14    7.09
   0   8   1  135.18    9.87
   0   8   1   95.86    8.96
   0   8   1  105.69    8.95
   0  -8  -1  126.29    8.86
   0   8   1  115.86    8.18
   0  -8  -1   96.08    8.79
   0   8   1  116.39    8.52
   0  -8  -1  103.15    7.95
   0  -8  -1   97.73    8.29
   0  -8  -1  109.54    8.43
   0   8   1  116.64    8.28
   0  -8  -1   88.80    7.98
   0  -8  -1  107.59    9.24
   0  -8  -1  113.10    7.36
   0   8   1  110.81    8.35
   0  -8  -1   97.12    8.93
   0  -8  -1   97.93    8.37
   0  -8  -1   98.89    8.67
   0   8   1  124.53    8.56
   0   8   1   87.18    8.96
   0  -8  -2  357.13   25.52
   0   8   2  388.51   25.68
   0  -8  -2  397.83   24.65
   0   8   2  319.21   25.07
   0  -8  -2  347.79   25.95
   0   8   2  355.04   25.25
   0  -8  -2  396.92   25.38
   0   8   2  369.12   24.74
   0  -8  -2  379.54   25.38
   0   8   2  364.20   24.98
   0  -8  -2  424.38   25.23
   0   8   2  401.89   24.42
   0  -8  -2  428.46   24.66
   0   8   2  351.77   25.65
   0  -8  -2  362.24   25.79
   0   8   2  361.70   24.51
   0  -8  -2  392.16   25.37
   0   8   2  409.69   24.87
   0  -8  -2  376.55   24.72
   0   8   2  386.70   25.27
   0   8   2  358.83   25.93
   0  -8  -2  366.51   24.47
   0  -8  -2  335.94   25.22
   0   8   2  418.34   24.54
   0   8   2  406.94   25.90
   0   8   2  418.74   24.77
   0   8   2  430.57   23.92
   0   8   2  402.23   25.05
   0   8   2  336.08   25.74
   0   8   2  555.37   27.83
   0   8   2  385.81   25.95
   0  -8  -2  388.00   25.16
   0   8   2  419.10   25.01
   0  -8  -2  405.06   24.82
   0   8   2  387.39   24.21
   0  -8  -2  367.37   25.78
   0  -8  -2  335.28   24.98
   0   8   2  357.90   23.55
   0   8   2  422.42   24.97
   0   8   2  356.09   23.55
   0  -8  -2  408.00   24.22
   0  -8  -2  339.05   25.92
   0  -8  -2  342.33   24.84
   0  -8  -2  338.09   25.65
   0   8   2  416.78   25.26
   0   8   2  327.90   25.61
   0  -8  -2  372.07   25.56
   0  -8  -2  369.38   25.19
   0   8   3  817.89   52.23
   0  -8  -3  751.14   52.00
   0   8   3  749.13   51.78
   0   8   3  820.15   50.95
   0  -8  -3  924.40   51.84
   0  -8  -3  878.46   51.97
   0   8   3  979.42   51.25
   0  -8  -3  798.85   51.78
   0   8   3  776.01   51.24
   0   8   3  763.27   51.42
   0   8   3  858.76   51.80
   0   8   3  866.81   51.21
   0   8   3  729.56   51.79
   0  -8  -3  851.35   51.59
   0   8   3  851.12   52.53
   0  -8  -3  735.07   50.83
   0   8   3  949.45   50.48
   0   8   3  856.25   52.37
   0   8   3  950.90   51.09
   0  -8  -3  757.18   51.85
   0   8   3  869.71   51.46
   0   8   3  894.24   50.98
   0   8   3  724.51   52.18
   0   8   3  771.56   52.31
   0  -8  -3  728.44   51.54
   0   8   3  810.49   50.77
   0  -8  -3  823.07   51.26
   0  -8  -3  767.59   52.23
   0  -8  -3  728.26   51.33
   0  -8  -3  893.02   50.84
   0   8   3  758.11   50.21
   0  -8  -3  769.43   52.57
   0   8   3  919.18   51.45
   0   8   3  731.07   50.18
   0   8   3  723.64   52.03
   0  -8  -3  780.51   52.01
   0  -8  -3  732.41   52.12
   0  -8  -3  806.84   51.72
   0   8   3  903.54   51.84
   0   8   4    9.54    2.99
   0  -8  -4    5.71    3.28
   0  -8  -4   11.41    2.72
   0   8   4    9.78    2.25
   0  -8  -4    6.97    2.84
   0   8   4    8.82    2.40
   0  -8  -4    6.47    2.65
   0   8   4   12.19    2.93
   0   8   4   10.71    3.29
   0   8   4    9.40    3.00
   0  -8  -4    7.30    1.99
   0   8   4    8.88    2.34
   0  -8  -4    9.97    2.76
   0   8   4    8.71    2.91
   0   8   4   12.63    2.12
   0   8   4    9.35    2.61
   0   8   4   16.90    2.97
   0   8   4   13.15    3.40
   0   8   4    7.50    3.17
   0  -8  -4    5.68    2.90
   0  -8  -4    5.72    3.06
   0  -8  -4   11.65    3.44
   0  -8  -4    7.90    3.41
   0   8   4   11.13    2.22
   0   8   4   11.00    2.03
   0  -8  -4    6.91    3.01
   0  -8  -4    8.95    2.76
   0  -8  -4    7.22    3.21
   0   8   4   11.82    2.63
   0   8   4   11.24    3.50
   0   8   4    8.88    3.03
   0  -8  -4    7.01    3.22
   0   8   5   18.70    3.92
   0  -8  -5   14.76    4.23
   0  -8  -5   23.86    3.89
   0  -8  -5   25.35    3.60
   0  -8  -5   19.52    3.34
   0   8   5   26.90    3.33
   0   8   5   21.54    4.26
   0   8   5   24.14    3.79
   0   8   5   21.30    3.05
   0  -8  -5   18.91    2.47
   0  -8  -5   20.34    3.19
   0   8   5   23.94    3.41
   0   8   5   26.55    3.42
   0  -8  -5   23.55    4.25
   0   8   5   19.43    2.52
   0   8   5   17.23    3.73
   0   8   5   24.43    4.22
   0   8   5   27.19    4.51
   0  -8  -5   11.17    3.56
   0  -8  -5   23.83    4.36
   0  -8  -5   18.24    3.78
   0   8   5   19.60    2.88
   0  -8  -5   21.71    3.55
   0  -8  -5   15.74    4.08
   0   8   5   17.33    3.25
   0   8   5   19.75    2.82
   0   8   5   20.72    3.86
   0   8   5   20.15    3.91
   0  -8  -5   19.48    4.29
   0   8   6    3.84    2.57
   0  -8  -6    2.58    2.28
   0  -8  -6    1.15    2.31
   0  -8  -6    4.62    2.87
   0   8   6    3.93    2.00
   0  -8  -6    4.62    2.36
   0   8   6    6.14    2.62
   0  -8  -6    1.09    1.38
   0   8   6    6.37    1.68
   0   8   6    4.59    2.49
   0  -8  -6    3.13    3.02
   0   8   6   10.17    2.99
   0   8   6    0.94    2.81
   0   8   6    0.97    2.64
   0  -8  -6    3.36    1.99
   0  -8  -6    0.42    3.21
   0  -8  -6    5.46    3.45
   0   8   6    6.53    3.37
   0   8   6    5.05    2.32
   0   8   6    3.23    1.31
   0  -8  -6    3.19    2.89
   0   8   6    4.08    2.19
   0   8   6    5.32    2.83
   0  -8  -6    4.13    3.24
   0  -8  -6   -0.93    3.07
   0   8   6    0.81    2.89
   0  -8  -6    7.49    3.45
   0   8   6    3.87    2.97
   0   8   7   41.57    5.72
   0   8   7   37.38    6.59
   0  -8  -7   40.00    5.04
   0  -8  -7   58.17    5.53
   0   8   7   31.95    4.51
   0  -8  -7   41.89    4.12
   0  -8  -7   36.19    3.38
   0   8   7   48.35    4.50
   0  -8  -7   39.25    5.91
   0   8   7   50.95    5.05
   0   8   7   46.53    3.58
   0   8   7   37.94    5.61
   0   8   7   36.81    5.38
   0  -8  -7   50.08    4.07
   0  -8  -7   34.61    5.63
   0   8   7   30.42    5.17
   0  -8  -7   38.96    5.90
   0   8   7   34.33    4.46
   0  -8  -7   34.98    5.49
   0   8   7   37.31    4.61
   0   8   7   39.96    5.09
   0   8   7   36.89    3.56
   0  -8  -7   29.46    5.50
   0   8   7   42.66    5.63
   0   8   7   49.84    5.67
   0  -8  -7   42.80    5.94
   0   8   8  103.01   10.26
   0   8   8  143.77   12.71
   0  -8  -8  127.50    9.99
   0  -8  -8  117.66    9.92
   0  -8  -8  133.38    8.40
   0   8   8  132.74    9.00
   0   8   8  106.08    9.09
   0  -8  -8  108.67   10.57
   0   8   8   98.89   10.21
   0  -8  -8  127.61    8.45
   0   8   8   98.13   10.11
   0  -8  -8   95.32   10.25
   0   8   8  111.27   10.19
   0   8   8  107.45    9.26
   0   8   8  110.57    8.25
   0   8   8  107.41    9.25
   0   8   8  111.96    9.68
   0   8   8  141.89   10.72
   0   8   8   93.27    9.56
   0  -8  -8  105.13   10.38
   0   8   9  250.91   22.14
   0   8   9  240.01   19.89
   0   8   9  280.62   21.47
   0  -8  -9  296.07   19.43
   0  -8  -9  321.74   19.73
   0  -8  -9  292.15   17.04
   0   8   9  275.25   17.87
   0   8   9  245.78   18.02
   0  -8  -9  264.51   20.07
   0   8   9  223.21   19.31
   0  -8  -9  281.72   17.51
   0   8   9  238.06   19.39
   0  -8  -9  247.51   19.66
   0   8   9  237.26   19.27
   0   8   9  238.40   18.44
   0   8   9  242.92   17.43
   0  -8  -9  273.97   20.41
   0   8   9  238.86   18.43
   0   8   9  254.14   18.94
   0   8   9  303.30   20.02
   0  -8  -9  285.01   20.10
   0   8  10  788.66   50.66
   0  -8 -10  697.75   49.82
   0   8  10  921.04   52.92
   0   8  10  811.56   53.61
   0  -8 -10  910.83   49.96
   0  -8 -10  863.36   49.59
   0   8  10  802.90   47.83
   0   8  10  739.65   47.91
   0  -8 -10  796.17   50.51
   0   8  10  693.99   49.95
   0   8  10  711.00   49.57
   0   8  10  701.79   49.76
   0  -8 -10  737.45   50.02
   0   8  10  729.02   49.63
   0   8  10  720.57   47.56
   0   8  10  748.55   48.83
   0   8  10  706.72   48.64
   0   8  10  718.67   49.03
   0  -8 -10  753.75   50.52
   0  -8 -10  805.93   50.20
   0   8  11  105.78   12.11
   0   8  11   97.16    9.99
   0  -8 -11   74.19    9.20
   0   8  11   87.99   12.21
   0  -8 -11  114.15    9.48
   0  -8 -11  119.76    9.52
   0  -8 -11  104.78    8.04
   0   8  11   92.71    7.47
   0   8  11   82.66    7.40
   0  -8 -11  101.27   10.33
   0   8  11   85.88    9.35
   0   8  11   79.51    9.03
   0   8  11   92.35    9.18
   0  -8 -11   91.54    9.94
   0  -8 -11  103.64   10.21
   0   8  11   89.80    9.45
   0   8  11   76.09    8.38
   0   8  11   82.37    8.96
   0   8  11   80.32    7.49
   0   8  11   84.57    8.62
   0  -8 -11   94.64   10.02
   0  -8 -11   97.44    9.74
   0   8  12  310.58   23.42
   0   8  12  249.65   20.60
   0  -8 -12  250.44   20.37
   0   8  12  289.66   24.12
   0  -8 -12  313.37   19.92
   0  -8 -12  332.12   20.39
   0   8  12  269.75   17.84
   0  -8 -12  297.95   18.50
   0   8  12  242.74   17.61
   0  -8 -12  243.98   20.49
   0   8  12  252.37   20.29
   0   8  12  256.06   19.93
   0   8  12  214.39   19.55
   0  -8 -12  261.38   20.51
   0   8  12  247.17   20.13
   0  -8 -12  275.40   20.97
   0   8  12  244.68   19.15
   0   8  12  228.64   19.40
   0   8  12  242.16   19.17
   0   8  12  259.44   18.14
   0  -8 -12  284.03   21.14
   0  -8 -12  283.49   20.50
   0  -8 -13   59.37    7.94
   0   8  13   50.28   10.89
   0   8  13   79.49   11.27
   0   8  13   64.40    8.21
   0  -8 -13   66.08    6.41
   0   8  13   64.64    5.76
   0   8  13   52.44    5.25
   0  -8 -13   51.49    8.94
   0   8  13   48.45    7.33
   0   8  13   69.22    7.71
   0   8  13   51.19    7.38
   0  -8 -13   71.43    7.48
   0  -8 -13   60.11    6.97
   0  -8 -13   61.28    6.91
   0  -8 -13   74.17    7.32
   0  -8 -13   56.02    8.34
   0   8  13   64.05    8.20
   0  -8 -13   65.33    8.48
   0   8  13   51.52    6.07
   0  -8 -13   54.17    7.87
   0   8  13   51.02    7.18
   0   8  13   41.33    6.65
   0   8  13   47.77    7.31
   0  -8 -13   70.79    8.15
   0  -8 -14   12.66    5.09
   0   8  14    8.03    4.19
   0   8  14   16.94    8.40
   0   8  14   25.09    8.37
   0  -8 -14    5.47    3.55
   0   8  14    1.32    3.78
   0   8  14    4.35    3.79
   0   8  14   12.96    4.27
   0  -8 -14   15.57    6.30
   0  -8 -14   15.31    5.15
   0   8  14    9.42    4.91
   0  -8 -14    2.16    5.22
   0  -8 -14    8.87    5.12
   0  -8 -14   11.95    4.78
   0   8  14    7.78    4.29
   0   8  14    5.36    4.66
   0   8  14   15.21    3.77
   0   8  14   18.93    4.72
   0  -8 -14    7.02    3.37
   0  -8 -14   12.37    4.05
   0  -8 -14   12.97    4.13
   0  -8 -14    9.66    3.92
   0  -8 -15  240.98   17.11
   0  -8 -15  275.37   17.42
   0  -8 -15  219.41   16.43
   0  -8 -15  243.90   17.68
   0   8  15  184.19   17.25
   0   8  15  180.99   17.71
   0  -8 -15  219.17   20.69
   0  -8 -15  222.69   17.83
   0  -8 -15  216.83   18.43
   0   8  15  188.02   17.71
   0   8  15  213.28   17.82
   0   8  15  212.42   17.27
   0   8  15  199.10   15.78
   0  -8 -15  198.72   18.05
   0   8  15  205.87   17.24
   0   8  15  242.62   22.94
   0  -8 -15  220.20   18.34
   0   8  15  251.12   21.98
   0   8  15  177.64   17.89
   0  -8 -16    3.54    3.94
   0  -8 -16    2.39    3.80
   0  -8 -16    5.90    3.53
   0  -8 -16    4.43    4.96
   0   8  16    2.10    3.33
   0  -8 -16    6.14    5.81
   0   8  16    1.60    3.57
   0  -8 -16   -1.58    4.82
   0   8  16    7.51    5.31
   0   8  16    3.37    5.05
   0   8  16    0.84    3.71
   0   8  16    2.53    4.48
   0   8  16    4.42    4.39
   0  -8 -16   10.24    5.12
   0   8  16    8.63    7.51
   0   8  16    3.59    4.25
   0  -8 -16   13.02    5.13
   0   8  16   10.17    7.98
   0  -8 -17   73.76    7.60
   0  -8 -17   68.97    7.81
   0  -8 -17   75.63    7.62
   0  -8 -17   70.88    8.78
   0  -8 -17   59.86    9.35
   0   8  17   61.61    8.59
   0   8  17   51.80    7.90
   0  -8 -17   47.54   10.81
   0  -8 -17   56.99    8.70
   0   8  17   62.40    9.31
   0  -8 -17   61.73    8.88
   0   8  17   45.67    8.55
   0   8  17   48.56    6.89
   0   8  17   50.28    8.08
   0   8  17   65.23    8.65
   0  -8 -17   57.32    8.54
   0   8  17   45.24    8.20
   0   8  17   83.30   13.28
   0   8  17   53.39   12.62
   0  -8 -18  153.49   11.66
   0  -8 -18  133.84   11.14
   0  -8 -18  124.51   11.28
   0  -8 -18  131.62   12.26
   0  -8 -18  107.60   12.91
   0  -8 -18   99.89   14.46
   0   8  18   83.91   11.14
   0   8  18  107.08   12.25
   0  -8 -18  130.92   13.16
   0   8  18  108.42   12.72
   0   8  18  111.18   12.18
   0   8  18  100.15   11.86
   0   8  18  122.59   12.79
   0  -8 -18  117.25   12.69
   0   8  18   97.44   10.52
   0   8  18  123.01   16.21
   0   8  18  126.00   17.71
   0   8  18  112.58   13.12
   0   8  19    6.18    5.24
   0   8  19   11.43    9.09
   0   8  19   -9.96   10.90
   0  -8 -19   -1.96    3.99
   0  -8 -19    2.27    3.76
   0  -8 -19    1.50    4.19
   0  -8 -19    1.26    6.01
   0   8  19    3.02    4.44
   0  -8 -19   -1.38    6.29
   0   8  19    3.57    3.80
   0  -8 -19    1.70    5.53
   0   8  19    0.86    6.61
   0  -8 -19    9.02    5.22
   0   8  19   -2.24    5.50
   0   8  19    1.58    6.04
   0   8  19   -2.23    5.44
   0  -8 -19    8.95    5.01
   0  -9  21   50.29    7.89
   0  -9  21   34.38    7.94
   0   9 -21   34.74    7.88
   0   9 -21   23.95    8.01
   0   9 -21   26.94    9.10
   0  -9  21   33.77    9.59
   0  -9  21   45.31    8.71
   0  -9  21   50.34    8.64
   0  -9  21   33.78    8.54
   0  -9  21   26.87    9.08
   0   9 -20   38.72    7.87
   0  -9  20   33.62    7.09
   0  -9  20   34.19    7.51
   0   9 -20   24.52    7.91
   0   9 -20   25.11    8.73
   0  -9  20   29.63    9.56
   0  -9  20   23.29    7.91
   0  -9  20   36.93    7.91
   0  -9  20   37.56    7.91
   0  -9  20   37.30    8.55
   0  -9  20   35.88    8.75
   0   9 -19   16.72    5.88
   0  -9  19   17.04    6.90
   0  -9  19   25.39    6.55
   0   9 -19   22.36    7.27
   0   9 -19   20.43    6.83
   0   9 -19    0.93    7.53
   0  -9  19   12.05    7.78
   0  -9  19   16.18    7.94
   0  -9  19   28.92    6.97
   0  -9  19   10.88    6.27
   0  -9  19   17.98    6.51
   0  -9  19   27.82    8.28
   0  -9  19   29.22    8.24
   0   9 -18   35.98    7.55
   0  -9  18   31.99    7.52
   0  -9  18   33.97    6.75
   0   9 -18   31.50    8.36
   0   9 -18   37.51    8.04
   0   9 -18   17.16    7.08
[truncated: 9,317,193 more chars]
