# Supplementary material for: Solid State and Solution Structures of Lanthanide Nitrate Complexes of Tris-(1-napthylphosphine oxide)
Source: Molecules. 2024 May 30;29(11):2580. doi: 10.3390/molecules29112580 (PMC11173986; doi:10.3390/molecules29112580)
Supplement: Supplementary file 1 [file molecules-29-02580-s001.zip › molecules-3017195-supplementary/Revised Supplementary information and CIFS and cif checks/Eu.cif]

data_2023ncs0641_1a
_audit_creation_date               2023-11-09
_audit_creation_method
;
Olex2 1.5
(compiled 2023.08.24 svn.re1ec1418 for OlexSys, GUI svn.r6817)
;
_shelx_SHELXL_version_number       '2018/3'
loop_
  _audit_author_name
  _audit_author_email
  _audit_author_address
 'Platt, A.' a.platt@staffs.ac.uk
;
Staffordshire University
School of Justice, Security and Sustainability
Leek Road
Stoke on Trent
ST4 2DF
UK
;
 'McCormick McPherson, L.J.' L.J.McCormick@soton.ac.uk
;
University of Southampton
National Crystallography Service
University Road
Southampton
SO17 1BJ
UK
;

_audit_contact_author_address      ?
_audit_contact_author_email        ?
_audit_contact_author_name         ''
_audit_contact_author_phone        ?
_publ_contact_author_id_orcid      ?
_publ_section_references
;
Dolomanov, O.V., Bourhis, L.J., Gildea, R.J, Howard, J.A.K. & Puschmann, H.
 (2009), J. Appl. Cryst. 42, 339-341.

Sheldrick, G.M. (2015). Acta Cryst. A71, 3-8.

Sheldrick, G.M. (2015). Acta Cryst. C71, 3-8.
;
_chemical_name_common              ?
_chemical_name_systematic          ?
_chemical_formula_moiety           'C60 H42 Eu N3 O11 P2, 2(C30 H21 O P)'
_chemical_formula_sum              'C120 H84 Eu N3 O13 P4'
_chemical_formula_weight           2051.74
_chemical_melting_point            ?
_chemical_oxdiff_formula           C120H84N3EuO13P4
_chemical_oxdiff_usercomment       EuNap3PO
loop_
  _atom_type_symbol
  _atom_type_description
  _atom_type_scat_dispersion_real
  _atom_type_scat_dispersion_imag
  _atom_type_scat_source
 'C' 'C' 0.0033 0.0016 'International Tables Vol C Tables 4.2.6.8 and 6.1.1.4'
 'H' 'H' 0.0000 0.0000 'International Tables Vol C Tables 4.2.6.8 and 6.1.1.4'
 'N' 'N' 0.0061 0.0033 'International Tables Vol C Tables 4.2.6.8 and 6.1.1.4'
 'O' 'O' 0.0106 0.0060 'International Tables Vol C Tables 4.2.6.8 and 6.1.1.4'
 'P' 'P' 0.1023 0.0942 'International Tables Vol C Tables 4.2.6.8 and 6.1.1.4'
 'Eu' 'Eu' -0.1578 3.6682
 'International Tables Vol C Tables 4.2.6.8 and 6.1.1.4'

_shelx_space_group_comment
;
The symmetry employed for this shelxl refinement is uniquely defined
by the following loop, which should always be used as a source of
symmetry information in preference to the above space-group names.
They are only intended as comments.
;
_space_group_crystal_system        'triclinic'
_space_group_IT_number             2
_space_group_name_H-M_alt          'P -1'
_space_group_name_Hall             '-P 1'
loop_
  _space_group_symop_operation_xyz
 'x, y, z'
 '-x, -y, -z'

_cell_length_a                     12.09710(10)
_cell_length_b                     13.32270(10)
_cell_length_c                     16.31870(10)
_cell_angle_alpha                  94.4010(10)
_cell_angle_beta                   94.4490(10)
_cell_angle_gamma                  115.1360(10)
_cell_volume                       2356.19(4)
_cell_formula_units_Z              1
_cell_measurement_reflns_used      70293
_cell_measurement_temperature      100.00(10)
_cell_measurement_theta_max        33.4610
_cell_measurement_theta_min        1.7050
_shelx_estimated_absorpt_T_max     0.938
_shelx_estimated_absorpt_T_min     0.862
_exptl_absorpt_coefficient_mu      0.804
_exptl_absorpt_correction_T_max    0.955
_exptl_absorpt_correction_T_min    0.901
_exptl_absorpt_correction_type     analytical
_exptl_absorpt_process_details
;
CrysAlisPro 1.171.42.99a (Rigaku Oxford Diffraction, 2023)
Analytical numeric absorption correction using a multifaceted crystal
model based on expressions derived by R.C. Clark & J.S. Reid.
(Clark, R. C. & Reid, J. S. (1995). Acta Cryst. A51, 887-897)
Empirical absorption correction using spherical harmonics,
implemented in SCALE3 ABSPACK scaling algorithm.
;
_exptl_absorpt_special_details     ?
_exptl_crystal_colour              'light yellow'
_exptl_crystal_colour_modifier     light
_exptl_crystal_colour_primary      yellow
_exptl_crystal_density_diffrn      1.446
_exptl_crystal_density_meas        ?
_exptl_crystal_density_method      ?
_exptl_crystal_description         irregular
_exptl_crystal_F_000               1052
loop_
  _exptl_crystal_face_index_h
  _exptl_crystal_face_index_k
  _exptl_crystal_face_index_l
  _exptl_crystal_face_perp_dist
 14 -9 12 0.0940
 -2 17 -8 0.0507
 3 15 -4 0.0731
 -16 9 8 0.0757
 -4 0 -21 0.0282
 -1 3 22 0.0554
 10 -7 -19 0.0475
 7 -2 20 0.0681
 0 -12 -14 0.0085
 -1 -17 3 0.0380
 -6 -12 -2 0.0450
 -1 -11 19 0.0572
 9 -10 18 0.0782
 0 11 -19 0.0484
 -17 6 5 0.0674
 -2 -2 23 0.0484
 -2 16 9 0.0660
 10 3 13 0.0919

_exptl_crystal_recrystallization_method 
 'The material was recrystallised from   by as supplied'
_exptl_crystal_size_max            0.19
_exptl_crystal_size_mid            0.11
_exptl_crystal_size_min            0.08
loop_
  _exptl_oxdiff_crystal_face_indexfrac_h
  _exptl_oxdiff_crystal_face_indexfrac_k
  _exptl_oxdiff_crystal_face_indexfrac_l
  _exptl_oxdiff_crystal_face_x
  _exptl_oxdiff_crystal_face_y
  _exptl_oxdiff_crystal_face_z
 13.8283 -8.6266 11.9160 0.1506 -0.0002 0.9886
 -2.1249 17.3642 -7.9288 -0.9761 0.0235 -0.2159
 3.2677 15.1536 -3.7205 -0.9860 0.0250 0.1651
 -16.3271 9.1668 7.7116 -0.0215 -0.7723 -0.6348
 -3.8534 0.0313 -21.3579 0.0142 0.6793 -0.7338
 -1.0933 2.6189 22.3135 -0.0195 -0.8619 0.5066
 9.6790 -6.7750 -19.1471 0.0248 0.9996 0.0091
 7.2527 -1.9609 19.5231 -0.0095 -0.5099 0.8602
 -0.3719 -11.6130 -14.4312 0.6164 0.6537 -0.4391
 -0.5194 -16.7520 3.1363 0.9960 0.0799 -0.0409
 -6.3631 -12.3265 -1.9606 0.8870 0.0727 -0.4559
 -0.6525 -10.9485 18.9588 0.7357 -0.5646 0.3741
 9.3159 -9.8580 17.5185 0.3775 -0.2927 0.8785
 -0.4562 11.0793 -19.2357 -0.7124 0.5470 -0.4396
 -16.7878 5.5039 4.6353 0.1895 -0.6274 -0.7553
 -2.2257 -1.5157 22.9636 0.2548 -0.8613 0.4397
 -1.7618 15.5317 8.9552 -0.8053 -0.5542 0.2107
 9.9641 3.0047 13.0652 -0.4036 -0.2745 0.8728

_exptl_transmission_factor_max     ?
_exptl_transmission_factor_min     ?
_diffrn_reflns_av_R_equivalents    0.0430
_diffrn_reflns_av_unetI/netI       0.0241
_diffrn_reflns_Laue_measured_fraction_full  1.000
_diffrn_reflns_Laue_measured_fraction_max  1.000
_diffrn_reflns_limit_h_max         17
_diffrn_reflns_limit_h_min         -17
_diffrn_reflns_limit_k_max         19
_diffrn_reflns_limit_k_min         -19
_diffrn_reflns_limit_l_max         23
_diffrn_reflns_limit_l_min         -23
_diffrn_reflns_number              117232
_diffrn_reflns_point_group_measured_fraction_full  1.000
_diffrn_reflns_point_group_measured_fraction_max  1.000
_diffrn_reflns_theta_full          25.242
_diffrn_reflns_theta_max           30.508
_diffrn_reflns_theta_min           1.701
_diffrn_ambient_environment        N~2~
_diffrn_ambient_temperature        100.00(10)
_diffrn_detector                   'Hybrid Pixel Array Detector'
_diffrn_detector_area_resol_mean   10.0000
_diffrn_detector_dtime             0.000
_diffrn_detector_type              'Rigaku, HyPix 6000HE'
_diffrn_measured_fraction_theta_full  1.000
_diffrn_measured_fraction_theta_max  1.000
_diffrn_measurement_details
;
List of Runs (angles in degrees, time in seconds):

  # Type    Start    End  Width  t~exp~   \w     \q     \k     \f   Frames
--------------------------------------------------------------------------
  1  \w    -60.00 -17.00   0.50    0.41    --   19.47 -19.00-120.00   86
  2  \w    -18.00  42.00   0.50    0.41    --   19.47 -77.00 -30.00  120
  3  \w    -20.00  41.00   0.50    0.41    --   19.47 -75.00  33.00  122
  4  \w    -60.00 -17.00   0.50    0.41    --   19.47 -19.00 120.00   86
  5  \w    -60.00 -17.00   0.50    0.41    --   19.47 -19.00  90.00   86
  6  \w    -60.00 -17.00   0.50    0.41    --   19.47 -19.00  60.00   86
  7  \w    -60.00 -17.00   0.50    0.41    --   19.47 -19.00 -90.00   86
  8  \w    -56.00  -2.00   0.50    0.41    --  -16.50 -57.00-150.00  108
  9  \w    -56.00  -2.00   0.50    0.41    --  -16.50 -57.00 -90.00  108
 10  \w    -94.00  -2.00   0.50    0.41    --  -16.50 -38.00   0.00  184
 11  \w    -56.00  -2.00   0.50    0.41    --  -16.50 -57.00   0.00  108
 12  \w     21.00  64.00   0.50    0.41    --  -16.50  19.00-150.00   86
 13  \w    -17.00  61.00   0.50    0.41    --  -16.50  38.00-150.00  156
 14  \w     -4.00  22.00   0.50    0.41    --   19.47  79.00-140.95   52
 15  \w     -4.00  22.00   0.50    0.41    --   19.47  79.00 -72.88   52
 16  \w     -3.00  24.00   0.50    0.41    --   19.47  76.00  -1.16   54
 17  \w     -3.00  24.00   0.50    0.41    --   19.47  77.00  17.60   54
 18  \w     -4.00  22.00   0.50    0.41    --   19.47  79.00 108.25   52
 19  \w     -3.00  24.00   0.50    0.41    --   19.47  76.00 130.10   54
 20  \w     -3.00  24.00   0.50    0.41    --   19.47  76.00 153.10   54
 21  \w    -38.00  26.00   0.50    0.41    --  -16.50  75.00 160.00  128
 22  \w     -2.00  26.00   0.50    0.41    --   19.47  75.00  47.39   56
 23  \w     21.00 100.00   0.50    0.41    --   19.47  19.00 -30.00  158
 24  \w      5.00  97.00   0.50    0.41    --   19.47  38.00-150.00  184
 25  \w      5.00  62.00   0.50    0.41    --   19.47  57.00-180.00  114
 26  \w      5.00  62.00   0.50    0.41    --   19.47  57.00-120.00  114
 27  \w    -47.00  11.00   0.50    0.41    --  -16.50  92.00 -73.61  116
 28  \w    -72.00 -19.00   0.50    0.41    --  -16.50 138.00-148.99  106
 29  \w    -72.00 -23.00   0.50    0.41    --  -16.50 138.00 -48.37   98
 30  \w    -71.00 -18.00   0.50    0.41    --  -16.50 136.00  -5.87  106
 31  \w    -65.00 -12.00   0.50    0.41    --  -16.50 127.00  46.10  106
 32  \w    -72.00 -19.00   0.50    0.41    --  -16.50 138.00  93.81  106
 33  \w    -53.00   2.00   0.50    0.41    --  -16.50 105.00 166.47  110
;
_diffrn_measurement_device         'four-circle diffractometer'
_diffrn_measurement_device_details  'Rigaku, UG2 \k goniometer'
_diffrn_measurement_device_type   
 'Rigaku FRE+ equipped with VHF Varimax confocal mirrors and an UG2 goniometer and HyPix 6000HE detector'
_diffrn_measurement_method         'profile data from \w-scans'
_diffrn_measurement_specimen_support  'MiTeGen MicroLoop'
_diffrn_orient_matrix_type        
 'CrysAlisPro convention (1999,Acta A55,543-557)'
_diffrn_orient_matrix_UB_11        -0.0289750000
_diffrn_orient_matrix_UB_12        -0.0577168000
_diffrn_orient_matrix_UB_13        0.0044785000
_diffrn_orient_matrix_UB_21        0.0234054000
_diffrn_orient_matrix_UB_22        -0.0122440000
_diffrn_orient_matrix_UB_23        -0.0360449000
_diffrn_orient_matrix_UB_31        0.0535803000
_diffrn_orient_matrix_UB_32        0.0054024000
_diffrn_orient_matrix_UB_33        0.0246960000
_diffrn_radiation_collimation      0.2
_diffrn_radiation_monochromator    'Confocal mirrors, VHF Varimax'
_diffrn_radiation_probe            x-ray
_diffrn_radiation_type             'Mo K\a'
_diffrn_radiation_wavelength       0.71073
_diffrn_radiation_xray_symbol      K-L~3~
_diffrn_source                     'Rotating-anode X-ray tube'
_diffrn_source_current             55.0
_diffrn_source_power               2.475
_diffrn_source_target              Mo
_diffrn_source_type                'Rigaku FRE+'
_diffrn_source_voltage             45.0
_reflns_Friedel_coverage           0.000
_reflns_Friedel_fraction_full      .
_reflns_Friedel_fraction_max       .
_reflns_number_gt                  12777
_reflns_number_total               14378
_reflns_special_details
;
 Reflections were merged by SHELXL according to the crystal
 class for the calculation of statistics and refinement.
 
 _reflns_Friedel_fraction is defined as the number of unique
 Friedel pairs measured divided by the number that would be
 possible theoretically, ignoring centric projections and
 systematic absences.
;
_reflns_threshold_expression       'I > 2\s(I)'
_computing_cell_refinement         'CrysAlisPro 1.171.42.99a (Rigaku OD, 2023)'
_computing_data_collection         'CrysAlisPro 1.171.42.99a (Rigaku OD, 2023)'
_computing_data_reduction          'CrysAlisPro 1.171.42.99a (Rigaku OD, 2023)'
_computing_molecular_graphics      'Olex2 1.5 (Dolomanov et al., 2009)'
_computing_publication_material    'Olex2 1.5 (Dolomanov et al., 2009)'
_computing_structure_refinement    'SHELXL 2018/3 (Sheldrick, 2015)'
_computing_structure_solution      'SHELXT 2018/2 (Sheldrick, 2018)'
_refine_diff_density_max           0.427
_refine_diff_density_min           -0.284
_refine_diff_density_rms           0.056
_refine_ls_extinction_coef         .
_refine_ls_extinction_method       none
_refine_ls_goodness_of_fit_ref     1.051
_refine_ls_hydrogen_treatment      constr
_refine_ls_matrix_type             full
_refine_ls_number_parameters       694
_refine_ls_number_reflns           14378
_refine_ls_number_restraints       0
_refine_ls_R_factor_all            0.0331
_refine_ls_R_factor_gt             0.0279
_refine_ls_restrained_S_all        1.051
_refine_ls_shift/su_max            0.002
_refine_ls_shift/su_mean           0.000
_refine_ls_structure_factor_coef   Fsqd
_refine_ls_weighting_details      
 'w=1/[\s^2^(Fo^2^)+(0.0308P)^2^+1.0189P] where P=(Fo^2^+2Fc^2^)/3'
_refine_ls_weighting_scheme        calc
_refine_ls_wR_factor_gt            0.0689
_refine_ls_wR_factor_ref           0.0708
_refine_special_details           
 'The Eu centre and the three nitrate anions are disordered over two symmetry-related sites. Their occupancies have been set at 0.5.'
_olex2_refinement_description
;
1. Fixed Uiso
 At 1.2 times of:
  All C(H) groups
2. Others
 Fixed Sof: Eu1(0.5) O11(0.5) O12(0.5) O13(0.5) O21(0.5) O22(0.5) O23(0.5)
 O31(0.5) O32(0.5) O33(0.5) N10(0.5) N20(0.5) N30(0.5)
3.a Aromatic/amide H refined with riding coordinates:
 C2(H2), C3(H3), C4(H4), C6(H6), C7(H7), C8(H8), C9(H9), C12(H12), C13(H13),
 C14(H14), C16(H16), C17(H17), C18(H18), C19(H19), C22(H22), C23(H23), C24(H24),
  C26(H26), C27(H27), C28(H28), C29(H29), C32(H32), C33(H33), C34(H34),
 C36(H36), C37(H37), C38(H38), C39(H39), C42(H42), C43(H43), C44(H44), C46(H46),
  C47(H47), C48(H48), C49(H49), C52(H52), C53(H53), C54(H54), C56(H56),
 C57(H57), C58(H58), C59(H59)
;
_atom_sites_solution_hydrogens     geom
_atom_sites_solution_primary       dual
_atom_sites_solution_secondary     ?
loop_
  _atom_site_label
  _atom_site_type_symbol
  _atom_site_fract_x
  _atom_site_fract_y
  _atom_site_fract_z
  _atom_site_U_iso_or_equiv
  _atom_site_adp_type
  _atom_site_occupancy
  _atom_site_site_symmetry_order
  _atom_site_calc_flag
  _atom_site_refinement_flags_posn
  _atom_site_refinement_flags_adp
  _atom_site_refinement_flags_occupancy
  _atom_site_disorder_assembly
  _atom_site_disorder_group
 Eu1 Eu 0.49507(2) 0.51709(2) 0.49584(2) 0.01097(4) Uani 0.5 1 d . . P A -1
 P1 P 0.78931(3) 0.70947(2) 0.63082(2) 0.01166(5) Uani 1 1 d . . . . .
 O1 O 0.67324(8) 0.62444(7) 0.57872(5) 0.01576(16) Uani 1 1 d . . . . .
 O11 O 0.61178(17) 0.41325(16) 0.45766(11) 0.0186(3) Uani 0.5 1 d . . P A -1
 O12 O 0.5873(2) 0.5158(3) 0.36774(15) 0.0211(4) Uani 0.5 1 d . . P A -1
 O13 O 0.68029(18) 0.41168(18) 0.33783(12) 0.0261(4) Uani 0.5 1 d . . P A -1
 O21 O 0.53886(18) 0.69340(17) 0.44095(13) 0.0239(4) Uani 0.5 1 d . . P A -1
 O22 O 0.35589(18) 0.60751(16) 0.47486(13) 0.0238(4) Uani 0.5 1 d . . P A -1
 O23 O 0.4051(2) 0.75988(18) 0.41866(13) 0.0276(4) Uani 0.5 1 d . . P A -1
 O31 O 0.4252(2) 0.5374(2) 0.63197(14) 0.0203(5) Uani 0.5 1 d . . P A -1
 O32 O 0.46307(18) 0.39448(15) 0.60427(11) 0.0190(3) Uani 0.5 1 d . . P A -1
 O33 O 0.4326(2) 0.43743(18) 0.72969(12) 0.0277(4) Uani 0.5 1 d . . P A -1
 N10 N 0.6285(2) 0.4459(2) 0.38561(14) 0.0174(4) Uani 0.5 1 d . . P A -1
 N20 N 0.4329(2) 0.69052(19) 0.44356(13) 0.0199(4) Uani 0.5 1 d . . P A -1
 N30 N 0.4393(2) 0.4560(2) 0.65793(16) 0.0174(4) Uani 0.5 1 d . . P A -1
 C1 C 0.92112(11) 0.68881(10) 0.60536(7) 0.0144(2) Uani 1 1 d . . . . .
 C2 C 1.00164(11) 0.68559(10) 0.66904(8) 0.0161(2) Uani 1 1 d . . . . .
 H2 H 0.988616 0.697971 0.724842 0.019 Uiso 1 1 calc R U . . .
 C3 C 1.10279(12) 0.66417(11) 0.65222(8) 0.0203(2) Uani 1 1 d . . . . .
 H3 H 1.156834 0.661614 0.696610 0.024 Uiso 1 1 calc R U . . .
 C4 C 1.12331(12) 0.64705(11) 0.57207(9) 0.0221(3) Uani 1 1 d . . . . .
 H4 H 1.191468 0.632370 0.561374 0.026 Uiso 1 1 calc R U . . .
 C5 C 1.04417(12) 0.65095(10) 0.50489(8) 0.0192(2) Uani 1 1 d . . . . .
 C6 C 1.06569(14) 0.63305(12) 0.42181(9) 0.0254(3) Uani 1 1 d . . . . .
 H6 H 1.133675 0.617986 0.411355 0.031 Uiso 1 1 calc R U . . .
 C7 C 0.99023(15) 0.63718(12) 0.35685(9) 0.0279(3) Uani 1 1 d . . . . .
 H7 H 1.005239 0.624232 0.301646 0.034 Uiso 1 1 calc R U . . .
 C8 C 0.88997(14) 0.66070(12) 0.37183(8) 0.0248(3) Uani 1 1 d . . . . .
 H8 H 0.838277 0.664430 0.326430 0.030 Uiso 1 1 calc R U . . .
 C9 C 0.86597(12) 0.67835(11) 0.45140(8) 0.0195(2) Uani 1 1 d . . . . .
 H9 H 0.798191 0.694467 0.460259 0.023 Uiso 1 1 calc R U . . .
 C10 C 0.94138(11) 0.67272(10) 0.52040(7) 0.0161(2) Uani 1 1 d . . . . .
 C11 C 0.81664(11) 0.84940(10) 0.61256(7) 0.0138(2) Uani 1 1 d . . . . .
 C12 C 0.93436(11) 0.92299(10) 0.60206(7) 0.0164(2) Uani 1 1 d . . . . .
 H12 H 0.998732 0.900175 0.608223 0.020 Uiso 1 1 calc R U . . .
 C13 C 0.96139(12) 1.03199(10) 0.58227(8) 0.0197(2) Uani 1 1 d . . . . .
 H13 H 1.043645 1.082538 0.577196 0.024 Uiso 1 1 calc R U . . .
 C14 C 0.86902(14) 1.06398(11) 0.57055(8) 0.0212(2) Uani 1 1 d . . . . .
 H14 H 0.886505 1.135117 0.553260 0.025 Uiso 1 1 calc R U . . .
 C15 C 0.74726(13) 0.99310(11) 0.58368(7) 0.0185(2) Uani 1 1 d . . . . .
 C16 C 0.65331(14) 1.03007(13) 0.57781(8) 0.0250(3) Uani 1 1 d . . . . .
 H16 H 0.670407 1.100860 0.560000 0.030 Uiso 1 1 calc R U . . .
 C17 C 0.53872(14) 0.96551(14) 0.59736(9) 0.0281(3) Uani 1 1 d . . . . .
 H17 H 0.477018 0.991839 0.593657 0.034 Uiso 1 1 calc R U . . .
 C18 C 0.51168(13) 0.85965(13) 0.62310(9) 0.0249(3) Uani 1 1 d . . . . .
 H18 H 0.432126 0.815569 0.637501 0.030 Uiso 1 1 calc R U . . .
 C19 C 0.59956(11) 0.81984(11) 0.62747(8) 0.0194(2) Uani 1 1 d . . . . .
 H19 H 0.579763 0.748023 0.644164 0.023 Uiso 1 1 calc R U . . .
 C20 C 0.71948(11) 0.88482(10) 0.60734(7) 0.0153(2) Uani 1 1 d . . . . .
 C21 C 0.77891(10) 0.70084(10) 0.73954(7) 0.0137(2) Uani 1 1 d . . . . .
 C22 C 0.79544(11) 0.79565(11) 0.78958(7) 0.0164(2) Uani 1 1 d . . . . .
 H22 H 0.813726 0.863115 0.765978 0.020 Uiso 1 1 calc R U . . .
 C23 C 0.78571(12) 0.79432(12) 0.87503(8) 0.0206(2) Uani 1 1 d . . . . .
 H23 H 0.795287 0.859928 0.908231 0.025 Uiso 1 1 calc R U . . .
 C24 C 0.76249(12) 0.69858(12) 0.91000(8) 0.0224(3) Uani 1 1 d . . . . .
 H24 H 0.755930 0.698099 0.967620 0.027 Uiso 1 1 calc R U . . .
 C25 C 0.74806(11) 0.59998(11) 0.86158(8) 0.0195(2) Uani 1 1 d . . . . .
 C26 C 0.73035(14) 0.50231(13) 0.89888(9) 0.0282(3) Uani 1 1 d . . . . .
 H26 H 0.726289 0.502573 0.956799 0.034 Uiso 1 1 calc R U . . .
 C27 C 0.71911(15) 0.40824(13) 0.85257(10) 0.0321(3) Uani 1 1 d . . . . .
 H27 H 0.708964 0.343969 0.878554 0.038 Uiso 1 1 calc R U . . .
 C28 C 0.72245(14) 0.40563(12) 0.76639(10) 0.0279(3) Uani 1 1 d . . . . .
 H28 H 0.713236 0.339217 0.734514 0.033 Uiso 1 1 calc R U . . .
 C29 C 0.73895(12) 0.49854(11) 0.72803(8) 0.0204(2) Uani 1 1 d . . . . .
 H29 H 0.740221 0.495528 0.669778 0.024 Uiso 1 1 calc R U . . .
 C30 C 0.75410(11) 0.59890(10) 0.77473(7) 0.0160(2) Uani 1 1 d . . . . .
 P2 P 1.20838(3) 0.85863(3) 0.91151(2) 0.01474(6) Uani 1 1 d . . . . .
 O2 O 1.07972(8) 0.80970(8) 0.87007(6) 0.02087(18) Uani 1 1 d . . . . .
 C31 C 1.22445(10) 0.86557(10) 1.02382(7) 0.0148(2) Uani 1 1 d . . . . .
 C32 C 1.32962(11) 0.86498(11) 1.06298(8) 0.0183(2) Uani 1 1 d . . . . .
 H32 H 1.388002 0.857267 1.030457 0.022 Uiso 1 1 calc R U . . .
 C33 C 1.35243(12) 0.87552(11) 1.14999(8) 0.0203(2) Uani 1 1 d . . . . .
 H33 H 1.426469 0.876897 1.175467 0.024 Uiso 1 1 calc R U . . .
 C34 C 1.26813(12) 0.88375(11) 1.19752(8) 0.0202(2) Uani 1 1 d . . . . .
 H34 H 1.283073 0.889279 1.256088 0.024 Uiso 1 1 calc R U . . .
 C35 C 1.15824(11) 0.88413(10) 1.16040(7) 0.0162(2) Uani 1 1 d . . . . .
 C36 C 1.07158(12) 0.89391(12) 1.21028(8) 0.0220(3) Uani 1 1 d . . . . .
 H36 H 1.085371 0.896300 1.268660 0.026 Uiso 1 1 calc R U . . .
 C37 C 0.96847(13) 0.89995(13) 1.17544(9) 0.0251(3) Uani 1 1 d . . . . .
 H37 H 0.911345 0.907209 1.209427 0.030 Uiso 1 1 calc R U . . .
 C38 C 0.94745(12) 0.89534(12) 1.08891(9) 0.0239(3) Uani 1 1 d . . . . .
 H38 H 0.876362 0.900790 1.064985 0.029 Uiso 1 1 calc R U . . .
 C39 C 1.02758(11) 0.88312(11) 1.03838(8) 0.0190(2) Uani 1 1 d . . . . .
 H39 H 1.010519 0.878661 0.980051 0.023 Uiso 1 1 calc R U . . .
 C40 C 1.13591(10) 0.87709(10) 1.07269(7) 0.0142(2) Uani 1 1 d . . . . .
 C41 C 1.29261(11) 0.78074(10) 0.87980(7) 0.0169(2) Uani 1 1 d . . . . .
 C42 C 1.40888(12) 0.83614(11) 0.85720(7) 0.0186(2) Uani 1 1 d . . . . .
 H42 H 1.443187 0.914854 0.857138 0.022 Uiso 1 1 calc R U . . .
 C43 C 1.47786(13) 0.77797(13) 0.83414(8) 0.0242(3) Uani 1 1 d . . . . .
 H43 H 1.557761 0.817445 0.818544 0.029 Uiso 1 1 calc R U . . .
 C44 C 1.42948(15) 0.66458(13) 0.83428(8) 0.0282(3) Uani 1 1 d . . . . .
 H44 H 1.476837 0.626069 0.819407 0.034 Uiso 1 1 calc R U . . .
 C45 C 1.30967(15) 0.60366(12) 0.85630(8) 0.0257(3) Uani 1 1 d . . . . .
 C46 C 1.25748(18) 0.48524(14) 0.85467(9) 0.0353(4) Uani 1 1 d . . . . .
 H46 H 1.304034 0.446169 0.839213 0.042 Uiso 1 1 calc R U . . .
 C47 C 1.14127(19) 0.42701(13) 0.87505(10) 0.0389(4) Uani 1 1 d . . . . .
 H47 H 1.107557 0.348085 0.873434 0.047 Uiso 1 1 calc R U . . .
 C48 C 1.07207(17) 0.48397(13) 0.89830(10) 0.0365(4) Uani 1 1 d . . . . .
 H48 H 0.991728 0.443060 0.912743 0.044 Uiso 1 1 calc R U . . .
 C49 C 1.11847(14) 0.59772(12) 0.90054(9) 0.0277(3) Uani 1 1 d . . . . .
 H49 H 1.069851 0.634581 0.916287 0.033 Uiso 1 1 calc R U . . .
 C50 C 1.23905(13) 0.66137(11) 0.87945(8) 0.0211(2) Uani 1 1 d . . . . .
 C51 C 1.29494(10) 1.00240(10) 0.89136(7) 0.0154(2) Uani 1 1 d . . . . .
 C52 C 1.35102(11) 1.08742(11) 0.95581(8) 0.0178(2) Uani 1 1 d . . . . .
 H52 H 1.352393 1.069358 1.010963 0.021 Uiso 1 1 calc R U . . .
 C53 C 1.40644(12) 1.20066(11) 0.94183(8) 0.0211(2) Uani 1 1 d . . . . .
 H53 H 1.444536 1.257686 0.987270 0.025 Uiso 1 1 calc R U . . .
 C54 C 1.40523(12) 1.22822(12) 0.86272(9) 0.0229(3) Uani 1 1 d . . . . .
 H54 H 1.440985 1.304575 0.853722 0.028 Uiso 1 1 calc R U . . .
 C55 C 1.35119(11) 1.14401(11) 0.79412(8) 0.0207(2) Uani 1 1 d . . . . .
 C56 C 1.35395(13) 1.17159(13) 0.71164(9) 0.0284(3) Uani 1 1 d . . . . .
 H56 H 1.390651 1.247791 0.702269 0.034 Uiso 1 1 calc R U . . .
 C57 C 1.30455(14) 1.09004(14) 0.64567(9) 0.0297(3) Uani 1 1 d . . . . .
 H57 H 1.307248 1.109723 0.590878 0.036 Uiso 1 1 calc R U . . .
 C58 C 1.24963(12) 0.97685(13) 0.65880(8) 0.0246(3) Uani 1 1 d . . . . .
 H58 H 1.215859 0.920475 0.612672 0.030 Uiso 1 1 calc R U . . .
 C59 C 1.24442(11) 0.94712(12) 0.73780(8) 0.0197(2) Uani 1 1 d . . . . .
 H59 H 1.206290 0.870396 0.745627 0.024 Uiso 1 1 calc R U . . .
 C60 C 1.29526(11) 1.02957(11) 0.80771(8) 0.0168(2) Uani 1 1 d . . . . .

loop_
  _atom_site_aniso_label
  _atom_site_aniso_U_11
  _atom_site_aniso_U_22
  _atom_site_aniso_U_33
  _atom_site_aniso_U_23
  _atom_site_aniso_U_13
  _atom_site_aniso_U_12
 Eu1 0.01080(5) 0.01064(10) 0.01108(6) 0.00100(6) 0.00209(4) 0.00420(6)
 P1 0.01203(12) 0.01020(13) 0.01185(12) 0.00118(10) 0.00152(10) 0.00396(10)
 O1 0.0144(4) 0.0138(4) 0.0157(4) 0.0003(3) -0.0010(3) 0.0036(3)
 O11 0.0197(8) 0.0209(9) 0.0166(8) 0.0010(7) 0.0018(6) 0.0105(7)
 O12 0.0231(11) 0.0262(14) 0.0218(11) 0.0086(11) 0.0100(8) 0.0159(12)
 O13 0.0234(9) 0.0360(11) 0.0220(9) -0.0057(8) 0.0054(7) 0.0168(9)
 O21 0.0256(9) 0.0222(10) 0.0306(10) 0.0124(8) 0.0102(8) 0.0141(8)
 O22 0.0208(9) 0.0193(9) 0.0349(11) 0.0032(8) 0.0048(8) 0.0121(8)
 O23 0.0429(12) 0.0269(10) 0.0260(10) 0.0032(8) -0.0009(9) 0.0284(10)
 O31 0.0282(13) 0.0175(11) 0.0218(10) 0.0075(10) 0.0109(8) 0.0139(11)
 O32 0.0279(9) 0.0149(8) 0.0164(8) 0.0024(6) 0.0076(7) 0.0104(7)
 O33 0.0440(12) 0.0272(10) 0.0154(8) 0.0071(7) 0.0117(8) 0.0166(9)
 N10 0.0146(10) 0.0199(11) 0.0156(10) -0.0027(8) 0.0009(8) 0.0065(9)
 N20 0.0269(11) 0.0179(10) 0.0171(10) -0.0008(8) -0.0001(8) 0.0127(9)
 N30 0.0200(11) 0.0114(11) 0.0194(11) 0.0028(8) 0.0086(9) 0.0042(9)
 C1 0.0147(5) 0.0117(5) 0.0167(5) 0.0010(4) 0.0037(4) 0.0053(4)
 C2 0.0163(5) 0.0136(5) 0.0180(5) 0.0018(4) 0.0029(4) 0.0061(4)
 C3 0.0184(6) 0.0192(6) 0.0260(6) 0.0037(5) 0.0035(5) 0.0104(5)
 C4 0.0223(6) 0.0182(6) 0.0302(7) 0.0047(5) 0.0093(5) 0.0118(5)
 C5 0.0237(6) 0.0121(5) 0.0230(6) 0.0020(4) 0.0098(5) 0.0078(5)
 C6 0.0334(7) 0.0192(6) 0.0267(7) 0.0020(5) 0.0150(6) 0.0125(6)
 C7 0.0396(8) 0.0220(7) 0.0203(6) 0.0004(5) 0.0130(6) 0.0104(6)
 C8 0.0302(7) 0.0215(6) 0.0176(6) 0.0025(5) 0.0052(5) 0.0061(5)
 C9 0.0214(6) 0.0171(6) 0.0176(6) 0.0019(4) 0.0045(4) 0.0057(5)
 C10 0.0190(5) 0.0108(5) 0.0171(5) 0.0016(4) 0.0057(4) 0.0045(4)
 C11 0.0164(5) 0.0129(5) 0.0115(5) 0.0017(4) 0.0018(4) 0.0059(4)
 C12 0.0188(5) 0.0138(5) 0.0160(5) 0.0017(4) 0.0052(4) 0.0060(4)
 C13 0.0261(6) 0.0141(6) 0.0162(5) 0.0021(4) 0.0097(5) 0.0050(5)
 C14 0.0368(7) 0.0150(6) 0.0131(5) 0.0032(4) 0.0059(5) 0.0119(5)
 C15 0.0291(6) 0.0195(6) 0.0102(5) 0.0011(4) 0.0006(4) 0.0141(5)
 C16 0.0399(8) 0.0287(7) 0.0157(6) 0.0017(5) -0.0017(5) 0.0246(6)
 C17 0.0340(7) 0.0393(8) 0.0209(6) -0.0027(6) -0.0047(5) 0.0278(7)
 C18 0.0194(6) 0.0333(8) 0.0236(6) -0.0044(5) -0.0019(5) 0.0148(6)
 C19 0.0176(5) 0.0208(6) 0.0193(6) -0.0013(5) -0.0003(4) 0.0089(5)
 C20 0.0192(5) 0.0161(5) 0.0111(5) -0.0006(4) -0.0005(4) 0.0090(4)
 C21 0.0120(5) 0.0159(5) 0.0130(5) 0.0023(4) 0.0011(4) 0.0059(4)
 C22 0.0158(5) 0.0190(6) 0.0156(5) 0.0009(4) 0.0006(4) 0.0091(4)
 C23 0.0203(6) 0.0282(7) 0.0157(5) -0.0018(5) 0.0011(4) 0.0137(5)
 C24 0.0198(6) 0.0342(7) 0.0138(5) 0.0037(5) 0.0029(4) 0.0120(5)
 C25 0.0152(5) 0.0246(6) 0.0171(5) 0.0068(5) 0.0018(4) 0.0063(5)
 C26 0.0276(7) 0.0308(8) 0.0216(6) 0.0140(6) 0.0015(5) 0.0067(6)
 C27 0.0334(8) 0.0232(7) 0.0340(8) 0.0155(6) -0.0009(6) 0.0058(6)
 C28 0.0310(7) 0.0166(6) 0.0322(7) 0.0068(5) -0.0008(6) 0.0069(5)
 C29 0.0201(6) 0.0171(6) 0.0216(6) 0.0045(5) 0.0007(5) 0.0058(5)
 C30 0.0127(5) 0.0172(6) 0.0165(5) 0.0046(4) 0.0007(4) 0.0048(4)
 P2 0.01151(13) 0.01847(15) 0.01267(13) 0.00303(11) 0.00164(10) 0.00480(11)
 O2 0.0126(4) 0.0287(5) 0.0159(4) 0.0034(4) -0.0001(3) 0.0040(4)
 C31 0.0130(5) 0.0171(5) 0.0137(5) 0.0032(4) 0.0016(4) 0.0058(4)
 C32 0.0139(5) 0.0239(6) 0.0173(5) 0.0024(4) 0.0017(4) 0.0083(5)
 C33 0.0167(5) 0.0266(7) 0.0177(6) 0.0014(5) -0.0021(4) 0.0103(5)
 C34 0.0202(6) 0.0258(6) 0.0140(5) 0.0004(4) -0.0014(4) 0.0104(5)
 C35 0.0166(5) 0.0161(5) 0.0148(5) -0.0006(4) 0.0008(4) 0.0067(4)
 C36 0.0229(6) 0.0275(7) 0.0159(5) -0.0019(5) 0.0036(5) 0.0118(5)
 C37 0.0218(6) 0.0316(7) 0.0247(6) -0.0026(5) 0.0066(5) 0.0146(6)
 C38 0.0194(6) 0.0316(7) 0.0257(6) 0.0014(5) 0.0020(5) 0.0163(5)
 C39 0.0175(5) 0.0229(6) 0.0189(6) 0.0039(5) 0.0009(4) 0.0111(5)
 C40 0.0130(5) 0.0133(5) 0.0154(5) 0.0019(4) 0.0015(4) 0.0049(4)
 C41 0.0194(5) 0.0185(6) 0.0121(5) 0.0013(4) 0.0013(4) 0.0078(5)
 C42 0.0196(6) 0.0221(6) 0.0147(5) 0.0017(4) 0.0021(4) 0.0097(5)
 C43 0.0260(6) 0.0339(8) 0.0177(6) 0.0018(5) 0.0058(5) 0.0175(6)
 C44 0.0426(8) 0.0340(8) 0.0182(6) -0.0012(5) 0.0038(6) 0.0269(7)
 C45 0.0422(8) 0.0245(7) 0.0122(5) -0.0003(5) -0.0008(5) 0.0172(6)
 C46 0.0617(11) 0.0257(8) 0.0216(7) -0.0009(5) -0.0033(7) 0.0240(8)
 C47 0.0604(11) 0.0188(7) 0.0268(7) 0.0029(6) -0.0078(7) 0.0090(7)
 C48 0.0433(9) 0.0243(8) 0.0272(7) 0.0079(6) -0.0030(7) 0.0011(7)
 C49 0.0309(7) 0.0222(7) 0.0223(6) 0.0058(5) 0.0013(5) 0.0042(6)
 C50 0.0283(6) 0.0201(6) 0.0121(5) 0.0019(4) -0.0004(5) 0.0084(5)
 C51 0.0113(5) 0.0192(6) 0.0170(5) 0.0037(4) 0.0022(4) 0.0075(4)
 C52 0.0150(5) 0.0218(6) 0.0182(5) 0.0029(4) 0.0018(4) 0.0092(5)
 C53 0.0175(5) 0.0201(6) 0.0248(6) 0.0006(5) 0.0011(5) 0.0079(5)
 C54 0.0185(6) 0.0200(6) 0.0297(7) 0.0072(5) 0.0023(5) 0.0073(5)
 C55 0.0152(5) 0.0235(6) 0.0226(6) 0.0082(5) 0.0015(4) 0.0070(5)
 C56 0.0255(7) 0.0282(7) 0.0270(7) 0.0141(6) 0.0019(5) 0.0059(6)
 C57 0.0260(7) 0.0383(8) 0.0210(6) 0.0140(6) 0.0019(5) 0.0087(6)
 C58 0.0193(6) 0.0336(8) 0.0173(6) 0.0058(5) 0.0004(5) 0.0080(5)
 C59 0.0145(5) 0.0248(6) 0.0173(6) 0.0051(5) 0.0012(4) 0.0059(5)
 C60 0.0110(5) 0.0221(6) 0.0175(5) 0.0061(4) 0.0021(4) 0.0069(4)

_geom_special_details
;
 All esds (except the esd in the dihedral angle between two l.s. planes)
 are estimated using the full covariance matrix.  The cell esds are taken
 into account individually in the estimation of esds in distances, angles
 and torsion angles; correlations between esds in cell parameters are only
 used when they are defined by crystal symmetry.  An approximate (isotropic)
 treatment of cell esds is used for estimating esds involving l.s. planes.
;
loop_
  _geom_bond_atom_site_label_1
  _geom_bond_atom_site_label_2
  _geom_bond_distance
  _geom_bond_site_symmetry_2
  _geom_bond_publ_flag
 Eu1 O1 2.2699(9) . ?
 Eu1 O11 2.4412(18) . ?
 Eu1 O12 2.447(2) . ?
 Eu1 O21 2.4371(18) . ?
 Eu1 O22 2.4698(18) . ?
 Eu1 O31 2.473(2) . ?
 Eu1 O32 2.4417(18) . ?
 Eu1 N10 2.869(2) . ?
 Eu1 N20 2.883(2) . ?
 Eu1 N30 2.873(3) . ?
 P1 O1 1.5144(9) . ?
 P1 C1 1.8025(12) . ?
 P1 C11 1.8029(12) . ?
 P1 C21 1.7972(12) . ?
 O11 N10 1.286(3) . ?
 O12 N10 1.271(3) . ?
 O13 N10 1.213(3) . ?
 O21 N20 1.270(3) . ?
 O22 N20 1.279(3) . ?
 O23 N20 1.197(3) . ?
 O31 N30 1.266(3) . ?
 O32 N30 1.284(3) . ?
 O33 N30 1.217(3) . ?
 C1 C2 1.3842(16) . ?
 C1 C10 1.4422(16) . ?
 C2 H2 0.9500 . ?
 C2 C3 1.4110(17) . ?
 C3 H3 0.9500 . ?
 C3 C4 1.3701(19) . ?
 C4 H4 0.9500 . ?
 C4 C5 1.4174(19) . ?
 C5 C6 1.4215(18) . ?
 C5 C10 1.4277(17) . ?
 C6 H6 0.9500 . ?
 C6 C7 1.364(2) . ?
 C7 H7 0.9500 . ?
 C7 C8 1.409(2) . ?
 C8 H8 0.9500 . ?
 C8 C9 1.3767(18) . ?
 C9 H9 0.9500 . ?
 C9 C10 1.4203(18) . ?
 C11 C12 1.3770(17) . ?
 C11 C20 1.4398(16) . ?
 C12 H12 0.9500 . ?
 C12 C13 1.4160(17) . ?
 C13 H13 0.9500 . ?
 C13 C14 1.3605(19) . ?
 C14 H14 0.9500 . ?
 C14 C15 1.416(2) . ?
 C15 C16 1.4175(18) . ?
 C15 C20 1.4272(17) . ?
 C16 H16 0.9500 . ?
 C16 C17 1.364(2) . ?
 C17 H17 0.9500 . ?
 C17 C18 1.412(2) . ?
 C18 H18 0.9500 . ?
 C18 C19 1.3745(18) . ?
 C19 H19 0.9500 . ?
 C19 C20 1.4187(18) . ?
 C21 C22 1.3800(17) . ?
 C21 C30 1.4369(16) . ?
 C22 H22 0.9500 . ?
 C22 C23 1.4092(17) . ?
 C23 H23 0.9500 . ?
 C23 C24 1.365(2) . ?
 C24 H24 0.9500 . ?
 C24 C25 1.416(2) . ?
 C25 C26 1.4193(19) . ?
 C25 C30 1.4240(17) . ?
 C26 H26 0.9500 . ?
 C26 C27 1.362(2) . ?
 C27 H27 0.9500 . ?
 C27 C28 1.408(2) . ?
 C28 H28 0.9500 . ?
 C28 C29 1.3756(18) . ?
 C29 H29 0.9500 . ?
 C29 C30 1.4198(18) . ?
 P2 O2 1.4872(9) . ?
 P2 C31 1.8190(12) . ?
 P2 C41 1.8113(13) . ?
 P2 C51 1.8219(13) . ?
 C31 C32 1.3822(16) . ?
 C31 C40 1.4353(16) . ?
 C32 H32 0.9500 . ?
 C32 C33 1.4098(17) . ?
 C33 H33 0.9500 . ?
 C33 C34 1.3632(18) . ?
 C34 H34 0.9500 . ?
 C34 C35 1.4197(17) . ?
 C35 C36 1.4180(17) . ?
 C35 C40 1.4243(16) . ?
 C36 H36 0.9500 . ?
 C36 C37 1.3667(19) . ?
 C37 H37 0.9500 . ?
 C37 C38 1.407(2) . ?
 C38 H38 0.9500 . ?
 C38 C39 1.3725(18) . ?
 C39 H39 0.9500 . ?
 C39 C40 1.4212(16) . ?
 C41 C42 1.3782(18) . ?
 C41 C50 1.4393(18) . ?
 C42 H42 0.9500 . ?
 C42 C43 1.4114(18) . ?
 C43 H43 0.9500 . ?
 C43 C44 1.369(2) . ?
 C44 H44 0.9500 . ?
 C44 C45 1.419(2) . ?
 C45 C46 1.426(2) . ?
 C45 C50 1.424(2) . ?
 C46 H46 0.9500 . ?
 C46 C47 1.369(3) . ?
 C47 H47 0.9500 . ?
 C47 C48 1.402(3) . ?
 C48 H48 0.9500 . ?
 C48 C49 1.371(2) . ?
 C49 H49 0.9500 . ?
 C49 C50 1.427(2) . ?
 C51 C52 1.3796(17) . ?
 C51 C60 1.4388(17) . ?
 C52 H52 0.9500 . ?
 C52 C53 1.4124(18) . ?
 C53 H53 0.9500 . ?
 C53 C54 1.3696(19) . ?
 C54 H54 0.9500 . ?
 C54 C55 1.418(2) . ?
 C55 C56 1.4214(19) . ?
 C55 C60 1.4248(18) . ?
 C56 H56 0.9500 . ?
 C56 C57 1.366(2) . ?
 C57 H57 0.9500 . ?
 C57 C58 1.408(2) . ?
 C58 H58 0.9500 . ?
 C58 C59 1.3758(18) . ?
 C59 H59 0.9500 . ?
 C59 C60 1.4181(18) . ?

loop_
  _geom_angle_atom_site_label_1
  _geom_angle_atom_site_label_2
  _geom_angle_atom_site_label_3
  _geom_angle
  _geom_angle_site_symmetry_1
  _geom_angle_site_symmetry_3
  _geom_angle_publ_flag
 O1 Eu1 O11 81.71(5) . . ?
 O1 Eu1 O12 96.67(7) . . ?
 O1 Eu1 O21 82.04(5) . . ?
 O1 Eu1 O22 114.25(5) . . ?
 O1 Eu1 O31 76.82(7) . . ?
 O1 Eu1 O32 83.02(5) . . ?
 O1 Eu1 N10 89.96(5) . . ?
 O1 Eu1 N20 99.26(5) . . ?
 O1 Eu1 N30 76.36(5) . . ?
 O11 Eu1 O12 52.61(9) . . ?
 O11 Eu1 O22 157.37(6) . . ?
 O11 Eu1 O31 127.16(8) . . ?
 O11 Eu1 O32 77.79(6) . . ?
 O11 Eu1 N10 26.49(7) . . ?
 O11 Eu1 N20 141.11(6) . . ?
 O11 Eu1 N30 102.03(7) . . ?
 O12 Eu1 O22 107.50(9) . . ?
 O12 Eu1 O31 173.20(9) . . ?
 O12 Eu1 N10 26.15(8) . . ?
 O12 Eu1 N20 88.97(9) . . ?
 O12 Eu1 N30 154.63(7) . . ?
 O21 Eu1 O11 119.17(6) . . ?
 O21 Eu1 O12 71.89(9) . . ?
 O21 Eu1 O22 52.14(7) . . ?
 O21 Eu1 O31 104.91(8) . . ?
 O21 Eu1 O32 155.25(6) . . ?
 O21 Eu1 N10 95.86(7) . . ?
 O21 Eu1 N20 25.93(7) . . ?
 O21 Eu1 N30 129.68(7) . . ?
 O22 Eu1 O31 73.98(9) . . ?
 O22 Eu1 N10 132.64(7) . . ?
 O22 Eu1 N20 26.23(7) . . ?
 O22 Eu1 N30 97.50(8) . . ?
 O31 Eu1 N10 153.34(7) . . ?
 O31 Eu1 N20 90.16(8) . . ?
 O31 Eu1 N30 26.04(7) . . ?
 O32 Eu1 O12 129.59(9) . . ?
 O32 Eu1 O22 118.50(7) . . ?
 O32 Eu1 O31 52.24(8) . . ?
 O32 Eu1 N10 103.76(7) . . ?
 O32 Eu1 N20 141.09(6) . . ?
 O32 Eu1 N30 26.40(7) . . ?
 N10 Eu1 N20 115.04(7) . . ?
 N10 Eu1 N30 128.51(7) . . ?
 N30 Eu1 N20 116.08(7) . . ?
 O1 P1 C1 110.70(5) . . ?
 O1 P1 C11 110.73(5) . . ?
 O1 P1 C21 111.53(5) . . ?
 C1 P1 C11 107.65(5) . . ?
 C21 P1 C1 108.59(5) . . ?
 C21 P1 C11 107.49(5) . . ?
 P1 O1 Eu1 172.23(5) . . ?
 N10 O11 Eu1 95.65(15) . . ?
 N10 O12 Eu1 95.79(17) . . ?
 N20 O21 Eu1 97.04(14) . . ?
 N20 O22 Eu1 95.22(14) . . ?
 N30 O31 Eu1 94.90(17) . . ?
 N30 O32 Eu1 95.89(16) . . ?
 O11 N10 Eu1 57.86(12) . . ?
 O12 N10 Eu1 58.05(14) . . ?
 O12 N10 O11 115.8(2) . . ?
 O13 N10 Eu1 177.17(18) . . ?
 O13 N10 O11 121.8(3) . . ?
 O13 N10 O12 122.3(2) . . ?
 O21 N20 Eu1 57.03(12) . . ?
 O21 N20 O22 115.5(2) . . ?
 O22 N20 Eu1 58.55(11) . . ?
 O23 N20 Eu1 177.23(18) . . ?
 O23 N20 O21 123.2(2) . . ?
 O23 N20 O22 121.3(2) . . ?
 O31 N30 Eu1 59.05(15) . . ?
 O31 N30 O32 116.1(2) . . ?
 O32 N30 Eu1 57.71(13) . . ?
 O33 N30 Eu1 171.3(2) . . ?
 O33 N30 O31 122.3(2) . . ?
 O33 N30 O32 121.6(3) . . ?
 C2 C1 P1 118.73(9) . . ?
 C2 C1 C10 120.14(11) . . ?
 C10 C1 P1 121.11(9) . . ?
 C1 C2 H2 119.5 . . ?
 C1 C2 C3 120.91(12) . . ?
 C3 C2 H2 119.5 . . ?
 C2 C3 H3 119.9 . . ?
 C4 C3 C2 120.20(12) . . ?
 C4 C3 H3 119.9 . . ?
 C3 C4 H4 119.6 . . ?
 C3 C4 C5 120.86(12) . . ?
 C5 C4 H4 119.6 . . ?
 C4 C5 C6 120.70(12) . . ?
 C4 C5 C10 119.94(11) . . ?
 C6 C5 C10 119.36(12) . . ?
 C5 C6 H6 119.5 . . ?
 C7 C6 C5 121.02(13) . . ?
 C7 C6 H6 119.5 . . ?
 C6 C7 H7 120.1 . . ?
 C6 C7 C8 119.86(13) . . ?
 C8 C7 H7 120.1 . . ?
 C7 C8 H8 119.6 . . ?
 C9 C8 C7 120.85(13) . . ?
 C9 C8 H8 119.6 . . ?
 C8 C9 H9 119.6 . . ?
 C8 C9 C10 120.76(12) . . ?
 C10 C9 H9 119.6 . . ?
 C5 C10 C1 117.93(11) . . ?
 C9 C10 C1 123.93(11) . . ?
 C9 C10 C5 118.13(11) . . ?
 C12 C11 P1 118.08(9) . . ?
 C12 C11 C20 119.83(11) . . ?
 C20 C11 P1 122.09(9) . . ?
 C11 C12 H12 119.3 . . ?
 C11 C12 C13 121.32(11) . . ?
 C13 C12 H12 119.3 . . ?
 C12 C13 H13 120.2 . . ?
 C14 C13 C12 119.69(12) . . ?
 C14 C13 H13 120.2 . . ?
 C13 C14 H14 119.4 . . ?
 C13 C14 C15 121.15(12) . . ?
 C15 C14 H14 119.4 . . ?
 C14 C15 C16 120.99(12) . . ?
 C14 C15 C20 119.79(11) . . ?
 C16 C15 C20 119.15(13) . . ?
 C15 C16 H16 119.5 . . ?
 C17 C16 C15 120.99(13) . . ?
 C17 C16 H16 119.5 . . ?
 C16 C17 H17 119.9 . . ?
 C16 C17 C18 120.10(12) . . ?
 C18 C17 H17 119.9 . . ?
 C17 C18 H18 119.7 . . ?
 C19 C18 C17 120.52(14) . . ?
 C19 C18 H18 119.7 . . ?
 C18 C19 H19 119.6 . . ?
 C18 C19 C20 120.73(13) . . ?
 C20 C19 H19 119.6 . . ?
 C15 C20 C11 117.91(11) . . ?
 C19 C20 C11 123.59(11) . . ?
 C19 C20 C15 118.45(11) . . ?
 C22 C21 P1 118.18(9) . . ?
 C22 C21 C30 119.97(11) . . ?
 C30 C21 P1 121.85(9) . . ?
 C21 C22 H22 119.4 . . ?
 C21 C22 C23 121.26(12) . . ?
 C23 C22 H22 119.4 . . ?
 C22 C23 H23 120.1 . . ?
 C24 C23 C22 119.88(12) . . ?
 C24 C23 H23 120.1 . . ?
 C23 C24 H24 119.5 . . ?
 C23 C24 C25 120.91(12) . . ?
 C25 C24 H24 119.5 . . ?
 C24 C25 C26 120.73(12) . . ?
 C24 C25 C30 119.97(12) . . ?
 C26 C25 C30 119.28(13) . . ?
 C25 C26 H26 119.6 . . ?
 C27 C26 C25 120.72(13) . . ?
 C27 C26 H26 119.6 . . ?
 C26 C27 H27 119.8 . . ?
 C26 C27 C28 120.41(13) . . ?
 C28 C27 H27 119.8 . . ?
 C27 C28 H28 119.8 . . ?
 C29 C28 C27 120.49(14) . . ?
 C29 C28 H28 119.8 . . ?
 C28 C29 H29 119.7 . . ?
 C28 C29 C30 120.58(13) . . ?
 C30 C29 H29 119.7 . . ?
 C25 C30 C21 117.96(11) . . ?
 C29 C30 C21 123.53(11) . . ?
 C29 C30 C25 118.48(11) . . ?
 O2 P2 C31 115.38(5) . . ?
 O2 P2 C41 112.99(6) . . ?
 O2 P2 C51 111.69(5) . . ?
 C31 P2 C51 104.55(6) . . ?
 C41 P2 C31 103.84(5) . . ?
 C41 P2 C51 107.64(6) . . ?
 C32 C31 P2 117.85(9) . . ?
 C32 C31 C40 119.38(11) . . ?
 C40 C31 P2 122.69(8) . . ?
 C31 C32 H32 119.2 . . ?
 C31 C32 C33 121.65(11) . . ?
 C33 C32 H32 119.2 . . ?
 C32 C33 H33 120.0 . . ?
 C34 C33 C32 119.93(11) . . ?
 C34 C33 H33 120.0 . . ?
 C33 C34 H34 119.7 . . ?
 C33 C34 C35 120.67(11) . . ?
 C35 C34 H34 119.7 . . ?
 C34 C35 C40 119.94(11) . . ?
 C36 C35 C34 120.36(11) . . ?
 C36 C35 C40 119.68(11) . . ?
 C35 C36 H36 119.6 . . ?
 C37 C36 C35 120.84(12) . . ?
 C37 C36 H36 119.6 . . ?
 C36 C37 H37 120.2 . . ?
 C36 C37 C38 119.58(12) . . ?
 C38 C37 H37 120.2 . . ?
 C37 C38 H38 119.3 . . ?
 C39 C38 C37 121.32(12) . . ?
 C39 C38 H38 119.3 . . ?
 C38 C39 H39 119.8 . . ?
 C38 C39 C40 120.47(12) . . ?
 C40 C39 H39 119.8 . . ?
 C35 C40 C31 118.37(10) . . ?
 C39 C40 C31 123.56(11) . . ?
 C39 C40 C35 118.07(11) . . ?
 C42 C41 P2 119.89(10) . . ?
 C42 C41 C50 120.02(12) . . ?
 C50 C41 P2 120.08(10) . . ?
 C41 C42 H42 119.4 . . ?
 C41 C42 C43 121.15(13) . . ?
 C43 C42 H42 119.4 . . ?
 C42 C43 H43 120.0 . . ?
 C44 C43 C42 119.91(13) . . ?
 C44 C43 H43 120.0 . . ?
 C43 C44 H44 119.5 . . ?
 C43 C44 C45 121.03(13) . . ?
 C45 C44 H44 119.5 . . ?
 C44 C45 C46 121.37(14) . . ?
 C44 C45 C50 119.57(13) . . ?
 C50 C45 C46 119.06(15) . . ?
 C45 C46 H46 119.5 . . ?
 C47 C46 C45 120.96(16) . . ?
 C47 C46 H46 119.5 . . ?
 C46 C47 H47 120.0 . . ?
 C46 C47 C48 119.94(15) . . ?
 C48 C47 H47 120.0 . . ?
 C47 C48 H48 119.5 . . ?
 C49 C48 C47 121.07(17) . . ?
 C49 C48 H48 119.5 . . ?
 C48 C49 H49 119.7 . . ?
 C48 C49 C50 120.69(16) . . ?
 C50 C49 H49 119.7 . . ?
 C45 C50 C41 118.31(13) . . ?
 C45 C50 C49 118.28(13) . . ?
 C49 C50 C41 123.41(13) . . ?
 C52 C51 P2 120.72(9) . . ?
 C52 C51 C60 119.20(11) . . ?
 C60 C51 P2 119.81(9) . . ?
 C51 C52 H52 119.2 . . ?
 C51 C52 C53 121.63(12) . . ?
 C53 C52 H52 119.2 . . ?
 C52 C53 H53 120.0 . . ?
 C54 C53 C52 119.96(13) . . ?
 C54 C53 H53 120.0 . . ?
 C53 C54 H54 119.6 . . ?
 C53 C54 C55 120.71(12) . . ?
 C55 C54 H54 119.6 . . ?
 C54 C55 C56 121.10(13) . . ?
 C54 C55 C60 119.65(12) . . ?
 C56 C55 C60 119.23(13) . . ?
 C55 C56 H56 119.5 . . ?
 C57 C56 C55 120.90(13) . . ?
 C57 C56 H56 119.5 . . ?
 C56 C57 H57 120.0 . . ?
 C56 C57 C58 120.06(13) . . ?
 C58 C57 H57 120.0 . . ?
 C57 C58 H58 119.7 . . ?
 C59 C58 C57 120.62(14) . . ?
 C59 C58 H58 119.7 . . ?
 C58 C59 H59 119.6 . . ?
 C58 C59 C60 120.82(13) . . ?
 C60 C59 H59 119.6 . . ?
 C55 C60 C51 118.82(12) . . ?
 C59 C60 C51 122.80(12) . . ?
 C59 C60 C55 118.37(11) . . ?

loop_
  _geom_torsion_atom_site_label_1
  _geom_torsion_atom_site_label_2
  _geom_torsion_atom_site_label_3
  _geom_torsion_atom_site_label_4
  _geom_torsion
  _geom_torsion_site_symmetry_1
  _geom_torsion_site_symmetry_2
  _geom_torsion_site_symmetry_3
  _geom_torsion_site_symmetry_4
  _geom_torsion_publ_flag
 Eu1 O11 N10 O12 3.2(2) . . . . ?
 Eu1 O11 N10 O13 -176.7(2) . . . . ?
 Eu1 O12 N10 O11 -3.2(2) . . . . ?
 Eu1 O12 N10 O13 176.7(2) . . . . ?
 Eu1 O21 N20 O22 3.2(2) . . . . ?
 Eu1 O21 N20 O23 -176.7(2) . . . . ?
 Eu1 O22 N20 O21 -3.2(2) . . . . ?
 Eu1 O22 N20 O23 176.8(2) . . . . ?
 Eu1 O31 N30 O32 -9.2(2) . . . . ?
 Eu1 O31 N30 O33 169.9(2) . . . . ?
 Eu1 O32 N30 O31 9.4(2) . . . . ?
 Eu1 O32 N30 O33 -169.7(2) . . . . ?
 P1 C1 C2 C3 176.86(10) . . . . ?
 P1 C1 C10 C5 -176.73(9) . . . . ?
 P1 C1 C10 C9 3.92(17) . . . . ?
 P1 C11 C12 C13 175.93(9) . . . . ?
 P1 C11 C20 C15 -173.21(9) . . . . ?
 P1 C11 C20 C19 9.31(16) . . . . ?
 P1 C21 C22 C23 178.50(9) . . . . ?
 P1 C21 C30 C25 179.71(9) . . . . ?
 P1 C21 C30 C29 1.62(16) . . . . ?
 O1 P1 C1 C2 -131.46(9) . . . . ?
 O1 P1 C1 C10 46.82(11) . . . . ?
 O1 P1 C11 C12 -135.29(9) . . . . ?
 O1 P1 C11 C20 43.63(11) . . . . ?
 O1 P1 C21 C22 -123.22(9) . . . . ?
 O1 P1 C21 C30 56.76(11) . . . . ?
 C1 P1 C11 C12 -14.15(11) . . . . ?
 C1 P1 C11 C20 164.76(9) . . . . ?
 C1 P1 C21 C22 114.53(10) . . . . ?
 C1 P1 C21 C30 -65.49(11) . . . . ?
 C1 C2 C3 C4 0.53(19) . . . . ?
 C2 C1 C10 C5 1.52(17) . . . . ?
 C2 C1 C10 C9 -177.83(12) . . . . ?
 C2 C3 C4 C5 0.3(2) . . . . ?
 C3 C4 C5 C6 -179.95(13) . . . . ?
 C3 C4 C5 C10 -0.13(19) . . . . ?
 C4 C5 C6 C7 -179.70(13) . . . . ?
 C4 C5 C10 C1 -0.74(17) . . . . ?
 C4 C5 C10 C9 178.64(12) . . . . ?
 C5 C6 C7 C8 0.7(2) . . . . ?
 C6 C5 C10 C1 179.08(11) . . . . ?
 C6 C5 C10 C9 -1.54(18) . . . . ?
 C6 C7 C8 C9 -0.8(2) . . . . ?
 C7 C8 C9 C10 -0.3(2) . . . . ?
 C8 C9 C10 C1 -179.19(12) . . . . ?
 C8 C9 C10 C5 1.47(18) . . . . ?
 C10 C1 C2 C3 -1.43(18) . . . . ?
 C10 C5 C6 C7 0.5(2) . . . . ?
 C11 P1 C1 C2 107.39(10) . . . . ?
 C11 P1 C1 C10 -74.34(10) . . . . ?
 C11 P1 C21 C22 -1.66(11) . . . . ?
 C11 P1 C21 C30 178.32(9) . . . . ?
 C11 C12 C13 C14 -2.24(18) . . . . ?
 C12 C11 C20 C15 5.69(17) . . . . ?
 C12 C11 C20 C19 -171.79(11) . . . . ?
 C12 C13 C14 C15 4.66(19) . . . . ?
 C13 C14 C15 C16 174.95(12) . . . . ?
 C13 C14 C15 C20 -1.81(18) . . . . ?
 C14 C15 C16 C17 -174.33(12) . . . . ?
 C14 C15 C20 C11 -3.35(17) . . . . ?
 C14 C15 C20 C19 174.26(11) . . . . ?
 C15 C16 C17 C18 -0.7(2) . . . . ?
 C16 C15 C20 C11 179.83(11) . . . . ?
 C16 C15 C20 C19 -2.56(17) . . . . ?
 C16 C17 C18 C19 -1.0(2) . . . . ?
 C17 C18 C19 C20 0.9(2) . . . . ?
 C18 C19 C20 C11 178.41(12) . . . . ?
 C18 C19 C20 C15 0.95(18) . . . . ?
 C20 C11 C12 C13 -3.01(18) . . . . ?
 C20 C15 C16 C17 2.45(19) . . . . ?
 C21 P1 C1 C2 -8.71(11) . . . . ?
 C21 P1 C1 C10 169.57(9) . . . . ?
 C21 P1 C11 C12 102.66(10) . . . . ?
 C21 P1 C11 C20 -78.43(10) . . . . ?
 C21 C22 C23 C24 1.63(19) . . . . ?
 C22 C21 C30 C25 -0.31(17) . . . . ?
 C22 C21 C30 C29 -178.41(12) . . . . ?
 C22 C23 C24 C25 0.07(19) . . . . ?
 C23 C24 C25 C26 176.68(13) . . . . ?
 C23 C24 C25 C30 -1.86(19) . . . . ?
 C24 C25 C26 C27 -178.58(14) . . . . ?
 C24 C25 C30 C21 1.95(17) . . . . ?
 C24 C25 C30 C29 -179.85(12) . . . . ?
 C25 C26 C27 C28 -1.3(2) . . . . ?
 C26 C25 C30 C21 -176.61(11) . . . . ?
 C26 C25 C30 C29 1.58(18) . . . . ?
 C26 C27 C28 C29 1.0(2) . . . . ?
 C27 C28 C29 C30 0.6(2) . . . . ?
 C28 C29 C30 C21 176.20(12) . . . . ?
 C28 C29 C30 C25 -1.88(19) . . . . ?
 C30 C21 C22 C23 -1.48(17) . . . . ?
 C30 C25 C26 C27 0.0(2) . . . . ?
 P2 C31 C32 C33 176.90(10) . . . . ?
 P2 C31 C40 C35 -178.69(9) . . . . ?
 P2 C31 C40 C39 0.58(17) . . . . ?
 P2 C41 C42 C43 178.45(10) . . . . ?
 P2 C41 C50 C45 -178.29(9) . . . . ?
 P2 C41 C50 C49 2.18(17) . . . . ?
 P2 C51 C52 C53 -172.63(9) . . . . ?
 P2 C51 C60 C55 172.63(9) . . . . ?
 P2 C51 C60 C59 -8.71(16) . . . . ?
 O2 P2 C31 C32 153.78(10) . . . . ?
 O2 P2 C31 C40 -29.37(12) . . . . ?
 O2 P2 C41 C42 132.04(10) . . . . ?
 O2 P2 C41 C50 -48.96(11) . . . . ?
 O2 P2 C51 C52 123.62(10) . . . . ?
 O2 P2 C51 C60 -50.36(11) . . . . ?
 C31 P2 C41 C42 -102.23(10) . . . . ?
 C31 P2 C41 C50 76.77(10) . . . . ?
 C31 P2 C51 C52 -1.81(11) . . . . ?
 C31 P2 C51 C60 -175.79(9) . . . . ?
 C31 C32 C33 C34 1.7(2) . . . . ?
 C32 C31 C40 C35 -1.89(18) . . . . ?
 C32 C31 C40 C39 177.38(12) . . . . ?
 C32 C33 C34 C35 -1.3(2) . . . . ?
 C33 C34 C35 C36 -179.32(13) . . . . ?
 C33 C34 C35 C40 -0.7(2) . . . . ?
 C34 C35 C36 C37 176.73(14) . . . . ?
 C34 C35 C40 C31 2.26(18) . . . . ?
 C34 C35 C40 C39 -177.05(12) . . . . ?
 C35 C36 C37 C38 0.6(2) . . . . ?
 C36 C35 C40 C31 -179.09(12) . . . . ?
 C36 C35 C40 C39 1.60(18) . . . . ?
 C36 C37 C38 C39 1.0(2) . . . . ?
 C37 C38 C39 C40 -1.3(2) . . . . ?
 C38 C39 C40 C31 -179.30(13) . . . . ?
 C38 C39 C40 C35 -0.02(19) . . . . ?
 C40 C31 C32 C33 -0.06(19) . . . . ?
 C40 C35 C36 C37 -1.9(2) . . . . ?
 C41 P2 C31 C32 29.58(11) . . . . ?
 C41 P2 C31 C40 -153.57(10) . . . . ?
 C41 P2 C51 C52 -111.80(10) . . . . ?
 C41 P2 C51 C60 74.22(10) . . . . ?
 C41 C42 C43 C44 -0.22(19) . . . . ?
 C42 C41 C50 C45 0.71(17) . . . . ?
 C42 C41 C50 C49 -178.82(12) . . . . ?
 C42 C43 C44 C45 0.8(2) . . . . ?
 C43 C44 C45 C46 178.47(13) . . . . ?
 C43 C44 C45 C50 -0.7(2) . . . . ?
 C44 C45 C46 C47 -179.21(14) . . . . ?
 C44 C45 C50 C41 -0.12(18) . . . . ?
 C44 C45 C50 C49 179.44(12) . . . . ?
 C45 C46 C47 C48 -0.3(2) . . . . ?
 C46 C45 C50 C41 -179.26(12) . . . . ?
 C46 C45 C50 C49 0.29(18) . . . . ?
 C46 C47 C48 C49 0.4(2) . . . . ?
 C47 C48 C49 C50 -0.2(2) . . . . ?
 C48 C49 C50 C41 179.39(13) . . . . ?
 C48 C49 C50 C45 -0.1(2) . . . . ?
 C50 C41 C42 C43 -0.56(18) . . . . ?
 C50 C45 C46 C47 -0.1(2) . . . . ?
 C51 P2 C31 C32 -83.15(11) . . . . ?
 C51 P2 C31 C40 93.70(11) . . . . ?
 C51 P2 C41 C42 8.24(11) . . . . ?
 C51 P2 C41 C50 -172.75(9) . . . . ?
 C51 C52 C53 C54 0.05(19) . . . . ?
 C52 C51 C60 C55 -1.44(17) . . . . ?
 C52 C51 C60 C59 177.22(11) . . . . ?
 C52 C53 C54 C55 -1.42(19) . . . . ?
 C53 C54 C55 C56 -177.39(13) . . . . ?
 C53 C54 C55 C60 1.32(19) . . . . ?
 C54 C55 C56 C57 178.31(14) . . . . ?
 C54 C55 C60 C51 0.12(18) . . . . ?
 C54 C55 C60 C59 -178.60(12) . . . . ?
 C55 C56 C57 C58 0.2(2) . . . . ?
 C56 C55 C60 C51 178.86(12) . . . . ?
 C56 C55 C60 C59 0.14(18) . . . . ?
 C56 C57 C58 C59 0.4(2) . . . . ?
 C57 C58 C59 C60 -0.7(2) . . . . ?
 C58 C59 C60 C51 -178.28(12) . . . . ?
 C58 C59 C60 C55 0.39(18) . . . . ?
 C60 C51 C52 C53 1.39(18) . . . . ?
 C60 C55 C56 C57 -0.4(2) . . . . ?

_shelx_res_file
;
TITL 2023ncs0641_1a_a.res in P-1
    2023ncs0641_1a.res
    created by SHELXL-2018/3 at 09:36:44 on 09-Nov-2023
REM Old TITL 2023NCS0641_1a in P-1
REM SHELXT solution in P-1: R1 0.321, Rweak 0.050, Alpha 0.091
REM <I/s> 0.000 for 0 systematic absences, Orientation as input
REM Formula found by SHELXT: C136 N30 O6 P4 Eu
CELL 0.71073 12.0971 13.3227 16.3187 94.401 94.449 115.136
ZERR 1 0.0001 0.0001 0.0001 0.001 0.001 0.001
LATT 1
SFAC C H N O P Eu
UNIT 120 84 3 13 4 1

L.S. 10 0 0
PLAN  5
SIZE 0.08 0.11 0.19
TEMP -173
CONF
BOND
list 4
MORE -1
fmap 2 53
acta
BOND $H
REM <olex2.extras>
REM <HklSrc "%.\\2023NCS0641_1a.hkl">
REM </olex2.extras>

WGHT    0.030800    1.018900
FVAR       0.44561
PART -1
EU1   6    0.495067    0.517092    0.495838    10.50000    0.01080    0.01064 =
         0.01108    0.00100    0.00209    0.00420
PART 0
P1    5    0.789309    0.709472    0.630823    11.00000    0.01203    0.01020 =
         0.01185    0.00118    0.00152    0.00396
O1    4    0.673239    0.624444    0.578723    11.00000    0.01444    0.01377 =
         0.01567    0.00034   -0.00098    0.00360
PART -1
O11   4    0.611781    0.413246    0.457660    10.50000    0.01966    0.02087 =
         0.01664    0.00103    0.00178    0.01050
O12   4    0.587301    0.515833    0.367743    10.50000    0.02315    0.02623 =
         0.02178    0.00862    0.01002    0.01590
O13   4    0.680293    0.411677    0.337830    10.50000    0.02341    0.03603 =
         0.02197   -0.00575    0.00542    0.01683
O21   4    0.538861    0.693398    0.440951    10.50000    0.02561    0.02221 =
         0.03059    0.01236    0.01025    0.01412
O22   4    0.355892    0.607511    0.474864    10.50000    0.02084    0.01935 =
         0.03491    0.00318    0.00478    0.01206
O23   4    0.405103    0.759878    0.418659    10.50000    0.04293    0.02694 =
         0.02604    0.00323   -0.00090    0.02839
O31   4    0.425160    0.537412    0.631966    10.50000    0.02820    0.01748 =
         0.02183    0.00747    0.01094    0.01391
O32   4    0.463074    0.394484    0.604270    10.50000    0.02788    0.01490 =
         0.01643    0.00245    0.00755    0.01037
O33   4    0.432577    0.437434    0.729690    10.50000    0.04398    0.02720 =
         0.01538    0.00710    0.01168    0.01661
N10   3    0.628520    0.445897    0.385614    10.50000    0.01455    0.01995 =
         0.01563   -0.00274    0.00092    0.00655
N20   3    0.432887    0.690521    0.443558    10.50000    0.02688    0.01786 =
         0.01714   -0.00082   -0.00012    0.01270
N30   3    0.439340    0.455997    0.657934    10.50000    0.01997    0.01139 =
         0.01945    0.00277    0.00863    0.00420
PART 0
C1    1    0.921120    0.688813    0.605355    11.00000    0.01473    0.01166 =
         0.01672    0.00100    0.00374    0.00534
C2    1    1.001639    0.685591    0.669041    11.00000    0.01634    0.01363 =
         0.01799    0.00182    0.00294    0.00615
AFIX  43
H2    2    0.988616    0.697971    0.724842    11.00000   -1.20000
AFIX   0
C3    1    1.102792    0.664171    0.652222    11.00000    0.01837    0.01918 =
         0.02601    0.00366    0.00349    0.01040
AFIX  43
H3    2    1.156834    0.661614    0.696610    11.00000   -1.20000
AFIX   0
C4    1    1.123313    0.647048    0.572067    11.00000    0.02233    0.01819 =
         0.03022    0.00466    0.00927    0.01179
AFIX  43
H4    2    1.191468    0.632370    0.561374    11.00000   -1.20000
AFIX   0
C5    1    1.044171    0.650950    0.504892    11.00000    0.02370    0.01213 =
         0.02302    0.00201    0.00982    0.00785
C6    1    1.065693    0.633055    0.421812    11.00000    0.03340    0.01921 =
         0.02669    0.00199    0.01498    0.01247
AFIX  43
H6    2    1.133675    0.617986    0.411355    11.00000   -1.20000
AFIX   0
C7    1    0.990228    0.637184    0.356852    11.00000    0.03964    0.02202 =
         0.02030    0.00044    0.01302    0.01045
AFIX  43
H7    2    1.005239    0.624232    0.301646    11.00000   -1.20000
AFIX   0
C8    1    0.889968    0.660702    0.371828    11.00000    0.03022    0.02148 =
         0.01761    0.00252    0.00516    0.00610
AFIX  43
H8    2    0.838277    0.664430    0.326430    11.00000   -1.20000
AFIX   0
C9    1    0.865968    0.678346    0.451400    11.00000    0.02141    0.01709 =
         0.01764    0.00185    0.00450    0.00575
AFIX  43
H9    2    0.798191    0.694467    0.460259    11.00000   -1.20000
AFIX   0
C10   1    0.941375    0.672721    0.520396    11.00000    0.01899    0.01078 =
         0.01708    0.00163    0.00569    0.00447
C11   1    0.816638    0.849397    0.612557    11.00000    0.01639    0.01291 =
         0.01153    0.00170    0.00184    0.00587
C12   1    0.934361    0.922990    0.602061    11.00000    0.01876    0.01379 =
         0.01605    0.00173    0.00520    0.00598
AFIX  43
H12   2    0.998732    0.900175    0.608223    11.00000   -1.20000
AFIX   0
C13   1    0.961394    1.031988    0.582269    11.00000    0.02612    0.01410 =
         0.01624    0.00211    0.00965    0.00503
AFIX  43
H13   2    1.043645    1.082538    0.577196    11.00000   -1.20000
AFIX   0
C14   1    0.869024    1.063983    0.570552    11.00000    0.03681    0.01501 =
         0.01310    0.00316    0.00591    0.01187
AFIX  43
H14   2    0.886505    1.135117    0.553260    11.00000   -1.20000
AFIX   0
C15   1    0.747263    0.993100    0.583683    11.00000    0.02910    0.01949 =
         0.01017    0.00115    0.00060    0.01412
C16   1    0.653315    1.030069    0.577814    11.00000    0.03993    0.02865 =
         0.01568    0.00172   -0.00173    0.02459
AFIX  43
H16   2    0.670407    1.100860    0.560000    11.00000   -1.20000
AFIX   0
C17   1    0.538721    0.965512    0.597364    11.00000    0.03403    0.03934 =
         0.02087   -0.00272   -0.00475    0.02777
AFIX  43
H17   2    0.477018    0.991839    0.593657    11.00000   -1.20000
AFIX   0
C18   1    0.511684    0.859648    0.623096    11.00000    0.01936    0.03334 =
         0.02357   -0.00438   -0.00192    0.01481
AFIX  43
H18   2    0.432126    0.815569    0.637501    11.00000   -1.20000
AFIX   0
C19   1    0.599555    0.819841    0.627473    11.00000    0.01758    0.02079 =
         0.01929   -0.00133   -0.00032    0.00894
AFIX  43
H19   2    0.579763    0.748023    0.644164    11.00000   -1.20000
AFIX   0
C20   1    0.719483    0.884819    0.607341    11.00000    0.01925    0.01606 =
         0.01112   -0.00059   -0.00052    0.00901
C21   1    0.778908    0.700836    0.739537    11.00000    0.01205    0.01592 =
         0.01297    0.00233    0.00115    0.00591
C22   1    0.795438    0.795654    0.789581    11.00000    0.01585    0.01896 =
         0.01556    0.00091    0.00057    0.00909
AFIX  43
H22   2    0.813726    0.863115    0.765978    11.00000   -1.20000
AFIX   0
C23   1    0.785710    0.794324    0.875026    11.00000    0.02027    0.02819 =
         0.01573   -0.00181    0.00107    0.01369
AFIX  43
H23   2    0.795287    0.859928    0.908231    11.00000   -1.20000
AFIX   0
C24   1    0.762493    0.698575    0.910002    11.00000    0.01979    0.03418 =
         0.01383    0.00366    0.00286    0.01201
AFIX  43
H24   2    0.755930    0.698099    0.967620    11.00000   -1.20000
AFIX   0
C25   1    0.748063    0.599976    0.861578    11.00000    0.01515    0.02462 =
         0.01710    0.00684    0.00177    0.00627
C26   1    0.730351    0.502313    0.898884    11.00000    0.02761    0.03081 =
         0.02157    0.01405    0.00149    0.00673
AFIX  43
H26   2    0.726289    0.502573    0.956799    11.00000   -1.20000
AFIX   0
C27   1    0.719115    0.408236    0.852566    11.00000    0.03342    0.02319 =
         0.03404    0.01549   -0.00094    0.00581
AFIX  43
H27   2    0.708964    0.343969    0.878554    11.00000   -1.20000
AFIX   0
C28   1    0.722450    0.405629    0.766394    11.00000    0.03103    0.01663 =
         0.03221    0.00684   -0.00084    0.00691
AFIX  43
H28   2    0.713236    0.339217    0.734514    11.00000   -1.20000
AFIX   0
C29   1    0.738951    0.498541    0.728032    11.00000    0.02010    0.01711 =
         0.02163    0.00448    0.00070    0.00577
AFIX  43
H29   2    0.740221    0.495528    0.669778    11.00000   -1.20000
AFIX   0
C30   1    0.754103    0.598899    0.774735    11.00000    0.01267    0.01724 =
         0.01648    0.00462    0.00068    0.00481

P2    5    1.208378    0.858632    0.911511    11.00000    0.01151    0.01847 =
         0.01267    0.00303    0.00164    0.00480
O2    4    1.079720    0.809700    0.870071    11.00000    0.01264    0.02867 =
         0.01591    0.00342   -0.00012    0.00403
C31   1    1.224447    0.865572    1.023818    11.00000    0.01297    0.01708 =
         0.01368    0.00321    0.00165    0.00575
C32   1    1.329621    0.864976    1.062984    11.00000    0.01386    0.02386 =
         0.01733    0.00242    0.00171    0.00830
AFIX  43
H32   2    1.388002    0.857267    1.030457    11.00000   -1.20000
AFIX   0
C33   1    1.352430    0.875523    1.149990    11.00000    0.01669    0.02661 =
         0.01774    0.00143   -0.00213    0.01033
AFIX  43
H33   2    1.426469    0.876897    1.175467    11.00000   -1.20000
AFIX   0
C34   1    1.268132    0.883746    1.197524    11.00000    0.02017    0.02581 =
         0.01396    0.00040   -0.00143    0.01037
AFIX  43
H34   2    1.283073    0.889279    1.256088    11.00000   -1.20000
AFIX   0
C35   1    1.158239    0.884128    1.160404    11.00000    0.01656    0.01614 =
         0.01477   -0.00063    0.00082    0.00665
C36   1    1.071581    0.893911    1.210284    11.00000    0.02295    0.02750 =
         0.01593   -0.00188    0.00364    0.01181
AFIX  43
H36   2    1.085371    0.896300    1.268660    11.00000   -1.20000
AFIX   0
C37   1    0.968468    0.899946    1.175441    11.00000    0.02176    0.03156 =
         0.02468   -0.00264    0.00662    0.01462
AFIX  43
H37   2    0.911345    0.907209    1.209427    11.00000   -1.20000
AFIX   0
C38   1    0.947447    0.895336    1.088907    11.00000    0.01941    0.03158 =
         0.02575    0.00140    0.00200    0.01634
AFIX  43
H38   2    0.876362    0.900790    1.064985    11.00000   -1.20000
AFIX   0
C39   1    1.027583    0.883118    1.038377    11.00000    0.01752    0.02292 =
         0.01888    0.00392    0.00087    0.01111
AFIX  43
H39   2    1.010519    0.878661    0.980051    11.00000   -1.20000
AFIX   0
C40   1    1.135909    0.877085    1.072688    11.00000    0.01300    0.01333 =
         0.01539    0.00185    0.00155    0.00488
C41   1    1.292606    0.780737    0.879796    11.00000    0.01940    0.01850 =
         0.01211    0.00132    0.00125    0.00780
C42   1    1.408876    0.836138    0.857197    11.00000    0.01957    0.02210 =
         0.01466    0.00167    0.00211    0.00967
AFIX  43
H42   2    1.443187    0.914854    0.857138    11.00000   -1.20000
AFIX   0
C43   1    1.477859    0.777968    0.834140    11.00000    0.02598    0.03389 =
         0.01770    0.00184    0.00583    0.01750
AFIX  43
H43   2    1.557761    0.817445    0.818544    11.00000   -1.20000
AFIX   0
C44   1    1.429480    0.664580    0.834280    11.00000    0.04260    0.03395 =
         0.01823   -0.00120    0.00385    0.02692
AFIX  43
H44   2    1.476837    0.626069    0.819407    11.00000   -1.20000
AFIX   0
C45   1    1.309669    0.603656    0.856299    11.00000    0.04219    0.02448 =
         0.01218   -0.00033   -0.00079    0.01718
C46   1    1.257484    0.485236    0.854668    11.00000    0.06172    0.02571 =
         0.02155   -0.00087   -0.00334    0.02396
AFIX  43
H46   2    1.304034    0.446169    0.839213    11.00000   -1.20000
AFIX   0
C47   1    1.141272    0.427013    0.875049    11.00000    0.06041    0.01877 =
         0.02682    0.00290   -0.00777    0.00902
AFIX  43
H47   2    1.107557    0.348085    0.873434    11.00000   -1.20000
AFIX   0
C48   1    1.072075    0.483965    0.898301    11.00000    0.04331    0.02426 =
         0.02715    0.00792   -0.00297    0.00114
AFIX  43
H48   2    0.991728    0.443060    0.912743    11.00000   -1.20000
AFIX   0
C49   1    1.118466    0.597721    0.900538    11.00000    0.03093    0.02224 =
         0.02232    0.00581    0.00130    0.00424
AFIX  43
H49   2    1.069851    0.634581    0.916287    11.00000   -1.20000
AFIX   0
C50   1    1.239050    0.661368    0.879452    11.00000    0.02828    0.02010 =
         0.01211    0.00195   -0.00035    0.00837
C51   1    1.294937    1.002396    0.891356    11.00000    0.01128    0.01924 =
         0.01697    0.00375    0.00223    0.00745
C52   1    1.351018    1.087422    0.955812    11.00000    0.01495    0.02178 =
         0.01815    0.00287    0.00185    0.00918
AFIX  43
H52   2    1.352393    1.069358    1.010963    11.00000   -1.20000
AFIX   0
C53   1    1.406440    1.200663    0.941829    11.00000    0.01747    0.02006 =
         0.02485    0.00060    0.00115    0.00792
AFIX  43
H53   2    1.444536    1.257686    0.987270    11.00000   -1.20000
AFIX   0
C54   1    1.405228    1.228217    0.862720    11.00000    0.01849    0.02004 =
         0.02971    0.00716    0.00227    0.00726
AFIX  43
H54   2    1.440985    1.304575    0.853722    11.00000   -1.20000
AFIX   0
C55   1    1.351185    1.144009    0.794120    11.00000    0.01522    0.02352 =
         0.02261    0.00825    0.00150    0.00695
C56   1    1.353947    1.171594    0.711640    11.00000    0.02548    0.02818 =
         0.02704    0.01405    0.00191    0.00586
AFIX  43
H56   2    1.390651    1.247791    0.702269    11.00000   -1.20000
AFIX   0
C57   1    1.304548    1.090044    0.645669    11.00000    0.02604    0.03829 =
         0.02102    0.01398    0.00187    0.00872
AFIX  43
H57   2    1.307248    1.109723    0.590878    11.00000   -1.20000
AFIX   0
C58   1    1.249633    0.976855    0.658798    11.00000    0.01932    0.03359 =
         0.01734    0.00579    0.00043    0.00798
AFIX  43
H58   2    1.215859    0.920475    0.612672    11.00000   -1.20000
AFIX   0
C59   1    1.244420    0.947120    0.737804    11.00000    0.01448    0.02482 =
         0.01727    0.00513    0.00122    0.00593
AFIX  43
H59   2    1.206290    0.870396    0.745627    11.00000   -1.20000
AFIX   0
C60   1    1.295257    1.029574    0.807705    11.00000    0.01105    0.02214 =
         0.01751    0.00606    0.00212    0.00692
HKLF 4


REM  2023ncs0641_1a_a.res in P-1
REM wR2 = 0.0708, GooF = S = 1.051, Restrained GooF = 1.051 for all data
REM R1 = 0.0279 for 12777 Fo > 4sig(Fo) and 0.0331 for all 14378 data
REM 694 parameters refined using 0 restraints

END

WGHT      0.0308      1.0190

REM Highest difference peak  0.427,  deepest hole -0.284,  1-sigma level  0.056
Q1    1   0.9327  0.6857  0.5604  11.00000  0.05    0.43
Q2    1   1.0827  0.8799  1.0579  11.00000  0.05    0.41
Q3    1   1.1576  0.8953  1.1173  11.00000  0.05    0.41
Q4    1   0.8766  0.9014  0.6128  11.00000  0.05    0.40
Q5    1   1.0572  0.6842  0.6611  11.00000  0.05    0.39
;
_shelx_res_checksum                67453
_shelx_hkl_file
;
   0   0  -2 1377.95   47.34
   0   0   2 1355.47   47.27
   0   0   2 1333.48   47.55
   0   0  -2 1317.77   47.49
   0   0  -2 1417.29   47.36
   0   0  -2 1339.08   47.67
   0   0   2 1350.27   47.27
   0   0  -2 1348.30   47.31
   0   0  -2 1402.31   47.33
   0   0  -2 1333.25   47.10
   0   0  -3 2925.08  100.50
   0   0   3 2818.49  100.37
   0   0   3 2867.19  100.83
   0   0  -3 2887.21  101.09
   0   0   3 2917.07  100.37
   0   0  -3 2956.23  100.57
   0   0  -3 2942.97  100.51
   0   0  -3 2906.99  100.17
   0   0  -4 8245.39  283.02
   0   0   4 8093.35  282.92
   0   0   4 8486.44  282.31
   0   0  -4 8266.56  282.54
   0   0   4 8166.13  283.92
   0   0  -4 8035.91  284.26
   0   0  -4 8227.81  283.57
   0   0  -4 8362.98  283.49
   0   0  -4 8075.82  283.43
   0   0   4 8338.92  283.33
   0   0   5    2.79    1.39
   0   0  -5    5.81    1.89
   0   0  -5    5.31    1.54
   0   0   5    2.67    0.96
   0   0   5    5.33    1.97
   0   0   5    3.51    1.64
   0   0  -5    2.50    1.13
   0   0  -5    6.31    2.48
   0   0  -5    4.34    1.76
   0   0   5    2.10    1.42
   0   0   6   98.85    6.85
   0   0   6   96.73    5.51
   0   0  -6   99.58    5.61
   0   0  -6   97.08    6.91
   0   0   6   99.96    4.73
   0   0   6   97.67    5.96
   0   0  -6  104.03    5.12
   0   0   6  102.23    6.57
   0   0  -6  105.31    6.37
   0   0  -6  108.37    6.26
   0   0   6  108.69    6.06
   0   0  -7  249.79   11.30
   0   0   7  239.01   11.02
   0   0   7  244.60   12.90
   0   0   7  256.63   12.61
   0   0  -7  221.77   12.80
   0   0   7  253.46   10.04
   0   0   7  251.80   12.51
   0   0  -7  244.81   10.45
   0   0   7  245.52   11.61
   0   0  -7  251.74   12.23
   0   0   7  261.97   10.93
   0   0  -7  248.62   11.96
   0   0   7  257.48   11.61
   0   0  -8 1779.64   66.22
   0   0   8 1775.58   68.45
   0   0   8 1991.01   68.48
   0   0  -8 1729.11   68.83
   0   0   8 1942.50   64.73
   0   0   8 1826.50   66.81
   0   0  -8 1812.64   65.18
   0   0   8 1744.86   67.92
   0   0  -8 1782.33   67.43
   0   0   8 1934.27   65.80
   0   0  -8 1847.62   67.30
   0   0   8 1821.87   66.62
   0   0   9  480.12   23.28
   0   0  -9  532.23   21.62
   0   0  -9  506.46   24.16
   0   0   9  575.51   23.76
   0   0   9  536.64   19.78
   0   0   9  504.38   21.89
   0   0   9  495.77   23.04
   0   0  -9  529.75   20.40
   0   0  -9  511.99   22.83
   0   0   9  509.76   20.78
   0   0  -9  534.23   22.65
   0   0   9  545.07   22.00
   0   0 -10  177.33   11.09
   0   0  10  168.26   11.37
   0   0 -10  172.00    9.69
   0   0  10  177.81    8.08
   0   0 -10  187.12    8.79
   0   0  10  188.23   10.33
   0   0  10  180.82   11.36
   0   0  10  211.60   11.92
   0   0 -10  162.26   11.94
   0   0  10  192.01    9.32
   0   0 -10  202.35   11.14
   0   0  10  169.56    9.90
   0   0  11  177.13   11.10
   0   0  11  156.03    7.07
   0   0  11  148.57    9.21
   0   0 -11  138.39    7.49
   0   0  11  138.41   10.28
   0   0  11  147.06    8.14
   0   0  11  143.02    5.75
   0   0 -11  151.11    9.80
   0   0 -11  147.41    8.75
   0   0  11  145.21   10.59
   0   0 -11  137.18    9.86
   0   0  12  168.35    7.71
   0   0 -12  156.79    8.31
   0   0  12  153.08   11.14
   0   0  12  164.37    6.98
   0   0  12  168.43    9.05
   0   0 -12  160.84   10.77
   0   0 -12  158.73    9.59
   0   0 -12  152.26   11.03
   0   0 -12  171.33   11.44
   0   0  12  166.21   11.64
   0   0  13  479.72   18.59
   0   0  13  453.70   23.54
   0   0 -13  481.85   19.57
   0   0  13  483.81   17.72
   0   0  13  468.06   20.30
   0   0 -13  492.82   23.14
   0   0 -13  513.34   21.59
   0   0  13  462.73   23.54
   0   0 -13  405.95   22.83
   0   0 -13  444.71   23.05
   0   0  14  603.21   22.52
   0   0  14  560.90   28.13
   0   0 -14  576.77   23.47
   0   0  14  597.61   21.52
   0   0  14  552.50   24.24
   0   0 -14  578.96   27.35
   0   0 -14  572.48   25.42
   0   0 -14  541.21   27.68
   0   0 -14  648.46   28.58
   0   0  14  598.14   28.37
   0   0  15  222.16   12.75
   0   0  15  234.58   10.41
   0   0  15  245.74   15.93
   0   0 -15  249.75   11.61
   0   0  15  245.69    9.54
   0   0  15  228.58   10.51
   0   0  15  223.52   12.18
   0   0 -15  224.47   14.87
   0   0 -15  222.22   15.38
   0   0 -15  250.81   13.62
   0   0 -15  240.69   15.63
   0   0  15  228.03   15.35
   0   0  16   49.21    5.55
   0   0  16   48.26    3.60
   0   0  16   43.77    7.03
   0   0  16   46.42    3.71
   0   0  16   49.47    2.84
   0   0  16   47.22    4.88
   0   0 -16   50.69    6.87
   0   0 -16   39.19    6.51
   0   0  16   41.71    6.86
   0   0 -16   48.50    5.87
   0   0 -16   44.86    7.30
   0   0  17  438.16   24.12
   0   0 -17  416.99   24.49
   0   0 -17  442.98   24.26
   0   0  17  427.80   24.36
   0   0 -17  464.28   24.07
   0   0  17  459.58   21.28
   0   0  18    9.80    4.73
   0   0 -18   14.06    5.80
   0   0 -18    5.63    4.96
   0   0  18   12.16    2.16
   0   0  18    4.31    4.84
   0   0 -18   15.49    4.97
   0   0  18   14.01    4.02
   0   0  19   11.16    5.21
   0   0 -19    7.22    5.30
   0   0 -19   16.92    6.18
   0   0  19   10.26    2.07
   0   0 -19   14.43    5.60
   0   0  19   12.75    3.98
   0   0  19   21.55    6.07
   0   0  20   32.47    6.77
   0   0 -20   26.58    7.28
   0   0 -20   28.02    7.32
   0   0 -20   27.53    6.70
   0   0 -20   26.16    6.50
   0   0  20   27.85    5.01
   0   0  20   36.89    7.31
   0   0 -21   13.84    6.97
   0   0 -21   22.25    7.00
   0   0 -21   13.45    6.91
   0   0  21   18.67    6.28
   0   0 -21   12.64    5.92
   0   0  21   32.91    5.45
   0   0  21    6.21    5.70
   0   0 -22   85.69   11.47
   0   0 -22   81.08   10.60
   0   0  22   94.42   10.97
   0   0 -22  107.34   11.90
   0   0  22   97.25    9.01
   0   0  22  101.35   11.97
   0   0 -23   17.05    7.05
   0   0  23   26.42    6.89
   0   0 -23   18.86    6.77
   0   0  23   29.54    5.54
   0   0  23   24.19    7.13
   0   1 -23   53.45    9.52
   0  -1  23   75.09    9.65
   0   1 -23   59.07   10.53
   0   1 -23   54.58    9.29
   0  -1  23   47.48    6.83
   0  -1  23   42.56    9.50
   0  -1  23   45.48    9.08
   0   1 -22  195.45   16.78
   0   1 -22  195.88   17.63
   0   1 -22  204.08   16.71
   0  -1  22  243.12   17.13
   0   1 -22  212.98   16.82
   0  -1  22  209.67   13.85
   0  -1  22  185.18   16.70
   0  -1  22  221.84   18.08
   0   1 -21   -1.11    5.27
   0   1 -21   -9.40    6.35
   0  -1  21    4.28    4.61
   0   1 -21   -2.28    5.58
   0   1 -21   -1.13    4.68
   0  -1  21    2.95    3.99
   0  -1  21   -1.28    5.16
   0  -1  21    5.14    5.41
   0   1 -20   69.59   10.01
   0   1 -20   83.14   10.01
   0  -1  20   94.28   10.42
   0   1 -20   79.08    9.96
   0   1 -20   84.02    9.76
   0  -1  20   75.55    7.90
   0  -1  20   85.81   10.24
   0  -1  20   77.80   10.44
   0  -1  19  129.68   11.41
   0   1 -19  118.47   11.39
   0   1 -19   97.02   11.46
   0   1 -19   95.67   10.67
   0  -1  19  112.29    9.19
   0  -1  19  109.86   11.70
   0  -1  19  129.93   12.43
   0   1 -18  335.91   20.96
   0   1 -18  344.66   21.77
   0  -1  18  390.22   21.62
   0  -1  18  319.80   21.32
   0   1 -18  369.18   21.21
   0  -1  18  379.59   19.04
   0  -1  17  167.78   12.74
   0   1 -17  142.48   12.63
   0   1 -17  155.01   12.40
   0  -1  17  112.46   11.62
   0  -1  17  148.46    6.78
   0  -1  17  141.17    7.57
   0   1 -17  151.42   12.36
   0  -1  17  147.38   10.45
   0   1 -16  135.99   11.22
   0  -1  16  139.08   11.08
   0   1 -16  127.20   11.50
   0  -1  16  122.38   11.65
   0  -1  16  122.26    6.91
   0  -1  16  129.38    6.28
   0  -1  16  130.29    8.17
   0   1 -16  129.25   11.05
   0  -1  16  152.92   10.00
   0   1 -15  200.41   14.43
   0   1 -15  245.25   15.25
   0  -1  15  230.98   14.80
   0  -1  15  199.62   14.66
   0  -1  15  230.13    9.47
   0  -1  15  219.56   10.17
   0  -1  15  208.71   11.15
   0   1 -15  207.73   14.02
   0  -1  15  198.39   12.19
   0  -1  14   88.63    9.10
   0  -1  14   94.37    5.55
   0  -1  14   96.17    5.01
   0  -1  14   80.60    6.03
   0   1 -14   96.30    8.60
   0   1 -14  100.07    8.88
   0  -1  14   92.04    8.63
   0   1 -14  102.55    9.19
   0  -1  13  292.65   17.72
   0  -1  13  322.90   13.46
   0  -1  13  335.38   12.90
   0   1 -13  290.14   17.15
   0  -1  13  321.98   14.44
   0   1 -13  307.43   17.02
   0   1 -13  311.46   17.41
   0  -1  13  313.81   17.52
   0  -1  12  109.92    7.76
   0  -1  12   99.82    9.02
   0   1 -12  106.24    8.72
   0  -1  12  104.66    5.81
   0  -1  12  113.52    5.50
   0  -1  12  101.74    6.42
   0   1 -12  111.48    8.59
   0   1 -12  108.57    8.80
   0  -1  12  112.88    9.10
   0  -1  12  107.49    7.20
   0  -1  11  534.21   19.69
   0  -1  11  495.46   24.46
   0   1 -11  560.57   21.10
   0  -1  11  499.87   22.45
   0   1 -11  511.66   23.92
   0   1 -11  530.73   23.76
   0  -1  11  503.38   21.76
   0   1 -11  573.91   24.48
   0  -1  11  534.44   24.38
   0   1 -11  538.35   22.34
   0  -1  10   70.61    5.27
   0  -1  10   78.45    6.83
   0   1 -10   72.35    6.57
   0   1 -10   73.70    5.55
   0  -1  10   70.61    3.75
   0  -1  10   61.54    5.43
   0   1 -10   87.89    4.93
   0  -1  10   76.58    7.01
   0   1 -10   73.71    7.19
   0   1 -10   71.08    6.32
   0   1 -10   59.03    5.85
   0  -1  10   74.65    5.85
   0   1  -9  308.36   15.44
   0  -1   9  341.00   16.18
   0  -1   9  308.49   13.88
   0   1  -9  320.22   14.21
   0  -1   9  319.86   12.15
   0  -1   9  312.81   16.09
   0  -1   9  314.52   14.46
   0   1  -9  344.79   13.37
   0  -1   9  337.00   13.46
   0   1  -9  333.89   16.44
   0   1  -9  327.67   15.39
   0   1  -9  302.81   11.44
   0   1  -9  320.31   15.30
   0  -1   9  314.49   14.65
   0   1  -8 3402.09  116.74
   0  -1   8 3348.02  116.44
   0  -1   8 3401.39  118.66
   0   1  -8 3406.21  118.27
   0  -1   8 3395.23  114.64
   0   1  -8 3242.52  115.63
   0  -1   8 3301.95  118.94
   0  -1   8 3298.85  115.82
   0  -1   8 3206.56  116.88
   0   1  -8 3214.00  118.54
   0   1  -8 3278.92  117.78
   0   1  -8 3240.61  117.77
   0  -1   8 3405.17  117.21
   0  -1   8 3380.86  117.29
   0   1  -7  565.93   23.31
   0   1  -7  584.32   22.20
   0  -1   7  564.65   21.97
   0  -1   7  582.41   23.74
   0   1  -7  513.96   23.60
   0  -1   7  576.11   20.45
   0   1  -7  557.78   21.36
   0  -1   7  592.65   22.49
   0  -1   7  542.21   21.42
   0  -1   7  544.01   23.78
   0   1  -7  577.51   23.66
   0   1  -7  558.62   22.94
   0  -1   7  600.82   22.53
   0   1  -7  578.07   23.09
   0  -1   7  575.63   22.59
   0  -1   7  591.08   22.82
   0   1  -6 1564.16   62.79
   0   1  -6 1710.21   62.47
   0   1  -6 1801.75   61.57
   0  -1   6 1693.63   61.31
   0  -1   6 1777.78   59.96
   0   1  -6 1696.14   60.02
   0   1  -6 1725.25   60.86
   0  -1   6 1754.37   60.97
   0  -1   6 1754.25   63.24
   0  -1   6 1753.78   61.70
   0   1  -6 1776.23   62.82
   0   1  -6 1681.51   62.14
   0  -1   6 1797.69   61.84
   0   1  -6 1695.36   62.28
   0  -1   6 1765.66   62.09
   0  -1   5  251.47   10.89
   0   1  -5  276.28   11.89
   0   1  -5  240.25   12.01
   0   1  -5  265.69    9.88
   0   1  -5  281.24   10.71
   0  -1   5  271.86   10.71
   0   1  -5  293.81   12.16
   0   1  -5  266.03   11.51
   0  -1   5  282.43   11.37
   0   1  -5  259.26   11.59
   0  -1   5  271.32   11.53
   0   1  -4  315.78   11.55
   0  -1   4  322.42   12.31
   0   1  -4  296.87   13.33
   0   1  -4  303.44   13.10
   0  -1   4  317.31   12.47
   0  -1   4  344.81   12.86
   0   1  -4  334.43   12.94
   0   1  -4  322.13   13.08
   0   1  -4  372.61   13.58
   0  -1   3 3291.83  112.98
   0  -1   3 3236.00  113.27
   0   1  -3 3269.24  114.10
   0   1  -3 3251.66  113.91
   0   1  -3 3204.15  113.82
   0   1  -3 3390.48  113.67
   0  -1   3 3408.61  113.61
   0   1  -2  683.96   24.63
   0   1  -2  653.02   24.22
   0   1  -2  672.14   24.44
   0   1  -2  705.98   24.72
   0  -1   2  737.24   24.80
   0   1  -2  697.79   24.72
   0   1  -2  695.53   24.13
   0   1  -1 6777.26  214.30
   0  -1   1 6713.99  214.27
   0   1  -1 7226.01  214.79
   0  -1   1 6732.69  214.37
   0   1  -1 6828.03  214.52
   0  -1   1 6761.36  214.25
   0  -1   1 6789.52  214.98
   0   1  -1 6640.56  214.43
   0  -1   1 6881.51  214.47
   0   1  -1 6802.02  214.26
   0   1   0  156.40    3.12
   0   1   0  171.43    2.44
   0   1   0  163.36    2.50
   0   1   0  153.25    4.04
   0   1   0  150.93    4.01
   0  -1  -1  493.93   18.81
   0   1   1  498.27   18.77
   0  -1  -1  529.44   18.16
   0  -1  -1  512.33   18.94
   0   1   1  513.17   18.86
   0  -1  -1  516.45   18.72
   0   1   1  539.35   18.43
   0   1   1  508.86   18.66
   0   1   2   57.58    3.42
   0  -1  -2   56.64    3.45
   0   1   2   61.96    3.23
   0  -1  -2   60.63    2.68
   0  -1  -2   58.24    3.35
   0   1   2   68.28    3.50
   0  -1  -2   66.71    3.58
   0  -1  -2   58.47    2.62
   0   1   3  145.63    6.75
   0  -1  -3  145.14    7.00
   0   1   3  140.71    5.76
   0  -1  -3  160.41    6.77
   0  -1  -3  151.97    6.91
   0  -1  -3  138.38    6.87
   0  -1  -3  151.63    5.83
   0  -1  -4  651.44   25.94
   0   1   4  678.24   25.79
   0  -1  -4  585.02   26.76
   0   1   4  690.86   25.47
   0  -1  -4  750.82   26.04
   0  -1  -4  654.97   25.88
   0  -1  -4  717.79   24.47
   0  -1  -5 9930.74  326.05
   0   1   5 9401.98  327.83
   0  -1  -5 9486.56  327.99
   0  -1  -5 8248.14  329.02
   0   1   5 9414.81  327.07
   0  -1  -5 9612.02  327.21
   0  -1  -5 9374.80  327.94
   0  -1  -5 9999.00  327.89
   0   1   5 9484.32  327.18
   0   1   6 1185.54   42.21
   0  -1  -6 1194.95   41.66
   0   1   6 1161.25   43.71
   0  -1  -6 1199.89   43.63
   0  -1  -6 1185.51   43.83
   0   1   6 1160.09   43.42
   0  -1  -6 1056.25   45.02
   0   1   6 1192.40   42.79
   0   1   6 1165.01   42.91
   0  -1  -6 1141.56   43.79
   0  -1  -6 1192.79   43.01
   0  -1  -7 2722.97  102.52
   0  -1  -7 2848.06  101.53
   0  -1  -7 3015.78  100.12
   0   1   7 2833.64  100.52
   0   1   7 2822.10  102.57
   0   1   7 2815.68  102.01
   0  -1  -7 2967.18  100.63
   0  -1  -7 2858.43  102.30
   0  -1  -7 3029.25  102.75
   0  -1  -7 2528.95  103.86
   0   1   7 2920.53  103.86
   0   1   7 2818.37  101.18
   0  -1  -7 2942.83  102.27
   0   1   7 2959.90  101.62
   0   1   8 1059.34   44.79
   0  -1  -8 1108.00   44.05
   0  -1  -8 1163.63   42.91
   0   1   8 1131.50   44.89
   0  -1  -8  996.35   45.22
   0   1   8 1187.07   41.73
   0  -1  -8 1215.15   41.36
   0   1   8 1134.89   43.40
   0   1   8 1086.75   43.84
   0  -1  -8 1177.90   41.78
   0   1   8 1124.14   42.43
   0  -1  -8 1143.41   43.58
   0   1   8 1180.70   42.98
   0  -1  -9   28.00    4.24
   0   1   9   20.19    4.50
   0  -1  -9   22.37    3.25
   0  -1  -9   32.98    5.68
   0   1   9   33.42    4.84
   0  -1  -9   21.45    2.43
   0   1   9   29.21    2.93
   0   1   9   30.61    4.27
   0  -1  -9   33.22    3.03
   0   1   9   26.65    3.86
   0   1   9   27.10    3.61
   0   1   9   23.99    3.06
   0  -1  -9   29.48    3.96
   0  -1 -10   19.71    4.70
   0   1  10   19.42    4.00
   0   1  10   17.97    3.37
   0   1  10   23.06    4.02
   0  -1 -10   21.83    2.63
   0  -1 -10   24.03    2.65
   0   1  10   18.91    2.40
   0   1  10   23.01    3.03
   0  -1 -10   24.99    3.92
   0  -1 -10   22.04    4.11
   0  -1 -10   21.00    3.42
   0   1  10   21.54    4.60
   0   1  11    5.42    3.26
   0  -1 -11    4.98    1.77
   0   1  11    6.83    3.28
   0   1  11    4.47    2.48
   0   1  11    6.32    1.78
   0  -1 -11    6.39    1.79
   0   1  11    2.34    1.91
   0   1  11    5.12    1.29
   0  -1 -11    5.00    2.85
   0  -1 -11    8.39    2.78
   0  -1 -11    0.64    2.88
   0   1  11    2.19    3.28
   0   1  12   69.99    7.51
   0  -1 -12   65.23    4.58
   0   1  12   61.92    4.42
   0   1  12   45.76    6.00
   0  -1 -12   66.65    4.78
   0   1  12   55.72    5.28
   0   1  12   61.92    3.51
   0  -1 -12   59.40    2.98
   0  -1 -12   53.27    6.13
   0  -1 -12   66.40    7.09
   0  -1 -12   66.63    5.91
   0   1  12   61.96    7.49
   0   1  13    7.84    4.08
   0  -1 -13    5.99    2.15
   0   1  13    8.99    2.01
   0   1  13    7.42    3.69
   0  -1 -13    6.24    2.18
   0   1  13    8.10    1.05
   0   1  13    5.33    2.19
   0   1  13    8.60    1.28
   0  -1 -13    8.72    3.55
   0  -1 -13    8.40    1.04
   0   1  13   14.18    4.58
   0  -1 -13    5.46    4.18
   0  -1 -13    7.74    3.08
   0   1  14  491.03   23.02
   0   1  14  446.76   16.96
   0  -1 -14  404.39   17.29
   0   1  14  430.36   22.28
   0   1  14  422.41   21.72
   0   1  14  403.56   16.05
   0   1  14  426.26   14.45
   0   1  14  380.91   18.23
   0   1  14  354.57   14.13
   0  -1 -14  398.88   14.29
   0  -1 -14  414.80   21.04
   0  -1 -14  417.68   19.44
   0   1  14  438.15   22.56
   0  -1 -14  367.56   21.12
   0   1  15  298.43   15.30
   0   1  15  329.38   14.00
   0   1  15  306.48   18.47
   0   1  15  337.03   19.50
   0  -1 -15  348.75   14.80
   0   1  15  303.35   11.35
   0   1  15  333.15   13.39
   0   1  15  309.59   15.63
   0  -1 -15  338.13   18.57
   0  -1 -15  344.96   16.97
   0  -1 -15  305.57   18.84
   0   1  15  339.42   19.61
   0   1  16  264.82   14.22
   0   1  16  291.86   12.61
   0  -1 -16  263.03   12.95
   0   1  16  263.37   17.26
   0   1  16  300.37   18.37
   0   1  16  264.72   11.78
   0   1  16  256.68   14.11
   0  -1 -16  299.94   17.64
   0  -1 -16  294.39   15.62
   0  -1 -16  269.85   17.51
   0   1  16  281.78   17.94
   0  -1 -16  265.58   17.74
   0   1  17   54.92    4.24
   0   1  17   56.66    8.18
   0   1  17   63.04    8.22
   0   1  17   57.65    6.02
   0   1  17   48.51    3.83
   0  -1 -17   56.18    7.41
   0   1  17   66.87    8.33
   0  -1 -17   37.40    7.55
   0  -1 -17   52.36    7.73
   0  -1 -17   51.23    6.37
   0   1  18   73.39    5.15
   0   1  18   85.94    9.61
   0   1  18   93.95   10.53
   0   1  18   78.44    9.35
   0  -1 -18   97.74    8.51
   0  -1 -18   68.89    9.35
   0  -1 -18   81.06    9.96
   0   1  18   84.13    4.97
   0  -1 -18   79.75    9.48
   0   1  18   82.00    7.27
   0  -1 -19   17.57    5.60
   0   1  19   26.57    6.24
   0  -1 -19   19.91    5.66
   0   1  19   25.84    4.68
   0   1  19   25.38    6.26
   0   1  19   28.51    6.89
   0   1  20    7.91    3.73
   0   1  20   12.50    4.95
   0  -1 -20   15.54    6.03
   0  -1 -20    8.04    5.90
   0  -1 -20   12.69    6.81
   0   1  20   17.46    6.37
   0   1  20   20.82    6.02
   0   1  20   13.79    6.14
   0  -1 -21  142.07   14.10
   0  -1 -21  157.73   14.83
   0   1  21  175.38   14.64
   0  -1 -21  149.28   14.27
   0   1  21  178.29   11.46
   0   1  21  158.65   15.30
   0   1  21  163.98   14.70
   0  -1 -22   76.52   10.71
   0  -1 -22   91.45   11.69
   0   1  22   71.76   10.00
   0  -1 -22   58.70    9.61
   0   1  22   99.21    8.29
   0   1  22   79.20   11.36
   0   1  22   61.77    9.37
   0  -2  23   18.35    5.16
   0   2 -23   25.93    6.46
   0   2 -23   23.33    7.02
   0  -2  23   13.79    5.83
   0   2 -23    8.74    6.04
   0   2 -23   20.68    7.59
   0  -2  23   18.13    7.67
   0  -2  23   18.49    7.09
   0  -2  22    5.70    4.35
   0   2 -22    2.07    4.89
   0   2 -22    2.35    5.06
   0  -2  22   -7.97    6.71
   0  -2  22    1.37    5.40
   0   2 -22    5.62    5.92
   0   2 -22    1.12    5.63
   0  -2  22    1.11    4.95
   0   2 -22    8.33    6.19
   0  -2  21   26.49    7.56
   0  -2  21   10.57    6.52
   0   2 -21   25.83    6.81
   0  -2  21   29.22    5.48
   0   2 -21   38.87    7.81
   0  -2  21   26.60    6.53
   0   2 -21   15.90    6.64
   0  -2  20   61.06    9.15
   0  -2  20   71.73    9.84
   0   2 -20   60.75    8.87
   0  -2  20   80.57    8.22
   0   2 -20   48.45    8.68
   0   2 -20   71.64    9.26
   0  -2  20   70.52    8.95
   0  -2  19   73.29    9.64
   0  -2  19   68.32    9.42
   0   2 -19   85.67    9.67
   0  -2  19   65.69    7.33
   0   2 -19   70.50    8.87
   0   2 -19   56.74    9.13
   0  -2  19   73.69    8.84
   0  -2  18  175.63   14.17
   0  -2  18  168.32   14.13
   0  -2  18  149.25   12.55
   0   2 -18  152.21   13.44
   0   2 -18  145.91   12.63
   0   2 -18  163.08   13.00
   0  -2  18  158.39   11.29
   0  -2  17  108.19    8.79
   0  -2  17   93.46    5.96
   0  -2  17   77.30    9.76
   0  -2  17   88.26    9.90
   0  -2  17   98.27    5.51
   0  -2  17   93.16    6.00
   0   2 -17   88.92    9.62
   0  -2  17  103.79   10.00
   0   2 -17  104.42   10.43
   0   2 -17  111.39   10.34
   0  -2  16   71.64    7.26
   0  -2  16   83.58    5.35
   0  -2  16   64.62    8.71
   0  -2  16   71.10    8.71
   0  -2  16   92.34    5.05
   0  -2  16   73.80    5.11
   0  -2  16   67.41    5.47
   0   2 -16   74.62    8.29
   0   2 -16   67.71    8.19
   0  -2  16   90.30    8.87
   0   2 -16   53.45    7.69
   0  -2  15  199.66   12.39
   0  -2  15  226.06   10.11
   0  -2  15  216.57   11.08
   0  -2  15  203.72   14.27
   0  -2  15  208.88   14.85
   0   2 -15  199.51   14.07
   0  -2  15  192.79    9.24
   0  -2  15  199.46    9.88
   0  -2  15  201.03   10.47
   0   2 -15  193.26   13.45
   0  -2  15  219.43   14.19
   0   2 -15  211.45   13.93
   0  -2  14  222.44   13.04
   0  -2  14  240.18   10.81
   0  -2  14  237.55   11.81
   0  -2  14  215.67   15.20
   0  -2  14  227.68   14.86
   0   2 -14  247.74   15.11
   0  -2  14  237.85   10.88
   0  -2  14  239.54   10.40
   0  -2  14  232.63   11.32
   0   2 -14  211.35   14.06
   0  -2  14  253.50   14.98
   0   2 -14  225.48   14.43
   0  -2  13  345.18   16.52
   0  -2  13  313.84   18.84
   0  -2  13  367.94   14.47
   0  -2  13  357.07   14.55
   0  -2  13  372.59   14.15
   0   2 -13  307.40   17.76
   0   2 -13  325.95   12.18
   0   2 -13  336.39   17.97
   0   2 -13  330.35   18.10
   0  -2  13  343.52   15.94
   0  -2  13  367.58   18.54
   0  -2  12  476.65   24.21
   0  -2  12  478.98   19.98
   0  -2  12  477.17   21.30
   0  -2  12  510.29   19.45
   0  -2  12  482.20   19.48
   0  -2  12  506.75   19.17
   0   2 -12  466.58   22.89
   0   2 -12  510.84   23.17
   0   2 -12  495.07   17.78
   0  -2  12  499.81   23.31
   0   2 -12  473.04   22.98
   0  -2  12  480.40   20.80
   0  -2  11   83.77    7.74
   0  -2  11   92.45    6.32
   0  -2  11   75.64    5.25
   0  -2  11   87.20    4.94
   0  -2  11   83.73    5.04
   0   2 -11   80.24    7.03
   0  -2  11   74.89    4.59
   0   2 -11   80.92    7.03
   0   2 -11   67.52    6.87
   0  -2  11   93.27    7.56
   0  -2  11   76.09    5.77
   0  -2  10  302.25   10.64
   0   2 -10  309.99   15.62
   0  -2  10  301.60   12.20
   0  -2  10  288.67   13.57
   0  -2  10  276.66   12.63
   0  -2  10  268.12   15.60
   0  -2  10  302.63   12.39
   0   2 -10  292.01   14.83
   0   2 -10  308.36   15.05
   0   2 -10  276.01   10.84
   0  -2  10  283.86   13.92
   0   2 -10  289.32   14.98
   0  -2  10  297.14   13.34
   0  -2  10  296.71   15.11
   0   2 -10  266.35   15.37
   0   2  -9   49.08    5.14
   0  -2   9   42.56    4.38
   0  -2   9   47.43    3.23
   0  -2   9   41.53    5.42
   0  -2   9   46.74    3.64
   0  -2   9   40.48    3.94
   0  -2   9   48.71    3.51
   0   2  -9   48.19    4.76
   0  -2   9   59.98    4.65
   0  -2   9   50.08    2.62
   0   2  -9   44.17    4.84
   0  -2   9   51.49    4.67
   0  -2   9   41.93    4.82
   0  -2   9   50.40    4.16
   0   2  -9   47.69    5.07
   0   2  -9   44.32    5.43
   0   2  -8   70.83    6.45
   0   2  -8   74.51    6.10
   0  -2   8   76.75    5.19
   0  -2   8   84.18    6.39
   0   2  -8   91.10    6.62
   0   2  -8   83.02    3.81
   0  -2   8   89.59    5.48
   0  -2   8   75.02    4.85
   0   2  -8   90.06    6.16
   0  -2   8   79.77    4.66
   0  -2   8   81.12    3.95
   0   2  -8   88.54    6.31
   0  -2   8   94.61    5.99
   0  -2   8   90.81    4.59
   0  -2   8   88.17    5.94
   0  -2   7 2756.51   95.99
   0   2  -7 2709.32   97.87
   0   2  -7 2755.18   97.43
   0   2  -7 3036.05   97.94
   0   2  -7 2752.66   94.18
   0  -2   7 2586.33   95.58
   0   2  -7 2699.50   96.87
   0  -2   7 2712.96   95.33
   0  -2   7 2713.07   94.59
   0   2  -7 2787.38   97.34
   0  -2   7 2690.26   96.65
   0  -2   7 2787.60   95.10
   0   2  -6   94.32    6.04
   0   2  -6   93.58    6.27
   0  -2   6   96.76    6.09
   0  -2   6  101.44    5.38
   0   2  -6   98.61    4.67
   0   2  -6   93.18    3.98
   0  -2   6   97.26    5.11
   0  -2   6   83.65    4.74
   0   2  -6   89.71    5.60
   0  -2   6   93.38    4.47
   0   2  -6   99.00    5.99
   0  -2   6   93.20    4.62
   0   2  -5  894.05   32.19
   0  -2   5  926.10   33.00
   0  -2   5  886.37   32.65
   0   2  -5  888.83   33.77
   0  -2   5  913.32   32.40
   0   2  -5  907.25   32.01
   0   2  -5  935.63   33.98
   0   2  -5  911.40   34.08
   0  -2   5  905.40   33.75
   0  -2   5  936.27   32.50
   0   2  -4  558.01   20.58
   0  -2   4  576.12   21.19
   0   2  -4  573.62   23.33
   0  -2   4  562.78   21.12
   0   2  -4  572.23   20.82
   0   2  -4  579.29   22.02
   0  -2   4  586.69   20.95
   0   2  -4  575.20   22.15
   0  -2   4  552.86   22.01
   0   2  -4  604.48   22.26
   0  -2   4  591.69   21.16
   0   2  -4  608.04   21.04
   0  -2   3  374.04   13.18
   0   2  -3  369.96   13.18
   0   2  -3  348.54   13.88
   0   2  -3  357.22   15.44
   0  -2   3  347.17   13.97
   0  -2   3  361.45   13.68
   0   2  -3  362.59   14.40
   0   2  -3  360.66   13.80
   0   2  -3  404.55   14.61
   0  -2   3  368.98   14.03
   0  -2   3  370.61   14.09
   0   2  -3  370.40   13.82
   0   2  -2  109.45    5.13
   0   2  -2  126.84    5.88
   0   2  -2  107.66    6.10
   0   2  -2  109.59    5.37
   0   2  -2  115.43    5.03
   0   2  -2  107.82    5.28
   0  -2   2  121.13    4.54
   0  -2   2  113.49    5.22
   0  -2   2  112.94    5.07
   0   2  -2  117.62    5.44
   0  -2   1 3124.55  108.69
   0  -2   1 3181.76  108.63
   0   2  -1 3143.20  108.76
   0  -2   1 3179.43  108.69
   0   2  -1 3086.66  109.95
   0   2  -1 3084.20  109.69
   0   2  -1 3161.94  108.23
   0  -2   1 3234.22  109.03
   0   2  -1 3160.51  108.96
   0   2  -1 3115.52  109.17
   0   2  -1 3449.04  109.92
   0  -2   1 3061.98  108.58
   0   2   0  771.11   27.54
   0  -2   0  792.21   27.41
   0  -2   0  778.78   27.49
   0   2   0  718.56   29.15
   0  -2   0  713.60   29.18
   0   2   0  742.72   29.19
   0   2   0  770.04   27.52
   0   2   0  821.28   27.66
   0   2   0  765.40   28.13
   0   2   0  743.18   28.13
   0  -2   0  751.61   28.26
   0  -2   0  819.63   27.31
   0  -2   0  774.43   27.13
   0  -2  -1   12.72    1.26
   0  -2  -1   12.22    1.11
   0  -2  -1   12.65    2.00
   0   2   1   12.16    1.64
   0   2   1   10.27    1.86
   0  -2  -1   12.60    2.25
   0   2   1   14.48    2.25
   0   2   1   12.92    2.79
   0  -2  -2 2279.81   84.06
   0   2   2 2388.63   83.91
   0  -2  -2 2431.97   82.93
   0  -2  -2 2439.18   82.64
   0   2   2 2442.57   82.66
   0  -2  -2 2286.98   84.21
   0   2   2 2410.00   82.75
   0   2   2 2379.33   84.18
   0  -2  -2 2374.06   84.56
   0   2   3  374.71   14.51
   0   2   3  374.71   15.05
   0  -2  -3  357.88   15.18
   0  -2  -3  360.02   14.43
   0   2   3  378.78   13.69
   0  -2  -3  356.49   13.26
   0  -2  -3  371.32   13.68
   0   2   3  377.38   13.28
   0  -2  -3  349.89   15.05
   0  -2  -3  375.89   13.54
   0   2   3  358.29   13.51
   0   2   3  375.81   15.02
   0  -2  -3  354.08   15.28
   0   2   4  680.13   25.38
   0  -2  -4  665.45   26.12
   0  -2  -4  662.65   25.30
   0   2   4  669.84   24.11
   0   2   4  683.69   23.58
   0  -2  -4  659.72   25.77
   0   2   4  650.05   25.68
   0   2   4  672.88   24.02
   0  -2  -4  666.44   24.02
   0  -2  -4  626.78   25.93
   0   2   4  703.33   25.72
   0  -2  -5   -0.27    1.68
   0  -2  -5    2.03    2.02
   0   2   5    4.33    1.81
   0   2   5    2.27    0.66
   0   2   5    2.02    0.94
   0   2   5    3.98    2.18
   0  -2  -5    4.22    2.01
   0  -2  -5    4.13    1.06
   0   2   5    1.65    1.94
   0  -2  -5    2.56    2.05
   0  -2  -6  360.14   14.16
   0   2   6  353.64   16.01
   0  -2  -6  374.58   16.82
   0  -2  -6  374.00   16.02
   0   2   6  381.01   16.04
   0   2   6  376.22   13.33
   0   2   6  378.49   14.15
   0   2   6  348.02   15.79
   0  -2  -6  389.92   16.66
   0   2   6  337.09   18.12
   0   2   7  477.79   22.56
   0  -2  -7  458.72   17.92
   0   2   7  453.54   20.12
   0  -2  -7  485.46   20.13
   0   2   7  473.49   20.24
   0  -2  -7  484.91   20.81
   0   2   7  483.80   16.86
   0   2   7  471.46   19.81
   0   2   7  470.11   17.76
   0   2   7  449.73   19.65
   0   2   7  477.37   16.85
   0  -2  -7  430.71   20.42
   0  -2  -7  468.94   20.46
   0  -2  -7  492.54   19.92
   0  -2  -8  244.60   11.98
   0  -2  -8  215.06   12.50
   0   2   8  242.47   14.30
   0  -2  -8  236.64   10.07
   0  -2  -8  238.80   12.83
   0  -2  -8  240.40   12.24
   0   2   8  236.04   12.19
   0   2   8  215.92   12.08
   0   2   8  237.83    9.81
   0   2   8  243.40    8.79
   0   2   8  249.26   12.01
   0   2   8  234.47   11.74
   0   2   8  225.28    9.41
   0  -2  -8  243.48   12.13
   0  -2  -9  514.53   22.28
   0  -2  -9  483.79   23.26
   0  -2  -9  534.01   18.69
   0   2   9  497.90   24.66
   0   2   9  551.21   21.47
   0  -2  -9  520.39   20.11
   0  -2  -9  532.83   22.84
   0  -2  -9  546.52   21.20
   0   2   9  526.73   23.10
   0   2   9  476.58   22.35
   0  -2  -9  522.47   23.42
   0   2   9  517.51   22.12
   0   2   9  531.07   18.56
   0   2   9  510.03   19.75
   0   2   9  519.20   22.12
   0   2   9  514.41   18.90
   0  -2  -9  540.41   22.75
   0  -2 -10  889.53   35.56
   0  -2 -10  837.02   36.93
   0   2  10  875.98   38.21
   0   2  10  859.67   34.19
   0  -2 -10  901.73   33.17
   0  -2 -10  938.29   34.24
   0   2  10  846.00   36.34
   0   2  10  921.63   36.24
   0   2  10  877.27   32.68
   0   2  10  914.23   31.32
   0   2  10  863.38   35.15
   0   2  10  906.42   33.29
   0  -2 -10  954.82   36.77
   0  -2 -10  909.56   36.20
   0   2  11  877.77   39.84
   0  -2 -11  989.79   37.48
   0  -2 -11  865.39   38.64
   0   2  11  953.54   40.23
   0  -2 -11  945.27   34.64
   0   2  11  969.63   35.75
   0   2  11  902.48   38.27
   0  -2 -11  924.09   35.50
   0   2  11  906.88   32.41
   0   2  11  964.91   34.10
   0   2  11  998.77   34.61
   0   2  11  906.63   36.69
   0  -2 -11  960.91   38.38
   0  -2 -11  970.78   38.11
   0   2  12 1165.12   46.48
   0   2  12 1148.53   41.33
   0  -2 -12 1123.35   40.27
   0  -2 -12 1102.33   41.10
   0   2  12 1024.04   44.08
   0   2  12 1070.70   39.45
   0   2  12 1020.67   42.19
   0   2  12 1079.90   39.68
   0  -2 -12 1172.21   44.74
   0   2  12 1009.81   45.78
   0  -2 -12 1137.23   43.20
   0  -2 -12 1020.47   44.82
   0   2  13  862.33   36.83
   0  -2 -13  800.36   30.58
   0   2  13  810.79   31.37
   0   2  13  760.58   34.68
   0  -2 -13  793.39   31.30
   0   2  13  789.94   29.68
   0   2  13  819.21   29.71
   0   2  13  768.38   32.66
   0  -2 -13  772.33   34.60
   0  -2 -13  915.73   34.15
   0  -2 -13  740.12   35.32
   0   2  13  779.58   36.59
   0   2  14    7.56    2.47
   0   2  14    9.75    4.28
   0   2  14    8.39    2.20
   0  -2 -14    7.36    2.00
   0   2  14   13.33    3.91
   0   2  14   10.36    4.30
   0  -2 -14    7.52    2.31
   0   2  14   10.48    1.76
   0   2  14   10.09    1.70
   0   2  14    4.76    3.17
   0  -2 -14   11.32    4.20
   0  -2 -14   11.40    4.09
   0  -2 -14    5.94    3.27
   0   2  14   11.59    4.58
   0   2  15   12.00    2.93
   0   2  15   15.04    4.76
   0   2  15    8.46    2.24
   0   2  15   13.01    4.91
   0   2  15    7.61    3.42
   0  -2 -15    7.77    2.73
   0   2  15   11.29    1.91
   0   2  15   10.93    1.53
   0  -2 -15    6.53    3.74
   0  -2 -15    8.82    3.56
   0   2  15    2.97    4.00
   0   2  16   66.76    5.74
   0   2  16   63.89    8.42
   0   2  16   72.24    5.28
   0  -2 -16   62.83    5.22
   0   2  16   63.98    7.93
   0   2  16   53.88    8.19
   0   2  16   63.66    4.00
   0   2  16   43.83    2.46
   0  -2 -16   67.60    8.03
   0  -2 -16   77.68    7.30
   0   2  16   49.44    7.78
   0   2  17   29.63    3.56
   0   2  17   31.95    6.65
   0   2  17   30.80    6.65
   0   2  17   29.04    4.39
   0   2  17   36.09    3.09
   0  -2 -17   34.81    6.66
   0   2  17   52.25    8.09
   0  -2 -17   40.37    6.07
   0   2  18   40.55    4.06
   0   2  18   17.01    6.36
   0   2  18   30.49    6.86
   0   2  18   45.32    5.30
   0   2  18   41.13    3.19
   0  -2 -18   36.18    6.96
   0  -2 -18   39.97    6.29
   0  -2 -18   25.11    6.90
   0   2  18   51.61    8.17
   0   2  19   57.48    8.58
   0  -2 -19   32.07    7.47
   0  -2 -19   46.06    6.49
   0   2  19   33.36    6.58
   0   2  19   51.75    8.65
   0   2  19   41.20    4.18
   0   2  19   51.04    8.22
   0  -2 -19   45.94    8.15
   0   2  19   42.50    5.23
   0   2  20  356.25   17.57
   0   2  20  304.34   21.11
   0  -2 -20  368.21   22.47
   0  -2 -20  367.52   19.78
   0  -2 -20  351.78   22.85
   0   2  20  359.00   22.39
   0  -2 -20  365.83   23.05
   0   2  20  327.19   22.24
   0   2  20  307.40   21.02
   0   2  21    1.17    5.05
   0  -2 -21    2.58    5.66
   0  -2 -21    9.93    6.55
   0  -2 -21    4.76    5.02
   0   2  21   11.33    3.86
   0   2  21   13.37    7.05
   0   2  21    8.27    5.87
   0  -2 -22  139.49   13.69
   0  -2 -22  116.73   13.36
   0   2  22  125.81   12.99
   0  -2 -22  154.08   14.92
   0   2  22  149.40   13.78
   0   2  22  126.28   14.57
   0  -3  23   52.24    7.59
   0   3 -23   58.72   12.30
   0   3 -23   55.54    8.57
   0   3 -23   57.26    8.80
   0   3 -23   43.84    9.85
   0  -3  23   42.38    9.08
   0  -3  23   52.55    9.76
   0  -3  22   15.54    5.32
   0   3 -22    2.05    5.09
   0   3 -22   12.84    5.81
   0   3 -22    2.18    6.51
   0   3 -22   20.75    7.79
   0  -3  22   11.71    6.06
   0  -3  22   11.29    6.68
   0  -3  21   44.37    6.78
   0  -3  21   34.73    8.11
   0  -3  21   42.05    8.35
   0   3 -21   36.09    6.92
   0   3 -21   31.24    7.05
   0   3 -21   36.98    7.30
   0   3 -21   40.85    8.37
   0  -3  20  227.22   17.88
   0  -3  20  220.22   17.24
   0   3 -20  236.95   16.09
   0   3 -20  227.82   16.63
   0  -3  20  234.37   15.22
   0   3 -20  228.94   16.72
   0  -3  20  289.12   18.02
   0   3 -20  210.78   17.22
   0  -3  19   92.78   11.27
   0  -3  19   85.95   10.64
   0   3 -19  122.49   10.46
   0  -3  19   86.30    5.71
   0   3 -19   96.36   10.21
   0   3 -19   72.75    9.56
   0  -3  19  121.12   10.88
   0   3 -19   89.45   10.61
   0  -3  19  103.73    9.40
   0  -3  18   20.72    5.00
   0   3 -18   18.93    5.16
   0  -3  18   17.61    5.43
   0  -3  18   15.25    5.88
   0   3 -18   21.74    5.43
   0   3 -18   26.53    6.57
   0  -3  18   28.77    6.09
   0   3 -18   24.85    5.87
   0   3 -17  174.32   12.02
   0  -3  17  148.66   13.33
   0  -3  17  146.11   12.36
   0  -3  17  137.65    7.64
   0   3 -17  161.40   13.02
   0   3 -17  149.81   12.22
   0  -3  17  152.11   12.18
   0   3 -17  162.37   12.43
   0  -3  17  140.27   10.85
   0  -3  16   14.66    4.37
   0  -3  16   19.16    2.66
   0  -3  16   12.91    2.80
   0  -3  16   13.56    5.05
   0  -3  16   14.43    5.22
   0  -3  16   20.04    2.75
   0  -3  16   17.35    2.84
   0  -3  16   14.65    2.73
   0   3 -16   17.41    5.07
   0   3 -16   11.49    4.65
   0   3 -16    8.98    4.76
   0  -3  16   13.24    4.63
   0  -3  15   28.94    5.10
   0  -3  15   20.20    3.32
   0  -3  15   33.05    3.31
   0  -3  15   35.06    6.04
   0  -3  15   29.32    6.15
   0  -3  15   26.83    3.33
   0  -3  15   36.03    3.35
   0   3 -15   27.97    1.94
   0   3 -15   30.85    5.63
   0   3 -15   39.16    6.00
   0  -3  15   30.92    5.52
   0   3 -15   27.05    5.71
   0   3 -14   78.63    7.83
   0   3 -14   62.60    7.28
   0  -3  14   64.04    7.05
   0  -3  14   60.23    6.43
   0   3 -14   64.43    5.07
   0  -3  14   60.93    5.90
   0  -3  14   52.87    7.60
   0  -3  14   65.47    5.19
   0  -3  14   68.44    7.73
   0  -3  14   62.88    4.71
   0  -3  14   62.66    4.48
   0   3 -14   75.73    7.65
   0   3 -14   56.20    3.39
   0  -3  14   66.19    4.65
   0  -3  14   63.55    4.95
   0  -3  13   27.02    4.56
   0  -3  13   28.99    1.61
   0  -3  13   37.88    3.61
   0  -3  13   34.39    3.16
   0  -3  13   42.99    6.00
   0   3 -13   28.20    3.33
   0  -3  13   34.67    5.94
   0  -3  13   30.40    3.56
   0  -3  13   33.88    4.22
   0  -3  13   41.28    3.45
   0  -3  13   40.35    3.63
   0   3 -13   30.96    5.22
   0   3 -13   26.98    1.79
   0  -3  13   33.46    4.13
   0   3 -13   35.76    5.62
   0  -3  13   34.67    5.37
   0   3 -13   21.57    4.59
   0  -3  12   62.00    5.27
   0   3 -12   68.95    6.86
   0  -3  12   60.28    6.57
   0  -3  12   60.24    3.09
   0   3 -12   70.36    4.75
   0  -3  12   55.75    4.62
   0  -3  12   66.05    6.77
   0  -3  12   67.13    7.69
   0  -3  12   68.31    5.53
   0   3 -12   65.53    6.64
   0  -3  12   65.21    4.44
   0  -3  12   59.02    4.51
   0   3 -12   64.04    6.66
   0   3 -12   62.68    3.49
   0  -3  12   65.39    4.43
   0   3 -11   85.57    7.41
   0  -3  11   83.27    5.96
   0  -3  11   84.13    7.22
   0   3 -11   87.13    5.27
   0  -3  11   85.19    6.04
   0  -3  11   96.71    8.60
   0  -3  11   71.81    5.40
   0  -3  11   95.26    5.34
   0  -3  11   81.17    5.25
   0   3 -11   90.22    7.35
   0   3 -11   93.16    7.51
   0   3 -11   81.98    4.58
   0  -3  11   82.15    5.02
   0   3 -10  247.66   13.50
   0  -3  10  271.20   13.83
   0   3 -10  258.12   14.33
   0  -3  10  260.44   11.97
   0   3 -10  292.49   14.14
   0   3 -10  248.38   10.90
   0   3 -10  241.24    9.57
   0  -3  10  229.80   11.38
   0  -3  10  253.30   11.90
   0  -3  10  249.65   11.19
   0  -3  10  249.38   10.98
   0   3 -10  255.64   13.52
   0  -3  10  245.38   12.60
   0  -3  10  261.91   11.00
   0   3 -10  243.65   12.71
   0   3  -9  393.13   18.87
   0   3  -9  375.92   19.25
   0  -3   9  437.38   19.24
   0  -3   9  403.00   17.35
   0   3  -9  474.59   19.68
   0   3  -9  411.74   15.20
   0   3  -9  430.63   16.43
   0  -3   9  419.81   17.28
   0  -3   9  414.33   16.81
   0  -3   9  430.20   16.69
   0   3  -9  377.09   18.57
   0  -3   9  414.77   18.23
   0  -3   9  431.98   16.62
   0   3  -9  399.76   18.16
   0   3  -8  535.51   22.48
   0   3  -8  512.33   22.67
   0  -3   8  499.61   21.84
   0  -3   8  508.93   20.79
   0   3  -8  543.03   19.81
   0   3  -8  508.58   18.85
   0  -3   8  520.99   20.75
   0  -3   8  511.65   20.31
   0  -3   8  526.70   20.17
   0   3  -8  514.01   22.17
   0  -3   8  552.52   20.01
   0  -3   8  507.56   21.55
   0   3  -8  527.95   21.63
   0  -3   8  547.81   20.23
   0  -3   7  271.59   13.37
   0   3  -7  280.89   13.64
   0   3  -7  269.38   13.76
   0   3  -7  299.61   15.64
   0   3  -7  278.40   11.42
   0  -3   7  300.85   12.67
   0  -3   7  296.02   12.20
   0  -3   7  305.56   11.88
   0   3  -7  275.79   13.48
   0   3  -7  294.87   11.33
   0  -3   7  297.29   12.00
   0  -3   7  292.48   13.25
   0   3  -7  290.53   13.22
   0  -3   7  289.68   12.06
   0   3  -6 1387.92   55.12
   0  -3   6 1652.93   53.57
   0  -3   6 1426.62   51.92
   0   3  -6 1409.47   51.02
   0   3  -6 1445.69   53.33
   0   3  -6 1485.16   51.35
   0  -3   6 1481.25   51.66
   0  -3   6 1413.48   51.89
   0   3  -6 1464.07   53.51
   0   3  -6 1465.56   53.48
   0  -3   6 1474.23   53.31
   0   3  -6 1430.68   52.76
   0  -3   6 1495.58   52.07
   0   3  -5 2047.39   77.22
   0  -3   5 2263.51   75.77
   0  -3   5 2095.48   74.43
   0  -3   5 2041.85   74.33
   0   3  -5 2069.52   73.42
   0   3  -5 2131.84   74.13
   0  -3   5 2182.55   74.27
   0   3  -5 2099.40   75.52
   0  -3   5 2074.46   74.64
   0   3  -5 2220.64   75.70
   0  -3   5 2104.75   75.53
   0  -3   5 2161.08   74.78
   0   3  -5 2192.30   74.32
   0   3  -4  219.50   11.26
   0  -3   4  227.39   10.23
   0   3  -4  206.68    9.17
   0  -3   4  198.44    8.03
   0   3  -4  206.70    9.08
   0  -3   4  208.22    9.39
   0   3  -4  217.05    9.83
   0  -3   4  215.56    9.03
   0  -3   4  223.84    9.99
   0   3  -4  218.19    9.86
   0  -3   4  219.53    9.39
   0   3  -4  217.14    9.15
   0  -3   4  221.99    9.68
   0   3  -4  194.55    9.09
   0  -3   3  774.59   26.92
   0   3  -3  841.77   29.24
   0   3  -3  745.93   27.95
   0   3  -3  786.70   28.52
   0   3  -3  737.86   28.10
   0   3  -3  788.75   27.73
   0  -3   3  743.17   27.98
   0   3  -3  761.85   28.29
   0  -3   3  703.43   28.62
   0  -3   3  754.09   28.03
   0   3  -3  759.75   29.66
   0  -3   2 1036.14   35.67
   0   3  -2  996.11   37.23
   0   3  -2 1047.08   36.90
   0  -3   2 1015.34   36.63
   0  -3   2 1012.71   35.85
   0   3  -2 1023.73   37.82
   0  -3   2 1011.34   36.69
   0   3  -2 1068.74   38.40
   0  -3   2  994.63   36.64
   0  -3   2 1039.73   36.64
   0   3  -2 1059.29   38.30
   0   3  -2 1047.39   36.88
   0  -3   1 9702.52  329.56
   0   3  -1 9656.22  329.71
   0  -3   1 9763.92  329.47
   0   3  -1 9649.56  329.09
   0   3  -1 9309.48  331.62
   0   3  -1 9407.91  331.47
   0  -3   1 9856.29  329.50
   0   3  -1 9760.19  330.16
   0   3  -1 9427.81  330.37
   0   3  -1 9491.22  329.20
   0  -3   1 9572.35  329.30
   0  -3   0  492.56   17.66
   0  -3   0  491.35   17.52
   0   3   0  459.90   17.62
   0   3   0  430.70   19.88
   0   3   0  440.77   19.95
   0   3   0  458.50   18.46
   0   3   0  477.44   18.64
   0  -3   0  431.46   18.65
   0  -3   0  482.29   17.30
   0  -3   0  478.09   17.10
   0   3   1  478.72   18.79
   0   3   1  470.53   21.43
   0  -3  -1  510.14   18.21
   0  -3  -1  515.71   18.42
   0   3   1  465.80   19.51
   0   3   1  503.54   18.95
   0  -3  -1  479.66   19.83
   0   3   1  451.93   19.91
   0   3   1  503.54   17.61
   0  -3  -1  495.85   17.60
   0   3   2  495.00   19.23
   0  -3  -2  481.91   17.92
   0   3   2  489.39   18.03
   0  -3  -2  505.04   18.27
   0  -3  -2  468.45   19.91
   0   3   2  473.06   19.89
   0  -3  -2  448.41   20.26
   0   3   2  500.86   17.23
   0   3   3  587.96   23.81
   0  -3  -3  617.01   23.22
   0  -3  -3  580.39   24.23
   0   3   3  631.22   22.24
   0  -3  -3  621.70   22.59
   0  -3  -3  604.05   22.15
   0   3   3  624.35   22.65
   0  -3  -3  626.44   24.65
   0  -3  -3  579.87   24.92
   0   3   3  610.97   24.29
   0   3   3  641.88   22.39
   0  -3  -4  288.14   12.42
   0  -3  -4  270.46   13.32
   0   3   4  281.08   13.00
   0   3   4  299.27   12.57
   0  -3  -4  290.11   11.00
   0  -3  -4  278.40   11.45
   0   3   4  302.78   11.58
   0   3   4  295.74   11.02
   0  -3  -4  278.96   13.40
   0   3   4  268.35   13.09
   0   3   4  290.87   13.18
   0  -3  -4  278.91   13.89
   0   3   4  304.99   11.30
   0   3   5  849.10   31.76
   0  -3  -5  806.38   31.57
   0   3   5  817.31   32.27
   0  -3  -5  827.68   32.99
   0   3   5  854.57   29.63
   0   3   5  862.04   30.35
   0  -3  -5  829.29   30.27
   0   3   5  812.62   32.41
   0  -3  -5  863.85   32.69
   0  -3  -5  796.23   33.06
   0   3   5  807.02   32.04
   0   3   5  875.69   32.37
   0  -3  -5  827.09   30.06
   0   3   5  843.82   30.06
   0   3   6   70.73    7.59
   0  -3  -6   72.19    4.00
   0   3   6   80.02    4.08
   0  -3  -6   76.77    6.29
   0   3   6   71.80    5.35
   0  -3  -6   75.03    5.44
   0   3   6   73.54    4.14
   0   3   6   71.11    3.45
   0   3   6   74.33    5.86
   0  -3  -6   77.68    5.88
   0   3   6   83.50    5.88
   0  -3  -6   67.59    6.17
   0   3   6   85.14    6.00
   0  -3  -6   81.08    5.52
   0   3   7 1573.46   70.08
   0  -3  -7 1794.20   64.53
   0  -3  -7 1827.10   66.86
   0   3   7 1787.87   66.90
   0  -3  -7 1707.62   67.97
   0   3   7 1936.83   63.61
   0   3   7 1869.14   64.66
   0   3   7 1811.65   66.93
   0  -3  -7 1935.07   67.67
   0   3   7 1761.86   67.20
   0  -3  -7 1785.52   68.19
   0  -3  -7 1811.81   66.85
   0  -3  -8  660.02   24.66
   0   3   8  631.93   27.16
   0   3   8  645.98   27.43
   0  -3  -8  631.62   26.97
   0  -3  -8  675.32   28.52
   0   3   8  682.16   23.43
   0   3   8  671.23   24.63
   0   3   8  643.16   26.92
   0   3   8  627.46   27.12
   0  -3  -8  680.35   27.20
   0   3   8  626.39   30.38
   0  -3  -9 1368.25   51.01
   0   3   9 1311.19   54.59
   0  -3  -9 1328.69   47.97
   0  -3  -9 1305.11   50.83
   0  -3  -9 1335.53   52.35
   0   3   9 1303.49   51.06
   0   3   9 1294.79   51.02
   0   3   9 1374.72   46.43
   0   3   9 1370.61   50.78
   0   3   9 1350.63   47.86
   0   3   9 1242.10   50.58
   0   3   9 1317.16   49.06
   0   3   9 1353.88   46.69
   0  -3  -9 1257.23   50.65
   0  -3 -10  659.42   27.03
   0   3  10  644.94   30.44
   0  -3 -10  644.55   22.91
   0  -3 -10  615.64   23.91
   0   3  10  608.83   25.81
   0  -3 -10  640.44   28.29
   0   3  10  605.33   27.11
   0  -3 -10  666.11   27.19
   0   3  10  643.10   23.71
   0   3  10  625.73   22.06
   0   3  10  624.85   24.82
   0   3  10  597.48   26.51
   0   3  10  633.75   23.46
   0  -3 -10  609.77   26.83
   0  -3 -11  165.70   10.71
   0  -3 -11  174.86    7.15
   0   3  11  172.97   13.16
   0  -3 -11  170.83    8.43
   0   3  11  177.91   10.07
   0  -3 -11  190.51    9.81
   0   3  11  187.69   11.56
   0   3  11  183.84    8.23
   0   3  11  160.62   10.38
   0   3  11  171.89    8.98
   0   3  11  178.21    7.41
   0  -3 -11  175.85   11.04
   0  -3 -12   29.71    4.59
   0  -3 -12   29.69    1.71
   0   3  12   36.12    6.71
   0   3  12   35.03    4.11
   0  -3 -12   27.41    2.89
   0  -3 -12   34.77    3.81
   0   3  12   24.94    4.57
   0   3  12   33.11    2.81
   0   3  12   30.72    4.62
   0   3  12   27.04    3.15
   0   3  12   26.06    1.61
   0  -3 -12   28.96    4.80
   0  -3 -12   19.76    4.24
   0   3  13   44.58    7.17
   0  -3 -13   41.33    5.39
   0   3  13   47.27    7.20
   0   3  13   48.80    4.98
   0  -3 -13   54.91    4.11
   0  -3 -13   41.38    4.51
   0   3  13   40.70    5.77
   0   3  13   36.86    3.17
   0   3  13   47.79    3.91
   0  -3 -13   45.82    6.14
   0  -3 -13   34.97    5.46
   0   3  14  271.85   12.99
   0   3  14  276.45   17.93
   0   3  14  275.50   13.84
   0  -3 -14  257.36   12.37
   0  -3 -14  277.25   13.62
   0   3  14  292.33   17.53
   0   3  14  286.42   16.54
   0   3  14  275.82   11.73
   0   3  14  275.82   12.20
   0  -3 -14  285.37   16.78
   0  -3 -14  290.65   15.73
   0   3  14  253.44   17.75
   0   3  15   65.36    8.69
   0   3  15   64.77    5.37
   0   3  15   64.73    5.70
   0   3  15   64.20    8.49
   0   3  15   63.63    7.59
   0  -3 -15   69.59    5.75
   0   3  15   72.63    4.46
   0   3  15   72.38    4.53
   0  -3 -15   70.12    8.09
   0   3  15   54.23    8.19
   0  -3 -15   67.80    7.17
   0   3  16  247.65   12.87
   0   3  16  248.95   16.90
   0   3  16  228.38   15.75
   0   3  16  257.41   17.44
   0   3  16  257.01   12.61
   0   3  16  234.65   10.62
   0  -3 -16  262.45   16.70
   0   3  16  264.88   18.15
   0  -3 -16  240.29   14.75
   0  -3 -17  719.56   32.94
   0   3  17  689.83   36.06
   0   3  17  732.60   30.06
   0   3  17  720.82   34.66
   0   3  17  798.41   36.85
   0   3  17  737.06   29.95
   0   3  17  785.46   36.93
   0   3  17  758.25   27.65
   0  -3 -17  778.11   35.54
   0   3  17  630.20   36.27
   0  -3 -18  233.83   14.95
   0   3  18  210.88   17.03
   0   3  18  202.94   15.51
   0   3  18  238.70   17.52
   0   3  18  234.62   12.25
   0   3  18  230.59   12.38
   0  -3 -18  239.66   16.87
   0   3  18  209.30   17.51
   0   3  19  279.36   19.52
   0  -3 -19  286.90   17.00
   0   3  19  258.98   19.14
   0   3  19  251.23   17.81
   0   3  19  279.31   13.68
   0   3  19  224.95   18.82
   0  -3 -19  259.54   18.43
   0   3  19  283.74   14.11
   0   3  20   22.77    3.93
   0   3  20   11.30    5.32
   0  -3 -20   16.12    6.26
   0  -3 -20   18.94    5.29
   0  -3 -20    4.99    5.62
   0   3  20   13.12    6.04
   0   3  20   13.19    5.22
   0   3  20   12.85    6.50
   0  -3 -21   19.37    6.31
   0  -3 -21   -2.58    6.23
   0  -3 -21   15.11    7.64
   0   3  21   19.33    6.55
   0  -3 -21   19.33    5.44
   0   3  21   12.12    6.05
   0   3  21   16.10    5.73
   0  -3 -22   62.06    9.78
   0  -3 -22   75.86   11.21
   0  -3 -22   60.01   10.62
   0   3  22   82.86   10.58
   0   3  22   75.00   10.19
   0   3  22   56.46   10.04
   0   4 -23   71.02   12.87
   0  -4  23   62.55    8.46
   0   4 -23   58.27    8.93
   0   4 -23   46.06    9.33
   0   4 -23   80.03   11.48
   0  -4  23   61.73   10.42
   0  -4  23   59.95   10.57
   0  -4  22   42.77    7.11
   0   4 -22   28.10   10.53
   0   4 -22   39.62    7.56
   0   4 -22   38.36    7.80
   0   4 -22   41.23    8.95
   0   4 -22   26.90    7.04
   0  -4  22   39.59    8.77
   0  -4  22   17.38    7.83
   0   4 -21    5.06    7.42
   0  -4  21   14.96    5.14
   0   4 -21    9.70    4.84
   0   4 -21   15.58    6.42
   0   4 -21    7.74    5.79
   0   4 -21   12.47    5.64
   0  -4  21   13.94    6.13
   0  -4  21    8.47    5.64
   0   4 -20   41.88    9.59
   0  -4  20   40.77    6.78
   0   4 -20   53.50    7.47
   0   4 -20   39.15    7.51
   0   4 -20   38.04    7.23
   0   4 -20   33.71    7.61
   0  -4  20   34.70    8.32
   0  -4  20   48.19    8.25
   0   4 -19   32.16    9.25
   0  -4  19   21.24    5.27
   0   4 -19   13.96    5.24
   0  -4  19   17.25    5.95
   0  -4  19   16.55    6.36
   0   4 -19   23.05    5.75
   0   4 -19   15.68    5.78
   0   4 -19   30.62    6.44
   0   4 -18  116.78   10.43
   0  -4  18  122.13   11.68
   0  -4  18  120.89   12.81
   0   4 -18  120.20   11.85
   0  -4  18  127.12    7.10
   0   4 -18  137.40   11.74
   0   4 -18  127.47   11.40
   0   4 -18  152.30   15.15
   0  -4  18  126.64   10.49
   0   4 -17   -4.10    6.13
   0  -4  17    2.97    4.18
   0   4 -17    3.09    3.39
   0  -4  17   -1.89    4.47
   0  -4  17   -2.29    4.82
   0  -4  17    0.86    1.54
   0   4 -17    0.89    3.23
   0   4 -17    1.73    3.88
   0   4 -17    2.87    4.11
   0  -4  16  225.78   10.83
   0   4 -16  218.28   14.18
   0  -4  16  219.55   10.89
   0  -4  16  235.97   16.84
   0  -4  16  197.47   11.21
   0  -4  16  247.22   15.62
   0   4 -16  220.16   15.21
   0   4 -16  228.46   14.95
   0  -4  16  221.73   10.62
   0  -4  16  243.44   14.48
   0   4 -16  241.48   18.24
   0   4 -16  236.69   15.18
   0   4 -15   44.46    6.40
   0  -4  15   60.12    7.33
   0   4 -15   37.73    3.88
   0  -4  15   40.31    4.25
   0  -4  15   44.63    6.45
   0  -4  15   32.36    6.58
   0  -4  15   32.12    1.82
   0   4 -15   48.07    8.60
   0  -4  15   46.60    5.95
   0  -4  15   34.87    1.81
   0  -4  15   42.69    3.72
   0   4 -15   35.98    2.11
   0   4 -15   38.14    6.09
   0  -4  15   41.94    3.92
   0  -4  15   45.48    3.86
   0   4 -15   32.32    5.24
   0  -4  14    2.96    3.38
   0   4 -14    7.17    3.94
   0  -4  14    8.78    3.45
   0  -4  14    7.70    1.23
   0   4 -14   10.08    5.48
   0   4 -14    7.33    2.12
   0  -4  14    6.20    2.39
   0  -4  14    5.68    3.90
   0  -4  14    2.67    2.25
   0  -4  14    8.20    4.09
   0  -4  14    6.85    1.83
   0   4 -14    4.27    1.40
   0   4 -14    1.45    3.54
   0  -4  14    6.64    2.06
   0  -4  14    5.28    2.03
   0   4 -14    1.88    2.86
   0   4 -13  133.69   10.45
   0  -4  13  172.78   11.46
   0  -4  13  154.40    6.83
   0  -4  13  153.93   10.28
   0   4 -13  145.55   12.95
   0   4 -13  151.65    7.96
   0  -4  13  155.37   11.13
   0  -4  13  146.94   12.09
   0  -4  13  154.37    9.01
   0  -4  13  141.48    8.60
   0  -4  13  150.41    8.30
   0  -4  13  146.49    8.02
   0  -4  13  157.77    7.91
   0   4 -13  160.08   11.03
   0   4 -13  147.88    7.36
   0  -4  13  148.98    7.60
   0   4 -13  149.07   10.22
   0  -4  13  164.74    8.31
   0   4 -12    3.09    2.98
   0  -4  12    9.48    2.82
   0  -4  12    6.57    2.72
   0   4 -12    6.73    4.47
   0   4 -12    3.29    1.64
   0  -4  12    6.79    3.35
   0  -4  12    4.89    3.43
   0  -4  12    6.22    2.32
   0  -4  12    2.98    1.89
   0  -4  12    5.40    2.05
   0  -4  12    2.45    1.83
   0  -4  12    4.87    1.60
   0   4 -12    1.23    2.76
   0  -4  12    3.79    1.67
   0  -4  12    4.12    1.51
   0   4 -12    3.73    2.65
   0   4 -11   53.09    7.76
   0   4 -11   50.37    3.79
   0   4 -11   59.93    2.97
   0  -4  11   57.58    4.61
   0  -4  11   53.89    5.93
   0  -4  11   60.36    4.91
   0  -4  11   52.03    4.41
   0  -4  11   45.62    4.08
   0   4 -11   62.31    6.26
   0  -4  11   56.60    4.06
   0  -4  11   53.46    4.23
   0   4 -11   54.21    5.46
   0   4 -11   46.88    5.70
   0  -4  11   58.59    5.06
   0   4 -10   10.51    3.21
   0  -4  10    5.27    2.95
   0  -4  10    6.18    2.25
   0   4 -10    5.68    3.84
   0   4 -10    8.37    1.22
   0   4 -10    8.02    1.56
   0  -4  10    6.43    2.58
   0  -4  10    4.41    2.01
   0  -4  10   11.01    3.01
   0  -4  10    9.28    2.27
   0  -4  10    5.56    1.89
   0  -4  10    8.32    1.73
   0   4 -10    6.72    2.74
   0   4 -10    4.91    2.36
   0  -4  10    7.21    1.87
   0  -4   9    3.51    2.19
   0  -4   9    1.78    2.56
   0   4  -9    1.45    2.51
   0   4  -9    4.66    3.05
   0   4  -9    2.96    3.62
   0   4  -9    0.23    0.90
   0   4  -9    2.10    1.11
   0  -4   9    2.61    1.84
   0  -4   9    1.08    1.55
   0  -4   9    3.81    1.81
   0  -4   9    2.08    2.29
   0  -4   9    3.68    1.53
   0   4  -9    1.29    1.14
   0   4  -9   -0.47    2.48
   0  -4   9    2.43    2.44
   0   4  -9    1.22    2.08
   0  -4   9    2.19    1.56
   0  -4   8 1051.98   42.13
   0   4  -8 1146.06   42.95
   0   4  -8 1111.36   42.85
   0   4  -8 1123.14   39.52
   0  -4   8 1233.12   42.69
   0  -4   8 1112.87   40.58
   0  -4   8 1118.03   40.75
   0   4  -8 1047.79   44.85
   0   4  -8 1056.71   42.47
   0  -4   8 1124.04   40.39
   0   4  -8 1086.69   39.71
   0  -4   8 1063.00   41.87
   0  -4   8 1118.06   40.99
   0   4  -8 1100.76   41.97
   0  -4   7  123.03    7.99
   0   4  -7  126.49    8.11
   0   4  -7  147.95    6.04
   0  -4   7  119.15    6.75
   0  -4   7  150.24    8.36
   0  -4   7  130.70    6.99
   0   4  -7  123.62    7.52
   0  -4   7  118.77    7.08
   0   4  -7  149.41    6.97
   0   4  -7  124.69    7.93
   0  -4   7  133.04    6.77
   0   4  -7  136.12    6.55
   0  -4   7  130.37    7.77
   0   4  -7  132.61    9.88
   0   4  -6  505.16   18.92
   0   4  -6  459.68   19.24
   0  -4   6  478.91   19.54
   0   4  -6  477.67   19.74
   0  -4   6  514.16   20.63
   0  -4   6  475.68   18.81
   0  -4   6  490.15   18.95
   0  -4   6  490.29   18.86
   0   4  -6  466.76   18.58
   0  -4   6  468.03   19.76
   0   4  -6  448.71   19.96
   0  -4   6  480.09   20.14
   0   4  -6  491.90   20.19
   0   4  -6  453.59   21.87
   0  -4   5  783.39   31.64
   0   4  -5  723.79   31.47
   0  -4   5  754.45   27.49
   0  -4   5  788.84   28.75
   0  -4   5  776.99   28.86
   0  -4   5  789.40   30.65
   0   4  -5  781.29   29.24
   0   4  -5  767.76   29.95
   0  -4   5  772.58   28.99
   0   4  -5  758.05   28.87
   0  -4   5  755.74   29.93
   0   4  -5  848.89   30.17
   0   4  -5  760.70   29.11
   0  -4   5  791.78   29.28
   0  -4   5  744.10   29.77
   0   4  -5  816.66   29.20
   0  -4   4 1930.58   69.27
   0  -4   4 2022.90   69.85
   0   4  -4 1979.53   70.80
   0   4  -4 2233.93   72.60
   0   4  -4 2004.80   70.93
   0   4  -4 2061.58   70.39
   0   4  -4 2024.95   71.46
   0  -4   4 2045.50   71.01
   0  -4   4 1963.41   72.52
   0  -4   4 1958.34   72.08
   0  -4   4 1966.45   68.82
   0  -4   4 2053.13   70.91
   0   4  -4 2012.96   71.18
   0   4  -4 1993.39   70.67
   0  -4   4 2012.37   73.14
   0   4  -4 2006.15   73.11
   0  -4   4 1963.44   70.92
   0  -4   3  650.16   23.28
   0   4  -3  622.94   24.99
   0   4  -3  672.58   24.59
   0  -4   3  644.66   25.11
   0  -4   3  639.12   24.33
   0   4  -3  683.78   26.40
   0   4  -3  654.10   24.79
   0  -4   3  661.27   24.39
   0  -4   3  638.61   26.29
   0   4  -3  636.43   25.51
   0  -4   3  646.16   24.73
   0   4  -3  682.18   26.70
   0  -4   3  651.51   24.62
   0   4  -2  108.32    7.16
   0  -4   2  103.36    7.38
   0   4  -2   95.36    6.56
   0  -4   2  100.38    5.34
   0   4  -2  108.60    5.77
   0   4  -2   99.56    6.10
   0   4  -2   98.90    5.53
   0  -4   2  102.00    5.37
   0  -4   2   94.94    5.18
   0   4  -2   94.54    4.97
   0  -4   2  103.66    5.33
   0   4  -1  898.96   31.87
   0   4  -1  886.15   35.27
   0   4  -1  867.36   34.95
   0   4  -1  886.30   32.54
   0  -4   1  892.79   32.17
   0  -4   1  897.36   32.34
   0   4  -1  868.55   33.34
   0   4  -1  868.80   33.07
   0  -4   1  901.45   32.39
   0   4  -1  882.18   31.91
   0  -4   1  878.00   31.90
   0   4   0 1877.23   64.79
   0   4   0 1745.05   68.16
   0   4   0 1674.11   67.97
   0  -4   0 1832.44   65.27
   0   4   0 1802.34   66.03
   0   4   0 1832.63   65.98
   0  -4   0 1870.43   64.09
   0  -4   0 1872.02   64.36
   0  -4   0 1868.51   64.59
   0  -4   0 1823.99   64.75
   0   4   1  886.18   39.17
   0   4   1  995.29   36.07
   0   4   1  882.13   39.21
   0   4   1  966.36   37.07
   0   4   1 1019.07   36.26
   0  -4  -1  909.86   37.46
   0  -4  -1 1006.51   35.62
   0  -4  -1 1013.50   35.39
   0   4   1  992.98   35.53
   0   4   1  923.35   37.66
   0   4   1 1011.91   34.68
   0  -4  -1  990.03   34.65
   0   4   2  573.79   27.61
   0   4   2  588.26   24.23
   0  -4  -2  642.73   23.28
   0   4   2  650.55   23.81
   0   4   2  635.71   23.41
   0  -4  -2  652.36   23.61
   0  -4  -2  603.67   25.69
   0   4   2  628.89   24.51
   0  -4  -2  572.31   26.18
   0   4   2  629.78   25.82
   0  -4  -2  631.69   22.40
   0   4   2  655.91   22.41
   0   4   3   66.27    3.82
   0  -4  -3   69.07    4.40
   0   4   3   59.42    4.80
   0   4   3   70.79    4.16
   0   4   3   71.34    3.88
   0  -4  -3   64.01    3.67
   0  -4  -3   70.24    4.08
   0  -4  -3   63.71    5.64
   0   4   3   68.97    5.16
   0  -4  -3   62.03    6.01
   0   4   3   64.99    5.58
   0   4   3   69.07    2.89
   0   4   4    7.78    1.35
   0  -4  -4    8.95    2.16
   0  -4  -4    8.58    1.70
   0   4   4    9.34    1.38
   0   4   4    7.78    1.59
   0  -4  -4   11.28    1.48
   0  -4  -4   10.32    3.01
   0   4   4   14.50    2.60
   0  -4  -4    9.15    3.44
   0   4   4    4.93    2.62
   0   4   4    8.62    0.78
   0   4   5  871.13   31.41
   0  -4  -5  855.10   32.91
   0  -4  -5  853.49   34.57
   0   4   5  924.06   34.13
   0   4   5  900.09   31.21
   0   4   5  904.05   31.95
   0  -4  -5  877.44   31.13
   0  -4  -5  849.95   31.72
   0  -4  -5  863.52   34.66
   0   4   5  834.58   34.20
   0   4   5  848.99   33.63
   0  -4  -5  839.75   35.39
   0   4   5  870.54   34.00
   0   4   5  738.84   36.88
   0   4   6  247.98   12.68
   0  -4  -6  246.79   11.99
   0  -4  -6  246.39   13.46
   0   4   6  259.50   12.23
   0   4   6  268.66   10.86
   0   4   6  257.24    9.99
   0  -4  -6  245.39   10.65
   0  -4  -6  256.21   13.30
   0   4   6  249.70   12.15
   0   4   6  234.64   12.80
   0  -4  -6  246.13   13.93
   0   4   6  243.58   12.61
   0   4   6  241.63   12.50
   0   4   6  255.23   10.37
   0   4   7    8.78    4.36
   0  -4  -7    5.11    1.54
   0   4   7    0.87    1.15
   0   4   7    3.12    2.25
   0  -4  -7    3.05    2.07
   0  -4  -7   10.05    3.22
   0   4   7    2.16    0.94
   0   4   7    2.03    1.22
   0  -4  -7    2.47    2.49
   0   4   7   -0.47    2.28
   0   4   7    3.58    2.41
   0   4   7    2.98    2.28
   0   4   7    5.60    2.68
   0  -4  -7    4.87    3.25
   0  -4  -7    1.93    2.20
   0   4   8  296.88   19.52
   0  -4  -8  338.01   13.81
   0  -4  -8  342.18   17.72
   0   4   8  346.92   16.26
   0  -4  -8  345.73   16.15
   0   4   8  357.41   12.93
   0   4   8  353.99   14.08
   0   4   8  324.22   15.38
   0  -4  -8  356.97   17.16
   0   4   8  310.27   16.40
   0  -4  -8  322.74   17.81
   0   4   8  358.93   16.60
   0  -4  -8  348.62   16.25
   0  -4  -9  266.10   11.20
   0  -4  -9  257.09   13.54
   0   4   9  250.69   13.54
   0  -4  -9  263.05   15.28
   0   4   9  263.89   11.27
   0   4   9  270.40   10.00
   0   4   9  258.59   12.67
   0   4   9  230.19   13.61
   0  -4  -9  269.38   13.78
   0   4   9  249.11   17.01
   0   4  10  613.03   32.15
   0  -4 -10  633.18   25.25
   0   4  10  619.40   28.29
   0  -4 -10  694.76   30.55
   0  -4 -10  686.99   28.56
   0   4  10  694.70   25.48
   0   4  10  669.18   23.74
   0   4  10  654.94   28.67
   0   4  10  673.38   27.01
   0   4  10  709.60   24.47
   0  -4 -10  662.91   28.56
   0  -4 -11  162.74   10.97
   0  -4 -11  183.75    7.93
   0   4  11  173.66   13.94
   0  -4 -11  168.11    8.41
   0   4  11  163.32   10.33
   0  -4 -11  181.06   12.43
   0   4  11  188.88   11.59
   0   4  11  195.60    8.56
   0   4  11  177.42    9.64
   0   4  11  170.51    8.49
   0  -4 -11  174.11    6.79
   0   4  11  180.39    7.09
   0  -4 -11  171.60   11.12
   0  -4 -12  250.73   14.66
   0  -4 -12  269.00   10.59
   0   4  12  250.40   17.64
   0   4  12  244.19   13.76
   0  -4 -12  260.42   11.59
   0   4  12  254.94   14.80
   0   4  12  278.31   11.49
   0   4  12  246.95   12.52
   0  -4 -12  255.18    9.85
   0   4  12  271.42   11.10
   0  -4 -12  255.40   14.72
   0  -4 -13 1133.08   46.81
   0  -4 -13 1165.56   41.04
   0   4  13 1096.62   50.39
   0   4  13 1182.93   42.92
   0  -4 -13 1123.30   42.71
   0   4  13 1191.21   45.73
   0   4  13 1166.26   47.48
   0   4  13 1240.28   49.10
   0   4  13 1237.60   42.50
   0   4  13 1191.61   43.85
   0   4  13 1182.88   41.27
   0  -4 -13 1125.33   40.80
   0  -4 -13 1152.80   47.21
   0  -4 -14  284.22   16.35
   0   4  14  257.76   18.45
   0   4  14  268.40   18.70
   0   4  14  295.70   12.95
   0  -4 -14  265.01   12.52
   0   4  14  272.06   14.68
   0   4  14  273.18   16.37
   0   4  14  301.81   18.09
   0   4  14  300.74   12.27
   0   4  14  283.26   13.15
   0  -4 -14  287.46   17.28
   0   4  14  237.71   18.77
   0  -4 -14  297.05   16.80
   0   4  15  125.44   12.95
   0  -4 -15  153.05   11.36
   0   4  15  150.63   13.55
   0   4  15  158.95    8.52
   0   4  15  161.78   10.15
   0   4  15  164.71   12.19
   0   4  15  148.36   12.78
   0   4  15  156.10    7.66
   0   4  15  156.79    8.39
   0  -4 -15  152.47   12.20
   0   4  15  142.93   14.22
   0   4  16  332.86   22.14
   0  -4 -16  356.44   19.29
   0   4  16  359.08   17.41
   0   4  16  337.81   21.04
   0   4  16  322.52   19.47
   0   4  16  352.24   22.25
   0   4  16  342.58   15.53
   0   4  16  361.19   14.50
   0  -4 -16  356.70   20.77
   0   4  16  329.35   23.11
   0  -4 -17    2.38    4.01
   0   4  17    1.23    5.19
   0   4  17    6.36    2.80
   0   4  17    6.45    4.51
   0   4  17    2.18    4.89
   0   4  17    1.17    4.25
   0   4  17    3.68    2.20
   0   4  17    2.78    1.54
   0  -4 -17    3.99    4.72
   0   4  17    6.82    6.46
   0  -4 -18  131.80   11.04
   0   4  18  148.03   14.04
   0   4  18  121.86   12.51
   0   4  18  123.05   11.51
   0   4  18  126.18    8.90
   0   4  18  139.42   13.38
   0   4  18  122.93    7.96
   0  -4 -18  138.50   12.54
   0   4  18  129.64   13.55
   0   4  19   33.97    7.56
   0  -4 -19   26.29    5.66
   0   4  19   31.85    7.12
   0   4  19   22.52    5.84
   0   4  19   30.56    4.30
   0   4  19   24.89    6.98
   0   4  19   26.40    3.74
   0  -4 -19   26.97    6.83
   0   4  19   37.20    8.53
   0   4  20    4.09    5.99
   0   4  20    7.52    5.26
   0   4  20   10.34    5.91
   0  -4 -20   15.67    4.96
   0   4  20   14.03    6.82
   0  -4 -20    5.91    5.10
   0   4  21  178.01   16.60
   0   4  21  208.71   16.10
   0  -4 -21  182.28   16.07
   0  -4 -21  211.70   17.84
   0  -4 -21  172.06   17.08
   0   4  21  232.62   17.68
   0  -5  22   34.97    8.41
   0  -5  22   23.91    7.83
   0   5 -22   26.20    9.13
   0  -5  22   36.18    7.41
   0   5 -22   20.92    6.92
   0   5 -22   29.38    7.08
   0   5 -22   38.24    8.95
   0  -5  21  129.46   14.11
   0  -5  21  113.49   12.48
   0   5 -21  119.17   15.26
   0  -5  21  119.16   11.49
   0   5 -21  136.08   12.85
   0   5 -21  103.66   10.78
   0   5 -21  119.32   12.08
   0   5 -21   93.52   12.44
   0  -5  20    5.51    5.28
   0  -5  20   12.26    5.54
   0   5 -20    9.68    7.09
   0  -5  20    8.03    4.90
   0   5 -20    4.25    4.95
   0   5 -20    5.55    4.30
   0   5 -20    9.99    5.76
   0   5 -19   -0.88    3.93
   0  -5  19    9.46    5.14
   0  -5  19    3.95    4.77
   0  -5  19   11.16    4.77
   0   5 -19    6.15    6.19
   0   5 -19    7.06    5.17
   0   5 -19    6.71    5.46
   0   5 -18    4.97    3.85
   0  -5  18    3.75    5.38
   0  -5  18    1.96    4.57
   0  -5  18    4.92    4.01
   0   5 -18   10.22    6.90
   0  -5  18    2.44    1.90
   0   5 -18    4.77    4.27
   0   5 -18    0.91    4.25
   0  -5  17  300.03   17.85
   0  -5  17  239.23   18.16
   0  -5  17  247.12   13.07
   0   5 -17  276.20   20.40
   0  -5  17  265.36   16.13
   0  -5  17  249.68   12.03
   0   5 -17  263.38   16.76
   0   5 -17  276.11   16.39
   0   5 -17  251.60   16.54
   0   5 -16   16.49    4.92
   0   5 -16   19.85    2.91
   0  -5  16   19.53    5.58
   0  -5  16   26.82    6.48
   0  -5  16   19.79    3.64
   0   5 -16   16.93    7.09
   0  -5  16   21.12    1.90
   0  -5  16   21.54    4.76
   0  -5  16   25.38    3.06
   0   5 -16   29.56    5.84
   0   5 -16   14.64    4.23
   0  -5  16   25.31    2.72
   0  -5  16   25.87    3.50
   0   5 -15  112.15    9.89
   0   5 -15   96.45    6.26
   0  -5  15  109.06    9.66
   0  -5  15  124.97   11.48
   0  -5  15   90.54    7.14
   0  -5  15  112.76    7.71
   0  -5  15   99.92    9.26
   0  -5  15  107.06    5.48
   0   5 -15  107.67   12.10
   0  -5  15  118.18    6.74
   0   5 -15  132.12   10.54
   0   5 -15  107.28    5.96
   0   5 -15  104.11    8.98
   0  -5  15  116.32    7.25
   0  -5  15  112.74    5.92
   0   5 -14   -0.73    3.46
   0   5 -14   -0.27    1.54
   0  -5  14   -0.42    2.37
   0  -5  14    2.88    3.22
   0  -5  14    0.98    4.41
   0  -5  14   -0.43    2.08
   0   5 -14   -3.44    5.33
   0  -5  14    1.32    2.91
   0   5 -14    0.74    3.44
   0  -5  14   -0.31    1.87
   0   5 -14   -1.15    1.85
   0  -5  14    3.13    1.52
   0   5 -14   -1.91    2.97
   0  -5  14    4.14    1.96
   0   5 -13    8.53    5.15
   0   5 -13    9.47    2.02
   0   5 -13    9.35    1.13
   0  -5  13   14.42    4.13
   0  -5  13   12.71    2.79
   0  -5  13   11.01    4.64
   0  -5  13    8.79    2.50
   0  -5  13   10.58    2.17
   0   5 -13   14.46    4.12
   0   5 -13   18.55    4.41
   0   5 -13   17.82    3.89
   0  -5  13   17.00    1.91
   0  -5  13   10.41    2.68
   0   5 -12  111.39   11.28
   0   5 -12  119.06    6.29
   0   5 -12  111.27    5.17
   0  -5  12  126.74    9.12
   0  -5  12  117.13    7.75
   0  -5  12  127.57    8.94
   0  -5  12  132.04    7.13
   0   5 -12  119.16    9.20
   0   5 -12  138.39    9.91
   0   5 -12  119.67    8.68
   0  -5  12  130.88    7.64
   0  -5  12  118.82    5.65
   0   5 -11  124.23   11.38
   0   5 -11  127.50    6.41
   0   5 -11  120.70    5.65
   0  -5  11  125.83    8.92
   0  -5  11  126.67    8.02
   0  -5  11  137.10    9.13
   0  -5  11  128.05    7.53
   0   5 -11  127.12    9.25
   0  -5  11  145.58    7.49
   0  -5  11  119.92    7.78
   0  -5  11  138.44    9.29
   0   5 -11  134.25    9.00
   0  -5  11  126.04    5.69
   0  -5  11  138.38    7.98
   0   5 -10  247.11   16.32
   0  -5  10  232.62   13.43
   0   5 -10  271.64   10.89
   0  -5  10  276.80   13.05
   0  -5  10  283.10   13.79
   0  -5  10  251.05   12.07
   0  -5  10  261.77   12.04
   0  -5  10  256.84   13.78
   0   5 -10  258.75   14.07
   0   5 -10  265.88   11.10
   0  -5  10  254.01   11.82
   0  -5  10  254.71   13.83
   0  -5  10  251.70   12.44
   0  -5  10  259.29    9.95
   0   5 -10  254.27   13.49
   0   5  -9 1248.85   52.91
   0  -5   9 1290.03   49.89
   0   5  -9 1354.27   46.52
   0  -5   9 1328.76   49.38
   0  -5   9 1301.34   47.98
   0  -5   9 1354.46   50.38
   0  -5   9 1323.98   48.17
   0  -5   9 1330.51   48.02
   0   5  -9 1317.82   47.16
   0   5  -9 1299.81   50.28
   0   5  -9 1239.39   49.38
   0   5  -9 1276.48   49.07
   0  -5   9 1247.13   48.64
   0  -5   9 1348.16   50.14
   0  -5   8   66.86    5.75
   0   5  -8   70.64    7.62
   0   5  -8   66.01    5.38
   0   5  -8   71.41    5.67
   0  -5   8   76.68    5.77
   0   5  -8   75.17    4.90
   0  -5   8   68.92    5.30
   0  -5   8   69.73    4.95
   0  -5   8   62.26    5.81
   0  -5   8   72.35    4.93
   0   5  -8   66.63    4.51
   0   5  -8   65.35    6.00
   0  -5   8   77.62    5.04
   0  -5   8   64.67    5.62
   0   5  -8   75.28    6.31
   0  -5   8   55.14    5.52
   0   5  -7 2525.59   90.98
   0  -5   7 2460.22   91.68
   0   5  -7 2589.92   90.45
   0  -5   7 2547.16   90.92
   0  -5   7 2540.20   90.59
   0  -5   7 2602.04   92.75
   0  -5   7 2567.75   90.46
   0  -5   7 2603.12   90.37
   0   5  -7 2578.02   91.34
   0   5  -7 2565.47   90.18
   0   5  -7 2593.88   92.21
   0  -5   7 2566.75   90.67
   0  -5   7 2447.15   91.44
   0  -5   7 2554.94   92.01
   0   5  -7 2706.47   92.27
   0   5  -7 2574.04   94.80
   0  -5   7 2511.37   91.58
   0   5  -6   -0.60    3.16
   0  -5   6    4.65    3.68
   0  -5   6    5.92    2.16
   0  -5   6    0.41    2.24
   0   5  -6    1.18    1.57
   0   5  -6    3.63    1.92
   0  -5   6    0.61    1.88
   0  -5   6    2.13    1.43
   0  -5   6    3.16    0.94
   0  -5   6   -0.27    1.61
   0  -5   6    1.94    2.70
   0  -5   6    1.54    1.92
   0   5  -6    2.18    1.65
   0   5  -6    1.56    2.27
   0   5  -6    8.46    2.22
   0  -5   6    0.91    1.60
   0  -5   6    3.92    2.24
   0  -5   6    4.34    2.62
   0   5  -6    0.38    2.05
   0   5  -5  253.66   14.14
   0  -5   5  260.72   14.54
   0  -5   5  271.23   12.35
   0  -5   5  258.20   10.35
   0  -5   5  268.12   11.05
   0   5  -5  264.71   12.17
   0  -5   5  252.04   11.60
   0   5  -5  271.31   12.78
   0  -5   5  265.20   12.31
   0   5  -5  262.04   12.04
   0   5  -5  270.24   11.56
   0  -5   5  237.36   13.15
   0   5  -5  288.09   12.56
   0  -5   5  252.31   13.78
   0   5  -5  270.52   12.04
   0  -5   5  266.89   12.10
   0  -5   5  273.33   12.93
   0  -5   4  208.63    8.36
   0   5  -4  193.30    9.77
   0   5  -4  215.24   11.51
   0   5  -4  197.95    9.46
   0  -5   4  196.79   10.19
   0   5  -4  210.69   10.20
   0  -5   4  206.44    9.46
   0  -5   4  190.24   11.58
   0   5  -4  209.13   10.52
   0  -5   4  219.33   10.02
   0  -5   4  179.03   11.17
   0  -5   4  188.50    9.66
   0   5  -4  222.82   12.01
   0  -5   4  204.97   12.02
   0  -5   3  800.38   35.32
   0  -5   3  889.38   32.63
   0   5  -3  935.57   34.88
   0  -5   3  868.73   30.80
   0   5  -3  842.79   33.53
   0  -5   3  874.88   33.93
   0   5  -3  916.44   33.11
   0  -5   3  895.04   32.61
   0   5  -3  936.99   35.51
   0   5  -3  866.93   33.09
   0   5  -3  867.60   32.26
   0  -5   3  893.95   32.78
   0  -5   2  894.70   39.65
   0   5  -2  941.95   39.12
   0  -5   2 1033.11   36.77
   0   5  -2 1007.29   39.83
   0   5  -2 1001.01   35.78
   0  -5   2 1043.94   36.58
   0   5  -2 1025.38   37.38
   0   5  -2  981.94   37.88
   0  -5   2 1004.70   36.68
   0   5  -2  976.98   37.06
   0  -5   2  996.86   36.53
   0   5  -2  988.69   36.20
   0  -5   2 1006.98   36.44
   0   5  -1  152.09    6.89
   0   5  -1  116.78    9.01
   0   5  -1  125.90    9.52
   0  -5   1  135.91    7.03
   0  -5   1  149.04    7.07
   0   5  -1  141.58    8.32
   0  -5   1  143.99    7.33
   0   5  -1  138.23    7.87
   0   5  -1  147.46    6.82
   0  -5   1  137.34    6.65
   0  -5   0 1225.59   43.52
   0   5   0 1210.45   44.34
   0   5   0 1151.63   48.19
   0   5   0 1174.37   48.52
   0  -5   0 1220.50   45.05
   0  -5   0 1274.32   44.18
   0  -5   0 1242.88   44.35
   0   5   0 1227.05   45.99
   0   5   0 1252.50   45.79
   0  -5   0 1258.06   43.83
   0   5   0 1131.45   46.68
   0  -5  -1  829.47   29.36
   0   5   1  822.35   30.91
   0   5   1  743.51   34.61
   0   5   1  732.53   34.63
   0  -5  -1  812.51   31.61
   0  -5  -1  767.70   32.77
   0   5   1  834.97   32.27
   0   5   1  853.30   31.16
   0   5   1  761.04   32.83
   0  -5  -1  855.49   30.18
   0   5   1  836.94   30.47
   0  -5  -1  854.98   30.54
   0  -5  -1  807.65   30.12
   0   5   2  316.29   18.33
   0   5   2  342.69   14.74
   0   5   2  336.52   13.84
   0  -5  -2  343.00   13.98
   0   5   2  348.04   14.28
   0  -5  -2  355.68   13.70
   0   5   2  317.12   15.60
   0   5   2  342.92   14.84
   0  -5  -2  338.81   16.42
   0   5   2  320.22   16.16
   0  -5  -2  340.01   12.66
   0   5   3  171.64    9.13
   0  -5  -3  186.89    8.77
   0   5   3  182.01    8.55
   0  -5  -3  168.60    7.80
   0  -5  -3  176.95    8.24
   0   5   3  169.77    8.00
   0   5   3  168.48    9.20
   0   5   3  180.35    9.84
   0  -5  -3  160.19   10.29
   0  -5  -3  155.77   11.02
   0   5   3  165.61   10.19
   0   5   3  182.05    6.81
   0   5   4  798.05   27.59
   0   5   4  799.31   29.15
   0  -5  -4  795.39   30.22
   0  -5  -4  786.64   28.92
   0  -5  -4  823.81   29.53
   0   5   4  793.30   29.10
   0   5   4  811.10   29.76
   0   5   4  754.84   31.28
   0   5   4  822.00   31.28
   0  -5  -4  761.52   32.50
   0  -5  -4  761.21   33.57
   0   5   4  745.26   31.80
   0   5   4  740.63   30.75
   0   5   5  103.97    3.98
   0   5   5   98.49    5.26
   0  -5  -5   98.50    6.30
   0   5   5  103.38    7.11
   0   5   5   97.09    5.72
   0  -5  -5   98.68    5.58
   0   5   5  105.66    5.25
   0  -5  -5  102.90    5.17
   0  -5  -5   95.20    7.61
   0   5   5  107.14    7.23
   0   5   5   85.35    7.24
   0  -5  -5   93.86    8.52
   0   5   5  103.66    7.49
   0   5   5   82.82    9.46
   0   5   5   99.02    6.85
   0   5   6 1102.19   37.48
   0   5   6 1097.19   39.02
   0  -5  -6 1091.65   40.92
   0   5   6 1067.21   41.77
   0  -5  -6 1017.66   42.87
   0  -5  -6 1065.78   39.43
   0   5   6 1124.42   38.79
   0   5   6 1107.26   39.69
   0  -5  -6 1049.02   42.88
   0   5   6 1001.57   42.19
   0   5   6 1072.95   41.53
   0  -5  -6 1001.42   43.96
   0   5   6 1036.29   41.62
   0   5   6 1119.48   42.23
   0   5   6 1043.76   41.45
   0   5   6  941.95   46.11
   0   5   7  764.35   28.43
   0  -5  -7  769.52   30.63
   0  -5  -7  768.90   32.99
   0  -5  -7  754.47   28.92
   0   5   7  792.62   29.14
   0   5   7  790.56   28.06
   0   5   7  799.97   31.12
   0   5   7  771.66   32.11
   0  -5  -7  802.53   32.86
   0  -5  -7  729.56   33.72
   0   5   7  757.57   31.32
   0   5   7  645.00   35.36
   0   5   8  211.92   16.44
   0   5   8  254.34   10.53
   0   5   8  255.99   12.95
   0  -5  -8  227.77   14.18
   0  -5  -8  254.19   12.80
   0   5   8  252.35   11.00
   0   5   8  243.58    9.83
   0   5   8  210.29   13.13
   0  -5  -8  265.60   14.41
   0   5   8  242.25   12.56
   0   5   8  218.57   16.76
   0  -5  -8  254.69   12.94
   0  -5  -8  227.47   14.96
   0   5   8  226.96   12.78
   0  -5  -9  459.84   20.99
   0   5   9  493.53   21.43
   0  -5  -9  458.74   23.22
   0   5   9  488.91   18.86
   0  -5  -9  488.89   22.65
   0   5   9  466.54   20.57
   0   5   9  371.36   25.00
   0  -5  -9  491.29   21.53
   0   5   9  409.08   25.43
   0   5  10   49.36    5.56
   0  -5 -10   51.01    6.69
   0   5  10   58.63    4.17
   0   5  10   61.15    5.39
   0  -5 -10   56.63    5.78
   0   5  10   52.34    8.37
   0   5  11  142.92   13.95
   0  -5 -11  164.19   10.92
   0  -5 -11  186.27   12.87
   0   5  11  178.47   11.13
   0   5  11  168.45    8.32
   0   5  11  165.74    9.76
   0   5  11  165.18    7.45
   0   5  11  166.91    7.56
   0   5  11  173.13   14.87
   0  -5 -12  157.80   11.30
   0  -5 -12  163.92    7.92
   0   5  12  172.69    7.85
   0   5  12  132.44   13.48
   0   5  12  156.32   10.75
   0  -5 -12  158.38    8.15
   0   5  12  191.78   12.79
   0   5  12  169.38   11.45
   0  -5 -12  191.04   13.41
   0   5  12  186.43    8.55
   0   5  12  158.96    9.64
   0   5  12  166.55    7.08
   0   5  12  161.60    8.67
   0   5  12  148.91   14.70
   0  -5 -12  175.40   11.53
   0  -5 -13  183.40   12.36
   0   5  13  139.54   13.83
   0  -5 -13  177.21    7.86
   0   5  13  168.35    8.06
   0   5  13  152.92   10.81
   0  -5 -13  171.15    8.51
   0   5  13  177.00   12.86
   0   5  13  176.34   12.03
   0   5  13  176.30    8.48
   0   5  13  173.03    9.96
   0   5  13  164.53    8.35
   0  -5 -13  160.67   11.59
   0   5  13  134.48   14.26
   0  -5 -14   57.51    7.33
   0  -5 -14   63.91    3.68
   0   5  14   66.24    9.56
   0   5  14   59.48    4.27
   0   5  14   65.87    6.80
   0   5  14   68.47    8.33
   0   5  14   59.62    6.98
   0   5  14   60.25    4.37
   0   5  14   55.45    5.21
   0   5  14   61.30    3.87
   0   5  14   56.80    9.65
   0  -5 -14   52.84    6.88
   0  -5 -15  651.89   28.60
   0   5  15  586.39   26.26
   0   5  15  576.18   27.84
   0   5  15  602.13   29.63
   0   5  15  632.97   32.29
   0   5  15  619.45   22.80
   0   5  15  631.82   22.70
   0   5  15  533.02   20.49
   0  -5 -15  653.35   30.02
   0   5  15  502.75   31.85
   0  -5 -15  615.47   28.34
   0  -5 -16  166.01   12.42
   0   5  16  151.38   14.45
   0   5  16  157.48   10.96
   0   5  16  137.45   11.83
   0   5  16  156.16   13.23
   0   5  16  177.24    8.57
   0   5  16  172.35   15.38
   0   5  16  167.44    8.12
   0  -5 -16  170.58   13.55
   0   5  16  126.61   14.68
   0   5  17  623.71   35.09
   0  -5 -17  704.16   32.39
   0   5  17  667.53   32.46
   0   5  17  735.33   35.00
   0   5  17  667.58   29.73
   0   5  17  684.12   26.60
   0   5  17  693.89   35.68
   0  -5 -17  720.76   34.37
   0   5  17  643.89   36.98
   0  -5 -18  227.13   15.49
   0   5  18  243.74   18.57
   0   5  18  244.10   16.28
   0   5  18  208.87   16.84
   0   5  18  219.07   13.20
   0   5  18  242.18   18.30
   0  -5 -18  212.60   16.37
   0   5  18  192.50   18.10
   0   5  19   47.25    8.93
   0  -5 -19   51.38    7.55
   0   5  19   59.27    9.01
   0   5  19   35.23    7.03
   0   5  19   44.32    5.78
   0   5  19   57.46    9.09
   0  -5 -19   42.66    8.00
   0   5  19   38.61    8.89
   0   5  20  342.97   25.42
   0   5  20  391.76   23.44
   0   5  20  459.60   26.86
   0  -5 -20  411.13   25.33
   0   5  20  400.61   25.99
   0  -5 -20  417.52   23.06
   0   5  20  473.25   27.29
   0   5  21   40.79    8.84
   0   5  21   22.93    7.32
   0  -5 -21   34.09    7.83
   0   5  21   32.07    8.28
   0  -5 -21   23.62    8.81
   0   6 -22   30.29    7.35
   0   6 -22   14.22    6.23
   0  -6  22   26.57    7.98
   0  -6  22   29.15    8.56
   0   6 -22   27.79   10.15
   0  -6  22   20.89    6.29
   0   6 -21   28.04    7.01
   0   6 -21   14.60    5.25
   0  -6  21   22.99    6.96
   0  -6  21   23.65    7.38
   0   6 -21   20.09    9.21
   0  -6  21   25.12    6.28
   0   6 -20   55.70    8.60
   0   6 -20   53.93    7.86
   0  -6  20   69.52   10.87
   0  -6  20   48.68    8.31
   0   6 -20   40.18    9.74
   0  -6  20   49.33    7.79
   0   6 -19   11.21    5.45
   0   6 -19   -0.88    4.04
   0  -6  19    1.02    4.82
   0  -6  19    5.42    5.46
   0  -6  19    3.59    4.31
   0   6 -19    1.54    6.75
   0   6 -18   85.11    9.83
   0  -6  18  105.06    6.75
   0   6 -18   83.86    9.09
   0  -6  18  116.00   11.06
   0  -6  18  122.62   12.80
   0   6 -18  104.02   13.33
   0  -6  18  112.68   10.53
   0   6 -17  238.82   15.80
   0  -6  17  216.49   10.95
   0   6 -17  234.72   14.88
   0  -6  17  217.85    9.31
   0   6 -17  224.05   18.53
   0  -6  17  235.25   15.11
   0  -6  17  200.05   11.83
   0  -6  17  194.65   16.47
   0  -6  17  220.83   15.28
   0  -6  16  102.03    7.74
   0  -6  16  111.36    9.77
   0  -6  16  103.03   11.74
   0   6 -16   95.74    9.00
   0   6 -16  108.77   10.23
   0  -6  16  103.31    6.68
   0   6 -16   97.22    6.31
   0  -6  16  109.11    5.84
   0  -6  16  103.06    9.75
   0   6 -15   84.70   11.14
   0  -6  15   78.29    8.24
   0  -6  15   61.07    5.62
   0  -6  15   70.12    6.33
   0  -6  15   58.17    7.47
   0   6 -15   76.59    4.88
   0  -6  15   72.18    5.41
   0   6 -15   80.15    8.48
   0   6 -15   61.59    5.27
   0   6 -15   71.06    7.44
   0  -6  15   71.68    6.15
   0   6 -14    5.88    1.76
   0   6 -14    3.09    0.79
   0  -6  14    2.76    3.21
   0  -6  14    3.50    2.27
   0  -6  14    2.42    2.52
   0  -6  14    3.23    2.09
   0   6 -14    1.52    3.84
   0   6 -14    1.17    5.36
   0   6 -14    0.66    3.18
   0  -6  14    2.80    2.47
   0   6 -13  262.33   11.79
   0   6 -13  275.68   10.88
   0  -6  13  273.50   15.49
   0  -6  13  278.06   14.31
   0  -6  13  308.02   13.62
   0   6 -13  320.25   16.62
   0  -6  13  291.60   13.41
   0   6 -13  275.03   16.12
   0   6 -13  278.51   19.10
   0   6 -13  300.66   15.80
   0  -6  13  272.13   14.11
   0   6 -13  309.06   15.57
   0   6 -12   91.07    4.66
   0   6 -12   91.66    5.05
   0  -6  12  106.10    7.38
   0  -6  12   86.52    7.58
   0   6 -12   79.38    7.53
   0   6 -12  105.68    8.56
   0  -6  12  100.41    6.46
   0   6 -12   80.61    9.81
   0  -6  12  101.36    7.19
   0   6 -12  107.20    7.83
   0   6 -12   95.51    7.79
   0  -6  11    5.55    2.61
   0  -6  11   10.67    3.15
   0   6 -11   16.07    3.82
   0   6 -11    8.67    3.41
   0   6 -11   11.39    2.15
   0  -6  11   11.56    2.50
   0   6 -11   11.51    4.93
   0  -6  11   13.20    3.72
   0  -6  11    9.08    2.96
   0   6 -11    7.58    3.10
   0   6 -11    9.83    2.92
   0  -6  10 1298.96   49.04
   0   6 -10 1332.96   49.82
   0  -6  10 1337.88   50.83
   0  -6  10 1239.65   47.97
   0   6 -10 1338.27   47.06
   0   6 -10 1259.09   50.37
   0   6 -10 1313.55   53.86
   0  -6  10 1247.90   49.85
   0   6 -10 1265.65   49.03
   0  -6  10 1259.60   49.21
   0   6 -10 1309.72   49.79
   0   6  -9   32.44    3.46
   0   6  -9   33.23    4.03
   0  -6   9   33.36    4.50
   0  -6   9   31.14    3.81
   0  -6   9   23.71    4.42
   0   6  -9   28.84    4.04
   0  -6   9   26.30    3.34
   0   6  -9   37.12    3.41
   0   6  -9   35.45    4.76
   0   6  -9   21.26    4.98
   0  -6   9   35.09    4.55
   0  -6   9   24.36    4.32
   0   6  -8  397.63   16.27
   0  -6   8  361.19   17.62
   0   6  -8  360.31   16.58
   0  -6   8  366.95   18.48
   0  -6   8  382.77   16.12
   0  -6   8  360.15   15.95
   0   6  -8  365.42   16.92
   0  -6   8  361.15   16.43
   0   6  -8  366.49   17.64
   0   6  -8  379.03   15.85
   0  -6   8  364.06   17.53
   0   6  -8  367.78   19.92
   0  -6   8  344.45   17.05
   0  -6   7    7.07    2.69
   0   6  -7    7.70    3.65
   0  -6   7   11.55    3.24
   0  -6   7    2.51    2.10
   0   6  -7    6.29    2.05
   0   6  -7   10.90    2.64
   0  -6   7    8.33    1.99
   0  -6   7    6.10    1.19
   0   6  -7    2.65    1.95
   0  -6   7    8.82    2.17
   0  -6   7    6.69    3.39
   0  -6   7    4.05    2.06
   0   6  -7    8.90    2.74
   0   6  -7    6.70    2.20
   0  -6   7    7.99    2.44
   0  -6   7   10.12    2.88
   0  -6   7    7.03    3.09
   0   6  -7    8.10    2.97
   0  -6   6   30.43    4.41
   0   6  -6   43.62    4.60
   0  -6   6   37.83    3.97
   0  -6   6   30.17    5.39
   0   6  -6   29.22    5.06
   0  -6   6   32.68    2.35
   0  -6   6   35.77    2.95
   0  -6   6   24.19    3.15
   0   6  -6   31.14    3.76
   0  -6   6   34.90    5.11
   0   6  -6   35.13    3.82
   0   6  -6   27.32    3.91
   0   6  -6   32.68    3.32
   0  -6   6   35.78    4.10
   0  -6   6   34.76    4.17
   0   6  -6   30.67    3.66
   0  -6   6   30.38    4.87
   0  -6   6   30.32    3.61
   0   6  -6   32.04    3.65
   0  -6   5  623.13   22.95
   0  -6   5  618.54   22.97
   0   6  -5  604.31   25.02
   0   6  -5  699.20   27.54
   0  -6   5  631.94   25.46
   0   6  -5  627.70   24.38
   0  -6   5  611.90   25.65
   0   6  -5  636.94   25.18
   0  -6   5  565.07   26.98
   0   6  -5  597.95   25.46
   0  -6   5  580.04   27.53
   0  -6   5  631.49   24.92
   0   6  -5  639.49   27.89
   0  -6   5  629.54   24.99
   0  -6   5  637.17   27.91
   0  -6   4   90.47    8.20
   0   6  -4  101.25    7.12
   0  -6   4   83.01    5.50
   0  -6   4   97.70    6.18
   0  -6   4   81.12    8.11
   0  -6   4   89.16    4.16
   0  -6   4   86.98    6.58
   0   6  -4   92.21    5.86
   0   6  -4   83.96    6.31
   0   6  -4   87.44    7.42
   0  -6   4   98.48    5.85
   0   6  -4   85.78    6.08
   0   6  -4   87.62    5.44
   0  -6   4   98.80    8.14
   0  -6   4   91.09    5.92
   0   6  -3  234.42   13.39
   0  -6   3  217.90   14.29
   0  -6   3  260.35   11.52
   0  -6   3  241.70   14.54
   0  -6   3  253.10   11.17
   0  -6   3  239.23   12.90
   0   6  -3  247.79   12.48
   0   6  -3  268.40   12.06
   0   6  -3  256.09   14.33
   0  -6   3  254.12   11.38
   0   6  -3  247.31   12.05
   0  -6   3  253.37   11.48
   0   6  -3  267.89   11.21
   0  -6   3  258.12   14.12
   0  -6   3  238.28   11.36
   0   6  -2 3782.37  136.25
   0  -6   2 3984.56  132.20
   0   6  -2 3690.02  135.52
   0  -6   2 3350.26  136.05
   0   6  -2 3818.18  131.00
   0  -6   2 3797.70  132.02
   0   6  -2 3727.16  133.46
   0  -6   2 3506.25  134.01
   0   6  -2 3877.66  132.95
   0  -6   2 3840.69  131.97
   0  -6   2 3805.74  131.78
   0   6  -2 3806.26  132.75
   0   6  -2 3792.69  131.41
   0  -6   2 3759.38  131.57
   0  -6   1  204.90    9.66
   0  -6   1  197.58    9.43
   0   6  -1  205.65   10.68
   0  -6   1  204.05    9.99
   0   6  -1  189.60   10.89
   0   6  -1  206.09    9.30
   0   6  -1  187.05   12.40
   0   6  -1  208.91   13.19
   0  -6   1  199.05    9.02
   0  -6   0 1558.49   54.74
   0   6   0 1588.26   55.77
   0   6   0 1482.35   60.82
   0   6   0 1514.00   60.62
   0  -6   0 1547.60   56.74
   0  -6   0 1544.35   55.70
   0  -6   0 1580.79   55.50
   0   6   0 1577.28   57.42
   0   6   0 1530.84   57.55
   0  -6   0 1565.94   55.09
   0   6   0 1379.92   58.31
   0  -6  -1 1452.28   51.42
   0   6   1 1464.77   53.13
   0   6   1 1461.54   58.69
   0   6   1 1340.17   58.06
   0  -6  -1 1450.28   54.19
   0   6   1 1464.51   51.01
   0  -6  -1 1488.42   52.41
   0  -6  -1 1490.25   52.76
   0   6   1 1463.39   53.24
   0   6   1 1511.26   54.87
   0  -6  -1 1374.67   55.62
   0  -6  -1 1479.73   52.25
   0   6   1 1397.83   55.76
   0   6   2  124.82   11.06
   0   6   2  142.21    7.96
   0   6   2  136.21    6.43
   0  -6  -2  122.99    8.33
   0   6   2  140.99    7.63
   0  -6  -2  152.38    7.41
   0  -6  -2  143.13    7.02
   0   6   2  136.16    8.81
   0   6   2  133.88    7.84
   0  -6  -2  134.29    9.55
   0   6   2  118.67    9.07
   0  -6  -2  128.83    5.88
   0  -6  -3   15.59    3.22
   0  -6  -3   16.35    2.47
   0   6   3   17.79    2.69
   0  -6  -3   16.90    2.22
   0  -6  -3   15.67    2.32
   0   6   3   13.13    2.70
   0   6   3   20.52    3.67
   0  -6  -3   18.39    3.97
   0   6   3   18.30    4.08
   0   6   3   17.34    3.27
   0   6   4  215.09   10.00
   0  -6  -4  230.56   10.98
   0   6   4  229.89   10.73
   0  -6  -4  233.44   10.46
   0  -6  -4  227.05    9.89
   0   6   4  239.79   10.24
   0   6   4  212.88   12.03
   0  -6  -4  216.44   13.29
   0   6   4  231.11   11.81
   0   6   4  203.31   12.48
   0  -6  -4  198.64   13.81
   0   6   4  228.79   11.68
   0   6   5  806.57   29.38
   0  -6  -5  785.03   30.68
   0  -6  -5  790.58   29.75
   0   6   5  796.04   30.15
   0   6   5  807.51   29.34
   0  -6  -5  784.82   29.11
   0  -6  -5  734.40   33.29
   0   6   5  746.08   31.84
   0   6   5  741.17   32.42
   0   6   5  841.69   32.01
   0  -6  -5  744.25   34.71
   0   6   5  781.03   31.50
   0   6   6  693.04   26.11
   0  -6  -6  689.94   27.81
   0  -6  -6  698.52   26.63
   0   6   6  727.14   26.07
   0   6   6  715.02   27.03
   0  -6  -6  691.06   25.82
   0  -6  -6  648.41   30.26
   0   6   6  682.98   28.78
   0  -6  -6  656.46   31.79
   0   6   6  600.26   33.48
   0   6   7 1257.78   45.10
   0  -6  -7 1242.89   47.28
   0  -6  -7 1195.36   49.96
   0   6   7 1319.03   46.13
   0  -6  -7 1238.80   45.68
   0  -6  -7 1274.71   50.15
   0   6   7 1270.09   48.20
   0   6   7 1096.55   53.56
   0  -6  -7 1190.15   51.55
   0   6   7 1263.40   48.37
   0  -6  -8  158.59   12.76
   0   6   8  167.62    7.60
   0  -6  -8  144.28    9.19
   0  -6  -8  155.63   11.42
   0   6   8  153.55    8.11
   0  -6  -8  169.11   11.41
   0   6   8  151.51    9.71
   0   6   8  147.83    5.97
   0   6   8  149.41   14.07
   0  -6  -8  154.83    9.63
   0   6   9  244.07    9.23
   0   6   9  248.36    9.28
   0   6   9  209.86   17.49
   0   6   9  264.42   11.02
   0  -6  -9  240.68   15.40
   0  -6  -9  254.12   13.45
   0   6   9  267.70   11.81
   0   6   9  280.50   13.83
   0  -6  -9  262.82   15.20
   0  -6  -9  269.04   13.91
   0   6   9  242.69   18.67
   0  -6  -9  228.08   16.26
   0  -6 -10    7.58    3.56
   0   6  10    7.82    3.30
   0   6  10    5.61    1.83
   0  -6 -10    8.83    3.55
   0   6  10   15.45    6.20
   0   6  10    7.11    1.01
   0   6  10   15.96    5.85
   0  -6 -10    9.75    3.28
   0   6  11    4.44    1.84
   0   6  11   11.78    6.40
   0   6  11    2.31    0.92
   0   6  11   -0.71    3.20
   0  -6 -11    3.58    3.60
   0  -6 -11    1.86    2.44
   0   6  11   -1.38    5.15
   0   6  12  198.98   12.94
   0  -6 -12  212.32   15.04
   0   6  12  217.05   14.14
   0   6  12  216.17    8.71
   0   6  12  208.28   17.50
   0   6  12  223.00   10.36
   0   6  12  219.80    9.39
   0   6  12  180.31   10.79
   0  -6 -12  227.20   13.59
   0   6  12  190.46   17.46
   0  -6 -13  116.04    9.88
   0   6  13  107.83    9.23
   0  -6 -13  117.66   11.18
   0   6  13  125.60   10.66
   0   6  13  126.47    9.83
   0   6  13  101.11   12.61
   0   6  13  109.77    5.53
   0  -6 -13  120.46    6.56
   0   6  13  123.16    6.89
   0   6  13  117.95    7.35
   0   6  13  122.93    5.65
   0  -6 -13  118.83    9.64
   0   6  13  114.61   13.58
   0  -6 -14  516.59   25.73
   0   6  14  524.34   24.88
   0   6  14  495.89   24.87
   0   6  14  551.15   27.01
   0  -6 -14  521.77   20.06
   0   6  14  499.41   19.34
   0   6  14  494.27   29.41
   0   6  14  515.07   20.66
   0   6  14  535.56   20.91
   0   6  14  436.42   29.91
   0  -6 -14  499.08   25.06
   0  -6 -15  281.75   17.14
   0   6  15  272.88   16.01
   0   6  15  288.34   18.27
   0   6  15  284.79   16.86
   0   6  15  298.18   21.32
   0   6  15  270.25   11.36
   0   6  15  292.67   12.45
   0   6  15  270.42   11.70
   0   6  15  236.71   20.33
   0  -6 -15  237.00   16.09
   0  -6 -16   54.68    7.75
   0   6  16   72.12    7.67
   0   6  16   85.43    9.87
   0   6  16   69.13    8.07
   0   6  16   63.13   10.17
   0   6  16   73.56    5.00
   0  -6 -16   89.53    9.88
   0   6  16   81.80   11.90
   0   6  17   36.94    8.74
   0  -6 -17   42.78    7.12
   0   6  17   56.39    8.52
   0   6  17   53.16    7.35
   0   6  17   53.13    6.56
   0   6  17   45.02    8.63
   0  -6 -17   62.73    8.81
   0   6  17   33.18    9.25
   0   6  18    6.94    5.86
   0  -6 -18   15.89    5.34
   0   6  18   16.43    5.93
   0   6  18   10.43    4.42
   0   6  18    8.30    3.96
   0   6  18   21.58    7.22
   0  -6 -18   10.24    5.11
   0   6  18   11.00    6.34
   0  -6 -19   82.30    9.36
   0   6  19   77.63   11.34
   0   6  19   78.14   10.79
   0   6  19   84.29    9.44
   0   6  19   74.25    7.58
   0   6  19   66.52   11.70
   0  -6 -19   96.52   11.25
   0   6  19   69.87   10.76
   0   6  20   13.92    6.60
   0   6  20   18.60    6.10
   0   6  20   10.39    5.72
   0   6  20   13.95    7.47
   0  -6 -20   18.66    6.48
   0   6  20    1.42    6.15
   0  -6 -20   11.67    5.55
   0   7 -22   50.42    9.12
   0  -7  22   39.68    8.03
   0  -7  22   39.35    9.56
   0  -7  22   32.11    7.65
   0   7 -22   46.04   10.97
   0   7 -22   32.48    6.86
   0   7 -22   25.57    6.53
   0   7 -21   46.20    8.49
   0  -7  21   56.20   10.46
   0  -7  21   44.41    7.96
   0  -7  21   58.20    8.33
   0   7 -21   23.36    9.63
   0   7 -21   55.56    8.05
   0   7 -21   42.32    7.31
   0   7 -20    0.90    4.39
   0   7 -20   -0.94    4.22
   0   7 -20   -5.40    5.45
   0  -7  20   -3.13    5.58
   0  -7  20    7.30    6.15
   0   7 -20    1.61    7.48
   0  -7  20    5.82    5.19
   0   7 -20   -1.19    5.53
   0   7 -19   -0.90    3.87
   0   7 -19   -0.85    4.03
   0   7 -19   -4.14    5.53
   0  -7  19   -1.97    4.73
   0  -7  19    5.59    5.35
   0  -7  19    4.68    4.19
   0   7 -19    3.09    6.50
   0   7 -19   -1.11    5.16
   0   7 -18  111.43   10.37
   0   7 -18  102.50    9.73
   0   7 -18   90.36   10.15
   0  -7  18  105.26   10.51
   0   7 -18  107.87   13.50
   0  -7  18  114.71   10.55
   0   7 -18   88.81   10.69
   0   7 -17   41.52    6.54
   0   7 -17   36.55    6.28
   0  -7  17   42.02    5.21
   0  -7  17   38.38    6.80
   0  -7  17   33.03    4.11
   0   7 -17   36.39    6.66
   0   7 -17   25.40    6.13
   0   7 -17   29.61    8.11
   0  -7  17   27.45    6.14
   0  -7  17   34.59    3.39
   0   7 -16   48.73    6.57
   0   7 -16   30.83    5.72
   0  -7  16   42.37    5.39
   0  -7  16   36.31    6.62
   0   7 -16   41.84    6.91
   0  -7  16   37.80    4.42
   0   7 -16   49.54    7.58
   0   7 -16   41.65    4.68
   0   7 -16   45.14    9.65
   0  -7  16   43.82    4.01
   0   7 -15   55.45    7.09
   0   7 -15   43.06    5.95
   0  -7  15   52.30    5.80
   0  -7  15   41.34    5.36
   0  -7  15   39.04    6.07
   0  -7  15   37.14    4.11
   0   7 -15   32.22    6.19
   0  -7  15   39.96    4.39
   0   7 -15   41.01    6.47
   0   7 -15   29.60    4.52
   0   7 -15   37.85    8.25
   0  -7  14  171.78   10.73
   0  -7  14  166.39   11.36
   0  -7  14  160.72    9.03
   0   7 -14  156.19   11.76
   0  -7  14  176.47    9.84
   0   7 -14  183.35   12.66
   0   7 -14  142.51   14.15
   0   7 -14  159.89   11.57
   0  -7  14  151.35   10.44
   0   7 -14  154.41   11.00
   0   7 -13  658.24   24.97
   0  -7  13  703.25   29.83
   0  -7  13  733.35   29.39
   0   7 -13  686.32   30.41
   0   7 -13  710.15   31.28
   0  -7  13  691.12   27.97
   0  -7  13  718.73   30.83
   0   7 -13  692.14   34.40
   0   7 -13  666.62   29.47
   0   7 -13  666.86   30.00
   0  -7  13  645.82   29.02
   0  -7  12  181.90   11.18
   0  -7  12  189.79   11.30
   0   7 -12  176.09   11.73
   0  -7  12  200.15   10.72
   0   7 -12  199.40   12.66
   0   7 -12  187.81    9.23
   0  -7  12  186.53   12.10
   0   7 -12  174.13   14.24
   0   7 -12  178.56   11.28
   0  -7  12  171.06   11.45
   0  -7  11  454.61   20.71
   0   7 -11  460.96   21.63
   0   7 -11  473.68   22.56
   0  -7  11  460.01   20.41
   0   7 -11  465.17   19.10
   0   7 -11  484.53   25.63
   0  -7  11  453.39   21.89
   0  -7  11  458.62   21.87
   0   7 -11  468.72   21.19
   0  -7  10  126.67    8.16
   0   7 -10  153.62    9.77
   0   7 -10  125.68    9.51
   0  -7  10  140.81    8.70
   0   7 -10  130.00    7.51
   0  -7  10  135.60    9.52
   0   7 -10  122.12   11.23
   0  -7  10  136.79    9.82
   0   7 -10  130.09    8.68
   0   7 -10  123.87    7.82
   0  -7   9  310.17   14.25
   0   7  -9  321.57   15.54
   0   7  -9  314.20   16.26
   0   7  -9  329.65   14.27
   0  -7   9  301.51   15.02
   0  -7   9  299.50   15.64
   0   7  -9  310.06   18.48
   0  -7   9  295.79   16.35
   0   7  -9  313.33   14.52
   0   7  -9  282.47   14.76
   0  -7   8   53.05    3.07
   0  -7   8   52.71    4.18
   0   7  -8   54.89    5.29
   0   7  -8   47.42    4.51
   0  -7   8   50.61    5.23
   0   7  -8   59.16    5.86
   0   7  -8   55.18    5.08
   0   7  -8   48.75    4.78
   0  -7   8   52.87    5.42
   0   7  -8   68.18    7.78
   0  -7   7   10.27    2.85
   0   7  -7   10.63    4.44
   0  -7   7   13.43    1.66
   0  -7   7   11.11    1.92
   0   7  -7   11.30    2.83
   0  -7   7   10.94    4.36
   0   7  -7    6.12    2.48
   0   7  -7   15.67    3.55
   0   7  -7   13.71    2.50
   0  -7   7    9.55    2.87
   0  -7   7   11.99    3.32
   0   7  -7   14.20    2.98
   0   7  -7   14.49    2.94
   0  -7   7    6.04    3.70
   0   7  -6   13.73    4.12
   0  -7   6   23.57    5.30
   0  -7   6   17.51    3.19
   0  -7   6   23.15    2.17
   0  -7   6   18.23    2.09
   0   7  -6   23.33    3.50
   0  -7   6   15.11    4.55
   0   7  -6   14.49    3.86
   0   7  -6   20.18    3.40
   0  -7   6   16.24    3.39
   0   7  -6   23.54    3.00
   0   7  -6   28.49    3.97
   0  -7   6   25.98    3.62
   0  -7   6   11.85    4.51
   0  -7   6   24.83    4.14
   0  -7   5    8.89    2.46
   0  -7   5    1.41    3.83
   0  -7   5    6.48    1.52
   0  -7   5    5.60    1.17
   0   7  -5    8.80    2.64
   0  -7   5    3.86    2.30
   0  -7   5    8.13    2.83
   0   7  -5    3.05    1.87
   0  -7   5    6.52    3.66
   0  -7   5    3.04    2.30
   0  -7   5    7.04    2.19
   0   7  -5    9.27    2.87
   0   7  -5    6.33    1.86
   0   7  -5    3.71    2.12
   0   7  -5    8.22    3.43
   0  -7   5    6.89    4.10
   0   7  -4   77.62    6.33
   0   7  -4  100.63    8.50
   0  -7   4  101.43    6.31
   0  -7   4   84.12    8.61
   0   7  -4  108.71    8.08
   0  -7   4   82.81    8.82
   0  -7   4   93.86    6.12
   0  -7   4   96.87    7.64
   0   7  -4   98.51    7.23
   0   7  -4  106.28    6.67
   0  -7   4  105.91    6.05
   0   7  -4  102.82    6.06
   0  -7   4   99.07    6.45
   0  -7   4   99.98    8.77
   0  -7   3  779.00   31.72
   0  -7   3  745.67   27.89
   0   7  -3  738.41   28.86
   0   7  -3  735.77   31.93
   0  -7   3  721.69   27.94
   0  -7   3  750.88   27.89
   0   7  -3  699.24   24.96
   0  -7   3  749.07   27.91
   0  -7   3  691.76   30.24
   0   7  -3  757.89   28.80
   0   7  -3  695.77   29.29
   0   7  -3  710.13   27.36
   0  -7   3  662.02   32.22
   0  -7   3  707.21   27.91
   0   7  -3  715.42   30.95
   0  -7   3  676.84   32.37
   0   7  -2   83.23    7.75
   0  -7   2   73.75    8.20
   0   7  -2   78.57    8.02
   0   7  -2   78.45    4.86
   0  -7   2   80.60    5.62
   0  -7   2   82.88    5.45
   0  -7   2   78.06    5.44
   0   7  -2   78.33    6.03
   0   7  -2   74.24    6.55
   0  -7   2   79.55    7.04
   0  -7   2   69.92    5.39
   0   7  -2   85.46    5.19
   0  -7   2   76.64    5.10
   0  -7   2   70.44    7.20
   0  -7   1 1462.03   52.78
   0   7  -1 1417.22   53.25
   0   7  -1 1352.62   53.61
   0  -7   1 1413.89   51.89
   0  -7   1 1451.80   51.72
   0   7  -1 1352.58   57.00
   0   7  -1 1445.16   51.42
   0  -7   1 1337.09   57.24
   0   7  -1 1413.99   56.64
   0  -7   1 1437.83   51.13
   0   7   0   19.02    5.07
   0   7   0   18.79    2.90
   0  -7   0   13.71    2.39
   0   7   0   15.82    4.92
   0  -7   0   15.37    2.76
   0   7   0   26.94    4.28
   0  -7   0   21.20    3.42
   0   7   0   16.53    3.38
   0  -7   0   18.73    2.49
   0  -7   0   16.59    2.23
   0  -7  -1   10.11    1.74
   0   7   1   12.78    4.82
   0   7   1    6.89    2.38
   0   7   1    8.83    1.30
   0  -7  -1    6.80    2.11
   0   7   1    9.29    2.51
   0  -7  -1    8.50    2.17
   0   7   1    5.66    4.40
   0  -7  -1    8.24    2.83
   0   7   1    9.35    3.04
   0  -7  -1    8.99    2.08
   0   7   1    8.28    4.31
   0  -7  -2  427.64   16.23
   0  -7  -2  429.51   15.26
   0  -7  -2  400.46   19.53
   0   7   2  428.69   16.51
   0   7   2  468.79   18.74
   0  -7  -2  436.06   17.89
   0  -7  -2  435.41   17.47
   0  -7  -2  385.95   20.86
   0   7   2  415.94   19.85
   0  -7  -2  431.97   17.52
   0   7   2  374.89   22.94
   0   7   2  433.15   18.59
   0   7   3  490.26   20.32
   0   7   3  432.92   20.85
   0  -7  -3  413.93   22.05
   0   7   3  461.73   19.50
   0  -7  -3  467.46   18.46
   0  -7  -3  473.39   18.95
   0   7   3  429.99   25.18
   0   7   3  464.51   19.95
   0  -7  -3  441.35   21.24
   0   7   3  464.22   18.28
   0  -7  -4  468.77   23.70
   0   7   4  497.57   20.58
   0  -7  -4  477.82   19.38
   0  -7  -4  520.87   20.14
   0  -7  -4  445.05   22.47
   0  -7  -4  483.94   20.51
   0   7   4  510.44   20.07
   0   7   4  491.73   19.70
   0  -7  -5  611.38   24.84
   0   7   5  620.32   24.68
   0   7   5  616.58   24.64
   0  -7  -5  598.66   24.01
   0  -7  -5  608.61   23.38
   0  -7  -5  544.03   27.68
   0  -7  -5  610.21   29.93
   0   7   5  623.67   23.70
   0   7   6  968.40   35.54
   0   7   6  931.71   37.19
   0  -7  -6  980.90   37.28
   0  -7  -6  940.98   35.21
   0   7   6  986.12   36.69
   0  -7  -6  978.65   36.14
   0  -7  -6  982.18   40.87
   0  -7  -6  895.30   42.12
   0   7   6  878.89   44.25
   0   7   7    2.20    1.46
   0   7   7    2.36    2.58
   0  -7  -7    1.32    2.32
   0   7   7   -0.68    2.16
   0  -7  -7    2.47    1.82
   0  -7  -7    3.06    3.23
   0  -7  -7    5.92    5.20
   0   7   7    1.28    5.28
   0   7   8  130.09    6.88
   0  -7  -8  145.94    9.14
   0   7   8  144.17    9.34
   0   7   8  135.19    7.82
   0  -7  -8  123.38    7.42
   0  -7  -8  147.60   11.18
   0  -7  -8  125.22   12.12
   0   7   8  122.82   13.34
   0   7   9    6.68    1.56
   0  -7  -9    9.47    4.08
   0   7   9    7.12    3.22
   0   7   9    7.82    2.29
   0  -7  -9    9.65    4.06
   0  -7  -9    6.67    2.82
   0   7   9    9.80    5.91
   0  -7  -9   11.67    5.36
   0   7  10   13.79    3.91
   0  -7 -10   16.42    4.97
   0   7  10   17.29    2.98
   0  -7 -10   15.64    4.31
   0   7  10   20.04    7.13
   0  -7 -10   13.80    3.69
   0   7  10   15.97    7.12
   0   7  11  376.26   16.40
   0   7  11  366.47   25.31
   0   7  11  387.13   19.93
   0  -7 -11  385.22   21.73
   0   7  11  331.76   24.62
   0  -7 -11  377.07   19.19
   0  -7 -12   52.76    7.83
   0   7  12   46.20    6.93
   0   7  12   54.91   10.30
   0   7  12   61.46    4.81
   0   7  12   62.24    4.36
   0  -7 -12   59.55    6.83
   0   7  12   74.39   11.24
   0   7  13  451.98   22.18
   0  -7 -13  400.27   23.65
   0   7  13  405.55   21.98
   0  -7 -13  415.12   17.37
   0   7  13  335.40   25.01
   0   7  13  407.51   17.47
   0   7  13  402.03   18.71
   0   7  13  408.65   27.65
   0  -7 -13  408.72   21.21
   0  -7 -14   93.57    9.47
   0   7  14   79.39    8.63
   0   7  14   90.34    9.38
   0   7  14  103.79   12.94
   0   7  14  100.59    6.32
   0   7  14   98.65    6.84
   0  -7 -14   94.69    9.13
   0   7  14   75.94   12.05
   0  -7 -15   64.06    8.08
   0   7  15   68.29    7.88
   0   7  15   71.44    8.94
   0   7  15   50.26    9.61
   0   7  15   66.06    4.89
   0   7  15   56.59    4.77
   0   7  15   71.15   11.82
   0  -7 -15   67.11    7.85
   0   7  16  189.69   13.32
   0   7  16  186.17   14.75
   0   7  16  192.87   17.32
   0   7  16  193.31    9.53
   0   7  16  172.24   17.85
   0  -7 -16  203.63   14.18
   0  -7 -16  168.11   13.78
   0   7  17   -4.27    6.38
   0  -7 -17    3.88    4.52
   0   7  17    1.11    4.97
   0   7  17    8.62    4.07
   0   7  17    4.39    5.30
   0  -7 -17    7.92    4.97
   0   7  17   11.78    8.10
   0   7  18  112.85   13.13
   0  -7 -18  103.39   10.97
   0   7  18  135.17   12.84
   0   7  18  113.94   10.23
   0   7  18  128.30   14.01
   0  -7 -18  153.80   13.64
   0   7  18  103.18   14.31
   0   7  19   25.05    8.15
   0  -7 -19   27.34    6.85
   0   7  19   37.80    6.24
   0   7  19   25.93    7.51
   0   7  19   19.57    8.77
   0  -7 -19   45.61    8.31
   0   7  19   28.89    7.79
   0   8 -21   30.05    6.49
   0   8 -21   16.97    6.07
   0   8 -21   18.24    5.81
   0  -8  21   22.37    6.60
   0  -8  21   28.13    6.65
   0   8 -21   31.12    9.79
   0   8 -21   27.84    7.33
   0   8 -20   -2.88    5.13
   0   8 -20   -0.90    3.95
   0   8 -20   -2.19    4.72
   0  -8  20    3.00    4.90
   0   8 -20    6.34    7.62
   0  -8  20   -4.02    5.38
   0   8 -20    1.19    4.78
   0   8 -19   83.79    9.24
   0   8 -19   66.80    8.31
   0  -8  19   76.27    9.14
   0   8 -19   73.55    9.46
   0   8 -19   82.50   12.21
   0  -8  19   71.85    9.36
   0   8 -19   93.36   10.48
   0  -8  18  118.88   11.22
   0   8 -18  126.47   12.29
   0   8 -18  149.76   12.85
   0   8 -18  114.63   13.79
   0   8 -18  146.50   11.51
   0   8 -17   25.45    5.47
   0  -8  17   17.09    5.21
   0  -8  17   17.32    4.30
   0  -8  17   25.66    3.96
   0   8 -17   16.29    5.38
   0   8 -17   21.23    5.80
   0  -8  17   26.18    3.45
   0   8 -17   32.42    8.43
   0   8 -16   11.67    4.16
   0  -8  16    7.51    4.53
   0  -8  16   11.46    3.76
   0   8 -16    7.94    4.84
   0  -8  16    6.81    2.85
   0   8 -16    4.57    4.18
   0   8 -16    3.67    3.10
   0   8 -16   13.50    6.50
   0  -8  15   45.51    6.26
   0  -8  15   37.55    5.35
   0   8 -15   33.58    6.03
   0  -8  15   45.62    5.08
   0   8 -15   31.11    6.40
   0  -8  15   51.59    6.95
   0   8 -15   34.32    8.38
   0   8 -15   30.29    5.33
   0  -8  14  333.70   17.55
   0  -8  14  333.21   17.34
   0   8 -14  342.85   18.77
   0  -8  14  325.51   16.47
   0   8 -14  319.66   18.93
   0   8 -14  350.05   22.55
   0  -8  14  359.66   19.08
   0  -8  14  307.80   17.78
   0   8 -14  345.39   17.96
   0  -8  13   72.63    6.97
   0  -8  13   68.98    6.81
   0   8 -13   72.51    7.40
   0  -8  13   59.88    6.08
   0   8 -13   71.51    7.94
   0  -8  13   70.82    7.67
   0   8 -13   67.46    9.67
   0  -8  13   72.67    7.64
   0   8 -13   77.66    7.22
   0  -8  12  459.93   20.62
   0   8 -12  470.50   22.01
   0  -8  12  448.60   20.67
   0   8 -12  463.03   18.97
   0   8 -12  435.34   22.42
   0  -8  12  433.89   22.07
   0   8 -12  437.74   25.19
   0  -8  12  405.07   21.72
   0   8 -12  442.06   21.13
   0  -8  11  181.41   10.26
   0   8 -11  184.81   11.63
   0   8 -11  167.53    9.41
   0  -8  11  181.71   10.97
   0   8 -11  176.31   12.01
   0  -8  11  187.55   11.98
   0   8 -11  179.47   14.34
   0  -8  11  161.27   12.03
   0   8 -11  181.05   11.14
   0   8 -11  181.14   10.13
   0  -8  10   24.59    3.66
   0   8 -10   37.71    4.92
   0   8 -10   19.88    4.63
   0   8 -10   22.42    3.46
   0  -8  10   19.93    3.97
   0  -8  10   36.37    5.23
   0   8 -10   40.28    7.35
   0   8 -10   21.76    3.75
   0  -8  10   23.88    5.11
   0   8 -10   26.18    4.00
   0  -8   9   -0.33    1.90
   0   8  -9    0.52    2.69
   0   8  -9   -0.40    2.34
   0  -8   9   -2.21    3.11
   0   8  -9    1.27    3.56
   0  -8   9    3.33    2.72
   0   8  -9   -0.91    4.60
   0   8  -9   -1.37    2.43
   0   8  -9    0.98    2.46
   0  -8   9   -2.32    4.35
   0  -8   8  119.23    5.48
   0  -8   8  102.63    6.30
   0   8  -8  106.18    8.07
   0  -8   8  120.96    8.80
   0   8  -8  119.37    7.82
   0   8  -8  122.59    8.20
   0  -8   8  115.59   10.00
   0  -8   8  118.05    8.50
   0   8  -8  107.27   10.36
   0  -8   7  356.58   16.33
   0  -8   7  327.20   13.03
   0  -8   7  314.12   13.38
   0   8  -7  340.18   16.23
   0   8  -7  333.85   15.03
   0  -8   7  311.01   16.61
   0   8  -7  330.42   16.31
   0  -8   7  291.80   18.00
   0   8  -7  353.36   19.50
   0  -8   6  122.23    7.92
   0  -8   6  104.64    5.63
   0  -8   6  109.34    5.23
   0  -8   6  102.65    8.31
   0   8  -6  124.61    7.51
   0   8  -6  108.14    8.21
   0  -8   6   81.88    9.22
   0   8  -6   94.71    6.67
   0   8  -6  119.12    8.11
   0   8  -6  104.67    9.27
   0   8  -5  173.89   12.52
   0   8  -5  186.43   10.82
   0  -8   5  183.61   13.54
   0  -8   5  193.11   10.08
   0   8  -5  204.67   12.19
   0  -8   5  181.56   11.87
   0   8  -5  187.80   10.20
   0  -8   5  188.93    9.66
   0   8  -5  194.83    9.86
   0  -8   5  204.30   10.62
   0  -8   4  431.57   18.37
   0   8  -4  445.08   19.47
   0   8  -4  458.23   22.36
   0   8  -4  398.39   15.21
   0  -8   4  460.69   18.24
   0  -8   4  393.58   20.40
   0   8  -4  466.98   19.12
   0   8  -4  424.58   17.79
   0   8  -4  433.46   21.07
   0  -8   4  450.56   18.44
   0  -8   4  410.77   22.70
   0  -8   3   16.86    2.83
   0   8  -3   15.08    3.98
   0   8  -3   19.36    3.31
   0   8  -3   21.02    5.16
   0  -8   3   13.67    4.05
   0  -8   3   18.18    2.94
   0   8  -3   20.31    2.74
   0  -8   3   15.29    2.67
   0  -8   2  225.63   12.10
   0   8  -2  231.67   15.68
   0  -8   2  265.87   12.30
   0   8  -2  239.85   15.25
   0  -8   2  248.24   11.40
   0  -8   2  240.61   14.50
   0  -8   1  310.10   15.31
   0   8  -1  330.01   14.09
   0   8  -1  315.48   18.77
   0   8  -1  326.00   19.38
   0  -8   1  310.12   13.58
   0   8   0  423.94   24.38
   0   8   0  462.38   19.20
   0   8   0  423.38   23.97
   0   8   0  457.67   20.06
   0  -8   0  443.57   20.42
   0  -8   0  479.85   18.51
   0  -8   0  448.57   18.01
   0   8   1  113.89    7.20
   0   8   1   90.61   10.43
   0   8   1   98.24   10.37
   0   8   1  105.59    4.65
   0  -8  -1  123.05    8.46
   0  -8  -1   98.25    6.30
   0   8   1  112.63    7.48
   0  -8  -1  119.64    6.49
   0  -8  -1  102.72    5.58
   0   8   2  401.52   23.90
   0   8   2  412.51   18.19
   0  -8  -2  403.35   19.75
   0   8   2  409.97   15.77
   0  -8  -2  417.78   17.19
   0   8   2  416.18   18.35
   0  -8  -2  392.12   21.22
   0  -8  -2  425.72   17.20
   0  -8  -2  394.25   15.75
   0  -8  -3  885.73   30.89
   0   8   3  874.86   32.45
   0  -8  -3  799.75   36.14
   0  -8  -3  857.25   33.12
   0   8   3  943.08   34.78
   0  -8  -3  824.84   37.85
   0  -8  -3  900.82   33.46
   0   8   3  816.52   40.97
   0  -8  -4   20.88    5.16
   0   8   4   20.62    3.47
   0  -8  -4   28.34    3.11
   0  -8  -4   26.12    2.14
   0  -8  -4   27.79    3.70
   0   8   4   27.40    3.14
   0  -8  -4   29.18    4.89
   0   8   5    8.39    2.39
   0  -8  -5    8.74    3.79
   0  -8  -5    8.12    2.61
   0   8   5    7.20    2.44
   0  -8  -5    5.69    1.90
   0  -8  -5    6.59    3.84
   0   8   5    4.80    1.84
   0   8   5   11.48    5.82
   0   8   6   15.48    2.44
   0   8   6   13.16    2.95
   0  -8  -6   20.76    3.56
   0  -8  -6   15.90    2.41
   0   8   6   11.57    2.97
   0  -8  -6   11.74    4.51
   0  -8  -6   10.62    5.62
   0   8   6    9.30    5.86
   0   8   6   15.90    6.70
   0   8   7   42.62    3.63
   0  -8  -7   46.81    4.85
   0   8   7   35.92    4.62
   0   8   7   41.09    4.45
   0  -8  -7   36.83    3.39
   0  -8  -7   37.79    6.14
   0  -8  -7   35.46    7.08
   0   8   7   37.96    8.66
   0   8   8  119.48    6.77
   0   8   8  139.97    9.18
   0   8   8  130.36    7.99
   0  -8  -8  128.41   11.20
   0   8   8  123.65   13.71
   0  -8  -8  102.81   11.68
   0  -8  -9  308.94   21.49
   0   8   9  356.50   14.37
   0   8   9  329.76   17.21
   0   8   9  349.25   15.65
   0  -8  -9  359.21   20.04
   0   8   9  321.62   12.59
   0  -8  -9  356.88   17.51
   0   8   9  291.51   22.64
   0   8  10  719.56   42.81
   0   8  10  888.67   32.75
   0   8  10  915.20   37.29
   0  -8 -10  829.90   39.58
   0   8  10  935.03   34.50
   0  -8 -10  916.60   39.88
   0   8  10  814.20   44.23
   0  -8 -10  844.86   36.46
   0  -8 -10  820.73   41.80
   0   8  11   71.42    7.66
   0  -8 -11   71.33    8.89
   0   8  11   86.38    6.14
   0  -8 -11   78.70    8.85
   0   8  11   54.70   10.31
   0  -8 -11   77.18    7.50
   0   8  11   59.14   10.81
   0   8  12  267.65   13.24
   0   8  12  300.48   22.78
   0  -8 -12  285.42   18.93
   0   8  12  288.67   16.80
   0  -8 -12  268.44   15.89
   0   8  12  256.37   21.51
   0   8  13   40.76    6.54
   0  -8 -13   29.57    6.67
   0   8  13   41.62    6.54
   0   8  13   25.86    8.49
   0   8  13   45.82    4.32
   0   8  13   30.45    4.68
   0  -8 -13   29.71    5.20
   0   8  13   40.50    9.68
   0  -8 -14    7.60    4.58
   0   8  14    6.14    4.08
   0   8  14    5.49    4.26
   0   8  14    8.19    5.76
   0   8  14    5.46    2.25
   0   8  14    9.08    2.91
   0  -8 -14    4.85    3.83
   0   8  14    6.91    6.95
   0  -8 -15  254.08   17.05
   0   8  15  239.83   16.12
   0   8  15  250.65   16.96
   0   8  15  240.61   20.56
   0   8  15  249.25   11.96
   0   8  15  239.31   12.61
   0  -8 -15  235.94   15.52
   0   8  15  189.75   19.54
   0   8  16   34.50    6.90
   0   8  16   20.27    5.12
   0   8  16    9.69    6.53
   0  -8 -16   29.25    6.42
   0  -8 -16   22.56    5.75
   0   8  16    1.75    6.92
   0   8  17   76.37    9.59
   0   8  17   84.17    9.08
   0   8  17   87.93   12.46
   0   8  17   62.35   11.78
   0  -8 -17   74.41    9.36
   0   8  18  103.19   13.22
   0  -8 -18  104.27   11.42
   0   8  18   93.74   11.75
   0   8  18  139.84   11.33
   0   8  18  111.71   14.02
   0  -8 -18  107.05   12.29
   0   8  18   76.81   12.88
   0  -8 -19   10.70    5.65
   0   8  19   16.86    7.13
   0   8  19    5.85    4.53
   0   8  19    8.60    6.30
   0   8  19   -3.40    6.35
   0  -8 -19   10.20    6.14
   0   8  19   21.38    7.35
   0   9 -21   29.07    6.55
   0   9 -21   23.13    7.16
   0  -9  21   26.35    7.01
   0   9 -21   31.55    7.65
   0   9 -21   21.14    8.85
   0  -9  21   22.58    6.54
   0   9 -20   54.94    7.89
   0   9 -20   56.94    8.69
   0  -9  20   45.98    7.97
   0   9 -20   56.99    9.22
   0  -9  20   46.90    8.39
   0   9 -20   79.00   12.70
   0   9 -19    3.45    4.68
   0   9 -19   18.27    6.41
   0  -9  19    5.40    4.55
   0   9 -19    8.91    5.28
   0   9 -19   18.37    7.96
   0   9 -18   40.33    6.26
   0  -9  18   24.11    8.17
   0  -9  18   45.03    7.10
   0   9 -18   50.57    7.79
   0   9 -18   32.32    7.08
   0   9 -18   20.71    8.31
   0  -9  17    5.42    5.46
   0  -9  17    3.30    3.43
   0  -9  17    0.77    4.13
   0   9 -17   -0.97    4.91
   0  -9  17    2.16    2.69
   0   9 -17   -0.99    4.26
   0  -9  17    7.39    4.80
   0   9 -17   -2.85    6.75
   0   9 -17   -3.14    3.77
   0  -9  16   20.66    4.61
   0  -9  16   22.80    4.85
   0   9 -16   12.53    4.89
   0  -9  16   16.78    3.70
   0   9 -16   23.55    6.06
   0  -9  16   19.38    5.40
   0   9 -16   17.57    7.63
   0   9 -16   16.39    4.38
   0  -9  15   39.64    5.93
   0  -9  15   35.14    5.67
   0   9 -15   38.46    6.50
   0   9 -15   53.19    7.46
   0  -9  15   37.06    5.18
   0  -9  15   41.20    6.78
   0   9 -15   44.22    8.50
   0   9 -15   35.33    5.54
   0  -9  14    4.05    3.31
   0  -9  14   12.36    3.87
   0   9 -14    3.90    3.69
   0  -9  14    9.52    3.66
   0   9 -14    4.29    4.27
   0   9 -14    4.92    6.02
   0  -9  14    4.78    3.90
   0   9 -14    1.34    3.24
   0  -9  13    0.53    2.85
   0  -9  13    7.47    3.96
   0   9 -13    0.72    3.52
   0   9 -13    1.64    3.59
   0  -9  13   -1.21    3.11
   0   9 -13    5.93    5.31
   0  -9  13    4.53    4.24
   0   9 -13    1.91    2.96
   0  -9  12    2.81    2.50
   0   9 -12    5.39    3.79
   0  -9  12    2.47    2.87
   0   9 -12    3.13    3.77
   0   9 -12    6.75    5.04
   0  -9  12    3.56    3.48
   0   9 -12    1.21    3.01
   0  -9  11   41.75    4.43
   0   9 -11   43.91    5.99
   0  -9  11   40.72    5.48
   0   9 -11   52.51    6.72
   0   9 -11   49.29    7.79
   0  -9  11   48.14    5.94
   0   9 -11   41.71    4.82
   0   9 -11   37.45    5.10
   0  -9  10   61.16    5.00
   0   9 -10   55.86    6.31
   0  -9  10   62.06    6.69
   0   9 -10   58.48    8.54
   0   9 -10   54.61    5.72
   0  -9  10   52.11    6.27
   0  -9   9   -0.66    1.23
   0  -9   9   -1.46    1.77
   0  -9   9   -0.65    3.44
   0  -9   9    1.76    3.21
   0   9  -9    2.97    4.68
   0   9  -9   -1.59    2.79
   0  -9   8  231.99    9.60
   0  -9   8  225.11   10.16
   0   9  -8  228.82   13.15
   0  -9   8  218.57   13.65
   0   9  -8  208.47   12.65
   0  -9   8  245.60   13.34
   0  -9   7   10.58    3.27
   0  -9   7    7.43    1.81
   0  -9   7    8.17    1.57
   0  -9   7    2.72    3.23
   0  -9   7   11.95    2.54
   0   9  -7   10.85    3.79
   0   9  -7    7.71    2.66
   0   9  -7   10.01    3.50
   0  -9   6    5.57    3.00
   0   9  -6    4.90    3.18
   0   9  -6    9.09    4.36
   0  -9   6    7.54    1.98
   0   9  -6    5.89    1.31
   0  -9   6    4.19    3.37
   0  -9   6   10.92    2.54
   0   9  -6    6.46    2.40
   0   9  -6    7.74    3.50
   0  -9   5  290.32   14.05
   0   9  -5  259.83   14.51
   0   9  -5  275.55   10.61
   0  -9   5  299.36   13.51
   0  -9   5  289.12   16.29
   0   9  -5  263.53   13.06
   0   9  -5  278.91   16.06
   0   9  -4   43.08    6.18
   0  -9   4   38.99    4.23
   0  -9   4   33.90    5.45
   0   9  -4   36.83    6.29
   0   9  -4   38.75    4.95
   0   9  -4   38.01    3.88
   0  -9   4   33.41    3.95
   0  -9   3   -0.76    2.98
   0  -9   3    4.73    2.39
   0   9  -3    4.11    2.71
   0   9  -3    0.92    4.06
   0   9  -3    0.83    3.62
   0  -9   3    2.82    1.96
   0  -9   2   14.55    3.28
   0  -9   2   16.34    4.40
   0   9  -2    9.85    4.60
   0   9  -2   17.18    4.85
   0  -9   2   12.07    2.64
   0  -9   1   25.57    5.44
   0  -9   1   28.48    4.26
   0   9  -1   31.82    7.11
   0   9  -1   27.91    6.00
   0   9  -1   28.96    3.62
   0  -9   1   30.14    3.26
   0   9   0    8.21    5.02
   0   9   0    8.73    2.68
   0   9   0    5.51    4.85
   0   9   0    3.89    2.71
   0  -9   0    6.11    3.17
   0  -9   0    6.57    2.15
   0  -9   0    5.55    2.02
   0   9   1  663.15   34.61
   0   9   1  651.43   34.85
   0  -9  -1  698.80   30.48
   0   9   1  745.91   29.66
   0  -9  -1  738.94   27.65
   0  -9  -1  698.82   26.66
   0   9   2   33.75    7.49
   0  -9  -2   52.46    5.96
   0   9   2   51.42    3.15
   0   9   2   55.62    5.45
   0  -9  -2   37.22    6.22
   0  -9  -2   54.97    4.44
   0  -9  -2   46.65    3.41
   0   9   3    5.86    1.81
   0  -9  -3    6.30    3.32
   0   9   3    9.85    3.28
   0  -9  -3    7.06    4.39
   0  -9  -3    4.98    2.40
   0   9   3   -1.24    5.33
   0  -9  -4  146.26   12.38
   0   9   4  178.23   10.21
   0  -9  -4  173.84    7.08
   0  -9  -4  172.17    9.83
   0  -9  -4  170.90   12.01
   0   9   4  164.56    8.56
   0   9   5    3.46    2.06
   0  -9  -5   -0.80    3.58
   0  -9  -5    4.82    2.41
   0   9   5    4.15    2.43
   0  -9  -5    0.92    3.72
   0  -9  -5    1.70    1.18
   0   9   5    2.37    1.95
   0   9   5    4.24    5.27
   0   9   6   19.56    3.37
   0  -9  -6   17.88    4.99
   0  -9  -6   16.79    2.79
   0   9   6   16.39    3.25
   0  -9  -6   15.89    5.03
   0   9   6   15.78    2.67
   0   9   6    8.81    5.94
   0   9   7   41.95    3.82
   0  -9  -7   37.06    6.42
   0   9   7   42.79    4.84
   0  -9  -7   51.02    4.10
   0   9   7   40.29    4.68
   0  -9  -7   42.95    6.96
   0  -9  -7   35.53    7.82
   0   9   7   37.19    8.59
   0   9   7   37.73    9.01
   0   9   8  205.01   10.02
   0   9   8  222.03   12.25
   0   9   8  219.47   11.64
   0  -9  -8  194.74   14.91
   0  -9  -8  195.39   16.77
   0   9   8  176.63   17.44
   0   9   8  202.94   18.54
   0   9   9  340.56   13.98
   0   9   9  328.18   16.86
   0   9   9  316.77   15.37
   0  -9  -9  318.45   19.70
   0  -9  -9  270.81   20.85
   0   9   9  265.19   22.26
   0   9   9  281.81   23.10
   0   9  10   35.61    3.40
   0   9  10   48.72    5.92
   0   9  10   41.09    4.75
   0  -9 -10   40.29    7.14
   0  -9 -10   31.52    5.29
   0   9  10   26.65    8.87
   0  -9 -10   39.93    8.98
   0   9  11   89.43    8.54
   0  -9 -11   93.98   10.49
   0   9  11  106.34    7.38
   0  -9 -11  108.82   10.99
   0   9  11   92.43   13.33
   0  -9 -11   98.33    8.63
   0   9  11   82.05   12.46
   0   9  12   65.50    5.88
   0   9  12   79.61   12.83
   0   9  12   74.50    8.07
   0  -9 -12   67.07    9.15
   0   9  12   68.37   11.75
   0  -9 -12   63.63    7.14
   0   9  13    5.08    3.79
   0  -9 -13    1.21    4.98
   0   9  13   -1.76    6.38
   0   9  13    0.42    2.26
   0   9  13    1.96    3.72
   0   9  13   -3.58    6.68
   0  -9 -13   -0.78    3.44
   0   9  14  287.76   18.63
   0   9  14  293.88   18.32
   0   9  14  285.00   24.10
   0   9  14  309.55   14.45
   0   9  14  290.59   15.80
   0  -9 -14  298.51   17.73
   0   9  14  269.30   23.25
   0   9  15  164.61   13.35
   0   9  15  143.46   12.61
   0   9  15  123.47   15.49
   0  -9 -15  148.74   13.04
   0  -9 -15  168.03   12.66
   0   9  15  119.75   15.61
   0   9  16   39.51    7.43
   0   9  16   51.90    7.57
   0   9  16   36.60   10.24
   0  -9 -16   33.30    7.12
   0  -9 -16   30.18    6.36
   0   9  16   58.86   12.27
   0   9  17  250.47   17.86
   0   9  17  265.02   16.99
   0   9  17  219.00   20.87
   0  -9 -17  226.84   16.17
   0   9  17  220.43   21.06
   0  -9 -17  233.39   17.53
   0  -9 -18   -3.34    5.87
   0   9  18   11.19    5.12
   0   9  18    2.32    5.77
   0   9  18   12.70    8.58
   0   9  18    1.94    7.41
   0  -9 -18    1.28    5.73
   0   9  18   -4.88    6.85
   0  10 -20    6.33    4.50
   0  10 -20   -1.14    5.11
   0 -10  20    4.54    4.98
   0 -10  20   15.79    7.73
   0  10 -20    1.58    6.50
   0  10 -20    8.46    5.09
   0  10 -19   18.26    5.49
   0 -10  19   19.79    8.04
   0 -10  19   18.56    5.58
   0  10 -19   18.73    6.73
   0  10 -19   12.29    7.89
   0  10 -19   14.52    5.91
   0 -10  18   40.86    6.54
   0 -10  18   70.17   10.56
   0  10 -18   53.53    8.51
   0  10 -18   45.71    7.88
   0  10 -18   49.15    7.18
   0  10 -18   43.26   10.03
   0 -10  18   52.81    8.33
   0 -10  17   73.15    7.63
   0 -10  17   62.47    7.38
   0 -10  17   67.17   10.48
   0  10 -17   67.92    9.05
   0  10 -17   81.63    9.69
   0  10 -17   71.02    8.13
   0 -10  17   65.87    8.63
   0  10 -17   72.66   11.30
   0 -10  16   21.30    4.84
   0 -10  16   22.04    5.17
   0  10 -16   23.99    6.08
   0 -10  16   27.70    5.15
   0  10 -16   34.38    6.80
   0  10 -16   36.62    5.99
   0 -10  16   30.11    6.38
   0  10 -16   27.59    8.00
   0 -10  15   -4.23    3.68
   0 -10  15   -1.48    3.57
   0  10 -15    0.85    4.38
   0  10 -15    0.94    4.46
   0 -10  15   -0.66    3.19
   0  10 -15    3.65    3.90
   0 -10  15    1.74    3.98
   0  10 -15   -1.32    6.44
   0 -10  14   19.46    4.76
   0 -10  14    8.74    3.29
   0  10 -14   20.82    5.47
   0  10 -14   13.60    4.99
   0 -10  14   10.92    3.72
   0  10 -14    9.06    3.99
   0  10 -14   21.69    7.36
   0 -10  14   14.91    5.01
   0 -10  13  142.65    9.15
   0  10 -13  141.99   10.94
   0 -10  13  139.71   10.61
   0  10 -13  133.32   10.12
   0  10 -13  166.27   14.59
   0 -10  13  126.33   10.82
   0 -10  12   41.99    4.49
   0  10 -12   35.80    5.68
   0 -10  12   36.34    5.69
   0  10 -12   37.15    4.79
   0 -10  12   54.15    6.56
   0  10 -12   37.65    7.85
   0 -10  11   10.99    2.60
   0  10 -11   15.20    3.73
   0 -10  11    7.98    3.78
   0  10 -11    7.16    2.84
   0 -10  11    6.99    3.65
   0  10 -11   13.66    5.49
   0 -10  10   16.62    2.60
   0  10 -10   23.63    4.62
   0 -10  10   18.43    4.58
   0  10 -10   22.32    4.17
   0 -10  10   19.69    4.32
   0  10 -10   16.60    6.18
   0  10  -9   21.93    4.37
   0 -10   9   15.44    2.32
   0 -10   9   10.95    1.72
   0 -10   9    9.83    4.63
   0 -10   9   19.97    2.83
   0  10  -9   12.20    3.41
   0 -10   9   20.84    4.53
   0 -10   8    0.57    3.22
   0  10  -8    3.15    3.54
   0 -10   8   -0.38    1.47
   0  10  -8    0.97    1.40
   0 -10   8   -0.35    2.11
   0 -10   8    1.54    3.94
   0  10  -8   -1.37    3.04
   0  10  -8    7.73    3.96
   0 -10   7   20.72    4.46
   0  10  -7   17.34    4.41
   0 -10   7   19.26    2.68
   0  10  -7   22.47    2.16
   0 -10   7   22.43    3.30
   0 -10   7   21.25    5.22
   0  10  -7   22.78    3.79
   0  10  -7   19.19    4.48
   0 -10   6    4.43    2.93
   0 -10   6    2.18    1.89
   0  10  -6    1.47    0.97
   0  10  -6   -0.93    4.55
   0  10  -6    6.09    3.55
   0 -10   6    1.60    2.30
   0 -10   6    4.00    3.98
   0  10  -6   -1.22    2.23
   0  10  -6    2.20    3.47
   0  10  -5   39.50    6.30
   0 -10   5   54.27    5.02
   0  10  -5   45.62    7.22
   0  10  -5   45.97    5.85
   0 -10   5   47.60    6.76
   0  10  -5   46.88    4.72
   0 -10   5   47.62    5.14
   0 -10   4   76.04    6.27
   0  10  -4   78.66    7.27
   0  10  -4   65.29    8.77
   0 -10   4   75.70    8.33
   0  10  -4   78.02    8.58
   0 -10   4   76.85    6.13
   0 -10   3  253.97   12.98
   0  10  -3  222.27   16.29
   0  10  -3  221.29   15.47
   0 -10   3  223.61   11.56
   0 -10   3  209.29   14.79
   0  10  -2   18.40    6.12
   0  10  -2   18.83    5.87
   0 -10   2   20.99    3.23
   0 -10   2   19.36    3.80
   0 -10   2   10.58    4.69
   0  10  -1   11.57    5.42
   0 -10   1   28.06    4.78
   0 -10   1   11.73    4.99
   0  10  -1   10.52    6.23
   0 -10   1   23.86    3.20
   0  10   0  519.36   23.52
   0 -10   0  512.82   24.16
   0  10   0  530.94   28.52
   0  10   0  465.43   28.15
   0 -10   0  533.79   20.86
   0  10   1    3.57    4.90
   0  10   1    1.09    3.07
   0  10   1    1.26    4.84
   0 -10  -1    6.07    3.80
   0 -10  -1    5.78    2.17
   0 -10  -1    3.17    1.66
   0  10   2   26.50    7.17
   0  10   2   31.12    2.15
   0 -10  -2   32.51    5.30
   0  10   2   26.92    4.58
   0 -10  -2   31.90    3.72
   0 -10  -2   29.26    2.76
   0 -10  -3  118.75   10.03
   0  10   3  111.76    5.90
   0  10   3  114.15    8.43
   0 -10  -3  114.22   10.90
   0 -10  -3  116.21    7.23
   0  10   3   95.05   11.86
   0  10   4   27.74    3.02
   0 -10  -4   27.19    5.56
   0  10   4   23.73    4.34
   0 -10  -4   26.12    6.16
   0 -10  -4   33.77    3.86
   0 -10  -4   19.99    1.43
   0 -10  -5   23.36    5.89
   0  10   5   22.38    4.09
   0  10   5   16.69    7.09
   0  10   5   16.95    3.16
   0 -10  -5   18.98    1.88
   0 -10  -5   24.48    5.73
   0  10   5   19.77    3.05
   0  10   6  194.62   10.37
   0 -10  -6  172.06   13.41
   0  10   6  193.84   11.30
   0 -10  -6  169.60   14.31
   0  10   6  190.16    9.94
   0  10   6  155.12   16.49
   0  10   7   67.51    6.16
   0 -10  -7   63.45    8.27
   0  10   7   71.32    6.49
   0 -10  -7   76.80    9.38
   0  10   7   73.24    5.38
   0  10   7   78.98   11.55
   0  10   7   84.36   12.35
   0  10   8  373.13   18.20
   0 -10  -8  370.59   22.23
   0  10   8  396.61   18.33
   0 -10  -8  402.19   23.05
   0  10   8  375.42   16.27
   0  10   8  310.17   25.18
   0  10   8  390.85   26.95
   0  10   9   12.58    2.38
   0  10   9   12.91    3.56
   0  10   9   10.48    3.37
   0 -10  -9   30.23    6.52
   0 -10  -9   11.55    6.23
   0  10   9    8.73    6.87
   0  10   9   22.44    7.44
   0  10  10   15.24    2.51
   0  10  10   12.36    3.66
   0  10  10   21.68    3.82
   0 -10 -10   21.99    5.98
   0  10  10   30.38    8.90
   0 -10 -10   18.50    4.21
   0  10  10   17.70    7.79
   0 -10 -10   12.00    6.99
   0  10  11  112.26   14.52
   0 -10 -11   96.97    8.67
   0  10  11   73.12   12.87
   0  10  11   89.10    8.49
   0  10  11  109.86    7.76
   0 -10 -11  118.66   11.98
   0 -10 -11   90.44   12.47
   0  10  11   75.03   12.98
   0  10  12    0.48    2.37
   0  10  12    5.75    6.73
   0  10  12    0.78    3.99
   0  10  12    5.64    7.39
   0  10  12   -3.70    7.27
   0 -10 -12    6.87    3.85
   0 -10 -13  206.99   16.84
   0  10  13  194.30   13.72
   0  10  13  160.44   18.85
   0  10  13  189.08   11.05
   0  10  13  187.01   12.96
   0 -10 -13  212.16   13.98
   0  10  13  199.60   20.52
   0  10  13  185.35   19.45
   0  10  14   63.72    9.11
   0  10  14   70.41    8.52
   0  10  14   50.69   11.02
   0  10  14   72.12    5.96
   0  10  14   67.74    7.18
   0 -10 -14   54.86    7.43
   0  10  14   41.06   10.46
   0  10  14   58.62   12.44
   0  10  15   31.96   10.00
   0  10  15   56.33    8.25
   0 -10 -15   35.68    7.64
   0 -10 -15   35.37    6.55
   0  10  15   26.50    8.74
   0  10  15   51.60   11.77
   0  10  15   43.57    7.24
   0  10  16   79.97   13.26
   0  10  16   64.38    8.90
   0 -10 -16   58.05    9.17
   0  10  16   66.90   11.99
   0 -10 -16   80.44    9.07
   0  10  16   47.92   11.85
   0  10  16   66.71    9.29
   0  10  17   -5.41    7.77
   0  10  17    8.66    5.30
   0  10  17    3.08    5.11
   0  10  17   -2.01    7.71
   0  10  17    5.61    8.05
   0 -10 -17   -0.96    3.97
   0 -10 -17    3.47    5.66
   0  11 -19   11.40    4.81
   0 -11  19   32.77    9.33
   0  11 -19   32.97    7.78
   0  11 -19   27.90    8.43
   0 -11  19   28.70    6.78
   0  11 -19   26.20    6.98
   0 -11  18   -7.51    6.60
   0  11 -18   -2.15    5.17
   0  11 -18   -1.10    4.84
   0  11 -18   -8.98    8.62
   0 -11  18    5.13    5.10
   0  11 -18    0.85    3.79
   0 -11  17  142.98   10.86
   0  11 -17  153.67   13.37
   0 -11  17  141.74   12.60
   0  11 -17  172.16   16.65
   0  11 -17  130.33   11.32
   0 -11  16   28.22    4.96
   0 -11  16   22.49    5.89
   0  11 -16   38.50    6.86
   0 -11  16   24.57    5.35
   0  11 -16   29.83    8.42
   0 -11  16   28.26    6.42
   0  11 -16   19.61    5.14
   0 -11  15   32.88    5.89
   0  11 -15   49.49    7.36
   0 -11  15   59.34    8.01
   0  11 -15   42.55    9.39
   0 -11  15   46.43    7.00
   0 -11  15   48.48    5.56
   0 -11  14   17.75    4.93
   0  11 -14   16.63    5.41
   0 -11  14   17.15    5.57
   0  11 -14   17.28    6.94
   0 -11  14   22.16    3.99
   0  11 -13  289.15   14.91
   0 -11  13  253.91   13.19
   0  11 -13  261.55   16.10
   0 -11  13  228.18   15.49
   0 -11  13  273.90   12.28
   0 -11  13  244.25   16.10
   0  11 -13  292.79   20.51
   0 -11  12    4.44    2.14
   0  11 -12   -0.74    3.93
   0 -11  12    4.05    3.49
   0 -11  12    6.91    2.10
   0  11 -12    3.58    2.62
   0 -11  12    0.77    3.52
   0  11 -11   16.74    3.80
   0 -11  11    9.41    2.21
   0  11 -11   11.79    4.29
   0 -11  11   13.28    2.51
   0 -11  11   23.13    5.40
   0  11 -11   15.50    3.73
   0 -11  11   10.16    3.80
   0 -11  10    0.68    3.12
   0 -11  10    1.83    1.47
   0  11 -10    1.22    1.49
   0 -11  10    1.41    1.93
   0 -11  10   -0.84    3.91
   0  11 -10    3.78    2.85
   0  11 -10    1.95    3.22
   0 -11   9   14.12    4.32
   0  11  -9   13.07    2.05
   0 -11   9   13.05    1.89
   0 -11   9   19.68    5.39
   0 -11   9   14.62    2.76
   0  11  -9   19.29    3.84
   0  11  -9   10.93    3.82
   0 -11   8    3.00    3.25
   0 -11   8    2.12    1.71
   0  11  -8    2.75    1.39
   0  11  -8    2.08    3.61
   0 -11   8    0.88    3.92
   0 -11   8    5.20    2.41
   0  11  -8    0.48    2.52
   0  11  -8    9.40    4.16
   0 -11   7   60.94    6.40
   0  11  -7   48.88    2.95
   0 -11   7   56.04    4.25
   0 -11   7   50.88    5.13
   0 -11   7   72.96    8.43
   0  11  -7   52.30    7.00
   0  11  -7   61.15    5.60
   0  11  -7   54.76    6.54
   0 -11   6   19.69    3.71
   0  11  -6   13.49    4.22
   0  11  -6   19.67    5.63
   0 -11   6   18.19    2.90
   0 -11   6   11.45    3.16
   0 -11   6   12.74    4.82
   0  11  -6   11.68    3.06
   0  11  -6   17.30    5.04
   0  11  -5   26.58    6.15
   0 -11   5   26.29    4.11
   0 -11   5   36.23    6.75
   0  11  -5   17.95    4.47
   0  11  -5   28.64    6.53
   0  11  -5   33.76    4.09
   0 -11   5   30.69    4.28
   0  11  -4   -1.10    5.14
   0  11  -4    0.65    3.40
   0 -11   4    1.89    4.32
   0 -11   4    2.13    2.81
   0  11  -4    1.87    4.02
   0 -11   4    0.44    2.45
   0 -11   3  104.01    8.21
   0  11  -3   94.52   11.25
   0 -11   3   93.75   10.02
   0  11  -3  106.58   10.72
   0 -11   3  109.82    7.37
   0 -11   2  249.92   14.16
   0  11  -2  240.56   18.07
   0 -11   2  212.05   16.16
   0  11  -2  249.16   17.60
   0 -11   2  238.82   11.92
   0 -11   1   11.82    4.09
   0  11  -1    8.80    6.25
   0  11  -1   10.65    4.13
   0 -11   1    7.04    5.67
   0  11  -1    6.82    5.48
   0 -11   1   11.67    2.91
   0  11   0  528.84   24.04
   0 -11   0  484.25   24.33
   0  11   0  501.71   29.44
   0  11   0  467.65   28.01
   0 -11   0  528.18   20.79
   0  11   1   29.41    7.21
   0  11   1   12.32    6.72
   0  11   1   15.91    4.20
   0 -11  -1   15.72    4.35
   0 -11  -1   15.42    3.06
   0 -11  -1   14.99    2.51
   0 -11  -2   11.95    3.99
   0  11   2   21.72    4.40
   0 -11  -2   10.35    2.72
   0  11   2   27.10    7.26
   0 -11  -3  278.97   18.85
   0  11   3  305.62   15.87
   0  11   3  286.93   21.34
   0 -11  -3  283.33   17.40
   0  11   3  286.31   11.54
   0 -11  -4   64.51    8.03
   0  11   4   71.16    4.76
   0  11   4   73.16    7.20
   0 -11  -4   63.74    8.90
   0  11   4   72.29    6.08
   0  11   4   65.29   10.93
   0  11   5  308.13   13.74
   0 -11  -5  297.34   18.69
   0  11   5  316.21   16.26
   0 -11  -5  316.20   20.41
   0  11   5  291.04   14.43
   0  11   5  281.21   22.78
   0 -11  -6   13.61    5.56
   0  11   6    1.71    6.19
   0  11   6    9.22    3.56
   0  11   6    7.03    2.67
   0 -11  -6   15.97    5.20
   0  11   6    8.04    2.75
   0 -11  -7  153.12   13.54
   0  11   7  189.77   10.36
   0  11   7  152.46   10.60
   0 -11  -7  174.96   14.60
   0  11   7  176.71    9.45
   0  11   7  157.05   16.59
   0  11   7  149.77   16.49
   0 -11  -8   30.78    6.61
   0  11   8   22.52    4.00
   0  11   8   19.92    8.61
   0  11   8   30.50    4.79
   0 -11  -8   33.57    7.25
   0  11   8   25.75    3.36
   0  11   8   25.95    8.78
   0  11   9    6.35    3.17
   0 -11  -9    1.15    4.74
   0  11   9    7.25    3.25
   0  11   9   -1.85    5.63
   0 -11  -9    1.17    4.73
   0  11   9    2.87    1.80
   0  11   9    3.54    6.41
   0 -11 -10   85.16   10.71
   0  11  10   80.29    7.62
   0  11  10   88.87    7.41
   0 -11 -10   90.68   10.92
   0  11  10   79.54    5.46
   0  11  10   79.64   13.04
   0 -11 -10   94.11    8.59
   0  11  10   88.01   14.05
   0  11  11    8.41    3.90
   0  11  11    9.14    3.38
   0 -11 -11    9.69    5.83
   0  11  11    2.00    8.07
   0  11  11    9.75    6.86
   0  11  11    7.39    7.79
   0 -11 -11    5.99    3.90
   0  11  12  158.56   10.27
   0  11  12  152.54   18.07
   0  11  12  169.30   11.97
   0 -11 -12  163.30   12.14
   0  11  12  158.85   18.44
   0  11  12  146.73   17.79
   0  11  13   43.54    8.27
   0  11  13   28.83    6.23
   0  11  13   41.18   10.75
   0  11  13   26.62    4.35
   0  11  13   37.20    6.50
   0 -11 -13   28.76    5.65
   0  11  13   30.27    9.27
   0  11  13   30.60   10.41
   0  11  14   11.24    5.69
   0 -11 -14   12.88    4.91
   0  11  14   23.28    9.50
   0  11  14    8.19    7.85
   0  11  14   10.12    8.16
   0  11  14   12.45    5.08
   0  11  15   13.76    8.64
   0  11  15   10.42    5.41
   0  11  15   12.32    5.40
   0 -11 -15    8.95    4.67
   0  11  15    7.84    7.71
   0  11  15   14.49    8.91
   0 -11 -15    9.46    6.16
   0  12 -18   45.38    8.56
   0  12 -18   43.19   10.11
   0 -12  18   60.95    8.59
   0 -12  18   57.01   10.80
   0  12 -17   69.52   11.05
   0 -12  17   70.78    9.12
   0  12 -17   72.58    9.51
   0  12 -16   59.89    8.59
   0 -12  16   61.19    8.26
   0 -12  16   63.00    8.57
   0  12 -16   44.31    9.74
   0 -12  15    4.16    4.00
   0  12 -15    2.74    4.17
   0 -12  15   -1.78    4.49
   0 -12  15    0.93    5.02
   0 -12  14   37.84    6.73
   0  12 -14   35.92    6.48
   0 -12  14   28.28    6.22
   0  12 -13   45.17    5.91
   0 -12  13   47.77    7.36
   0  12 -13   52.70    7.27
   0  12 -13   36.30    5.72
   0 -12  13   38.65    6.88
   0  12 -12   17.14    4.39
   0 -12  12   19.04    5.18
   0 -12  12   14.16    2.71
   0  12 -12    7.66    4.16
   0  12 -12   10.60    3.61
   0 -12  12    3.19    3.92
   0  12 -11    8.33    3.82
   0  12 -11    8.74    4.26
   0 -12  11    8.79    2.51
   0 -12  11    9.25    4.75
   0  12 -11   12.95    3.71
   0 -12  11   11.31    4.20
   0  12 -10   70.75    7.56
   0 -12  10   56.61    7.83
   0 -12  10   77.27    5.78
   0  12 -10   53.92    5.98
   0 -12  10   68.94    7.46
   0  12  -9   86.34    8.38
   0 -12   9   79.10    6.20
   0 -12   9   74.97    9.03
   0  12  -9   77.73    7.01
   0 -12   9   84.75    7.90
   0  12  -8   65.48    7.65
   0 -12   8   47.76    4.95
   0  12  -8   44.11    6.62
   0 -12   8   47.90    7.72
   0  12  -8   52.86    5.58
   0 -12   8   40.67    5.82
   0 -12   7   91.21    7.63
   0 -12   7   71.71    5.24
   0 -12   7   86.06    6.88
   0 -12   7   86.76    9.62
   0  12  -7   95.76    9.44
   0  12  -7   72.01    6.36
   0  12  -7   76.58    7.97
   0 -12   6    9.91    2.52
   0  12  -6    5.72    5.13
   0  12  -6    8.15    3.64
   0 -12   6    8.92    3.11
   0 -12   6   12.18    5.05
   0 -12   6    8.17    3.47
   0  12  -6   20.13    5.46
   0 -12   5   86.68    7.50
   0  12  -5  104.54    9.07
   0  12  -5  104.39   11.33
   0 -12   5   97.00    7.54
   0  12  -5   96.48   10.05
   0 -12   5   88.90    9.98
   0  12  -4   -8.39    6.14
   0 -12   4    1.05    4.53
   0 -12   4   -0.60    2.97
   0 -12   4    1.87    2.72
   0  12  -4    6.22    4.99
   0 -12   3   70.32    7.38
   0  12  -3   79.37   10.62
   0 -12   3   65.42    9.14
   0 -12   3   71.61    6.11
   0  12  -3   92.84   10.41
   0 -12   2   40.30    5.92
   0  12  -2   35.18    8.03
   0 -12   2   27.28    6.76
   0 -12   2   37.17    4.37
   0  12  -2   40.37    8.26
   0 -12   1  120.12    9.96
   0  12  -1  124.46   13.50
   0  12  -1  118.10    9.74
   0 -12   1  114.32   12.06
   0 -12   1  124.56    7.58
   0  12  -1  121.88   12.92
   0 -12   0   13.17    4.32
   0  12   0   11.27    6.07
   0  12   0   10.95    3.82
   0 -12   0   12.41    5.26
   0 -12   0    9.22    2.48
   0  12   0   11.96    6.08
   0 -12  -1   10.69    4.64
   0 -12  -1   10.87    2.35
   0  12   1    4.40    5.17
   0  12   1    8.83    3.93
   0  12   1   14.99    6.23
   0  12   2  109.09    8.81
   0 -12  -2   98.39    9.54
   0 -12  -3   67.09    9.60
   0  12   3   80.29    7.79
   0  12   3   82.31   11.68
   0 -12  -3   56.11    7.74
   0 -12  -4  229.90   15.84
   0  12   4  233.37   13.90
   0 -12  -4  235.13   17.69
   0  12   4  219.19   12.18
   0  12   4  192.06   18.49
   0 -12  -5  177.52   14.51
   0  12   5  202.75   12.79
   0 -12  -5  215.28   16.83
   0  12   5  198.50   11.11
   0  12   5  188.42   18.59
   0 -12  -6  150.60   13.67
   0  12   6  155.80   10.62
   0  12   6  120.77   15.23
   0  12   6  137.03    8.65
   0 -12  -6  128.44   12.39
   0 -12  -7   11.19    4.93
   0  12   7    6.30    3.52
   0  12   7   11.11    7.46
   0 -12  -7    4.96    5.34
   0  12   7   12.19    2.68
   0  12   7   23.11    7.97
   0 -12  -8   23.36    6.55
   0  12   8   32.32    5.14
   0 -12  -8   22.58    6.94
   0  12   8   23.72    3.33
   0  12   8   23.62    9.21
   0 -12  -9   32.85    7.27
   0  12   9   27.45    9.97
   0  12   9   37.33    5.38
   0 -12  -9   53.34    8.87
   0  12   9   33.89    3.69
   0  12   9   37.08   10.11
   0 -12 -10   -1.29    5.05
   0  12  10    1.99    6.78
   0  12  10    1.21    3.10
   0  12  10   -3.78    6.21
   0 -12 -10   -0.74    3.61
   0 -12 -10    1.27    5.23
   0 -12 -11   71.61   10.25
   0 -12 -11   80.31   10.68
   0  12  11   63.47   12.98
   0 -12 -11   74.76    8.00
   0  12  11   67.37    6.83
   0  12  11   58.71   12.68
   0  12  12   20.53    9.93
   0  12  12   29.31    4.76
   0  12  12   37.11   10.76
   0 -12 -12   31.34    5.90
   0  12  12   23.88    8.79
   0 -12 -12   30.00    7.64
   0  12  13   -2.17    8.72
   0  12  13   -1.12    3.36
   0  12  13    2.08    8.56
   0  12  13    5.98    5.35
   0  12  13    5.44    4.43
   0 -12 -13   -2.51    4.29
   0  12  13    1.98    7.17
   0  12  14   10.50    8.65
   0  12  14    2.40    4.93
   0  12  14    2.00    8.05
   0 -12 -14    0.87    3.82
   0  12  14   -4.24    8.73
   0  13 -17   46.55    6.95
   0 -13  17   52.69    8.42
   0  13 -17   40.79    7.90
   0 -13  16    0.94    4.07
   0  13 -16   -3.97    5.91
   0  13 -16   12.45    4.48
   0 -13  16   16.88    5.79
   0 -13  15   -3.86    4.57
   0 -13  15    1.82    3.91
   0  13 -15    0.93    4.33
   0  13 -15   -0.74    3.79
   0 -13  15   -0.95    5.15
   0 -13  14   78.23    9.14
   0  13 -14   91.12    9.56
   0  13 -14   66.12    7.36
   0 -13  14   78.10    9.15
   0  13 -13   15.36    4.47
   0 -13  13   19.43    5.76
   0  13 -13   20.21    5.72
   0  13 -13   18.02    4.73
   0 -13  13   25.09    5.67
   0  13 -12    3.64    3.51
   0 -13  12    7.97    4.72
   0  13 -12    6.39    4.16
   0  13 -12    6.32    3.77
   0 -13  12    8.22    4.28
   0  13 -11   21.33    4.95
   0  13 -11   21.36    5.18
   0 -13  11   13.25    5.25
   0 -13  11   21.62    3.24
   0  13 -11   12.59    4.05
   0 -13  11    8.57    4.31
   0  13 -10  105.05    9.56
   0 -13  10   98.83   10.57
   0 -13  10  102.62    7.26
   0  13 -10   91.48    7.93
   0 -13  10  102.25    9.38
   0  13  -9   11.03    4.67
   0 -13   9   10.89    3.02
   0 -13   9    7.43    5.12
   0  13  -9   13.54    3.70
   0 -13   9   10.39    4.06
   0  13  -8    9.01    4.75
   0  13  -8    4.14    4.19
   0 -13   8    4.06    3.03
   0 -13   8    5.40    5.11
   0  13  -8    6.74    3.26
   0 -13   8    8.47    3.80
   0 -13   7   86.42    7.34
   0  13  -7   84.44    9.08
   0 -13   7   85.79   10.11
   0 -13   7   96.90    8.26
   0  13  -7  113.87   10.73
   0 -13   6   56.86    5.13
   0 -13   6   58.74    6.43
   0  13  -6   63.93    9.75
   0  13  -6   64.05    7.54
   0 -13   6   58.02    6.13
   0  13  -6   72.51    8.99
   0 -13   6   52.56    8.35
   0  13  -5   -1.27    5.12
   0  13  -5    4.81    3.59
   0 -13   5    1.87    3.15
   0 -13   5    4.55    4.47
   0 -13   5    5.82    2.98
   0  13  -5    4.22    4.35
   0 -13   4   11.34    3.87
   0  13  -4   11.85    6.24
   0 -13   4    8.09    5.58
   0 -13   4   15.67    3.47
   0  13  -4   13.30    5.77
   0 -13   3    3.56    3.54
   0  13  -3    8.12    5.70
   0 -13   3    3.53    4.96
   0 -13   3    2.70    2.50
   0  13  -3   12.00    5.58
   0 -13   2   11.35    4.52
   0  13  -2   19.26    4.85
   0  13  -2    4.19    6.02
   0 -13   2    2.39    5.57
   0 -13   2   11.51    3.02
   0  13  -2   13.91    6.10
   0 -13   1   88.62    9.28
   0  13  -1   87.12    8.82
   0  13  -1  111.36   13.07
   0 -13   1   87.28   11.03
   0 -13   1   85.03    6.33
   0  13  -1  105.46   12.29
   0 -13   0    1.69    3.72
   0  13   0    4.51    6.05
   0  13   0    8.28    4.19
   0 -13   0    6.14    4.58
   0 -13   0    3.33    2.21
   0  13   0    1.41    5.67
   0 -13  -1   22.35    5.36
   0 -13  -1   15.03    2.56
   0  13   1   20.91    5.03
   0  13   1   25.01    7.91
   0  13   1    8.65    5.83
   0  13   2    5.15    3.99
   0  13   2    1.52    5.83
   0 -13  -2    6.60    4.61
   0 -13  -3  102.59   12.06
   0  13   3  107.93    9.45
   0  13   3  120.42   14.37
   0 -13  -3  105.16   10.56
   0 -13  -4   47.89    7.64
   0  13   4   58.12    7.05
   0 -13  -4   58.37    9.81
   0  13   4   71.08    6.38
   0  13   4   45.96    9.88
   0  13   5   12.59    7.59
   0  13   5   12.78    4.57
   0  13   5   16.27    3.58
   0 -13  -5    7.63    5.09
   0 -13  -6   27.82    7.58
   0  13   6   26.24    8.74
   0  13   6   20.36    4.67
   0  13   6   21.06    3.81
   0 -13  -6   20.53    6.22
   0 -13  -7   14.27    5.83
   0  13   7   18.70    4.62
   0  13   7    9.76    8.24
   0 -13  -7   10.70    6.12
   0  13   7   14.56    3.16
   0  13   7    7.21    6.92
   0 -13  -8   19.79    6.28
   0  13   8   17.05    4.91
   0  13   8   17.83    8.72
   0 -13  -8   18.91    7.44
   0  13   8   20.29    3.13
   0  13   8   17.05    8.83
   0 -13  -9   23.18    7.41
   0  13   9   12.73    4.24
   0  13   9   22.10    8.30
   0 -13  -9   14.13    5.56
   0  13   9   23.13    9.14
   0 -13 -10   70.21   11.25
   0  13  10   64.63   12.80
   0  13  10  114.11    9.05
   0 -13 -10  106.49   12.09
   0 -13 -10   90.36    8.89
   0  13  10   74.47   13.80
   0 -13 -11   70.75   10.44
   0  13  11   65.82    7.04
   0  13  11   78.08   14.54
   0 -13 -11   65.44    7.73
   0  13  11   63.62   12.18
   0 -13 -11   63.34   10.16
   0 -13 -12   -4.27    5.86
   0 -13 -12    2.45    3.93
   0  13  12   -2.01    7.71
   0  13  12    3.11    3.37
   0  13  12    8.53    8.38
   0  13  12    7.22    5.36
   0  13  12   13.70   10.22
   0 -13 -13   30.82    7.85
   0  13  13   54.56    9.55
   0 -13 -13   43.16    6.61
   0  13  13   44.75   11.52
   0  13  13   22.67   10.04
   0  13  13   36.57   11.41
   0  14 -15   -1.48    4.49
   0 -14  15    4.86    4.60
   0 -14  14   17.36    5.63
   0  14 -14   21.89    5.52
   0  14 -14   10.54    3.99
   0 -14  14   22.34    5.81
   0 -14  13   -1.05    4.63
   0  14 -13   -0.87    4.19
   0  14 -13   -2.01    3.43
   0 -14  13   -0.89    4.34
   0  14 -12   61.69    7.43
   0 -14  12   56.38    8.38
   0  14 -12   55.59    7.66
   0  14 -12   59.24    6.80
   0 -14  12   59.97    8.00
   0  14 -11   38.97    6.23
   0 -14  11   27.77    6.74
   0  14 -11   45.35    6.82
   0  14 -11   37.60    5.53
   0 -14  11   38.47    6.31
   0  14 -10    2.62    4.34
   0  14 -10    3.48    2.93
   0 -14  10    9.86    4.57
   0 -14  10   -1.13    5.08
   0  14  -9    1.85    4.52
   0 -14   9   -0.52    2.61
   0 -14   9   -1.16    5.18
   0  14  -9    3.33    3.20
   0 -14   9    4.30    3.88
   0 -14   8   68.62    6.56
   0  14  -8   70.73    8.50
   0 -14   8   62.50    9.61
   0 -14   8   70.05    7.40
   0  14  -8   68.47    8.75
   0 -14   7   23.50    4.57
   0  14  -7   29.27    6.29
   0 -14   7   21.58    6.80
   0 -14   7   33.50    5.22
   0  14  -7   18.49    5.48
   0 -14   6    3.24    3.37
   0  14  -6   10.91    6.56
   0  14  -6   -5.27    4.15
   0 -14   6    6.10    5.02
   0 -14   6   -1.18    3.20
   0  14  -6    6.44    4.72
   0 -14   5   24.76    5.12
   0  14  -5   31.83    8.11
   0 -14   5   23.57    6.68
   0 -14   5   24.16    4.26
   0  14  -5   21.88    6.53
   0 -14   4    5.87    3.66
   0  14  -4   15.52    6.80
   0 -14   4   18.87    6.26
   0 -14   4    7.63    2.98
   0  14  -4   12.08    5.63
   0 -14   3   54.28    7.01
   0  14  -3   72.31   10.78
   0 -14   3   64.97    9.79
   0 -14   3   47.25    5.31
   0  14  -3   41.93    8.83
   0 -14   2    2.47    3.61
   0  14  -2   -1.49    5.39
   0  14  -2    5.88    4.61
   0 -14   2    9.07    5.46
   0 -14   2    2.56    2.71
   0  14  -2    8.02    5.99
   0 -14   1   20.86    5.30
   0  14  -1   31.65    5.82
   0  14  -1   18.43    7.32
   0 -14   1   18.35    6.46
   0 -14   1   27.04    3.66
   0  14  -1   26.75    7.47
   0 -14   0   23.84    7.13
   0  14   0   22.17    5.18
   0  14   0   35.00    8.77
   0  14   0   28.18    7.97
   0 -14   0   27.51    6.04
   0 -14  -1    2.70    5.02
   0  14   1    4.88    4.63
   0  14   1   -3.30    6.33
   0 -14  -1   -0.96    3.97
   0  14   1    1.52    6.10
   0  14   2   41.70    6.40
   0 -14  -2   26.30    6.13
   0  14   2   30.32    8.82
   0  14   3    0.79    3.34
   0  14   3    6.72    7.67
   0 -14  -3    1.06    4.16
   0 -14  -4   19.95    5.95
   0  14   4   22.77    5.64
   0  14   4   13.03    8.97
   0 -14  -4    9.71    6.81
   0  14   4   17.75    3.86
   0  14   4   20.57    8.54
   0 -14  -5   20.98    7.39
   0  14   5   20.82    5.00
   0  14   5   15.08    8.13
   0  14   5   11.62    3.47
   0 -14  -5   10.42    5.50
   0 -14  -6   86.03   11.76
   0  14   6   70.61   12.97
   0  14   6   75.35    8.40
   0  14   6   79.62    6.78
   0 -14  -7    5.68    5.30
   0  14   7    9.93    8.73
   0  14   7   10.50    4.62
   0 -14  -7   11.27    5.51
   0  14   7    3.74    7.35
   0 -14  -8   11.46    6.30
   0  14   8   15.46    4.68
   0  14   8   -4.13    8.31
   0 -14  -8    9.09    6.15
   0  14   8   22.81    8.68
   0 -14  -9    1.44    7.29
   0  14   9   12.99    4.96
   0  14   9    6.26    8.20
   0 -14  -9    1.34    5.41
   0 -14  -9    9.77    4.39
   0  14   9   17.91    9.25
   0 -14 -10   55.36   10.43
   0  14  10   78.00   13.93
   0  14  10   71.55    7.73
   0 -14 -10   79.31   11.64
   0 -14 -10   64.38    7.65
   0  14  10   80.68   14.04
   0 -14 -11    8.83    7.10
   0  14  11   19.14    9.73
   0  14  11   25.45    4.95
   0 -14 -11   12.92    6.46
   0  14  11   30.61   11.21
   0 -14 -11   15.20    5.11
   0 -15  13   13.58    6.14
   0  15 -13   17.95    5.48
   0  15 -13    9.97    3.99
   0 -15  13   14.50    5.30
   0  15 -12   40.03    6.82
   0 -15  12   26.82    7.00
   0  15 -12   16.37    5.57
   0  15 -12   23.56    4.88
   0 -15  12   20.74    5.74
   0  15 -11   66.21    8.15
   0 -15  11   76.54   10.25
   0  15 -11   67.69    8.17
   0  15 -11   54.30    6.48
   0 -15  11   64.02    8.03
   0  15 -10    0.80    4.02
   0 -15  10    1.22    5.69
   0  15 -10    8.49    4.91
   0 -15  10    3.11    4.10
   0 -15   9    3.75    5.70
   0  15  -9   -1.97    4.41
   0 -15   9    1.47    3.82
   0 -15   8   -1.27    6.11
   0 -15   8   -2.77    3.80
   0  15  -8    3.13    4.58
   0 -15   7   49.59    6.04
   0  15  -7   36.27    6.88
   0 -15   7   34.92    7.77
   0 -15   7   46.16    6.02
   0  15  -7   54.43    8.42
   0 -15   6   17.44    4.47
   0  15  -6    5.88    6.20
   0  15  -6    5.68    4.56
   0 -15   6    6.58    5.79
   0 -15   6    4.86    3.38
   0  15  -6    1.16    5.21
   0 -15   5   11.92    4.13
   0  15  -5   28.20    7.51
   0 -15   5   17.33    6.95
   0 -15   5   18.09    4.23
   0  15  -5   20.68    6.26
   0 -15   4    5.53    3.93
   0  15  -4    1.53    5.53
   0 -15   4   -2.71    6.84
   0 -15   4    3.14    3.21
   0  15  -4    2.55    5.01
   0 -15   3    1.37    6.59
   0  15  -3   -1.56    6.86
   0  15  -3    0.92    4.28
   0  15  -3    6.68    5.87
   0 -15   3   -0.84    3.96
   0 -15   2   15.31    6.71
   0  15  -2   16.35    5.66
   0  15  -2   11.25    7.62
   0  15  -2   15.43    6.77
   0 -15   2   12.36    5.11
   0 -15   1   87.08   11.82
   0  15  -1   99.51   13.34
   0  15  -1   90.04    9.70
   0  15  -1  100.23   12.83
   0 -15   1   97.78   10.07
   0 -15   0    9.92    5.97
   0  15   0    3.55    4.42
   0  15   0    3.35    6.75
   0  15   0    6.20    6.67
   0 -15   0    4.90    4.31
   0 -15  -1    8.64    6.34
   0  15   1   23.71    7.99
   0 -15  -1   11.29    5.04
   0  15   1   16.72    4.66
   0  15   1   17.34    7.48
   0  15   2    6.64    6.85
   0 -15  -2   18.27    5.59
   0  15   2    2.60    4.25
   0 -15  -3   79.69    9.82
   0  15   3   67.70    8.27
   0  15   3   59.73    6.68
   0  15   3   61.05   11.88
   0 -15  -4   -1.17    4.48
   0  15   4    5.92    4.34
   0  15   4    1.89    8.12
   0 -15  -4   -1.47    6.47
   0  15   4    2.25    2.96
   0  15   4    5.33    7.32
   0 -15  -5   17.04    5.87
   0  15   5   15.03    5.51
   0  15   5   27.45    9.44
   0 -15  -5   17.78    7.49
   0  15   5    9.46    3.30
   0  15   5    9.04    7.63
   0 -15  -6   -1.26    5.87
   0  15   6    3.96    7.98
   0  15   6   -0.82    4.34
   0 -15  -6   -1.50    6.19
   0 -15  -7   13.08    6.31
   0  15   7   22.64    9.40
   0  15   7    7.23    4.59
   0 -15  -7    9.07    6.65
   0 -15  -8   12.16    7.19
   0  15   8    6.34    4.46
   0  15   8   10.38    8.15
   0 -15  -8   -2.70    6.17
   0  15   8    1.95    7.66
   0  16 -11   28.16    6.41
   0 -16  11   26.73    6.19
   0  16 -11   44.01    7.36
   0 -16  11   33.12    8.45
   0  16 -10   -4.12    5.26
   0 -16  10    0.79    4.06
   0  16 -10   -1.01    5.02
   0 -16  10    3.90    5.23
   0 -16   9    1.50    3.84
   0  16  -9    3.16    5.07
   0 -16   9    3.99    6.29
   0 -16   8  119.36    9.82
   0  16  -8  115.22   11.83
   0 -16   8   93.52   12.32
   0 -16   7   38.41    5.75
   0  16  -7   38.56    8.12
   0 -16   7   33.16    8.15
   0 -16   6  158.10   11.91
   0 -16   6  163.06   16.06
   0 -16   6  172.94   11.44
   0  16  -6  173.29   15.24
   0 -16   5   12.79    6.49
   0  16  -5    6.36    6.25
   0 -16   5   -0.79    4.24
   0 -16   4    5.78    5.53
   0  16  -4    3.23    6.35
   0  16  -4    1.99    4.28
   0  16  -4    2.67    5.24
   0 -16   4    0.84    3.70
   0 -16   3   43.73    9.38
   0  16  -3   52.80   10.59
   0  16  -3   60.12    8.60
   0  16  -3   48.83    9.24
   0 -16   3   43.56    7.43
   0 -16   2   87.40   12.36
   0  16  -2   87.92   12.90
   0  16  -2   70.11    9.03
   0  16  -2   52.60    9.88
   0 -16   2   60.99    8.44
   0 -16   1   26.87    8.03
   0  16  -1   29.92    6.90
   0  16  -1   38.25    9.46
   0  16  -1   24.53    8.25
   0 -16   1   25.63    6.43
   0 -16   0   21.03    8.04
   0  16   0   12.38    6.05
   0  16   0    1.79    7.57
   0  16   0   32.14    9.48
   0 -16   0   14.48    5.91
   0 -16  -1   10.68    6.14
   0  16   1    8.19    7.05
   0 -16  -1   12.99    5.47
   0  16   1   -0.94    4.83
   0  16   1    7.24    6.75
   0  16   2   15.44    7.10
   0 -16  -2   18.09    6.08
   0  16   2   25.98    6.30
   0 -16  -3    1.18    5.47
   0  16   3   -1.83    4.02
   0  16   3    4.95    3.61
   0  16   3   -1.75    6.68
   0 -16  -4   25.04    7.94
   0  16   4   35.19   10.48
   0  16   4   21.69    5.56
   0 -16  -4   24.49    6.85
   0  16   4   18.27    9.26
   0 -16  -5    3.14    5.69
   0  16   5    0.89    3.83
   0  16   5    6.07    8.15
   0  16   5    1.86    6.72
   0 -16  -5    3.81    5.46
   0  17  -6   48.32    8.99
   0 -17   6   39.82    9.28
   0 -17   5    1.50    6.18
   0  17  -5   -2.65    5.83
   0  17  -5   -3.38    6.96
   0 -17   4    9.15    6.14
   0  17  -4   -3.16    5.78
   0  17  -4   -1.71    6.70
   0  17  -4    2.77    5.96
   0 -17   3   18.45    7.07
   0  17  -3   27.14    6.54
   0  17  -3   31.19    9.17
   0 -17   3   24.24    5.80
   0  17  -3   34.74    8.58
   0 -17   2   21.85    8.57
   0  17  -2    7.08    8.23
   0  17  -2   24.82    6.81
   0 -17   2   11.78    4.74
   0  17  -2    1.51    6.38
   0 -17   1   31.44    9.73
   0  17  -1   38.06   10.13
   0  17  -1   33.82    7.46
   0 -17   1   31.96    7.16
   0  17  -1   31.61    9.48
   0 -17   0    7.90    6.52
   0  17   0   11.12    5.77
   0  17   0   11.18    7.85
   0 -17   0    6.48    5.54
   0  17   0   23.16    8.85
   1 -17  -3    6.25    6.58
  -1  17   3   -0.96    4.76
   1 -17  -3   -1.16    4.89
  -1  17   3   -1.85    7.07
   1 -17  -2   10.86    6.96
  -1  17   2   11.62    5.46
  -1  17   2   -1.99    8.19
   1 -17  -2   15.55    6.41
  -1  17   2   19.97    8.29
   1 -17  -1   55.51   10.12
  -1  17   1   59.99    8.31
  -1  17   1   59.40   12.39
   1 -17  -1   42.53    7.70
  -1  17   1   65.70   12.10
   1 -17   0    3.04    5.66
  -1  17   0    1.85    6.71
  -1  17   0    3.97    4.69
   1 -17   0    2.02    4.53
  -1  17   0    3.39    7.88
   1 -17   1    6.03    6.49
  -1  17  -1   -1.79    6.50
  -1  17  -1   10.05    5.30
   1 -17   1   -0.96    4.38
  -1  17  -1   14.53    8.02
   1 -17   2    1.48    5.52
  -1  17  -2    1.01    4.36
  -1  17  -2    5.23    6.49
   1 -17   2   -0.91    4.79
  -1  17  -2    4.61    6.03
   1 -17   3    5.87    6.71
  -1  17  -3   10.18    7.60
  -1  17  -3   18.41    5.90
   1 -17   3    7.70    4.59
  -1  17  -3   10.22    6.30
  -1  17  -4   34.83    9.25
  -1  17  -4   19.47    7.07
   1 -17   4   23.07    7.64
  -1  17  -5   30.95    8.85
  -1  17  -5   23.85    7.03
   1 -17   5   17.13    6.80
  -1  17  -6  106.79   11.34
  -1  17  -6  112.65   13.96
  -1  17  -6   85.86   11.20
   1 -17   6   90.95   12.19
  -1  17  -7   36.81    7.58
   1 -17   7   31.19    5.64
  -1  17  -7   33.69    7.69
   1 -17   7   20.55    7.59
  -1  17  -8   -2.11    5.25
   1 -17   8   10.71    6.00
   1 -17   8    5.14    3.48
  -1  17  -8    2.25    5.32
   1 -16  -7   35.55    9.16
  -1  16   7   29.79    6.28
  -1  16   7   13.23    9.34
   1 -16  -7   30.03    7.32
   1 -16  -6   -3.07    5.71
  -1  16   6    2.12    7.70
  -1  16   6   -1.73    4.49
  -1  16   6   12.12    8.51
   1 -16  -6    1.26    5.86
   1 -16  -5   10.66    6.70
  -1  16   5    9.63    7.58
   1 -16  -5    6.05    5.33
  -1  16   5   24.52    5.88
  -1  16   4   18.92    8.18
   1 -16  -4   22.11    6.51
  -1  16   4   23.18    6.16
   1 -16  -3   20.10    6.07
  -1  16   3   14.42    4.91
  -1  16   3   15.24    3.82
  -1  16   3   21.61    9.24
   1 -16  -2    2.95    5.19
  -1  16   2   -1.92    7.55
  -1  16   2    1.82    4.80
  -1  16   2    5.30    7.11
   1 -16  -2   13.86    5.54
   1 -16  -1    4.39    5.61
  -1  16   1    7.40    6.70
  -1  16   1    5.54    4.80
  -1  16   1    1.68    6.92
   1 -16  -1    3.06    4.56
   1 -16   0    2.88    6.19
  -1  16   0    1.86    4.55
  -1  16   0   -1.78    7.34
  -1  16   0    4.93    6.92
   1 -16   0    4.84    4.73
   1 -16   1    1.43    5.88
  -1  16  -1    1.87    4.03
  -1  16  -1   -1.72    7.09
  -1  16  -1    3.12    5.49
   1 -16   1    3.67    4.03
   1 -16   2    8.41    6.51
  -1  16  -2   -4.99    6.53
  -1  16  -2   -1.90    4.48
  -1  16  -2   -5.93    6.77
   1 -16   2    6.95    4.25
   1 -16   3   55.49   10.11
  -1  16  -3   80.71   12.58
  -1  16  -3   73.15   10.82
   1 -16   3   71.91    8.15
   1 -16   4   77.29    8.43
  -1  16  -4  111.60   13.73
   1 -16   4   81.68   11.23
  -1  16  -4   92.20   11.70
   1 -16   4   70.55    6.92
   1 -16   5    4.28    3.37
   1 -16   5    1.35    4.73
  -1  16  -5   -3.07    6.33
  -1  16  -5   -1.27    5.11
   1 -16   5    1.20    3.30
  -1  16  -6   92.16   13.09
  -1  16  -6   78.61    9.46
  -1  16  -6  108.83   11.67
   1 -16   6   83.26    7.95
   1 -16   7   -2.59    6.53
  -1  16  -7   -0.99    4.43
  -1  16  -7    2.25    4.64
   1 -16   7    1.36    3.33
   1 -16   8   62.42    9.94
  -1  16  -8   49.70    8.18
   1 -16   8   60.06    7.20
  -1  16  -8   54.70    8.28
   1 -16   9    1.24    6.28
   1 -16   9    1.53    4.03
  -1  16  -9    1.00    4.83
   1 -16  10   -2.42    6.02
  -1  16 -10    2.87    4.20
   1 -16  10   -3.23    4.42
  -1  16 -11  125.34   11.06
  -1  16 -11  106.29    9.21
   1 -16  11  105.20   10.23
   1 -16  11   85.92   11.19
  -1  16 -12   16.40    5.62
   1 -16  12   12.52    5.76
  -1  16 -12   16.12    4.87
   1 -16  12    8.00    4.90
  -1  15  10   29.51   10.22
  -1  15  10   31.05    6.08
  -1  15  10   25.14   10.30
   1 -15 -10   36.35    8.83
   1 -15  -9    4.49    6.31
  -1  15   9    4.49    9.04
  -1  15   9    3.87    4.14
  -1  15   9    6.20    7.92
   1 -15  -9    6.18    3.77
   1 -15  -9    2.70    6.28
   1 -15  -8   48.95    9.65
  -1  15   8   23.82    9.78
  -1  15   8   39.36    6.19
   1 -15  -8   27.97    5.11
  -1  15   8   50.93   11.80
   1 -15  -8   46.91    8.73
   1 -15  -7   48.49    9.85
  -1  15   7   43.94    6.88
  -1  15   7   49.20   12.41
   1 -15  -7   33.92    7.70
   1 -15  -6  -13.01    7.07
  -1  15   6   -2.06    7.23
  -1  15   6    2.43    4.33
   1 -15  -6   -1.21    4.75
   1 -15  -5   -3.48    4.44
  -1  15   5   -0.82    4.13
   1 -15  -5    2.86    5.48
  -1  15   5    0.46    2.55
  -1  15   5   -3.86    6.99
   1 -15  -4   25.56    6.16
  -1  15   4   23.22    4.18
  -1  15   4   28.93    5.73
  -1  15   4   22.02    8.57
  -1  15   3   68.81    8.36
  -1  15   3   66.54   12.27
   1 -15  -3   75.45    9.27
   1 -15  -2    1.39    5.33
  -1  15   2    8.46    4.20
  -1  15   2   -7.38    9.02
  -1  15   2    1.71    7.18
   1 -15  -2    3.04    4.54
   1 -15  -1    8.20    5.64
  -1  15   1    8.52    4.57
  -1  15   1    3.54    7.31
  -1  15   1   22.65    7.92
   1 -15  -1    9.64    5.30
   1 -15   0   13.53    5.71
  -1  15   0   10.22    7.48
  -1  15   0   10.37    4.87
  -1  15   0    6.33    6.67
   1 -15   0    6.40    4.11
   1 -15   1   10.71    5.89
  -1  15  -1   16.38    7.49
  -1  15  -1   11.31    4.54
  -1  15  -1   14.99    6.98
   1 -15   1   12.99    5.23
   1 -15   2   53.92    6.96
  -1  15  -2   39.51    9.65
  -1  15  -2   48.41    7.31
   1 -15   2   49.89    9.08
  -1  15  -2   49.69    9.55
   1 -15   2   45.43    5.34
   1 -15   3   66.78    7.71
  -1  15  -3   76.41   11.68
   1 -15   3   64.94    9.32
  -1  15  -3   53.82    9.49
   1 -15   3   65.42    6.31
   1 -15   4    4.31    3.73
  -1  15  -4    2.97    5.83
   1 -15   4    2.55    5.59
  -1  15  -4    1.28    5.26
   1 -15   4    0.55    2.83
   1 -15   5   34.06    5.16
  -1  15  -5   46.20    6.97
  -1  15  -5   28.90    8.10
   1 -15   5   17.62    6.63
  -1  15  -5   32.64    7.51
   1 -15   5   30.41    4.96
   1 -15   6   29.04    4.77
  -1  15  -6   30.17    5.98
  -1  15  -6   36.47    8.50
   1 -15   6   30.83    7.33
  -1  15  -6   28.03    6.75
   1 -15   6   25.60    4.60
   1 -15   7   35.10    4.83
   1 -15   7   30.39    6.93
  -1  15  -7   32.28    6.32
  -1  15  -7   43.04    9.28
  -1  15  -7   30.93    6.91
   1 -15   7   31.91    5.44
   1 -15   8    2.38    5.01
  -1  15  -8   -3.72    5.48
  -1  15  -8    2.98    4.62
   1 -15   8    2.12    3.45
   1 -15   9   11.62    5.60
  -1  15  -9   10.29    5.08
  -1  15  -9   17.05    5.47
   1 -15   9    7.46    3.78
  -1  15 -10  190.87   13.44
   1 -15  10  163.13   14.50
  -1  15 -10  148.44   10.97
   1 -15  10  152.15   11.88
  -1  15 -11   31.69    6.14
   1 -15  11   23.13    6.47
  -1  15 -11   26.42    5.90
  -1  15 -11   26.22    4.97
   1 -15  11   14.93    4.96
   1 -15  12    3.20    5.22
  -1  15 -12    0.88    4.25
  -1  15 -12    2.10    3.19
   1 -15  12    4.36    4.19
   1 -15  13    8.23    5.04
  -1  15 -13    5.82    3.73
   1 -15  13   10.97    5.09
  -1  15 -13    8.28    4.99
  -1  15 -14    9.10    4.12
  -1  15 -14    5.74    5.20
  -1  14  12    2.43    8.52
  -1  14  12    9.20    8.57
  -1  14  12    2.71    3.81
  -1  14  12   19.50   10.07
   1 -14 -12    0.75    3.57
  -1  14  11   21.56    4.90
  -1  14  11   26.72   10.91
  -1  14  11    6.42    8.22
   1 -14 -11   26.18    5.36
   1 -14 -11   20.89    6.96
   1 -14 -10   34.37    8.79
  -1  14  10   35.54    6.10
  -1  14  10   15.41    8.72
   1 -14 -10   41.33    6.08
  -1  14  10   31.63   10.38
   1 -14 -10   38.98    8.43
   1 -14  -9   21.18    6.21
  -1  14   9    8.68    9.15
  -1  14   9   10.06    4.48
   1 -14  -9   10.12    3.95
  -1  14   9    2.08    8.16
   1 -14  -9    3.89    6.14
   1 -14  -8   12.55    6.38
  -1  14   8   12.84    8.41
  -1  14   8    8.75    4.63
  -1  14   8   16.31    9.31
   1 -14  -8    8.74    5.81
   1 -14  -7   11.03    6.42
  -1  14   7   12.35    8.68
  -1  14   7   13.29    4.51
   1 -14  -7   11.96    5.67
   1 -14  -6   23.16    7.59
  -1  14   6   22.55    5.22
  -1  14   6   16.21    8.36
  -1  14   6   11.74    3.04
   1 -14  -6   12.64    5.55
   1 -14  -5    1.10    4.32
  -1  14   5   -0.76    4.05
   1 -14  -5   -5.39    7.29
  -1  14   5   -0.89    2.24
  -1  14   5   -3.72    8.34
   1 -14  -4   38.90    7.40
  -1  14   4   38.32    4.67
  -1  14   4   43.57    6.51
  -1  14   4   38.87   10.03
  -1  14   3   14.63    4.88
   1 -14  -3    5.01    4.49
  -1  14   3    1.73    5.88
  -1  14   2   21.11    8.25
  -1  14   2   37.47    6.04
  -1  14   2   17.99    7.40
   1 -14  -2   42.87    6.93
   1 -14  -1   19.15    6.94
  -1  14   1   25.28    7.86
  -1  14   1   19.64    5.11
  -1  14   1   15.98    7.04
   1 -14  -1   13.56    4.87
   1 -14   0  155.67   12.25
  -1  14   0  187.76   12.96
   1 -14   0  141.22   14.22
  -1  14   0  135.96   15.22
  -1  14   0  153.58   16.59
   1 -14   0  160.92    9.10
   1 -14   1   19.36    5.05
  -1  14  -1   26.42    5.62
  -1  14  -1   17.07    7.97
   1 -14   1   31.14    7.76
  -1  14  -1   25.71    7.86
   1 -14   1   12.50    3.17
   1 -14   2   68.94    7.42
  -1  14  -2   61.19   10.76
   1 -14   2   50.04    8.75
  -1  14  -2   72.94   10.61
   1 -14   2   54.77    5.54
   1 -14   3   33.43    5.60
  -1  14  -3   34.56    8.46
   1 -14   3   26.50    7.03
  -1  14  -3   35.77    7.69
   1 -14   3   33.76    4.54
   1 -14   4   19.90    4.22
  -1  14  -4   19.50    7.07
   1 -14   4   25.97    6.35
  -1  14  -4   26.59    7.08
   1 -14   4   18.97    3.96
   1 -14   5   31.48    4.98
  -1  14  -5   36.74    6.11
  -1  14  -5   27.96    7.39
   1 -14   5   22.13    6.81
  -1  14  -5   34.48    7.14
   1 -14   5   43.45    5.46
   1 -14   6   33.56    5.03
  -1  14  -6   44.32    8.58
  -1  14  -6   48.96    6.95
   1 -14   6   39.94    7.74
  -1  14  -6   33.78    6.87
   1 -14   6   33.76    4.85
   1 -14   7    1.04    2.43
  -1  14  -7   -5.13    5.75
  -1  14  -7   -1.71    4.68
   1 -14   7   -3.37    4.83
  -1  14  -7    3.92    4.30
   1 -14   7   -0.64    3.38
  -1  14  -8    5.59    4.49
   1 -14   8    7.58    2.83
  -1  14  -8    7.75    4.35
   1 -14   8    3.29    5.02
  -1  14  -8    5.31    3.32
   1 -14   8    2.05    3.50
  -1  14  -9  124.44   10.82
   1 -14   9  109.70    7.54
   1 -14   9  115.91   11.61
  -1  14  -9  107.61   10.58
  -1  14  -9  114.88    8.99
   1 -14   9  110.76    9.57
  -1  14 -10   13.04    4.72
  -1  14 -10   13.97    4.13
   1 -14  10   16.05    4.77
   1 -14  10   15.71    5.98
  -1  14 -11    1.53    3.81
   1 -14  11    7.13    4.65
  -1  14 -11    1.32    3.13
   1 -14  11    4.03    4.01
  -1  14 -12    4.34    3.76
  -1  14 -12    9.36    4.96
  -1  14 -12    5.54    4.18
   1 -14  12    5.09    4.66
   1 -14  12   11.85    4.99
  -1  14 -13   -0.89    4.54
  -1  14 -13   -0.73    3.55
   1 -14  13  -10.69    5.25
   1 -14  13    0.95    4.59
  -1  14 -14   52.92    8.05
   1 -14  14   62.11    8.29
  -1  14 -14   53.87    7.22
   1 -14  14   56.91    8.25
  -1  14 -15   60.15    8.62
   1 -14  15   48.30    8.35
  -1  14 -15   36.51    6.39
   1 -14  15   46.79    7.67
  -1  14 -16   56.86    8.82
   1 -14  16   71.26    9.10
   1 -14  16   52.45    9.86
  -1  14 -16   53.87    7.36
   1 -14  16   54.83    8.50
  -1  13  13   -4.61    9.92
   1 -13 -13    0.78    3.49
  -1  13  13   -2.14    7.98
  -1  13  13   -2.25    8.37
  -1  13  13    1.23    3.51
  -1  13  12   53.24   13.46
   1 -13 -12   71.48    7.55
  -1  13  12   75.42   14.05
  -1  13  12   98.38    8.38
  -1  13  12   80.25   14.03
   1 -13 -12   89.71    8.83
  -1  13  11   13.13    9.23
  -1  13  11   24.51    4.67
   1 -13 -11   11.47    4.16
  -1  13  11   14.56    9.33
   1 -13 -11    8.01    6.12
   1 -13 -10   57.79    9.57
  -1  13  10   64.59   13.38
  -1  13  10   59.78    6.77
   1 -13 -10   53.52    6.65
  -1  13  10   51.11   12.34
   1 -13 -10   61.72    9.91
   1 -13  -9   23.79    7.52
  -1  13   9   22.88    8.83
  -1  13   9   39.30    5.92
  -1  13   9   22.06    9.71
   1 -13  -9   34.15    5.31
   1 -13  -9   39.47    8.25
   1 -13  -8   -1.18    5.10
  -1  13   8    2.70    3.45
  -1  13   8    2.04    8.42
   1 -13  -8    3.91    5.24
  -1  13   8    3.07    2.09
  -1  13   8   15.72    8.80
   1 -13  -7   11.55    5.98
  -1  13   7   16.05    8.82
  -1  13   7    8.85    3.90
  -1  13   7   13.13    2.73
   1 -13  -7   15.90    5.83
   1 -13  -6    2.53    5.68
  -1  13   6   17.16    4.87
  -1  13   6    7.71    7.77
  -1  13   6    9.93    2.53
   1 -13  -6    8.69    5.49
   1 -13  -5   22.80    5.95
  -1  13   5   30.42    5.45
   1 -13  -5   24.98    7.23
  -1  13   5   18.30    3.41
  -1  13   5   21.38    8.60
   1 -13  -4   24.63    6.04
  -1  13   4   20.33    4.97
   1 -13  -4   20.95    6.53
  -1  13   4   17.91    3.41
  -1  13   4   24.36    7.97
  -1  13   3    3.53    3.45
  -1  13   3   -4.94    6.47
   1 -13  -3   -2.81    3.59
  -1  13   2   11.65    6.71
  -1  13   2    9.28    4.27
   1 -13  -2   12.42    4.28
  -1  13   2    1.56    6.28
   1 -13  -1    7.10    5.40
  -1  13   1    1.59    5.42
  -1  13   1    2.87    3.51
   1 -13  -1    2.51    3.61
  -1  13   1   -1.52    6.25
   1 -13   0   28.46    5.51
  -1  13   0   18.19    4.78
  -1  13   0   18.28    7.48
   1 -13   0   18.66    5.55
   1 -13   0   16.03    3.04
  -1  13   0   24.35    7.58
   1 -13   1    9.65    4.05
  -1  13  -1   15.37    4.34
  -1  13  -1   32.11    8.12
   1 -13   1   13.79    5.64
   1 -13   1   15.15    3.19
  -1  13  -1   13.51    6.73
   1 -13   2   61.87    6.77
  -1  13  -2   42.04    8.72
   1 -13   2   48.35    8.05
   1 -13   2   56.76    5.42
  -1  13  -2   45.89    8.57
   1 -13   3    7.78    3.60
  -1  13  -3    8.09    6.60
   1 -13   3    3.32    4.46
   1 -13   3    3.74    2.73
  -1  13  -3    8.42    5.39
   1 -13   4   55.02    6.12
  -1  13  -4   58.59    9.66
  -1  13  -4   53.89    7.07
   1 -13   4   43.37    7.71
   1 -13   4   59.93    5.95
  -1  13  -4   44.12    7.78
   1 -13   5   15.66    3.78
  -1  13  -5   16.08    6.07
  -1  13  -5   16.12    4.46
   1 -13   5   16.00    5.49
   1 -13   5   14.60    3.60
  -1  13  -5   19.81    5.82
   1 -13   6   74.15    5.97
   1 -13   6   70.81    6.41
  -1  13  -6   66.76    9.48
  -1  13  -6   72.22    7.73
   1 -13   6   56.38    8.27
  -1  13  -6   62.51    8.47
   1 -13   6   65.38    6.52
   1 -13   7    9.88    3.80
   1 -13   7    7.02    2.46
   1 -13   7    4.72    2.72
  -1  13  -7   15.70    4.47
  -1  13  -7   10.57    5.65
   1 -13   7    7.18    5.02
  -1  13  -7    2.20    3.09
  -1  13  -7    2.74    3.85
  -1  13  -8   67.86    8.36
   1 -13   8   70.83    5.96
  -1  13  -8   92.82    9.05
   1 -13   8   91.27    9.91
  -1  13  -8   75.59    6.99
   1 -13   8   72.19    7.27
  -1  13  -9   13.45    4.57
   1 -13   9   11.57    2.85
  -1  13  -9   12.82    4.79
   1 -13   9    7.84    4.72
  -1  13  -9    8.87    3.58
   1 -13   9    4.18    3.79
  -1  13 -10   41.53    6.31
   1 -13  10   39.45    4.08
   1 -13  10   38.32    6.93
  -1  13 -10   40.41    6.47
  -1  13 -10   53.16    6.02
   1 -13  10   37.64    6.07
  -1  13 -11   45.31    6.07
   1 -13  11   38.23    6.49
  -1  13 -11   39.61    5.59
   1 -13  11   39.78    6.36
  -1  13 -12   14.49    4.35
   1 -13  12    9.95    4.52
  -1  13 -12   12.24    4.93
  -1  13 -12    7.50    3.91
  -1  13 -13   67.63    7.03
  -1  13 -13   71.11    8.55
   1 -13  13   70.76    8.50
  -1  13 -13   50.17    6.90
   1 -13  13   85.60    8.99
   1 -13  14   89.03    9.90
  -1  13 -14   99.61    9.77
   1 -13  14   71.93    8.25
  -1  13 -14   60.95    7.65
   1 -13  14   69.88    8.56
  -1  13 -15   53.66    8.08
   1 -13  15   75.03    8.99
  -1  13 -15   73.47    7.93
   1 -13  15   62.53    8.53
  -1  13 -16   72.97    9.32
   1 -13  16   79.27    9.57
  -1  13 -16   69.56    8.27
   1 -13  16   64.71    8.54
   1 -13  16   78.36   11.59
  -1  13 -17   -1.05    5.31
   1 -13  17    3.09    5.36
   1 -13  17   11.15    4.12
   1 -13  17    5.93    5.21
  -1  12  15   40.89   10.80
   1 -12 -15   58.86    9.46
   1 -12 -15   55.88   12.07
  -1  12  15   34.10   11.64
   1 -12 -15   40.30    6.40
  -1  12  15   40.22   10.86
  -1  12  15   49.73    8.82
  -1  12  14   55.24   13.66
   1 -12 -14   73.29    8.23
  -1  12  14   77.27   14.05
  -1  12  14   69.56   13.82
  -1  12  13  165.02   19.35
  -1  12  13  168.35   19.00
  -1  12  13  152.44   19.64
   1 -12 -13  171.02   12.57
  -1  12  13  181.99   11.44
  -1  12  12   39.55   12.16
  -1  12  12   53.35    6.21
   1 -12 -12   47.81    6.57
  -1  12  12   51.42   11.87
  -1  12  12   36.80   11.34
  -1  12  11   91.28    7.85
  -1  12  11   54.72   11.91
   1 -12 -11   79.21    7.99
  -1  12  11   66.25   12.93
   1 -12 -11  106.78   11.97
  -1  12  11  100.12    8.68
   1 -12 -10    8.77    5.83
  -1  12  10    6.01    3.31
   1 -12 -10    5.34    3.43
  -1  12  10    9.83    7.73
  -1  12  10    6.13    7.62
   1 -12 -10   23.18    6.52
  -1  12  10    8.12    4.26
  -1  12   9    3.94    3.09
   1 -12  -9    8.19    5.54
  -1  12   9    4.26    3.38
   1 -12  -9    8.65    5.32
  -1  12   9    6.37    1.88
  -1  12   9    4.00    6.58
  -1  12   9   17.32    8.45
   1 -12  -9    5.71    3.30
   1 -12  -8   36.96    7.47
  -1  12   8   41.07    4.92
  -1  12   8   39.28    5.69
   1 -12  -8   44.96    8.50
  -1  12   8   35.80    3.52
  -1  12   8   26.31    8.83
  -1  12   8   29.40    9.03
   1 -12  -7   10.77    5.85
  -1  12   7    4.33    3.12
  -1  12   7    3.79    7.25
   1 -12  -7    2.14    4.20
  -1  12   7    5.23    2.74
  -1  12   7    2.90    1.77
   1 -12  -6   25.44    6.47
  -1  12   6   46.32    4.58
  -1  12   6   36.36    5.43
  -1  12   6   50.02   10.76
   1 -12  -6   32.99    7.30
  -1  12   6   40.31    2.36
  -1  12   6   46.39    4.30
   1 -12  -5   11.61    4.51
  -1  12   5   12.65    2.50
  -1  12   5   14.49    4.23
   1 -12  -5   13.92    5.31
  -1  12   5   10.39    2.63
  -1  12   5    3.38    6.32
   1 -12  -4   33.13    7.22
  -1  12   4   45.59    5.77
  -1  12   4   39.52    3.38
   1 -12  -4   28.46    6.12
  -1  12   4   44.50   10.01
  -1  12   3   -0.64    3.13
   1 -12  -3    5.21    4.04
  -1  12   3   -1.56    5.96
  -1  12   2   -0.64    2.94
  -1  12   2   -3.12    5.82
  -1  12   2    1.51    7.04
   1 -12  -2    6.55    4.13
   1 -12  -1    4.62    3.58
  -1  12   1   -1.49    6.01
  -1  12   1    5.86    3.29
   1 -12  -1    1.09    5.06
  -1  12   1    8.57    5.89
   1 -12  -1    3.75    2.02
   1 -12   0   -1.45    2.98
  -1  12   0   -7.13    6.26
  -1  12   0   -1.32    3.48
   1 -12   0    2.14    5.23
  -1  12   0    2.70    5.55
   1 -12   0    0.35    1.94
   1 -12   1   29.73    5.49
  -1  12  -1   35.44    7.84
   1 -12   1   33.41    7.08
  -1  12  -1   31.70    7.64
   1 -12   1   35.78    4.08
   1 -12   2    5.04    2.93
  -1  12  -2    3.92    5.74
   1 -12   2    2.05    5.02
  -1  12  -2   -1.19    5.24
   1 -12   2    2.46    2.31
   1 -12   3   44.39    5.47
  -1  12  -3   50.14    8.81
   1 -12   3   55.40    7.93
  -1  12  -3   35.97    7.59
   1 -12   3   50.52    5.08
   1 -12   4   12.95    3.43
  -1  12  -4    7.08    5.09
  -1  12  -4    8.26    3.79
   1 -12   4    4.92    4.59
  -1  12  -4    5.14    4.70
   1 -12   4    8.61    3.01
   1 -12   5   65.01    6.12
  -1  12  -5   75.13    9.49
  -1  12  -5   64.84    7.27
   1 -12   5   86.93    9.59
  -1  12  -5   64.93    8.24
   1 -12   5   72.49    6.40
   1 -12   6   39.11    5.05
   1 -12   6   30.97    3.79
   1 -12   6   27.92    4.04
   1 -12   6   24.61    5.80
  -1  12  -6   37.38    6.25
  -1  12  -6   32.82    4.47
  -1  12  -6   36.12    7.15
  -1  12  -6   26.83    4.96
   1 -12   7   -2.36    3.10
  -1  12  -7    1.43    3.20
  -1  12  -7   -2.13    4.29
  -1  12  -7   -0.18    0.79
   1 -12   7   -0.69    1.98
   1 -12   7    1.67    1.97
   1 -12   7    2.78    4.53
  -1  12  -7    2.09    2.75
  -1  12  -7    7.40    3.75
   1 -12   8   -1.26    3.40
  -1  12  -8    2.94    1.33
   1 -12   8    3.93    2.11
  -1  12  -8    2.90    3.92
   1 -12   8    3.62    3.81
   1 -12   8    3.80    2.21
  -1  12  -8    0.54    2.83
  -1  12  -8   -0.76    3.55
   1 -12   9   56.11    6.71
   1 -12   9   61.97    4.41
   1 -12   9   58.52    4.86
   1 -12   9   53.95    7.50
  -1  12  -9   52.12    6.88
  -1  12  -9   52.61    6.04
  -1  12  -9   52.02    6.61
  -1  12 -10   19.37    4.50
   1 -12  10   18.50    2.76
   1 -12  10   18.98    5.39
  -1  12 -10   11.87    4.26
  -1  12 -10   13.22    3.92
   1 -12  10   12.05    4.39
  -1  12 -11   29.78    4.86
  -1  12 -11   23.82    4.94
   1 -12  11   18.63    2.54
   1 -12  11   15.97    4.89
  -1  12 -11   15.84    4.07
   1 -12  11   18.02    4.89
  -1  12 -12  110.60    8.54
   1 -12  12  102.63    6.91
  -1  12 -12  109.96    9.85
   1 -12  12  109.30    9.95
  -1  12 -12  124.84    9.56
   1 -12  12  125.28   10.49
  -1  12 -13  125.45    8.90
   1 -12  13  109.26    7.59
  -1  12 -13  108.48    9.95
   1 -12  13  110.31    9.94
  -1  12 -13  104.89    9.25
   1 -12  13  111.95   10.22
   1 -12  14    3.02    3.52
  -1  12 -14    2.59    4.56
   1 -12  14    0.88    4.36
   1 -12  14    1.47    2.66
   1 -12  14    5.47    4.16
   1 -12  15   10.78    3.80
   1 -12  15   10.86    4.91
   1 -12  15    7.72    3.00
   1 -12  15   10.13    5.31
  -1  12 -15    0.92    4.64
   1 -12  16    8.33    6.69
   1 -12  16   11.67    5.31
   1 -12  16   10.59    5.50
  -1  12 -16   23.28    6.50
   1 -12  17   20.28    7.56
   1 -12  17   16.85    5.21
   1 -12  17   19.06    6.14
   1 -12  17   20.63    4.35
  -1  12 -17   26.69    8.30
  -1  12 -17   18.43    5.73
  -1  12 -18    1.08    5.37
  -1  12 -18   -1.82    5.37
  -1  12 -18    1.43    6.42
   1 -12  18    5.22    4.94
   1 -12  18    6.03    6.49
  -1  11  16   85.86   14.13
  -1  11  16   90.44   10.74
   1 -11 -16   73.66   13.40
   1 -11 -16   78.75   10.85
  -1  11  16   92.01   15.55
   1 -11 -16   97.85    9.77
  -1  11  16  103.59   15.57
  -1  11  16   82.90   10.25
  -1  11  15   22.72    9.62
  -1  11  15   23.76    5.88
  -1  11  15   15.12    5.73
   1 -11 -15    5.49    8.07
   1 -11 -15   20.20    6.55
  -1  11  15   14.48   10.14
   1 -11 -15   28.41    5.72
  -1  11  15   19.18    9.75
  -1  11  14   94.57    9.68
  -1  11  14   72.13   13.51
   1 -11 -14   86.83    9.05
  -1  11  14   77.49   13.50
  -1  11  14   71.35   14.23
  -1  11  14   95.95    7.70
  -1  11  13    5.81    4.37
  -1  11  13    8.35    8.60
   1 -11 -13    7.43    3.64
   1 -11 -13    2.27    3.71
  -1  11  13   -2.06    9.20
  -1  11  13  -12.36    9.05
  -1  11  13    2.63    2.89
  -1  11  12  107.67    9.33
  -1  11  12  100.85   15.37
  -1  11  12   68.67   12.72
  -1  11  12  100.79   14.97
   1 -11 -12   97.12    8.85
  -1  11  12   96.54    7.87
  -1  11  11   26.82    5.44
   1 -11 -11   20.48    6.41
  -1  11  11   33.75    4.86
  -1  11  11   20.20    8.18
  -1  11  11   43.39   11.39
   1 -11 -11   23.16    4.68
  -1  11  11   13.84    8.55
  -1  11  10   26.43    5.11
   1 -11 -10   25.36    6.39
  -1  11  10   25.68    4.41
   1 -11 -10   20.93    6.36
  -1  11  10   26.91    2.61
   1 -11 -10   25.77    4.61
  -1  11  10   34.78   10.08
  -1  11  10   26.97    8.67
  -1  11   9  264.10   14.81
   1 -11  -9  267.61   18.48
  -1  11   9  295.30   15.01
   1 -11  -9  266.00   18.99
  -1  11   9  272.19   11.79
  -1  11   9  228.30   22.15
   1 -11  -9  257.92   14.75
  -1  11   9  268.76   23.16
  -1  11   8   25.52    4.44
   1 -11  -8   42.03    7.12
  -1  11   8   37.14    4.92
   1 -11  -8   38.09    7.38
  -1  11   8   35.77    3.40
  -1  11   8   18.29    7.95
  -1  11   8   25.63    9.31
   1 -11  -7   71.02    8.78
  -1  11   7   54.55    5.42
  -1  11   7   57.81    5.99
   1 -11  -7   52.78    8.37
  -1  11   7   55.76    4.37
  -1  11   7   66.07   11.79
   1 -11  -6   -0.95    3.64
  -1  11   6   -1.58    2.27
  -1  11   6    1.13    2.71
   1 -11  -6    1.08    4.03
  -1  11   6    1.29    1.82
  -1  11   6    1.09    0.82
  -1  11   6   -1.72    7.10
   1 -11  -5    7.43    4.66
  -1  11   5    8.48    3.69
  -1  11   5    5.60    2.12
   1 -11  -5    2.70    4.33
  -1  11   5    7.28    2.37
   1 -11  -4   -1.04    4.30
  -1  11   4    4.65    6.24
  -1  11   4    9.23    2.30
   1 -11  -4    5.09    4.02
   1 -11  -4    8.78    2.88
  -1  11   4   11.42    3.76
  -1  11   3   54.13    9.91
  -1  11   3   58.47    3.85
   1 -11  -3   60.00    5.32
   1 -11  -3   55.07    6.90
  -1  11   3   59.01    6.34
  -1  11   2   31.18    7.70
   1 -11  -2   16.49    4.55
  -1  11   2   16.28    1.61
  -1  11   2   29.73    8.78
  -1  11   2   22.59    4.30
   1 -11  -1  100.96    8.92
  -1  11   1   85.50    7.63
  -1  11   1  120.74   13.19
  -1  11   1   90.77   11.65
   1 -11  -1   96.14    6.08
   1 -11   0  322.93   17.07
  -1  11   0  321.81   16.56
   1 -11   0  316.58   19.63
  -1  11   0  302.61   21.13
  -1  11   0  274.99   20.96
   1 -11   0  312.70   14.09
   1 -11   1   38.86    5.31
  -1  11  -1   47.99    8.55
   1 -11   1   40.67    6.88
  -1  11  -1   42.48    8.07
  -1  11  -1   40.30    4.47
   1 -11   1   34.58    4.10
   1 -11   2   11.81    3.58
  -1  11  -2   19.32    6.38
   1 -11   2   10.19    4.62
  -1  11  -2   10.05    2.69
  -1  11  -2   14.40    5.69
   1 -11   2    9.60    2.79
   1 -11   3  146.65    9.47
  -1  11  -3  148.51   10.31
  -1  11  -3  134.26   12.93
   1 -11   3  127.70   11.47
  -1  11  -3  130.08   12.14
   1 -11   3  141.22    8.71
   1 -11   4   34.28    4.41
   1 -11   4   30.11    5.86
  -1  11  -4   28.43    6.42
   1 -11   4   28.38    3.93
  -1  11  -4   29.70    6.80
  -1  11  -4   29.73    5.03
  -1  11  -5   -2.05    4.51
  -1  11  -5   11.94    4.02
  -1  11  -5   -0.87    3.88
   1 -11   5    0.86    4.09
   1 -11   5   -0.87    2.57
  -1  11  -5    4.14    2.80
   1 -11   5    3.40    2.76
   1 -11   6    3.65    2.79
  -1  11  -6   -0.98    4.24
  -1  11  -6   -0.64    3.23
   1 -11   6    4.53    2.45
  -1  11  -6    1.53    0.85
   1 -11   6    0.40    2.00
   1 -11   6   -0.84    2.97
  -1  11  -6    0.95    2.47
  -1  11  -6   -0.79    3.62
   1 -11   7    1.12    2.74
   1 -11   7    1.26    1.97
  -1  11  -7    1.50    1.16
  -1  11  -7   -1.30    3.32
  -1  11  -7   -2.88    4.13
   1 -11   7    0.83    3.97
   1 -11   7    1.80    1.93
  -1  11  -7   -1.48    2.88
  -1  11  -7   -0.73    3.97
   1 -11   8  128.00    9.57
   1 -11   8  124.08    6.98
  -1  11  -8  121.04    6.17
   1 -11   8  124.90    7.31
  -1  11  -8  126.99    9.82
   1 -11   8  115.28   10.38
  -1  11  -8  128.00    8.87
  -1  11  -8  117.00    9.71
   1 -11   9   74.62    7.49
  -1  11  -9   88.39    5.21
   1 -11   9   98.89    5.51
   1 -11   9   74.30    5.39
  -1  11  -9   85.34    8.00
   1 -11   9   77.14    8.38
  -1  11  -9   94.99    7.59
  -1  11  -9   82.44    7.80
   1 -11  10    8.16    3.59
  -1  11 -10    9.52    2.18
   1 -11  10    9.54    2.20
   1 -11  10    6.75    1.77
  -1  11 -10    8.79    4.04
   1 -11  10    3.84    3.65
   1 -11  10   12.37    2.18
  -1  11 -10    6.96    2.90
  -1  11 -10   11.70    3.46
  -1  11 -11   -0.55    2.70
   1 -11  11   -0.37    1.88
  -1  11 -11   -2.83    2.98
   1 -11  11    3.73    3.53
   1 -11  11    0.71    1.33
  -1  11 -11   -3.68    2.90
   1 -11  11    2.16    3.10
   1 -11  12   18.61    3.34
  -1  11 -12   24.62    5.26
   1 -11  12   23.22    2.44
   1 -11  12   32.60    5.64
  -1  11 -12   26.03    4.07
   1 -11  12   23.65    4.99
   1 -11  13   61.22    5.88
   1 -11  13   63.94    3.97
  -1  11 -13   63.76    7.74
   1 -11  13   61.74    6.94
  -1  11 -13   75.97    6.51
  -1  11 -13   63.39    9.88
   1 -11  13   70.08    7.84
   1 -11  14   54.45    7.27
   1 -11  14   39.50    5.07
  -1  11 -14   60.26    7.66
   1 -11  14   46.47    6.15
  -1  11 -14   45.16    6.84
   1 -11  14   42.42    6.68
  -1  11 -14   45.45    8.91
   1 -11  15   58.39    7.62
   1 -11  15   64.84    6.84
  -1  11 -15   59.40    8.07
   1 -11  15   56.98    6.51
  -1  11 -15   50.11    6.94
  -1  11 -15   66.05   10.35
   1 -11  15   49.90    7.52
   1 -11  16   14.83    6.84
   1 -11  16   27.37    5.03
   1 -11  16   24.88    5.41
  -1  11 -16   15.04    5.77
  -1  11 -16   19.88    5.20
   1 -11  16   32.67    6.70
  -1  11 -16   19.59    7.11
   1 -11  17    9.87    4.27
   1 -11  17   -1.46    3.84
   1 -11  17    9.88    6.07
  -1  11 -17   10.09    5.61
  -1  11 -17    5.06    4.95
  -1  11 -17    0.86    4.22
   1 -11  17    1.04    3.04
   1 -11  17    7.80    5.55
  -1  11 -17    2.71    6.18
   1 -11  18   11.05    4.71
   1 -11  18    4.41    6.34
  -1  11 -18    2.14    4.89
  -1  11 -18    6.29    5.05
  -1  11 -18    7.17    4.98
  -1  11 -18    9.72    7.12
   1 -11  18    6.08    5.04
   1 -11  19   88.14    9.39
   1 -11  19   96.44   13.35
  -1  11 -19   91.79   10.82
  -1  11 -19   92.05   10.77
  -1  11 -19  101.26   10.23
  -1  11 -19   92.54   12.60
  -1  10  17   20.38    9.07
  -1  10  17   20.80    6.41
   1 -10 -17   11.02    8.09
   1 -10 -17   10.55    6.29
  -1  10  17    4.08    8.23
  -1  10  17   20.65    6.84
  -1  10  16    9.30    7.84
  -1  10  16   12.31    5.19
  -1  10  16    6.99    5.49
   1 -10 -16    8.05    5.55
   1 -10 -16   19.55    8.56
  -1  10  16   10.10    8.52
   1 -10 -16   16.51    5.52
  -1  10  15  163.10   18.73
  -1  10  15  206.99   15.01
  -1  10  15  193.00   14.83
  -1  10  15  199.69   11.21
   1 -10 -15  186.84   18.71
   1 -10 -15  195.18   15.69
   1 -10 -15  206.79   14.08
  -1  10  15  175.20   19.43
   1 -10 -14   39.23    6.27
  -1  10  14   59.98   12.53
  -1  10  14   58.16    5.60
  -1  10  14   47.91    7.63
   1 -10 -14   45.92    8.26
  -1  10  14   40.12   10.87
  -1  10  13   54.84    7.75
  -1  10  13   58.14   11.86
   1 -10 -13   64.58    5.96
   1 -10 -13   57.90    7.16
  -1  10  13   56.80   12.23
  -1  10  13   71.07    6.16
  -1  10  12  124.18   10.45
  -1  10  12   85.29   13.45
   1 -10 -12  112.10    9.52
  -1  10  12  109.15   15.19
  -1  10  12  126.33    8.55
  -1  10  11  107.95    9.28
  -1  10  11  107.00    7.97
  -1  10  11  102.19   14.18
   1 -10 -11  108.82    9.05
  -1  10  11   95.24   14.29
  -1  10  10  133.40   10.21
  -1  10  10  136.08    9.04
   1 -10 -10  156.41   13.41
  -1  10  10  134.78    6.64
   1 -10 -10  117.75    9.32
  -1  10  10  125.47   15.74
   1 -10  -9   73.24    9.19
  -1  10   9   92.92    8.02
  -1  10   9  101.81    7.64
   1 -10  -9   93.39   10.20
  -1  10   9   89.10    5.23
  -1  10   9   84.89   12.91
   1 -10  -9  104.59    8.27
   1 -10  -8   52.95    7.78
  -1  10   8   62.01    6.10
  -1  10   8   56.58    5.73
   1 -10  -8   60.55    8.36
  -1  10   8   60.97    4.26
  -1  10   8   72.14   12.15
   1 -10  -7   15.81    4.70
  -1  10   7   13.73    3.44
   1 -10  -7   11.24    3.08
  -1  10   7    7.53    3.17
   1 -10  -7   15.07    5.00
  -1  10   7    7.71    1.84
  -1  10   7    6.57    6.93
  -1  10   6    2.06    2.17
   1 -10  -6   -0.88    3.94
   1 -10  -6   -0.42    2.20
  -1  10   6    1.51    2.61
   1 -10  -6   -1.97    3.96
  -1  10   6    2.31    1.54
  -1  10   6    3.20    5.96
  -1  10   6    0.09    0.73
   1 -10  -5  121.33   11.14
  -1  10   5  100.75    7.91
  -1  10   5  116.13    6.84
  -1  10   5  113.76    7.11
   1 -10  -5  113.35    7.46
   1 -10  -5  112.72    9.95
  -1  10   4   30.42    3.35
   1 -10  -4   23.56    3.50
   1 -10  -4   35.04    5.89
  -1  10   4   27.87    4.31
   1 -10  -4   34.25    6.33
   1 -10  -4   28.60    1.96
  -1  10   4   35.55    8.69
   1 -10  -3   -0.93    4.47
  -1  10   3   -1.53    2.69
  -1  10   3    1.56    1.54
   1 -10  -3    2.64    2.07
   1 -10  -3    3.64    3.26
  -1  10   3    1.40    5.63
  -1  10   2  212.14   12.42
  -1  10   2  233.29    9.36
   1 -10  -2  211.24   13.60
   1 -10  -2  232.46   11.48
  -1  10   2  231.35   18.10
  -1  10   1  643.94   35.93
  -1  10   1  671.63   35.77
   1 -10  -1  696.44   30.84
  -1  10   1  746.14   30.08
   1 -10  -1  726.07   28.22
   1 -10  -1  708.26   27.23
  -1  10   0  351.90   23.86
  -1  10   0  418.07   24.97
  -1  10   0  430.71   18.43
   1 -10   0  399.46   19.93
   1 -10   0  407.94   22.54
   1 -10   0  428.29   18.04
   1 -10   0  425.26   17.49
   1 -10   1   58.14    6.09
  -1  10  -1   56.71    8.88
  -1  10  -1   61.88    8.84
  -1  10  -1   67.91    5.29
   1 -10   1   64.02    5.02
   1 -10   1   54.19    7.80
   1 -10   2  329.26   16.72
   1 -10   2  372.36   20.11
  -1  10  -2  377.99   15.47
  -1  10  -2  335.48   20.87
  -1  10  -2  314.19   20.92
   1 -10   2  344.74   15.67
   1 -10   3    2.41    3.24
   1 -10   3    0.90    2.36
  -1  10  -3    6.19    4.79
  -1  10  -3   -0.54    3.02
  -1  10  -3   -0.92    3.97
   1 -10   3   -0.39    2.07
  -1  10  -4    4.19    4.10
  -1  10  -4    1.11    2.76
  -1  10  -4   -0.97    4.24
   1 -10   4   -0.78    3.08
   1 -10   4    0.41    2.30
  -1  10  -4    0.41    2.27
   1 -10   4    1.26    2.22
   1 -10   5   57.45    5.44
  -1  10  -5   48.75    2.70
   1 -10   5   56.04    4.80
  -1  10  -5   43.87    6.90
  -1  10  -5   50.18    5.70
   1 -10   5   54.97    6.77
  -1  10  -5   56.31    5.21
  -1  10  -5   62.72    7.33
   1 -10   6  100.32    7.67
   1 -10   6  112.46    6.72
  -1  10  -6   99.99    5.05
   1 -10   6  116.83    6.98
  -1  10  -6  106.51    8.32
  -1  10  -6  113.07   10.57
   1 -10   6  113.81    9.67
  -1  10  -6  112.67    7.80
  -1  10  -6  109.18    9.37
   1 -10   7  298.30   16.10
   1 -10   7  340.71   14.21
  -1  10  -7  312.34   12.96
   1 -10   7  325.79   14.31
  -1  10  -7  337.84   17.03
   1 -10   7  290.43   17.47
  -1  10  -7  316.68   15.72
  -1  10  -7  342.63   17.61
   1 -10   8    6.25    3.73
  -1  10  -8    1.07    1.57
   1 -10   8   -0.26    1.83
   1 -10   8   -0.24    1.55
  -1  10  -8   -0.59    3.17
   1 -10   8   -0.71    4.07
   1 -10   8   -1.10    1.81
  -1  10  -8   -0.50    2.68
  -1  10  -8   -0.60    3.20
   1 -10   9    1.82    3.50
   1 -10   9    2.98    1.85
  -1  10  -9    0.25    1.93
   1 -10   9    4.26    1.89
  -1  10  -9    0.60    3.17
   1 -10   9    2.26    1.80
   1 -10   9    3.44    3.96
  -1  10  -9    9.45    3.48
  -1  10  -9    2.19    3.23
  -1  10 -10  221.23   10.35
   1 -10  10  221.45    9.60
   1 -10  10  201.23   10.76
  -1  10 -10  224.42   13.04
   1 -10  10  212.44    9.73
   1 -10  10  197.14   13.06
   1 -10  10  216.02   13.28
  -1  10 -10  213.59   12.15
   1 -10  11   42.21    4.55
  -1  10 -11   37.50    5.52
   1 -10  11   41.80    5.75
   1 -10  11   43.81    3.32
   1 -10  11   42.07    5.80
  -1  10 -11   50.08    8.07
  -1  10 -11   42.32    4.96
   1 -10  12   50.54    5.23
  -1  10 -12   58.94    6.97
   1 -10  12   63.42    6.48
   1 -10  12   51.06    3.61
  -1  10 -12   69.18    9.54
   1 -10  12   54.13    6.60
  -1  10 -12   63.60    5.57
  -1  10 -12   49.72    6.16
   1 -10  13   14.98    3.62
   1 -10  13   15.31    4.55
  -1  10 -13   15.14    4.59
   1 -10  13   17.16    4.00
  -1  10 -13   13.96    4.48
  -1  10 -13   17.98    6.50
   1 -10  13   21.66    5.12
  -1  10 -13   21.06    4.61
   1 -10  14  207.85   12.58
   1 -10  14  200.46   13.69
  -1  10 -14  233.93   14.71
   1 -10  14  176.49   11.76
  -1  10 -14  221.56   14.87
  -1  10 -14  232.73   17.48
   1 -10  14  211.45   14.34
  -1  10 -14  194.06   13.19
   1 -10  15   71.11    7.86
   1 -10  15   73.96    7.47
   1 -10  15   78.22   10.69
  -1  10 -15   93.98    9.21
   1 -10  15   78.62    6.98
  -1  10 -15   90.17    9.59
   1 -10  15   82.43    9.01
  -1  10 -15   76.59   10.69
  -1  10 -15   70.81    8.02
   1 -10  16    5.23    5.39
   1 -10  16    5.02    3.51
   1 -10  16    2.29    3.73
  -1  10 -16    3.68    4.04
   1 -10  16    3.67    2.61
  -1  10 -16    6.51    4.25
   1 -10  16    2.88    2.63
  -1  10 -16   10.20    6.03
   1 -10  16    7.21    4.12
  -1  10 -16    2.42    3.82
   1 -10  17    4.11    5.78
   1 -10  17   -0.76    3.83
   1 -10  17    3.90    4.11
  -1  10 -17   -0.98    4.63
  -1  10 -17    3.89    4.43
  -1  10 -17    9.23    6.55
   1 -10  17   -4.72    4.61
   1 -10  17    0.90    2.53
  -1  10 -17   -0.84    4.12
   1 -10  18   15.78    6.83
   1 -10  18   15.13    4.90
  -1  10 -18   38.55    7.42
  -1  10 -18   20.21    5.60
  -1  10 -18   41.40    6.70
  -1  10 -18   12.26    7.61
   1 -10  19    2.99    5.73
   1 -10  19   -3.60    4.74
  -1  10 -19   -1.43    6.38
  -1  10 -19    2.10    4.61
  -1  10 -19   -3.68    5.36
  -1  10 -19    1.13    5.05
   1 -10  20   -0.96    4.53
   1 -10  20    6.22    6.41
   1 -10  20    3.18    4.37
  -1  10 -20    4.40    7.28
  -1  10 -20    9.79    5.89
  -1  10 -20    8.61    4.76
  -1  10 -20    7.18    5.85
   1  -9 -18   88.45   10.76
   1  -9 -18   62.37   11.55
  -1   9  18  107.55   11.90
  -1   9  18   79.36    8.89
  -1   9  18  100.12   13.79
   1  -9 -18   93.15   11.58
  -1   9  18   77.43   13.60
  -1   9  17   70.85   12.30
  -1   9  17   93.26    9.71
   1  -9 -17   84.26   13.48
   1  -9 -17   76.72    9.90
  -1   9  17   72.49   12.86
  -1   9  17  104.43   11.17
  -1   9  16  179.99   18.01
  -1   9  16  155.55   13.53
  -1   9  16  154.20   12.77
   1  -9 -16  159.62   13.81
   1  -9 -16  150.61   16.33
  -1   9  16  131.44   17.04
  -1   9  15   -1.77    8.10
  -1   9  15   -0.97    4.45
  -1   9  15    6.42    3.95
  -1   9  15    1.26    2.28
   1  -9 -15    2.11    4.55
   1  -9 -15   -4.77    8.61
  -1   9  15    1.94    7.22
   1  -9 -15   -0.82    3.51
   1  -9 -14    6.17    3.83
  -1   9  14    1.90    7.26
  -1   9  14    2.15    2.14
  -1   9  14    3.65    4.68
   1  -9 -14    8.20    5.09
  -1   9  14    5.44    6.37
  -1   9  13   12.74    4.69
  -1   9  13   19.67    7.71
   1  -9 -13   20.50    3.60
   1  -9 -13   10.15    4.16
  -1   9  13   24.42    8.59
  -1   9  13   14.42    3.23
   1  -9 -12    5.60    5.02
  -1   9  12    2.36    3.79
   1  -9 -12    8.30    2.90
  -1   9  12    5.38    7.55
   1  -9 -12    1.36    3.49
  -1   9  12   -1.83    7.01
  -1   9  12    6.18    2.83
  -1   9  11  290.85   16.84
  -1   9  11  312.94   14.83
  -1   9  11  264.20   22.68
   1  -9 -11  284.06   16.02
  -1   9  11  291.70   23.65
   1  -9 -10  164.94   13.32
  -1   9  10  159.88    9.47
   1  -9 -10  137.39   10.00
  -1   9  10  153.66   16.74
  -1   9  10  155.37   10.99
  -1   9   9  180.51   10.13
   1  -9  -9  174.54   13.42
  -1   9   9  165.29    7.83
  -1   9   9  189.07   18.02
   1  -9  -9  160.52   10.62
   1  -9  -8  348.67   16.51
  -1   9   8  356.42   16.48
   1  -9  -8  344.63   20.36
  -1   9   8  346.14   14.16
   1  -9  -8  332.21   16.82
  -1   9   8  336.90   24.78
   1  -9  -7   47.30    6.70
   1  -9  -7   38.46    4.31
  -1   9   7   36.17    3.85
  -1   9   7   33.87    4.41
   1  -9  -7   38.26    6.32
  -1   9   7   37.98    3.24
   1  -9  -6  574.50   24.20
   1  -9  -6  533.35   27.67
   1  -9  -6  590.95   23.35
  -1   9   6  611.06   23.89
  -1   9   6  603.96   24.94
   1  -9  -6  595.41   29.17
  -1   9   6  575.31   20.86
  -1   9   6  604.79   22.87
   1  -9  -5    8.67    4.39
  -1   9   5   13.85    3.21
  -1   9   5   16.25    2.92
  -1   9   5   11.79    2.27
   1  -9  -5    6.83    3.49
   1  -9  -5   11.13    2.60
   1  -9  -4  285.79   17.95
  -1   9   4  352.74   15.63
  -1   9   4  309.86   14.39
   1  -9  -4  319.47   14.30
   1  -9  -4  288.62   16.91
  -1   9   4  244.93   20.45
   1  -9  -3  284.91   16.50
   1  -9  -3  315.55   14.11
  -1   9   3  309.71   14.45
  -1   9   3  307.92   15.10
   1  -9  -3  325.92   18.65
   1  -9  -3  310.03   14.25
  -1   9   3  283.62   20.86
  -1   9   2   42.09    8.35
  -1   9   2   37.09    8.05
  -1   9   2   43.39    4.73
  -1   9   2   45.79    4.61
   1  -9  -2   46.88    5.74
   1  -9  -2   49.92    4.50
   1  -9  -2   43.33    3.42
  -1   9   1  288.29   20.18
  -1   9   1  334.03   14.93
  -1   9   1  282.14   20.06
  -1   9   1  307.05   15.30
   1  -9  -1  310.74   16.21
  -1   9   1  313.11   11.98
   1  -9  -1  324.27   14.30
   1  -9  -1  322.26   13.48
  -1   9   0    8.37    2.59
  -1   9   0   11.62    5.65
   1  -9   0    5.14    3.04
  -1   9   0    5.63    4.65
   1  -9   0    7.65    2.22
   1  -9   0    8.42    2.16
   1  -9   1  280.73   14.38
  -1   9  -1  293.44   19.12
  -1   9  -1  283.60   13.08
  -1   9  -1  285.04   18.56
   1  -9   1  292.57   13.04
   1  -9   1  286.48   16.80
  -1   9  -2   19.48    5.77
  -1   9  -2   19.37    3.85
   1  -9   2   14.51    4.32
   1  -9   2   19.04    3.56
  -1   9  -2   10.72    5.06
  -1   9  -2   16.56    2.59
   1  -9   2   23.30    3.20
  -1   9  -3  304.35   18.00
  -1   9  -3  317.00   12.98
  -1   9  -3  296.36   18.51
   1  -9   3  294.85   14.19
  -1   9  -3  287.65   15.04
   1  -9   3  277.30   16.65
  -1   9  -3  316.07   14.34
   1  -9   3  308.36   14.15
   1  -9   4  263.04   12.87
  -1   9  -4  250.88    9.66
   1  -9   4  255.04   12.32
  -1   9  -4  265.15   13.70
  -1   9  -4  274.20   16.66
   1  -9   4  281.29   15.55
  -1   9  -4  258.30   12.66
  -1   9  -4  271.05   15.79
   1  -9   5   36.17    4.45
  -1   9  -5   41.85    2.61
   1  -9   5   41.38    3.88
  -1   9  -5   40.16    6.10
  -1   9  -5   44.84    5.05
   1  -9   5   41.70    5.60
  -1   9  -5   39.48    4.37
  -1   9  -5   37.01    5.53
   1  -9   6  224.46   12.30
   1  -9   6  246.28   10.87
  -1   9  -6  224.41    9.49
   1  -9   6  230.38   10.69
  -1   9  -6  230.64   14.71
  -1   9  -6  231.50   12.73
  -1   9  -6  233.24   11.78
   1  -9   6  220.36   13.52
  -1   9  -6  226.04   11.87
  -1   9  -6  220.60   13.25
   1  -9   6  187.99   14.76
   1  -9   7   23.96    4.07
  -1   9  -7   31.42    2.76
   1  -9   7   28.63    3.04
   1  -9   7   26.93    2.91
  -1   9  -7   28.53    4.62
  -1   9  -7   44.40    6.25
   1  -9   7   32.72    3.14
  -1   9  -7   26.80    3.73
   1  -9   7   27.50    4.80
  -1   9  -7   32.62    4.13
   1  -9   7   28.37    6.41
  -1   9  -7   34.68    4.82
   1  -9   8   38.08    3.40
   1  -9   8   37.45    3.69
  -1   9  -8   46.63    5.41
   1  -9   8   39.71    3.38
  -1   9  -8   41.38    4.46
   1  -9   8   36.97    5.36
   1  -9   8   38.67    5.08
  -1   9  -8   36.53    4.88
   1  -9   8   38.00    6.83
   1  -9   9    6.71    1.89
   1  -9   9    5.46    2.39
  -1   9  -9    6.48    3.56
  -1   9  -9   18.78    5.83
   1  -9   9    9.23    3.66
  -1   9  -9   11.20    3.18
  -1   9  -9    4.44    3.28
   1  -9   9    4.23    4.34
   1  -9   9    6.39    1.82
   1  -9   9    9.47    3.57
   1  -9  10   35.65    4.34
   1  -9  10   43.54    5.48
   1  -9  10   41.94    5.80
  -1   9 -10   36.14    6.68
  -1   9 -10   45.78    5.56
   1  -9  10   41.90    6.81
  -1   9 -10   58.22    5.18
   1  -9  11  150.59    9.47
  -1   9 -11  151.15   10.82
   1  -9  11  162.96   10.43
  -1   9 -11  165.40   11.50
   1  -9  11  163.04   11.27
  -1   9 -11  155.42   13.12
  -1   9 -11  166.37    9.43
   1  -9  11  155.07   11.78
  -1   9 -11  157.94   10.73
   1  -9  12   44.24    6.07
   1  -9  12   44.47    5.27
  -1   9 -12   54.30    6.32
  -1   9 -12   52.13    6.68
   1  -9  12   49.36    5.46
  -1   9 -12   43.19    7.57
   1  -9  12   56.62    6.64
  -1   9 -12   33.84    5.30
   1  -9  12   57.23    7.34
   1  -9  13   34.89    3.10
   1  -9  13   27.29    4.70
   1  -9  13   31.25    5.21
  -1   9 -13   33.29    5.61
  -1   9 -13   31.62    5.52
   1  -9  13   21.52    4.06
   1  -9  13   30.37    5.66
  -1   9 -13   39.57    7.41
   1  -9  13   35.06    5.78
  -1   9 -13   35.63    5.39
   1  -9  14   30.91    4.80
   1  -9  14   18.14    4.49
  -1   9 -14   30.38    6.02
  -1   9 -14   19.49    4.90
   1  -9  14   22.68    3.99
   1  -9  14   19.58    4.93
  -1   9 -14   30.52    7.67
  -1   9 -14   24.82    5.01
   1  -9  15   -0.70    3.01
   1  -9  15   -4.16    4.00
   1  -9  15    3.60    4.59
  -1   9 -15    3.33    3.87
  -1   9 -15   -0.85    3.51
   1  -9  15    0.48    2.28
   1  -9  15    0.83    4.10
  -1   9 -15    5.99    5.66
  -1   9 -15    2.24    3.77
   1  -9  16   25.29    6.80
   1  -9  16   24.54    5.06
   1  -9  16   20.43    5.03
  -1   9 -16   19.85    5.31
   1  -9  16   20.66    3.49
  -1   9 -16   22.43    5.67
  -1   9 -16   21.19    6.79
   1  -9  16   20.47    3.51
  -1   9 -16   20.46    4.79
   1  -9  17   21.28    7.12
   1  -9  17   11.47    4.46
   1  -9  17    9.77    3.80
  -1   9 -17    8.69    5.38
  -1   9 -17   18.77    5.55
  -1   9 -17   19.78    7.34
   1  -9  17   13.59    2.77
  -1   9 -17   11.59    4.51
   1  -9  18    0.88    4.10
   1  -9  18    4.18    5.20
  -1   9 -18    5.16    4.35
  -1   9 -18    5.89    4.95
  -1   9 -18    1.74    4.18
  -1   9 -18   -1.37    6.37
   1  -9  19   13.19    5.55
   1  -9  19    1.46    6.27
  -1   9 -19    2.84    6.36
   1  -9  19    4.94    4.75
  -1   9 -19    4.10    4.59
  -1   9 -19   -0.91    4.00
  -1   9 -19   -4.41    5.56
   1  -9  20    8.01    5.09
   1  -9  20   16.70    6.69
   1  -9  20   17.40    6.13
  -1   9 -20   19.07    7.96
  -1   9 -20   21.41    6.47
  -1   9 -20   22.82    5.70
  -1   9 -20   19.95    6.70
   1  -9  21    3.20    5.14
  -1   9 -21   -3.02    7.15
   1  -9  21    2.12    5.09
  -1   9 -21    7.77    5.16
  -1   9 -21    5.94    4.69
  -1   9 -21    8.88    6.60
   1  -8 -19  129.28   16.27
   1  -8 -19  165.42   14.32
  -1   8  19  184.36   17.62
  -1   8  19  168.07   15.00
  -1   8  19  167.53   12.47
  -1   8  19  174.78   17.51
   1  -8 -19  178.51   15.63
  -1   8  19  136.41   17.26
   1  -8 -18   -9.69    5.67
   1  -8 -18   -3.32    6.53
  -1   8  18   -4.78    5.42
  -1   8  18   -1.17    5.22
  -1   8  18   -0.81    4.07
  -1   8  18   -4.85    7.11
   1  -8 -18   -1.23    4.58
  -1   8  18    5.67    7.24
   1  -8 -17   86.16   13.19
   1  -8 -17  114.58   11.46
  -1   8  17  108.89    9.89
  -1   8  17  101.54   11.04
  -1   8  17  128.85   14.73
   1  -8 -17  114.36   12.16
  -1   8  17   78.38   13.29
  -1   8  16    6.65    3.93
  -1   8  16    3.13    4.84
  -1   8  16   -3.31    7.40
  -1   8  16   -0.38    2.33
  -1   8  16   -5.59    9.40
   1  -8 -16   -1.53    5.85
   1  -8 -16    3.07    4.40
   1  -8 -15   12.90    4.70
   1  -8 -15   10.23    7.15
  -1   8  15    2.50    3.60
  -1   8  15   10.76    5.31
  -1   8  15    7.29    7.69
   1  -8 -15    9.66    4.07
  -1   8  15   12.75    2.73
  -1   8  15    5.50    2.40
  -1   8  15    8.19    6.90
  -1   8  14  492.56   31.72
   1  -8 -14  516.48   20.87
  -1   8  14  532.91   26.55
  -1   8  14  439.97   31.22
   1  -8 -14  486.88   24.47
  -1   8  14  500.72   21.35
  -1   8  14  495.08   22.27
   1  -8 -14  488.16   26.08
   1  -8 -13   20.53    4.81
  -1   8  13   21.06    8.87
  -1   8  13   23.43    3.39
  -1   8  13   20.44    5.10
   1  -8 -13   16.62    5.47
  -1   8  13   14.45    1.29
  -1   8  13   13.14    7.09
   1  -8 -13   18.75    3.15
  -1   8  12  635.36   28.07
  -1   8  12  569.76   34.18
   1  -8 -12  624.58   23.64
  -1   8  12  537.66   19.82
  -1   8  12  545.93   19.89
   1  -8 -12  628.81   26.66
  -1   8  12  579.11   34.77
  -1   8  12  639.64   23.97
   1  -8 -11  245.43   16.47
  -1   8  11  259.67   12.05
   1  -8 -11  219.41   13.20
  -1   8  11  226.28   19.73
  -1   8  11  214.59    8.25
  -1   8  11  193.59   18.72
  -1   8  10    5.60    1.84
  -1   8  10    0.80    2.13
  -1   8  10    3.47    0.73
  -1   8  10    3.14    6.02
  -1   8  10    3.22    5.83
   1  -8 -10    5.13    3.05
  -1   8   9  115.83    5.88
   1  -8  -9  109.47    8.11
  -1   8   9  117.87    7.69
  -1   8   9  122.89    6.67
   1  -8  -9  134.17   11.01
  -1   8   9  121.45    4.88
   1  -8  -9  121.64    8.62
  -1   8   9  119.58   13.84
  -1   8   8    8.56    1.67
   1  -8  -8   13.15    2.95
  -1   8   8    7.11    2.57
  -1   8   8   10.69    2.08
   1  -8  -8   15.11    4.73
  -1   8   8    7.77    1.00
   1  -8  -8    7.77    2.97
  -1   8   8    4.45    6.40
  -1   8   7  226.26    9.53
   1  -8  -7  197.40   10.99
  -1   8   7  216.56   10.26
  -1   8   7  213.70   11.20
   1  -8  -7  199.30   14.00
  -1   8   7  187.25   17.32
  -1   8   7  212.98    8.28
  -1   8   6  293.77   12.31
   1  -8  -6  301.10   13.88
   1  -8  -6  280.56   16.74
   1  -8  -6  301.00   12.92
  -1   8   6  313.03   13.29
  -1   8   6  311.35   14.26
   1  -8  -6  296.28   17.43
  -1   8   6  284.50   10.69
  -1   8   6  286.84   11.13
   1  -8  -5  733.06   29.03
   1  -8  -5  730.26   32.51
  -1   8   5  759.12   28.78
   1  -8  -5  731.48   28.34
  -1   8   5  738.39   29.60
   1  -8  -5  690.88   32.97
  -1   8   5  744.69   26.66
  -1   8   5  753.29   27.94
   1  -8  -4  135.22    7.70
   1  -8  -4  144.13   10.21
  -1   8   4  144.30    8.56
  -1   8   4  145.72    7.95
   1  -8  -4  139.61    7.54
   1  -8  -4  128.10   10.57
  -1   8   4  121.49   12.94
  -1   8   4  136.62    6.25
   1  -8  -3  362.57   15.05
   1  -8  -3  331.61   17.38
   1  -8  -3  347.15   14.77
  -1   8   3  351.27   15.20
  -1   8   3  345.07   15.82
  -1   8   3  344.74   16.11
   1  -8  -3  323.40   18.35
  -1   8   3  319.11   15.78
  -1   8   3  309.01   21.20
  -1   8   3  338.61   13.45
  -1   8   2  844.43   42.45
  -1   8   2  799.92   42.01
  -1   8   2  928.79   36.27
   1  -8  -2  934.61   37.95
  -1   8   2  946.99   35.87
   1  -8  -2  945.19   35.36
  -1   8   2  950.61   36.50
  -1   8   2 1011.95   36.80
   1  -8  -2  922.60   35.53
   1  -8  -2  926.29   34.26
  -1   8   2  966.30   34.22
  -1   8   1  126.50   12.00
  -1   8   1  110.77   11.40
  -1   8   1  128.55    7.66
   1  -8  -1  127.49    8.63
  -1   8   1  128.21    7.60
   1  -8  -1  127.92    7.18
   1  -8  -1  124.59    7.16
   1  -8  -1  118.46    6.40
  -1   8   0  237.77   11.44
  -1   8   0  206.95   15.82
  -1   8   0  213.65   15.93
   1  -8   0  248.93   12.70
  -1   8   0  233.54   11.78
   1  -8   0  247.64   11.47
  -1   8   0  219.26   12.93
   1  -8   0  251.94   11.35
   1  -8   0  243.08   10.85
  -1   8  -1  101.50   10.10
  -1   8  -1  114.96   10.77
  -1   8  -1  115.14    6.62
   1  -8   1  103.22    7.24
   1  -8   1  117.48    6.98
  -1   8  -1  104.52    7.84
   1  -8   1  114.84    9.19
   1  -8   1  111.44    6.41
   1  -8   1  110.51    9.21
   1  -8   2   47.81    4.38
  -1   8  -2   41.65    6.73
  -1   8  -2   46.72    4.66
   1  -8   2   35.09    5.21
  -1   8  -2   46.29    5.47
  -1   8  -2   40.38    4.81
   1  -8   2   41.17    4.45
  -1   8  -2   48.54    3.82
  -1   8  -2   43.80    6.36
   1  -8   2   54.41    4.43
   1  -8   2   35.88    5.75
   1  -8   3  133.88    7.51
   1  -8   3  147.08   10.56
  -1   8  -3  115.63    4.83
   1  -8   3  122.74    7.20
   1  -8   3  105.23    8.80
  -1   8  -3  120.38    7.94
  -1   8  -3  122.31    8.55
   1  -8   3  141.45    8.41
  -1   8  -3  125.59    9.96
   1  -8   3  118.19    7.49
  -1   8  -3  134.85    6.38
  -1   8  -3  112.92   10.16
  -1   8  -3  122.00    7.28
  -1   8  -3  132.19    8.18
   1  -8   4    0.36    1.74
   1  -8   4    4.08    3.82
  -1   8  -4    2.20    3.10
  -1   8  -4    0.86    2.03
  -1   8  -4   -0.10    0.73
  -1   8  -4    0.49    2.71
   1  -8   4   -1.75    2.46
  -1   8  -4   -0.39    2.06
   1  -8   4    1.13    1.38
  -1   8  -4    0.35    1.82
  -1   8  -4   -1.94    2.90
   1  -8   4    0.74    1.95
   1  -8   5   78.28    5.82
   1  -8   5   61.91    7.25
   1  -8   5   70.29    4.73
  -1   8  -5   66.81    3.71
  -1   8  -5   70.30    7.29
  -1   8  -5   69.14    5.89
  -1   8  -5   74.01    6.29
  -1   8  -5   79.32    5.68
   1  -8   5   70.73    4.62
   1  -8   5   59.66    6.22
  -1   8  -5   73.53    5.52
  -1   8  -5   71.43    6.87
   1  -8   5   76.22    8.33
   1  -8   5   73.61    8.30
   1  -8   5   68.06    5.42
   1  -8   6    9.48    2.76
  -1   8  -6   10.63    1.64
   1  -8   6   11.05    2.08
   1  -8   6   11.88    1.91
  -1   8  -6   20.51    4.25
  -1   8  -6   14.36    3.39
   1  -8   6    9.34    1.72
  -1   8  -6   13.04    2.64
   1  -8   6   12.50    3.75
  -1   8  -6   15.77    3.56
  -1   8  -6   16.24    2.95
   1  -8   6    9.25    4.69
  -1   8  -6    9.84    3.08
   1  -8   6   14.12    5.08
   1  -8   7   24.81    3.86
  -1   8  -7   24.84    5.47
   1  -8   7   28.98    2.84
   1  -8   7   22.92    2.79
  -1   8  -7   23.44    3.86
  -1   8  -7   27.71    4.00
  -1   8  -7   18.25    2.91
   1  -8   7   25.19    4.23
   1  -8   7   25.05    2.49
   1  -8   7   28.22    4.55
   1  -8   7   19.00    5.02
  -1   8  -7   24.18    3.90
   1  -8   8  601.56   22.36
   1  -8   8  551.05   23.15
  -1   8  -8  589.43   24.88
   1  -8   8  582.33   25.30
  -1   8  -8  628.04   24.55
   1  -8   8  590.79   25.34
  -1   8  -8  606.18   28.08
  -1   8  -8  569.70   25.05
  -1   8  -8  563.18   24.29
   1  -8   8  527.62   26.85
   1  -8   9   45.49    3.42
   1  -8   9   40.79    4.35
  -1   8  -9   37.82    4.89
   1  -8   9   41.54    5.00
  -1   8  -9   46.50    4.62
  -1   8  -9   42.73    5.54
  -1   8  -9   50.41    4.79
   1  -8   9   34.49    5.80
  -1   8  -9   44.22    5.32
  -1   8  -9   54.24    7.58
   1  -8   9   39.82    5.10
   1  -8  10  234.97   12.41
  -1   8 -10  254.76   13.81
  -1   8 -10  244.22   11.89
  -1   8 -10  219.11   13.64
   1  -8  10  232.17   12.74
  -1   8 -10  244.92   13.57
   1  -8  10  233.53   14.47
  -1   8 -10  262.35   12.13
  -1   8 -10  233.24   15.78
   1  -8  10  238.55   13.72
   1  -8  11  437.73   19.43
  -1   8 -11  430.71   20.46
   1  -8  11  396.19   18.85
  -1   8 -11  405.22   20.62
  -1   8 -11  427.70   17.81
  -1   8 -11  419.13   20.10
   1  -8  11  355.61   20.10
  -1   8 -11  415.79   17.92
   1  -8  11  441.33   20.79
  -1   8 -11  423.12   23.20
   1  -8  12   23.58    4.57
   1  -8  12   16.69    3.89
  -1   8 -12   18.20    4.50
   1  -8  12   17.69    3.39
  -1   8 -12   19.36    4.55
  -1   8 -12   14.75    2.71
   1  -8  12   23.19    4.77
  -1   8 -12   16.45    3.94
  -1   8 -12   12.73    5.54
   1  -8  12   23.31    4.86
   1  -8  13   15.33    2.35
   1  -8  13    9.61    3.86
   1  -8  13    7.54    3.29
  -1   8 -13    8.37    3.95
  -1   8 -13   12.40    4.41
   1  -8  13   11.44    3.07
   1  -8  13   14.18    4.02
  -1   8 -13   13.58    3.57
   1  -8  13    9.20    3.65
  -1   8 -13   16.71    6.10
   1  -8  14  259.89   11.62
   1  -8  14  267.02   18.29
   1  -8  14  251.26   14.98
   1  -8  14  252.39   14.61
  -1   8 -14  254.37   15.58
   1  -8  14  273.97   13.16
  -1   8 -14  259.30   15.97
  -1   8 -14  245.87   15.34
  -1   8 -14  265.60   15.29
   1  -8  14  227.23   14.04
  -1   8 -14  231.60   17.57
   1  -8  15   47.45    7.85
   1  -8  15   49.26    6.09
   1  -8  15   48.66    6.83
  -1   8 -15   40.71    6.72
  -1   8 -15   48.42    7.18
   1  -8  15   48.31    4.85
  -1   8 -15   57.25    9.21
   1  -8  15   56.99    4.96
  -1   8 -15   40.01    6.15
  -1   8 -15   42.62    6.56
   1  -8  16   13.59    2.84
  -1   8 -16    7.78    4.94
   1  -8  16   13.08    2.65
  -1   8 -16    9.95    6.19
   1  -8  16   15.91    5.70
   1  -8  16    8.34    3.93
   1  -8  16   18.16    4.82
  -1   8 -16    5.39    4.13
  -1   8 -16   14.95    4.86
  -1   8 -17   10.92    5.08
   1  -8  17   20.93    5.33
   1  -8  17   12.94    2.39
  -1   8 -17    9.12    6.79
   1  -8  17   14.50    5.32
   1  -8  17   18.59    4.32
  -1   8 -17   17.91    4.82
  -1   8 -17   10.47    4.99
  -1   8 -18   50.95    7.80
   1  -8  18   60.25    8.14
  -1   8 -18   73.47   10.90
   1  -8  18   73.81    7.23
   1  -8  18   64.11    8.24
  -1   8 -18   58.34    7.65
  -1   8 -18   59.53    8.32
  -1   8 -19   13.09    5.17
  -1   8 -19    2.88    6.69
   1  -8  19    8.55    4.65
   1  -8  19   10.84    5.20
  -1   8 -19    5.42    3.90
  -1   8 -19   10.54    5.13
  -1   8 -20   41.05    7.55
  -1   8 -20   49.28   10.19
   1  -8  20   36.50    7.61
   1  -8  20   41.84    7.56
  -1   8 -20   54.92    7.86
  -1   8 -20   49.03    7.86
  -1   8 -21   37.26    7.75
  -1   8 -21   16.76    8.51
   1  -8  21   23.44    6.33
  -1   8 -21   17.82    5.57
  -1   8 -21   34.36    7.20
   1  -8  21   27.64    6.85
  -1   7  20  234.01   18.61
  -1   7  20  202.13   20.69
  -1   7  20  258.68   20.51
   1  -7 -20  227.42   18.43
   1  -7 -20  189.70   19.13
   1  -7 -20  232.05   17.05
   1  -7 -19   43.71    7.74
   1  -7 -19   43.25   10.21
  -1   7  19   17.32    7.28
  -1   7  19   48.02    8.80
  -1   7  19   33.55    5.44
  -1   7  19   22.34    8.25
   1  -7 -19   34.54    8.05
  -1   7  19   42.77   10.57
  -1   7  18   18.47    7.25
   1  -7 -18   43.04    9.52
   1  -7 -18   45.77    7.72
  -1   7  18   35.06    7.56
  -1   7  18   33.83    5.41
  -1   7  18   30.32    8.61
   1  -7 -18   34.25    7.42
  -1   7  18   35.79    9.88
   1  -7 -17   34.69    6.88
   1  -7 -17   29.42    8.39
  -1   7  17   41.22    5.87
  -1   7  17   41.96    6.66
  -1   7  17   55.36    8.48
  -1   7  17   37.54    9.24
   1  -7 -17   44.03    8.23
  -1   7  17   41.03   10.13
  -1   7  16   11.21    4.28
  -1   7  16   19.85    4.96
  -1   7  16   13.55    5.67
  -1   7  16   33.69    8.20
  -1   7  16   15.64    2.79
  -1   7  16   10.49    8.57
   1  -7 -16    7.01    5.53
   1  -7 -16   12.49    5.16
   1  -7 -15  316.41   19.26
   1  -7 -15  282.92   21.11
  -1   7  15  293.55   17.30
  -1   7  15  323.56   19.52
  -1   7  15  263.35   22.91
  -1   7  15  312.56   14.25
  -1   7  15  316.64   13.89
  -1   7  15  281.06   22.13
  -1   7  15  307.93   12.71
  -1   7  14  183.82    8.12
  -1   7  14  151.88   16.03
   1  -7 -14  184.03    8.91
  -1   7  14  169.06   13.33
  -1   7  14  168.14    9.41
   1  -7 -14  184.69   12.56
  -1   7  14  164.07   17.11
  -1   7  14  164.27    9.62
   1  -7 -14  161.77   12.98
  -1   7  13   93.28   12.27
   1  -7 -13   96.62    5.96
  -1   7  13   82.46    6.05
  -1   7  13   88.12   12.86
   1  -7 -13   84.31    8.08
  -1   7  13   92.43    5.06
   1  -7 -13   77.11    8.65
  -1   7  12   15.08    6.36
   1  -7 -12   10.57    2.46
  -1   7  12    1.58    6.21
   1  -7 -12   13.47    3.40
  -1   7  12    8.64    2.51
   1  -7 -11   13.03    4.78
  -1   7  11   10.45    6.02
   1  -7 -11   11.87    3.70
  -1   7  11   -1.52    5.02
  -1   7  11   12.51    2.65
  -1   7  11   10.31    1.74
   1  -7 -10   29.83    5.65
  -1   7  10   29.17    2.70
  -1   7  10   31.93    3.54
  -1   7  10   28.93    2.13
  -1   7  10   25.82    7.63
   1  -7 -10   31.69    4.54
  -1   7  10   21.99    7.90
   1  -7  -9    4.13    3.25
   1  -7  -9    5.53    2.63
  -1   7   9    3.52    1.99
  -1   7   9    4.45    1.50
   1  -7  -9    3.89    3.81
  -1   7   9    5.78    1.06
   1  -7  -9    9.02    2.89
  -1   7   9    1.41    5.40
  -1   7   8  616.81   22.70
   1  -7  -8  593.08   25.27
  -1   7   8  652.25   23.60
  -1   7   8  624.63   24.77
   1  -7  -8  601.72   28.50
  -1   7   8  597.69   22.01
  -1   7   8  535.53   32.51
   1  -7  -8  602.61   25.73
  -1   7   7  836.52   30.67
   1  -7  -7  808.98   32.84
  -1   7   7  879.72   31.63
   1  -7  -7  786.08   32.12
  -1   7   7  887.26   32.80
   1  -7  -7  851.18   36.60
  -1   7   7  859.48   29.94
   1  -7  -6 1055.79   40.86
  -1   7   6 1085.27   40.92
   1  -7  -6 1058.25   40.49
  -1   7   6 1106.22   40.04
   1  -7  -6 1042.71   44.47
  -1   7   6 1096.08   39.15
  -1   7   6 1100.60   38.29
  -1   7   5  761.19   28.89
   1  -7  -5  752.02   33.18
   1  -7  -5  779.49   30.20
  -1   7   5  810.78   30.67
   1  -7  -5  775.41   29.45
   1  -7  -5  798.20   30.20
  -1   7   5  794.52   29.75
   1  -7  -5  757.15   33.88
  -1   7   5  789.96   27.90
  -1   7   5  790.70   28.07
  -1   7   4  159.15    9.06
   1  -7  -4  133.27   10.13
   1  -7  -4  144.13    7.25
   1  -7  -4  127.31    7.46
  -1   7   4  145.46    7.51
  -1   7   4  143.38    8.08
  -1   7   4  144.35    6.15
   1  -7  -4  135.42    7.43
  -1   7   3   94.70   10.48
   1  -7  -3  105.71    7.94
   1  -7  -3  114.92    6.28
   1  -7  -3  102.33    6.35
   1  -7  -3  108.17    6.10
  -1   7   3  112.67    6.87
  -1   7   3  107.71    6.34
  -1   7   3  110.55    7.23
  -1   7   3   91.11    7.65
   1  -7  -3   83.42    7.99
  -1   7   3  108.14    8.61
  -1   7   3  107.35    5.12
  -1   7   2    3.78    1.25
   1  -7  -2    5.28    1.33
  -1   7   2    3.00    3.63
  -1   7   2    0.98    4.30
   1  -7  -2    5.70    2.80
  -1   7   2    3.46    1.88
  -1   7   2    3.37    2.16
   1  -7  -2    4.64    1.86
   1  -7  -2    4.08    1.86
   1  -7  -2    3.09    3.12
  -1   7   2    1.56    2.67
  -1   7   2    3.97    2.27
   1  -7  -2    4.32    2.03
  -1   7   2    4.75    3.34
  -1   7   1   74.96    4.33
   1  -7  -1   75.11    4.46
  -1   7   1   70.12    8.81
  -1   7   1   69.93    8.55
  -1   7   1   71.42    5.36
   1  -7  -1   80.98    6.21
   1  -7  -1   73.24    5.10
  -1   7   1   75.99    5.30
   1  -7  -1   70.62    4.86
  -1   7   1   70.92    5.27
  -1   7   1   71.24    6.30
   1  -7  -1   72.40    4.99
  -1   7   1   54.88    6.57
  -1   7   0  341.44   13.65
   1  -7   0  321.80   13.63
  -1   7   0  291.09   18.62
  -1   7   0  323.48   14.27
  -1   7   0  301.80   18.89
   1  -7   0  329.10   15.27
   1  -7   0  358.60   14.64
   1  -7   0  338.26   14.27
  -1   7   0  334.82   14.64
  -1   7   0  313.59   15.81
  -1   7   0  310.85   15.92
   1  -7   0  351.59   14.32
  -1   7   0  324.04   17.12
   1  -7   1   88.75    6.00
   1  -7   1   94.05    5.85
   1  -7   1   90.24    5.64
   1  -7   1   82.45    7.19
  -1   7  -1   76.76    6.87
  -1   7  -1   90.43    6.73
  -1   7  -1   75.17    8.55
  -1   7  -1   73.57    8.07
  -1   7  -1   81.54    5.18
   1  -7   1   80.44    5.17
  -1   7  -2  452.58   23.31
  -1   7  -2  490.19   19.01
  -1   7  -2  473.40   23.98
   1  -7   2  503.90   20.40
   1  -7   2  490.45   19.91
  -1   7  -2  480.72   20.52
   1  -7   2  486.14   19.81
   1  -7   2  502.33   20.07
  -1   7  -2  522.73   21.20
  -1   7  -2  455.46   21.24
   1  -7   2  457.17   22.07
  -1   7  -2  488.09   19.95
   1  -7   2  496.07   19.75
   1  -7   2  539.94   22.94
   1  -7   3  805.29   31.54
   1  -7   3  877.20   34.73
  -1   7  -3  820.89   29.17
   1  -7   3  819.88   31.09
   1  -7   3  913.53   32.73
   1  -7   3  795.83   33.67
  -1   7  -3  817.09   33.02
  -1   7  -3  831.71   32.32
  -1   7  -3  802.57   35.32
  -1   7  -3  808.61   34.88
  -1   7  -3  814.65   30.06
   1  -7   3  862.96   32.06
  -1   7  -3  803.02   31.52
  -1   7  -3  832.51   32.31
   1  -7   3  853.34   31.58
   1  -7   4  385.39   16.67
   1  -7   4  371.38   19.09
  -1   7  -4  388.46   14.40
  -1   7  -4  390.96   17.07
  -1   7  -4  394.58   19.43
   1  -7   4  379.54   15.51
   1  -7   4  357.37   17.84
   1  -7   4  424.16   17.42
  -1   7  -4  362.13   17.29
  -1   7  -4  393.24   16.72
  -1   7  -4  367.39   16.34
   1  -7   4  403.71   16.77
  -1   7  -4  378.74   18.57
   1  -7   4  359.60   19.95
   1  -7   4  349.95   19.68
   1  -7   4  395.08   17.13
   1  -7   5    6.93    2.25
   1  -7   5    6.94    3.69
  -1   7  -5    9.38    1.48
   1  -7   5   10.30    1.88
   1  -7   5    8.80    1.60
  -1   7  -5   14.53    3.52
   1  -7   5   14.77    2.55
  -1   7  -5   12.50    2.58
  -1   7  -5   16.98    2.64
   1  -7   5   13.03    2.93
   1  -7   5    6.07    2.42
  -1   7  -5   10.99    2.72
   1  -7   5   10.09    1.60
  -1   7  -5   12.66    2.42
   1  -7   5   10.97    4.19
   1  -7   5   12.21    2.85
  -1   7  -5   13.27    3.22
   1  -7   5   12.43    4.32
   1  -7   5   12.11    2.62
  -1   7  -6    9.56    3.85
   1  -7   6    6.63    4.13
   1  -7   6    7.20    2.59
   1  -7   6    8.18    1.73
   1  -7   6    9.10    1.84
  -1   7  -6    9.73    2.48
  -1   7  -6   10.09    3.28
   1  -7   6    9.30    3.98
   1  -7   6    7.55    2.31
  -1   7  -6    7.80    2.12
  -1   7  -6    6.65    2.67
   1  -7   6    9.88    2.70
   1  -7   6    8.52    2.85
   1  -7   6    7.24    2.93
   1  -7   6    7.93    3.82
  -1   7  -6    6.50    2.48
  -1   7  -6    4.62    2.51
   1  -7   6    6.27    2.47
   1  -7   7   36.50    5.89
   1  -7   7   45.43    4.75
  -1   7  -7   38.69    5.90
   1  -7   7   43.33    3.38
   1  -7   7   41.84    3.71
   1  -7   7   37.48    3.98
  -1   7  -7   40.79    4.49
   1  -7   7   48.52    6.20
   1  -7   7   44.49    4.52
  -1   7  -7   49.58    5.18
  -1   7  -7   45.53    4.47
  -1   7  -7   44.29    3.75
   1  -7   7   46.57    4.83
   1  -7   7   44.95    5.03
   1  -7   7   36.27    5.30
  -1   7  -7   41.54    4.29
  -1   7  -7   45.98    4.81
  -1   7  -8  163.12   11.27
   1  -7   8  143.54    9.20
   1  -7   8  149.82    7.10
   1  -7   8  147.31    8.19
  -1   7  -8  137.40    8.60
  -1   7  -8  142.47    8.28
   1  -7   8  154.89    9.00
  -1   7  -8  144.14    9.56
   1  -7   8  160.27    9.76
  -1   7  -8  155.98    8.38
   1  -7   8  118.78   10.02
   1  -7   8  133.03    9.92
  -1   7  -8  145.93    9.10
  -1   7  -9 1413.12   49.63
  -1   7  -9 1366.75   51.40
   1  -7   9 1296.82   52.28
   1  -7   9 1263.58   53.04
   1  -7   9 1372.71   50.39
  -1   7  -9 1283.90   50.41
  -1   7  -9 1327.46   51.90
  -1   7  -9 1394.01   49.65
   1  -7   9 1307.90   50.34
   1  -7   9 1316.12   51.66
  -1   7  -9 1345.58   54.43
   1  -7   9 1408.65   51.96
   1  -7  10  179.80   11.57
   1  -7  10  198.14   12.86
  -1   7 -10  198.98   11.51
  -1   7 -10  208.76    9.89
   1  -7  10  202.99   11.13
  -1   7 -10  191.00   11.86
   1  -7  10  186.96   10.34
  -1   7 -10  199.05    9.73
   1  -7  10  187.52   11.53
  -1   7 -10  178.25   13.39
   1  -7  10  217.10   12.16
   1  -7  11    1.10    2.68
   1  -7  11    6.09    2.96
   1  -7  11    2.03    3.52
  -1   7 -11    2.92    1.73
   1  -7  11    1.14    2.03
  -1   7 -11   -0.61    3.45
  -1   7 -11    1.20    2.93
   1  -7  11    1.66    2.48
  -1   7 -11   -0.55    3.11
  -1   7 -11   -0.90    4.61
   1  -7  11    3.55    2.90
   1  -7  12  161.17   10.72
   1  -7  12  160.75   10.74
   1  -7  12  176.97    8.62
  -1   7 -12  183.78   13.97
   1  -7  12  184.77   11.75
  -1   7 -12  169.13   11.41
  -1   7 -12  180.25    8.49
   1  -7  12  169.26    9.37
  -1   7 -12  173.36    8.25
  -1   7 -12  197.86   12.14
   1  -7  12  161.09   10.41
  -1   7 -12  171.74   11.13
   1  -7  13  142.97    7.73
   1  -7  13  165.16   10.39
   1  -7  13  165.13   10.85
   1  -7  13  142.41   12.32
  -1   7 -13  151.30   13.09
   1  -7  13  137.36    8.23
  -1   7 -13  168.04   11.32
  -1   7 -13  144.12    7.17
  -1   7 -13  145.10    7.51
  -1   7 -13  140.72    7.00
  -1   7 -13  163.45   11.05
   1  -7  13  126.18    9.14
  -1   7 -13  149.84   10.40
   1  -7  14   61.43    4.79
   1  -7  14   65.17    6.35
   1  -7  14   58.72    6.99
   1  -7  14   66.39    5.01
  -1   7 -14   60.33    8.87
   1  -7  14   63.60    5.03
  -1   7 -14   70.78    7.75
  -1   7 -14   57.92    4.50
  -1   7 -14   62.32    7.04
  -1   7 -14   63.33    6.87
   1  -7  14   50.62    5.63
   1  -7  15    4.53    3.57
   1  -7  15    1.66    2.04
   1  -7  15   -1.75    3.28
   1  -7  15   -0.58    1.94
  -1   7 -15   -4.64    5.67
   1  -7  15    0.33    2.06
  -1   7 -15   -3.96    3.93
  -1   7 -15    0.29    1.83
  -1   7 -15    6.08    4.17
  -1   7 -15    4.98    3.95
   1  -7  15    1.97    2.48
   1  -7  16   39.84    3.89
  -1   7 -16   51.37    7.28
  -1   7 -16   45.83    9.09
   1  -7  16   45.47    3.75
   1  -7  16   42.17    6.50
   1  -7  16   37.61    5.29
   1  -7  16   51.87    7.31
  -1   7 -16   45.39    6.47
  -1   7 -16   39.37    6.13
  -1   7 -17  227.09   15.18
   1  -7  17  209.50   10.13
   1  -7  17  212.34    9.61
  -1   7 -17  225.62   17.80
   1  -7  17  211.60   14.54
   1  -7  17  236.18   15.44
   1  -7  17  196.19   12.45
  -1   7 -17  204.02   14.09
  -1   7 -17  198.55   14.22
  -1   7 -18   -1.88    4.21
   1  -7  18    0.87    4.06
  -1   7 -18    2.74    6.59
   1  -7  18    0.95    4.50
   1  -7  18    2.93    3.22
  -1   7 -18    4.47    4.44
  -1   7 -18    0.85    3.95
  -1   7 -19    3.96    4.84
  -1   7 -19    4.30    6.79
   1  -7  19    3.65    4.46
   1  -7  19    4.06    4.55
  -1   7 -19    2.82    4.52
  -1   7 -19    7.18    4.32
  -1   7 -20   20.74    6.11
  -1   7 -20   22.45    8.15
   1  -7  20   22.71    6.28
   1  -7  20   44.83    9.11
   1  -7  20   24.95    6.80
  -1   7 -20   29.52    6.36
  -1   7 -20   25.50    6.10
  -1   7 -21    1.08    4.26
  -1   7 -21   -1.56    6.97
   1  -7  21   -2.94    4.87
   1  -7  21    1.15    4.72
   1  -7  21    4.51    6.34
  -1   7 -21    2.06    4.95
  -1   7 -21   -0.99    4.17
  -1   7 -22   -4.51    6.43
   1  -7  22    8.08    5.17
  -1   7 -22    8.05    8.12
  -1   7 -22    9.31    4.98
  -1   7 -22    7.49    5.06
   1  -7  22   -3.12    6.28
   1  -7  22    8.49    5.74
  -1   6  21   46.94    9.71
   1  -6 -21   53.08   11.08
  -1   6  21   49.89   10.08
   1  -6 -21   48.16    7.98
   1  -6 -21   48.50    9.01
  -1   6  21   53.31    7.88
  -1   6  21   51.47    9.74
  -1   6  20    2.96    4.67
  -1   6  20    5.17    5.80
  -1   6  20   13.55    7.74
  -1   6  20   17.26    7.26
   1  -6 -20    1.26    5.06
   1  -6 -20    7.05    4.93
  -1   6  20    1.50    5.91
   1  -6 -20   10.84    7.45
   1  -6 -19   15.80    5.29
   1  -6 -19    2.97    6.41
  -1   6  19    1.49    6.67
  -1   6  19   18.83    4.98
  -1   6  19   13.54    5.94
  -1   6  19   12.89    3.80
  -1   6  19   24.02    7.66
   1  -6 -19   12.01    6.34
  -1   6  19   13.64    8.08
  -1   6  18  161.28   16.14
   1  -6 -18  186.46   14.16
   1  -6 -18  163.11   15.82
  -1   6  18  188.73   11.93
  -1   6  18  149.19   12.67
  -1   6  18  195.28   15.71
  -1   6  18  197.06   16.90
   1  -6 -18  192.34   15.36
  -1   6  18  151.00   17.00
   1  -6 -17   77.03   11.27
   1  -6 -17   89.66    9.52
  -1   6  17   74.56   11.01
  -1   6  17   89.37    8.08
  -1   6  17   80.79    8.76
  -1   6  17   96.01   10.71
  -1   6  17   74.32   10.72
  -1   6  17   82.00    5.69
  -1   6  17   94.20    5.96
   1  -6 -17   95.18   10.69
  -1   6  17   83.28   12.42
   1  -6 -16  315.77   22.14
   1  -6 -16  315.45   19.30
  -1   6  16  343.06   17.86
  -1   6  16  345.33   19.03
  -1   6  16  348.83   21.05
  -1   6  16  337.59   22.95
  -1   6  16  326.46   14.35
  -1   6  16  332.33   14.70
   1  -6 -16  340.77   20.68
  -1   6  16  256.81   22.66
   1  -6 -15  313.48   20.91
   1  -6 -15  281.96   17.86
  -1   6  15  323.48   16.96
  -1   6  15  318.32   19.08
  -1   6  15  290.64   17.15
  -1   6  15  306.78   21.78
  -1   6  15  289.86   13.07
  -1   6  15  304.22   13.61
  -1   6  15  291.47   12.25
  -1   6  15  269.64   21.85
   1  -6 -14  223.78   14.91
  -1   6  14  203.51   13.08
  -1   6  14  205.38   13.35
  -1   6  14  179.39   17.50
   1  -6 -14  222.87   14.00
  -1   6  14  226.25   10.82
  -1   6  14  222.20   10.34
   1  -6 -14  212.72    9.65
  -1   6  14  202.07   17.51
  -1   6  13  291.71   21.53
   1  -6 -13  312.88   13.22
  -1   6  13  321.57   16.97
   1  -6 -13  281.81   16.56
  -1   6  13  309.18   14.02
  -1   6  13  315.33   12.02
   1  -6 -13  300.60   17.79
   1  -6 -12    5.00    2.80
  -1   6  12    3.67    1.10
  -1   6  12    2.93    1.74
  -1   6  12    3.60    2.98
   1  -6 -12    3.03    3.19
  -1   6  12    1.34    4.71
   1  -6 -12   -0.52    1.69
  -1   6  11    0.55    2.52
   1  -6 -11    2.30    2.47
  -1   6  11    5.32    4.82
   1  -6 -11    0.83    1.50
  -1   6  11    3.53    1.26
  -1   6  11    2.89    1.87
  -1   6  10  163.23   10.03
   1  -6 -10  156.20    9.79
   1  -6 -10  142.66   11.49
   1  -6 -10  160.25   10.12
  -1   6  10  161.45    8.49
  -1   6  10  160.95    7.24
   1  -6  -9  322.92   18.55
  -1   6   9  331.71   16.14
   1  -6  -9  351.83   16.26
  -1   6   9  341.91   13.64
  -1   6   9  339.00   14.88
   1  -6  -9  349.73   16.58
  -1   6   9  309.11   21.92
   1  -6  -8  286.23   15.85
  -1   6   8  272.12   12.62
  -1   6   8  287.05   11.62
   1  -6  -8  263.36   13.39
   1  -6  -8  257.25   15.72
   1  -6  -8  278.62   13.79
  -1   6   7   86.41    4.27
  -1   6   7   85.89    4.46
   1  -6  -7   95.06    6.33
  -1   6   7   89.07    5.00
  -1   6   7   93.02    5.90
   1  -6  -7   76.06    7.54
  -1   6   7  107.14    7.84
   1  -6  -7   95.90    6.50
   1  -6  -6   57.95    4.74
   1  -6  -6   71.30    4.79
  -1   6   6   67.76    4.86
  -1   6   6   63.81    4.12
   1  -6  -6   64.14    6.54
  -1   6   6   64.64    6.47
  -1   6   6   64.50    3.62
  -1   6   6   65.51    3.38
  -1   6   5  175.27    7.25
  -1   6   5  183.54    7.74
  -1   6   5  154.49    9.79
   1  -6  -5  176.56    8.88
  -1   6   5  186.58    9.08
   1  -6  -5  181.58    8.27
   1  -6  -5  175.57    8.73
  -1   6   5  182.05    8.36
   1  -6  -5  164.95   11.01
  -1   6   5  178.53    6.96
  -1   6   5  159.88   10.40
  -1   6   4    3.18    1.11
   1  -6  -4    9.36    1.80
   1  -6  -4   10.02    1.98
  -1   6   4    3.39    1.36
   1  -6  -4    5.50    1.85
  -1   6   4    6.88    2.07
  -1   6   4    8.45    2.72
   1  -6  -4    6.29    3.06
  -1   6   4    5.17    1.06
  -1   6   4    4.57    3.09
  -1   6   3  155.98   12.83
   1  -6  -3  172.94    8.09
  -1   6   3  165.93    9.22
   1  -6  -3  162.66    9.87
  -1   6   3  183.14    8.31
   1  -6  -3  165.49    7.94
  -1   6   3  168.86    8.59
   1  -6  -3  160.03    8.18
  -1   6   3  154.57    9.96
   1  -6  -3  172.61   10.76
  -1   6   3  166.27    7.05
  -1   6   3  154.95   10.17
  -1   6   2 1329.65   58.62
   1  -6  -2 1402.68   54.40
  -1   6   2 1462.08   53.17
   1  -6  -2 1496.26   52.86
   1  -6  -2 1474.02   52.46
  -1   6   2 1520.84   52.78
   1  -6  -2 1448.06   55.84
  -1   6   2 1482.32   53.67
  -1   6   2 1443.88   55.07
  -1   6   2 1376.09   55.39
  -1   6   2 1498.29   51.54
   1  -6  -2 1446.08   51.62
   1  -6  -1  478.66   17.87
  -1   6   1  472.95   17.72
  -1   6   1  426.88   23.14
  -1   6   1  427.29   23.37
   1  -6  -1  433.93   19.61
   1  -6  -1  473.83   18.46
   1  -6  -1  451.05   18.58
  -1   6   1  482.53   18.74
  -1   6   1  411.96   20.06
  -1   6   1  507.86   19.29
   1  -6  -1  489.92   18.71
  -1   6   1  436.02   21.06
  -1   6   0  222.45   14.76
  -1   6   0  209.87   14.39
   1  -6   0  244.45   11.59
   1  -6   0  248.53   11.00
   1  -6   0  245.24   10.78
  -1   6   0  246.02   10.97
  -1   6   0  241.67   12.37
   1  -6   0  223.50   10.61
  -1   6   0  250.73   10.32
   1  -6   0  254.82   10.41
  -1   6  -1  951.31   41.59
  -1   6  -1  936.79   41.78
  -1   6  -1 1008.44   37.11
   1  -6   1 1014.57   37.83
  -1   6  -1  994.12   35.53
   1  -6   1 1044.09   37.54
  -1   6  -1 1075.38   38.25
   1  -6   1 1043.60   37.69
  -1   6  -1 1014.72   38.91
   1  -6   1  936.52   39.53
  -1   6  -1 1065.46   37.75
   1  -6   1 1050.77   37.42
  -1   6  -1 1049.77   37.17
   1  -6   1 1038.46   37.25
   1  -6   2  913.58   33.53
   1  -6   2  939.88   36.03
  -1   6  -2  881.34   31.46
  -1   6  -2  926.26   31.56
   1  -6   2  919.63   33.38
   1  -6   2  904.23   33.65
  -1   6  -2  879.39   33.84
   1  -6   2  926.95   33.60
  -1   6  -2  894.51   34.12
  -1   6  -2  894.82   34.48
  -1   6  -2  877.07   34.99
   1  -6   2  816.31   35.27
  -1   6  -2  896.21   33.62
  -1   6  -2  848.09   37.29
   1  -6   2  966.46   34.18
  -1   6  -2  841.23   36.78
  -1   6  -2  911.94   32.66
   1  -6   3   67.02    6.42
   1  -6   3   68.76    4.77
  -1   6  -3   61.14    3.19
   1  -6   3   67.38    4.10
  -1   6  -3   67.14    4.80
  -1   6  -3   67.31    4.98
   1  -6   3   62.82    4.57
   1  -6   3   69.28    5.71
  -1   6  -3   62.68    5.47
  -1   6  -3   63.77    4.87
   1  -6   3   78.15    5.40
  -1   6  -3   66.68    4.66
  -1   6  -3   64.68    6.07
  -1   6  -3   81.16    7.09
   1  -6   3   62.02    6.66
  -1   6  -3   68.53    3.58
   1  -6   3   60.89    4.66
   1  -6   4   44.65    3.40
  -1   6  -4   52.41    2.89
   1  -6   4   41.39    2.97
  -1   6  -4   42.95    5.30
  -1   6  -4   43.65    4.02
   1  -6   4   47.57    4.24
   1  -6   4   43.26    2.99
  -1   6  -4   49.06    3.92
  -1   6  -4   42.12    4.38
   1  -6   4   45.88    4.61
   1  -6   4   45.70    5.79
   1  -6   4   40.31    3.86
  -1   6  -4   54.04    5.11
   1  -6   4   41.59    4.12
   1  -6   4   40.73    3.90
   1  -6   4   36.65    5.69
   1  -6   4   37.53    5.59
   1  -6   5   11.81    1.83
   1  -6   5   11.66    1.85
   1  -6   5   13.67    2.46
  -1   6  -5    9.64    2.42
  -1   6  -5   11.90    3.07
   1  -6   5   11.51    3.93
   1  -6   5    8.64    2.60
  -1   6  -5    7.80    2.03
   1  -6   5   12.59    2.61
  -1   6  -5    7.92    2.61
  -1   6  -5   10.40    2.62
  -1   6  -5    9.28    2.44
   1  -6   5   14.18    2.77
   1  -6   5   12.74    3.91
   1  -6   5   12.04    2.54
  -1   6  -5    9.52    3.37
   1  -6   5   11.62    3.97
   1  -6   6  114.36    9.01
   1  -6   6  119.09    7.35
  -1   6  -6  120.10    8.85
   1  -6   6  110.46    5.78
   1  -6   6  116.99    6.38
  -1   6  -6  115.10    7.04
  -1   6  -6  123.61    8.21
   1  -6   6  116.18    6.61
   1  -6   6  115.35    6.61
   1  -6   6  116.91    7.33
  -1   6  -6  128.17    7.79
   1  -6   6  103.70    6.90
  -1   6  -6  110.76    6.96
  -1   6  -6  108.81    6.14
   1  -6   6  118.22    7.58
  -1   6  -6  103.24    6.98
  -1   6  -6  121.81    7.09
   1  -6   6  116.20    8.93
   1  -6   6  108.97    7.14
   1  -6   6   98.88    8.00
  -1   6  -7   46.65    6.02
   1  -6   7   52.29    5.03
   1  -6   7   62.38    3.88
   1  -6   7   56.46    4.52
   1  -6   7   62.64    4.65
   1  -6   7   64.26    4.67
  -1   6  -7   73.15    5.24
  -1   6  -7   68.76    5.68
   1  -6   7   68.48    5.62
   1  -6   7   53.22    4.63
  -1   6  -7   56.22    4.53
   1  -6   7   63.77    5.85
  -1   6  -7   66.73    5.38
   1  -6   7   53.42    5.97
  -1   6  -7   66.00    4.65
   1  -6   7   61.10    5.10
   1  -6   7   54.25    5.34
  -1   6  -7   63.19    5.61
   1  -6   8 1091.50   41.84
  -1   6  -8 1018.13   44.06
   1  -6   8 1070.80   42.01
   1  -6   8 1140.89   39.36
   1  -6   8 1102.65   41.08
  -1   6  -8 1058.96   40.87
   1  -6   8 1103.44   40.49
   1  -6   8 1118.69   40.42
   1  -6   8 1067.81   40.58
  -1   6  -8 1059.37   42.03
  -1   6  -8 1101.35   40.20
   1  -6   8 1129.12   41.84
   1  -6   8 1019.14   42.76
   1  -6   8  990.39   41.78
  -1   6  -8 1124.44   40.07
  -1   6  -8 1057.44   42.03
  -1   6  -8 1057.80   41.58
  -1   6  -9  222.02   12.22
  -1   6  -9  236.77   10.24
   1  -6   9  196.26   11.50
   1  -6   9  210.87   12.54
  -1   6  -9  197.92   11.55
   1  -6   9  237.86   11.77
   1  -6   9  215.10   10.54
   1  -6   9  225.14   10.75
  -1   6  -9  210.44   12.13
   1  -6   9  223.21   10.69
  -1   6  -9  220.40   10.13
   1  -6   9  197.51   11.69
  -1   6  -9  234.62   14.24
   1  -6   9  224.16   12.16
   1  -6  10   10.91    3.46
  -1   6 -10    6.38    4.16
  -1   6 -10    9.19    1.81
   1  -6  10   11.42    3.00
   1  -6  10    9.40    3.19
   1  -6  10   11.65    3.59
   1  -6  10    9.73    2.38
  -1   6 -10   10.72    3.14
  -1   6 -10    8.15    1.86
   1  -6  10    6.94    2.04
   1  -6  10    8.81    3.12
  -1   6 -10    8.24    3.14
   1  -6  10    8.65    2.73
  -1   6 -10   12.62    3.41
  -1   6 -11   59.61    7.74
  -1   6 -11   60.05    4.25
  -1   6 -11   55.50    3.93
   1  -6  11   66.96    4.45
   1  -6  11   69.89    6.06
   1  -6  11   63.17    6.17
   1  -6  11   67.22    5.06
  -1   6 -11   71.75    6.62
   1  -6  11   59.26    4.65
  -1   6 -11   65.25    4.11
   1  -6  11   65.19    6.29
   1  -6  11   72.61    5.52
  -1   6 -11   58.04    6.02
  -1   6 -11   55.43    5.86
   1  -6  11   65.80    5.60
   1  -6  11   61.48    6.27
  -1   6 -12   90.64    9.68
  -1   6 -12   80.25    4.73
  -1   6 -12   84.17    5.35
   1  -6  12  101.31    7.99
   1  -6  12   96.71    5.72
   1  -6  12   90.17    7.16
   1  -6  12   81.88    7.39
  -1   6 -12   86.78    7.76
  -1   6 -12   95.50    4.85
   1  -6  12   85.32    5.55
   1  -6  12   76.97    6.19
   1  -6  12   79.90    6.28
  -1   6 -12  100.78    8.12
  -1   6 -13    4.82    1.44
  -1   6 -13    3.68    1.71
   1  -6  13    2.62    2.99
   1  -6  13    4.09    1.75
   1  -6  13    5.14    2.75
   1  -6  13    1.17    2.96
  -1   6 -13    6.70    3.28
   1  -6  13    3.98    1.72
   1  -6  13    6.05    2.41
  -1   6 -13    5.17    3.50
   1  -6  13    3.96    1.65
  -1   6 -13    6.05    4.77
   1  -6  14    3.44    1.94
   1  -6  14    2.16    3.79
   1  -6  14    2.62    2.53
   1  -6  14    2.92    1.66
   1  -6  14    2.71    3.72
  -1   6 -14    5.38    5.18
  -1   6 -14    2.16    3.10
   1  -6  14    4.71    1.72
  -1   6 -14    0.30    1.67
  -1   6 -14    2.69    1.40
   1  -6  14    5.12    2.32
  -1   6 -14   -0.69    3.69
   1  -6  15  180.27    9.49
   1  -6  15  179.77   10.84
   1  -6  15  162.19   12.14
  -1   6 -15  160.52   14.51
   1  -6  15  150.92   11.52
   1  -6  15  167.32    7.94
   1  -6  15  159.51    8.33
  -1   6 -15  173.24   12.41
  -1   6 -15  171.63    8.99
   1  -6  15  152.82    9.07
  -1   6 -15  166.21   11.80
   1  -6  16  110.26   10.25
   1  -6  16  109.10    8.28
   1  -6  16  122.19   10.09
  -1   6 -16   88.29   11.56
   1  -6  16  105.28    5.42
   1  -6  16   98.98    5.99
  -1   6 -16  108.29    9.90
  -1   6 -16  108.16    6.91
  -1   6 -16  107.93    9.65
   1  -6  17   26.50    2.90
  -1   6 -17   27.03    6.05
  -1   6 -17   31.16    8.03
   1  -6  17   33.44    6.12
   1  -6  17   25.97    2.04
  -1   6 -17   27.41    5.86
   1  -6  17   27.15    4.54
   1  -6  17   21.85    6.72
   1  -6  17   29.38    6.26
   1  -6  18   16.65    6.78
   1  -6  18   23.61    5.96
   1  -6  18   22.23    4.31
  -1   6 -18   32.89    8.10
   1  -6  18   15.87    5.53
  -1   6 -18   18.47    5.72
  -1   6 -18   27.24    5.76
  -1   6 -18    9.12    5.16
   1  -6  19   12.11    6.49
   1  -6  19   10.48    5.61
   1  -6  19   12.18    5.03
  -1   6 -19   20.18    7.50
  -1   6 -19   11.70    4.86
  -1   6 -19    9.26    5.03
  -1   6 -19    5.46    5.52
   1  -6  20   59.29    9.35
   1  -6  20   50.69    9.49
   1  -6  20   68.86    8.50
  -1   6 -20   47.99   10.42
  -1   6 -20   72.85    9.26
  -1   6 -20   62.29    8.55
  -1   6 -20   67.94    9.55
   1  -6  21   16.15    7.55
   1  -6  21   27.18    7.30
  -1   6 -21    3.13    7.68
   1  -6  21   30.95    6.68
  -1   6 -21   23.67    6.98
  -1   6 -21   20.39    6.37
  -1   6 -21   16.29    6.26
   1  -6  22    7.49    5.70
   1  -6  22    7.62    5.68
   1  -6  22    1.93    5.51
  -1   6 -22    1.62    7.82
  -1   6 -22   13.48    6.00
  -1   6 -22    8.51    5.29
  -1   6 -22   -1.33    5.49
  -1   5  21   94.05   12.55
   1  -5 -21   96.01   13.16
   1  -5 -21  119.22   11.26
  -1   5  21  128.55   14.02
   1  -5 -21  114.02   12.66
  -1   5  21  104.06   12.65
  -1   5  21   99.03   10.97
  -1   5  20   45.39    7.55
  -1   5  20   59.35    9.50
  -1   5  20   54.20   11.07
  -1   5  20   54.01    9.80
   1  -5 -20   57.51    8.89
   1  -5 -20   39.32    7.10
  -1   5  20   54.76    9.79
   1  -5 -20   44.60    9.18
  -1   5  19  132.25   14.11
   1  -5 -19  122.43   11.70
   1  -5 -19  120.93   13.52
  -1   5  19  129.41   11.70
  -1   5  19  136.37   13.43
  -1   5  19  129.12    9.02
  -1   5  19  154.91   14.88
   1  -5 -19  132.82   13.30
  -1   5  19  124.37   14.56
  -1   5  18   41.79    9.28
   1  -5 -18   46.26    7.32
   1  -5 -18   37.97    8.66
  -1   5  18   40.16    5.00
  -1   5  18   63.17    7.86
  -1   5  18   50.01    8.18
  -1   5  18   40.14    4.48
  -1   5  18   47.28    8.68
   1  -5 -18   43.07    7.90
  -1   5  18   42.61   10.11
   1  -5 -17  159.62   12.76
   1  -5 -17  121.54   13.06
  -1   5  17  149.98   15.04
  -1   5  17  172.29   10.70
  -1   5  17  185.31   14.69
  -1   5  17  157.24   12.45
  -1   5  17  161.21   14.91
  -1   5  17  172.37    9.31
  -1   5  17  169.32    8.57
   1  -5 -17  156.58   13.64
  -1   5  17  126.97   15.23
  -1   5  16   60.75    5.07
  -1   5  16   68.03    9.80
  -1   5  16   86.61    9.77
  -1   5  16   57.09    7.15
  -1   5  16   61.57    6.30
  -1   5  16   65.73    4.80
   1  -5 -16   58.87    8.40
   1  -5 -16   60.76    7.53
  -1   5  16   50.25    9.31
   1  -5 -16   49.45    8.53
  -1   5  15   68.85    9.79
  -1   5  15   77.60    7.07
  -1   5  15   83.05    8.25
  -1   5  15   82.74    5.51
   1  -5 -15   85.96    9.27
   1  -5 -15   83.39    8.53
   1  -5 -15   76.96    9.44
  -1   5  14  305.72   20.54
   1  -5 -14  280.45   11.38
  -1   5  14  295.51   15.52
  -1   5  14  283.36   16.34
  -1   5  14  302.72   13.20
  -1   5  14  289.58   14.31
  -1   5  14  292.04   11.60
   1  -5 -14  279.75   17.55
   1  -5 -14  282.13   18.57
   1  -5 -14  283.84   17.02
   1  -5 -13  105.95    9.54
  -1   5  13  117.25   12.74
   1  -5 -13  125.31    5.97
   1  -5 -13  113.47    6.19
  -1   5  13  112.65    9.26
  -1   5  13  123.74    5.14
  -1   5  13  121.83    6.96
  -1   5  13  106.26    7.74
  -1   5  13  110.92    6.29
   1  -5 -13  116.66    9.29
   1  -5 -12   20.24    4.57
  -1   5  12   29.28    6.65
   1  -5 -12   24.25    2.51
   1  -5 -12   22.41    2.43
  -1   5  12   21.07    4.13
  -1   5  12   21.26    1.86
  -1   5  12   21.10    2.82
  -1   5  12   21.69    3.54
  -1   5  12   23.19    1.78
   1  -5 -12   24.39    4.42
   1  -5 -11  240.82   10.51
  -1   5  11  237.69   17.68
  -1   5  11  233.76   13.26
   1  -5 -11  232.81   10.18
  -1   5  11  245.27   11.24
  -1   5  11  243.42    9.71
   1  -5 -11  245.77   14.38
   1  -5 -11  243.08   13.52
   1  -5 -10  643.02   28.19
   1  -5 -10  703.44   31.30
  -1   5  10  661.03   28.41
   1  -5 -10  640.56   28.40
  -1   5  10  612.69   33.67
   1  -5 -10  699.90   25.85
  -1   5  10  688.05   26.40
  -1   5  10  700.61   24.92
   1  -5  -9  269.53   13.97
   1  -5  -9  280.43   16.19
  -1   5   9  304.24   14.43
  -1   5   9  273.33   12.58
  -1   5   9  301.45   11.57
   1  -5  -9  292.52   14.48
  -1   5   9  241.89   18.37
   1  -5  -8  132.43    8.20
   1  -5  -8  132.10    8.11
   1  -5  -8  127.22    9.74
  -1   5   8  123.05    7.94
  -1   5   8  134.14    6.25
  -1   5   8  152.85    7.47
  -1   5   8  127.11    9.19
  -1   5   8  145.93    9.40
   1  -5  -7  137.35    9.89
  -1   5   7  152.36    9.48
  -1   5   7  142.54    8.21
   1  -5  -7  137.38    8.11
  -1   5   7  152.82    6.81
  -1   5   7  153.60    7.67
  -1   5   7  124.25    9.24
   1  -5  -7  146.57    9.81
  -1   5   7  154.21    9.51
  -1   5   7  143.80    9.06
   1  -5  -7  140.83    8.30
  -1   5   6  312.26   11.89
  -1   5   6  312.49   15.17
   1  -5  -6  310.84   13.79
   1  -5  -6  287.20   15.61
   1  -5  -6  300.76   13.15
  -1   5   6  326.96   13.44
  -1   5   6  323.62   12.56
   1  -5  -6  301.81   15.72
  -1   5   6  304.91   15.62
  -1   5   6  326.40   15.23
   1  -5  -6  283.51   13.74
  -1   5   5  470.34   17.14
   1  -5  -5  450.45   18.62
  -1   5   5  450.79   20.05
   1  -5  -5  433.36   18.24
  -1   5   5  469.47   17.84
  -1   5   5  481.95   18.62
   1  -5  -5  460.82   21.03
  -1   5   5  491.79   20.57
  -1   5   5  459.75   17.05
  -1   5   4   16.64    1.62
   1  -5  -4   17.75    2.18
   1  -5  -4   17.54    2.07
  -1   5   4   15.49    1.96
   1  -5  -4   15.19    2.19
  -1   5   4   13.21    2.11
   1  -5  -4   15.93    3.61
  -1   5   4   16.32    2.89
  -1   5   4   15.16    1.45
  -1   5   4   14.39    3.24
  -1   5   3 1156.48   42.28
   1  -5  -3 1122.63   40.65
  -1   5   3 1162.32   41.24
  -1   5   3 1146.92   40.67
   1  -5  -3 1105.82   40.49
   1  -5  -3 1129.64   40.96
   1  -5  -3 1092.63   43.47
  -1   5   3  974.13   42.57
  -1   5   3 1175.94   39.75
  -1   5   3 1084.21   43.12
  -1   5   2  391.16   21.61
  -1   5   2  431.95   18.02
   1  -5  -2  406.59   18.45
   1  -5  -2  442.44   17.33
   1  -5  -2  425.73   16.93
  -1   5   2  465.04   17.25
   1  -5  -2  438.04   19.64
  -1   5   2  414.97   18.98
  -1   5   2  435.85   19.54
  -1   5   2  454.37   16.30
  -1   5   1   10.14    1.49
   1  -5  -1   10.67    1.52
  -1   5   1    9.51    4.15
   1  -5  -1    9.05    2.38
   1  -5  -1   10.88    1.84
   1  -5  -1   13.78    2.11
  -1   5   1   10.75    1.89
  -1   5   1    6.44    2.00
  -1   5   1   12.22    2.82
   1  -5  -1   10.73    1.97
  -1   5   1    6.91    3.31
  -1   5   0    2.48    3.31
  -1   5   0   -0.62    3.26
   1  -5   0    4.09    1.74
   1  -5   0    2.08    1.45
   1  -5   0    2.31    1.55
  -1   5   0    2.29    1.51
  -1   5   0    2.38    2.41
   1  -5   0    4.76    1.51
  -1   5   0    2.45    1.28
   1  -5   0    2.24    1.21
  -1   5  -1 1435.77   57.76
  -1   5  -1 1438.84   57.58
   1  -5   1 1493.53   54.00
  -1   5  -1 1483.56   52.51
   1  -5   1 1546.84   54.10
  -1   5  -1 1560.76   54.44
   1  -5   1 1552.80   53.99
  -1   5  -1 1447.52   55.04
   1  -5   1 1575.67   53.96
  -1   5  -1 1500.18   54.06
  -1   5  -1 1533.39   53.69
   1  -5   1 1544.63   53.77
   1  -5   2  716.15   26.98
  -1   5  -2  661.98   24.74
   1  -5   2  679.19   24.92
  -1   5  -2  648.77   23.31
  -1   5  -2  662.06   23.48
   1  -5   2  665.51   24.42
   1  -5   2  682.06   24.90
  -1   5  -2  693.83   25.30
  -1   5  -2  683.59   25.13
  -1   5  -2  650.30   25.58
   1  -5   2  627.68   26.12
  -1   5  -2  643.87   24.89
  -1   5  -2  633.06   23.90
  -1   5  -2  609.90   27.40
   1  -5   2  670.63   25.23
  -1   5  -2  633.88   27.70
   1  -5   3  669.26   25.03
   1  -5   3  672.75   26.88
  -1   5  -3  671.70   23.46
   1  -5   3  621.60   23.71
  -1   5  -3  650.81   24.95
  -1   5  -3  663.47   25.08
   1  -5   3  636.06   25.73
  -1   5  -3  649.58   25.67
  -1   5  -3  655.46   25.01
   1  -5   3  680.29   25.36
   1  -5   3  681.00   23.89
  -1   5  -3  647.43   24.87
  -1   5  -3  646.65   26.62
   1  -5   3  582.90   27.13
   1  -5   3  656.27   25.06
   1  -5   3  681.18   25.45
   1  -5   3  596.64   27.38
  -1   5  -3  654.40   23.25
  -1   5  -3  603.52   26.70
   1  -5   4 1097.95   37.27
   1  -5   4 1006.03   37.04
  -1   5  -4 1015.06   38.01
  -1   5  -4 1104.56   39.92
   1  -5   4 1030.28   37.67
  -1   5  -4  998.36   38.35
   1  -5   4  986.97   38.38
  -1   5  -4 1047.67   37.62
   1  -5   4 1056.32   38.41
   1  -5   4  977.05   40.28
   1  -5   4 1058.77   38.41
   1  -5   4 1043.13   38.04
  -1   5  -4 1034.00   38.84
   1  -5   4  972.39   39.97
  -1   5  -4  960.82   38.16
   1  -5   4 1019.92   38.21
   1  -5   4 1028.80   40.08
  -1   5  -4 1106.40   40.18
   1  -5   5 2368.31   84.20
   1  -5   5 2365.24   86.05
  -1   5  -5 2375.21   85.98
   1  -5   5 2329.66   82.60
   1  -5   5 2383.38   83.15
   1  -5   5 2340.95   83.29
  -1   5  -5 2362.78   83.74
  -1   5  -5 2635.47   85.41
   1  -5   5 2398.08   83.34
  -1   5  -5 2363.74   84.41
  -1   5  -5 2262.18   83.72
   1  -5   5 2300.49   83.78
   1  -5   5 2331.52   84.09
  -1   5  -5 2480.14   82.97
   1  -5   5 2494.54   84.48
   1  -5   5 2374.26   84.07
  -1   5  -5 2258.67   84.07
   1  -5   5 2189.53   85.14
  -1   5  -5 2474.16   83.93
   1  -5   5 2229.56   85.69
  -1   5  -6  874.06   35.38
   1  -5   6  875.26   33.51
   1  -5   6  862.37   31.64
   1  -5   6  873.41   32.67
   1  -5   6  880.30   32.44
  -1   5  -6  846.35   32.71
   1  -5   6  875.78   32.38
  -1   5  -6  849.38   32.55
   1  -5   6  871.34   33.31
  -1   5  -6  860.50   33.55
  -1   5  -6  913.87   31.81
   1  -5   6  832.38   32.51
   1  -5   6  857.26   34.60
  -1   5  -6  850.26   33.28
   1  -5   6  829.85   33.03
  -1   5  -6  901.35   32.41
   1  -5   6  803.22   33.69
  -1   5  -6  993.59   34.16
   1  -5   6  880.07   33.45
   1  -5   7  359.43   15.58
  -1   5  -7  354.67   15.74
   1  -5   7  327.04   15.33
  -1   5  -7  319.15   17.01
   1  -5   7  338.82   13.57
  -1   5  -7  340.87   13.56
   1  -5   7  337.38   14.90
   1  -5   7  338.50   14.28
   1  -5   7  342.39   14.29
  -1   5  -7  313.47   14.46
  -1   5  -7  346.33   15.66
  -1   5  -7  340.09   14.15
   1  -5   7  325.95   14.14
   1  -5   7  350.27   15.36
  -1   5  -7  338.46   15.30
  -1   5  -7  362.20   13.98
   1  -5   7  317.97   15.21
   1  -5   7  334.43   16.04
  -1   5  -8  557.69   23.12
   1  -5   8  566.29   22.67
   1  -5   8  530.44   22.74
  -1   5  -8  570.53   25.19
  -1   5  -8  541.20   20.47
   1  -5   8  520.08   22.15
   1  -5   8  488.60   22.20
   1  -5   8  536.38   22.90
   1  -5   8  542.84   21.17
   1  -5   8  534.85   21.11
  -1   5  -8  534.47   20.55
  -1   5  -8  532.92   22.80
   1  -5   8  543.79   20.98
   1  -5   8  510.27   22.19
  -1   5  -8  549.75   22.89
  -1   5  -8  552.83   20.53
   1  -5   8  493.53   21.72
  -1   5  -8  522.76   22.34
   1  -5   9   83.97    6.45
  -1   5  -9   77.35    6.79
  -1   5  -9   88.59    8.40
  -1   5  -9   93.47    5.12
   1  -5   9   83.43    6.27
   1  -5   9   90.93    6.73
   1  -5   9   77.54    5.31
   1  -5   9   89.39    5.57
   1  -5   9   83.44    6.61
   1  -5   9   84.85    5.05
  -1   5  -9   90.56    4.80
  -1   5  -9   88.91    6.76
   1  -5   9   87.73    6.42
   1  -5   9   81.92    5.63
  -1   5  -9   79.87    6.56
  -1   5 -10  103.07    9.30
  -1   5 -10   92.88    5.44
  -1   5 -10   95.48    5.03
   1  -5  10   98.19    7.41
   1  -5  10   86.59    6.63
   1  -5  10   93.71    5.51
   1  -5  10   97.77    7.14
   1  -5  10  102.95    6.05
   1  -5  10   91.97    5.83
  -1   5 -10   95.54    4.90
  -1   5 -10   98.32    7.55
   1  -5  10  102.43    5.54
   1  -5  10   89.57    6.99
   1  -5  10   98.07    6.25
   1  -5  10   80.16    5.78
  -1   5 -10  103.96    7.56
  -1   5 -11   11.66    4.77
  -1   5 -11   16.49    1.94
  -1   5 -11   13.53    2.20
   1  -5  11   13.96    2.24
   1  -5  11   21.45    3.58
   1  -5  11   19.86    4.00
   1  -5  11   16.45    2.64
   1  -5  11   18.37    2.73
   1  -5  11   15.39    3.32
   1  -5  11   12.57    2.07
  -1   5 -11   17.07    3.78
   1  -5  11   16.17    2.85
   1  -5  11   13.98    2.52
  -1   5 -11   15.02    3.63
   1  -5  12  328.99   17.50
  -1   5 -12  354.25   20.76
   1  -5  12  372.35   14.72
  -1   5 -12  356.10   15.32
  -1   5 -12  334.96   14.04
   1  -5  12  391.90   17.35
   1  -5  12  355.72   15.61
   1  -5  12  367.14   18.52
   1  -5  12  395.63   17.63
  -1   5 -12  355.98   18.16
   1  -5  12  373.89   15.61
   1  -5  12  365.75   15.57
   1  -5  12  364.88   14.83
  -1   5 -12  365.32   18.35
   1  -5  12  360.18   16.18
  -1   5 -12  393.55   18.44
   1  -5  12  356.16   15.51
  -1   5 -12  360.94   18.19
   1  -5  13  254.11   10.81
  -1   5 -13  267.22   17.48
   1  -5  13  256.83   14.48
  -1   5 -13  231.12   10.37
  -1   5 -13  262.42   11.98
   1  -5  13  258.62   13.34
   1  -5  13  262.68   15.13
   1  -5  13  267.66   12.41
  -1   5 -13  251.74   14.71
   1  -5  13  266.97   12.03
   1  -5  13  269.91   13.79
   1  -5  13  254.29   11.15
  -1   5 -13  257.60   14.85
  -1   5 -13  247.62   14.43
   1  -5  13  249.79   12.65
   1  -5  13  265.14   10.62
  -1   5 -13  256.34   14.76
   1  -5  13  274.17   12.09
  -1   5 -14  359.16   21.33
   1  -5  14  340.64   13.33
   1  -5  14  345.86   17.98
  -1   5 -14  353.55   15.11
  -1   5 -14  301.49   13.01
   1  -5  14  329.32   20.11
   1  -5  14  332.37   15.35
   1  -5  14  342.34   18.69
   1  -5  14  325.31   16.25
  -1   5 -14  339.73   18.51
   1  -5  14  330.84   14.77
   1  -5  14  367.30   17.07
   1  -5  14  336.76   13.92
  -1   5 -14  346.63   18.30
  -1   5 -14  333.16   17.99
   1  -5  14  345.11   13.59
   1  -5  14  337.70   14.69
  -1   5 -14  366.96   18.33
  -1   5 -15  409.18   20.34
   1  -5  15  413.50   20.19
  -1   5 -15  401.03   23.65
   1  -5  15  382.45   14.50
  -1   5 -15  402.08   17.05
   1  -5  15  343.66   22.02
   1  -5  15  377.24   18.01
   1  -5  15  381.17   20.82
   1  -5  15  404.66   17.53
  -1   5 -15  373.56   20.63
  -1   5 -15  379.21   20.38
   1  -5  15  375.91   15.47
  -1   5 -15  370.94   15.21
   1  -5  15  380.84   16.29
  -1   5 -15  379.36   20.12
  -1   5 -16  213.02   13.73
   1  -5  16  174.10    9.34
   1  -5  16  198.47   10.84
   1  -5  16  209.08   14.46
   1  -5  16  176.28   14.86
   1  -5  16  192.14   11.21
  -1   5 -16  184.19   13.64
   1  -5  16  200.71    9.02
  -1   5 -16  209.11   13.96
   1  -5  16  180.87    8.68
  -1   5 -16  200.93   16.76
   1  -5  16  195.63   13.02
  -1   5 -16  201.91   13.37
  -1   5 -17   36.04    6.52
   1  -5  17   34.09    7.34
   1  -5  17   43.48    7.21
   1  -5  17   33.31    4.80
   1  -5  17   30.32    5.72
  -1   5 -17   23.17    7.94
   1  -5  17   42.36    3.19
  -1   5 -17   38.75    6.50
  -1   5 -17   44.89    7.27
  -1   5 -17   35.51    6.25
  -1   5 -18   29.55    5.82
   1  -5  18   45.24    6.41
  -1   5 -18   31.40    8.29
   1  -5  18   26.29    6.19
   1  -5  18   35.98    7.78
  -1   5 -18   23.81    5.79
  -1   5 -18   34.95    6.08
  -1   5 -18   34.43    6.75
  -1   5 -19   54.23    7.68
   1  -5  19   46.35    7.26
  -1   5 -19   47.41    9.68
   1  -5  19   43.33    7.92
   1  -5  19   46.97    8.52
  -1   5 -19   51.41    7.82
  -1   5 -19   52.42    8.38
  -1   5 -19   63.68    8.08
  -1   5 -20   78.49    9.57
   1  -5  20   80.25    8.92
  -1   5 -20   92.11   12.45
   1  -5  20   85.12   11.57
   1  -5  20   89.56   11.04
  -1   5 -20   88.76   10.14
  -1   5 -20  120.22   10.79
  -1   5 -20   75.29   10.61
  -1   5 -21   16.26    5.88
   1  -5  21   13.41    6.36
   1  -5  21   22.92    7.67
  -1   5 -21   17.37    7.99
   1  -5  21   22.34    6.00
  -1   5 -21   17.15    6.13
  -1   5 -21    5.11    6.17
   1  -5  22  126.69   13.66
   1  -5  22   96.76   13.43
   1  -5  22  120.93   11.22
  -1   5 -22  109.76   14.89
  -1   5 -22  116.69   12.07
  -1   5 -22   89.86   12.39
  -1   5 -22  123.30   12.34
   1  -4 -22   24.37    7.78
  -1   4  22   23.21    7.61
   1  -4 -22    1.49    6.70
  -1   4  22   27.10    6.89
  -1   4  22   11.28    6.81
   1  -4 -22   17.01    6.73
  -1   4  21   20.38    7.46
   1  -4 -21   11.14    6.81
   1  -4 -21    1.87    4.43
   1  -4 -21    4.20    5.90
   1  -4 -21   13.78    6.52
  -1   4  21   16.26    6.10
  -1   4  21    5.39    5.56
  -1   4  20   15.41    6.89
  -1   4  20   22.92    5.60
  -1   4  20   14.95    7.22
  -1   4  20   23.24    4.07
  -1   4  20   20.14    6.71
   1  -4 -20   28.62    6.90
   1  -4 -20   13.38    7.27
  -1   4  20   10.76    6.61
   1  -4 -20   13.46    6.72
   1  -4 -20   21.88    5.76
   1  -4 -19   31.83    7.47
   1  -4 -19   23.89    5.72
  -1   4  19   17.69    6.92
  -1   4  19   22.29    3.52
  -1   4  19   37.61    6.56
  -1   4  19   29.24    7.15
  -1   4  19   25.70    7.53
  -1   4  19   23.59    3.89
   1  -4 -19   20.36    6.57
  -1   4  19   29.68    8.08
  -1   4  18  385.16   23.67
  -1   4  18  352.72   16.72
  -1   4  18  364.21   22.48
  -1   4  18  329.75   20.16
  -1   4  18  342.82   16.54
  -1   4  18  353.50   15.01
   1  -4 -18  360.09   21.90
   1  -4 -18  351.40   20.14
   1  -4 -18  328.78   22.16
  -1   4  18  323.38   22.83
  -1   4  17   67.71    9.37
  -1   4  17   54.27    5.39
  -1   4  17   58.69    8.63
  -1   4  17   43.45    6.84
  -1   4  17   67.09    5.84
  -1   4  17   65.40    4.69
   1  -4 -17   70.46    8.73
   1  -4 -17   57.74    7.54
  -1   4  17   73.70   10.24
   1  -4 -17   62.58    9.39
  -1   4  16  237.46   17.07
  -1   4  16  219.05   11.92
  -1   4  16  193.04   13.97
  -1   4  16  217.94   10.34
   1  -4 -16  208.83   15.14
   1  -4 -16  203.16   15.69
  -1   4  16  210.95   17.16
   1  -4 -16  210.92   14.11
  -1   4  15  403.79   23.55
  -1   4  15  358.13   17.53
  -1   4  15  407.38   20.76
   1  -4 -15  362.68   16.89
  -1   4  15  385.61   16.04
  -1   4  15  373.85   16.57
   1  -4 -15  378.54   21.24
   1  -4 -15  367.45   21.75
   1  -4 -15  389.10   20.33
  -1   4  15  344.22   22.96
  -1   4  14  342.42   20.92
  -1   4  14  298.58   15.05
   1  -4 -14  300.39   12.93
   1  -4 -14  338.91   14.65
  -1   4  14  308.24   17.16
  -1   4  14  291.76   11.01
  -1   4  14  309.38   13.38
  -1   4  14  305.33   14.15
   1  -4 -14  309.65   18.09
   1  -4 -14  285.43   18.20
   1  -4 -14  290.27   16.88
  -1   4  14  292.10   19.93
   1  -4 -13  659.70   24.23
  -1   4  13  705.03   34.25
  -1   4  13  687.59   28.36
   1  -4 -13  648.13   25.59
  -1   4  13  708.48   30.35
   1  -4 -13  701.63   27.39
  -1   4  13  709.28   24.23
  -1   4  13  698.76   26.36
  -1   4  13  666.09   27.20
  -1   4  13  647.76   24.19
   1  -4 -13  671.75   24.97
   1  -4 -13  726.14   31.57
  -1   4  13  680.89   23.98
   1  -4 -13  699.49   30.49
   1  -4 -12   59.25    4.03
  -1   4  12   65.18    6.59
   1  -4 -12   67.10    3.64
  -1   4  12   59.58    8.60
  -1   4  12   73.99    4.89
  -1   4  12   67.79    3.39
  -1   4  12   59.59    3.83
   1  -4 -12   59.65    3.65
   1  -4 -12   66.16    6.93
   1  -4 -11  363.30   18.74
   1  -4 -11  390.00   14.79
  -1   4  11  381.89   22.52
   1  -4 -11  367.34   15.02
  -1   4  11  386.59   18.63
  -1   4  11  395.56   15.99
  -1   4  11  394.15   14.38
   1  -4 -11  374.17   14.49
  -1   4  11  372.03   13.70
   1  -4 -11  384.57   18.47
   1  -4 -10  574.20   25.10
  -1   4  10  556.23   29.01
   1  -4 -10  561.21   20.92
   1  -4 -10  552.49   20.88
  -1   4  10  527.90   24.02
  -1   4  10  578.73   20.48
  -1   4  10  552.65   21.79
  -1   4  10  519.42   24.43
   1  -4 -10  542.45   20.31
   1  -4 -10  568.72   24.33
   1  -4  -9   21.03    4.02
  -1   4   9   17.39    5.13
   1  -4  -9   16.25    2.07
   1  -4  -9   17.18    1.93
  -1   4   9   24.54    3.64
   1  -4  -9   19.89    3.32
  -1   4   9   15.88    1.64
  -1   4   9   21.92    2.44
  -1   4   9   18.66    3.77
   1  -4  -9   15.86    1.52
   1  -4  -9   19.40    3.47
  -1   4   8  201.08   11.35
   1  -4  -8  187.73    8.19
   1  -4  -8  195.87   12.02
  -1   4   8  193.56   10.51
   1  -4  -8  208.95   10.67
  -1   4   8  206.71    8.29
  -1   4   8  197.96    9.22
  -1   4   8  180.97   11.04
   1  -4  -8  202.32    7.78
   1  -4  -8  208.66   10.69
   1  -4  -7    1.57    0.98
   1  -4  -7    1.06    2.80
   1  -4  -7    2.03    2.02
  -1   4   7    2.72    2.02
  -1   4   7    4.09    2.71
  -1   4   7    2.41    1.06
  -1   4   7    2.05    1.47
  -1   4   7   -1.38    2.59
  -1   4   7    4.02    2.72
  -1   4   7    2.82    2.60
   1  -4  -7    2.40    2.02
  -1   4   6  705.80   26.80
  -1   4   6  650.66   27.84
   1  -4  -6  710.17   28.91
   1  -4  -6  654.17   26.61
  -1   4   6  704.83   25.19
  -1   4   6  695.53   26.02
  -1   4   6  659.32   28.09
   1  -4  -6  723.46   28.68
  -1   4   6  749.96   28.01
  -1   4   6  647.25   27.86
   1  -4  -6  678.92   26.82
  -1   4   5 1012.48   35.25
   1  -4  -5  991.78   36.99
  -1   4   5 1030.23   37.04
   1  -4  -5  989.04   39.04
  -1   4   5  967.66   38.33
   1  -4  -5  933.19   36.39
  -1   4   5 1025.41   36.67
  -1   4   5 1027.35   35.96
   1  -4  -5 1030.62   39.16
  -1   4   5  923.81   38.50
   1  -4  -5 1019.83   37.17
  -1   4   5 1083.55   38.58
  -1   4   4   73.52    3.52
  -1   4   4   72.52    5.42
   1  -4  -4   71.89    4.51
  -1   4   4   80.70    4.62
   1  -4  -4   71.78    4.41
  -1   4   4   81.84    4.18
   1  -4  -4   73.69    5.90
  -1   4   4   81.76    3.49
  -1   4   4   78.90    5.73
  -1   4   3  695.69   27.77
   1  -4  -3  708.95   26.37
  -1   4   3  742.69   26.80
  -1   4   3  740.93   26.33
   1  -4  -3  722.00   26.66
   1  -4  -3  720.55   26.24
   1  -4  -3  715.15   28.65
  -1   4   3  675.81   28.17
  -1   4   3  725.43   25.70
  -1   4   2   61.82    4.54
   1  -4  -2   72.07    3.72
   1  -4  -2   66.15    4.02
   1  -4  -2   64.02    3.76
  -1   4   2   69.16    3.90
  -1   4   2   62.74    5.16
   1  -4  -2   58.95    5.02
  -1   4   2   59.41    5.21
  -1   4   2   71.56    3.41
  -1   4   1  236.64   10.17
   1  -4  -1  221.20   10.35
   1  -4  -1  237.65    9.63
   1  -4  -1  240.12    9.81
   1  -4  -1  229.98   11.27
  -1   4   1  215.30   10.90
  -1   4   1  219.60   11.34
  -1   4   1  233.19    9.12
   1  -4  -1  228.89    9.20
  -1   4   0 1878.34   64.30
   1  -4   0 1819.25   64.34
   1  -4   0 1830.59   63.38
   1  -4   0 1788.84   65.06
  -1   4   0 1878.95   64.97
   1  -4   0 1860.36   64.66
   1  -4   0 1840.99   64.79
  -1   4   0 1787.21   65.93
  -1   4   0 1904.51   64.80
   1  -4   0 1906.29   64.81
  -1   4   0 1696.30   68.01
  -1   4  -1  647.99   23.63
   1  -4   1  645.50   23.68
  -1   4  -1  643.44   22.58
  -1   4  -1  630.47   22.88
   1  -4   1  630.65   23.62
   1  -4   1  656.95   23.87
  -1   4  -1  682.25   24.00
  -1   4  -1  653.45   24.05
   1  -4   1  641.42   23.77
  -1   4  -1  687.52   23.49
  -1   4  -1  603.81   24.59
  -1   4  -1  622.16   23.88
   1  -4   1  654.19   23.83
  -1   4  -1  610.66   26.53
  -1   4  -1  574.96   26.26
  -1   4  -2  456.49   16.79
  -1   4  -2  472.29   17.00
   1  -4   2  463.71   17.17
   1  -4   2  480.32   17.85
  -1   4  -2  481.23   17.98
  -1   4  -2  476.00   18.08
  -1   4  -2  462.24   18.26
   1  -4   2  442.82   18.61
   1  -4   2  471.96   19.32
   1  -4   2  479.68   17.98
   1  -4   2  444.09   20.01
  -1   4  -2  472.71   20.10
  -1   4  -2  430.82   19.68
   1  -4   2  473.08   18.16
   1  -4   3  711.71   26.20
  -1   4  -3  747.84   26.05
   1  -4   3  714.89   26.10
  -1   4  -3  714.15   26.67
  -1   4  -3  726.83   26.74
  -1   4  -3  729.14   26.61
   1  -4   3  729.32   26.98
   1  -4   3  686.75   27.00
   1  -4   3  763.40   28.38
  -1   4  -3  776.00   28.30
   1  -4   3  736.54   26.95
   1  -4   3  707.57   26.82
   1  -4   3  710.82   27.04
  -1   4  -3  738.27   28.19
   1  -4   3  653.01   28.15
  -1   4  -3  693.69   27.63
   1  -4   3  660.70   28.49
   1  -4   4 1497.72   53.78
   1  -4   4 1516.11   54.16
  -1   4  -4 1527.54   54.42
  -1   4  -4 1486.80   54.35
   1  -4   4 1562.54   54.23
  -1   4  -4 1632.00   55.64
   1  -4   4 1529.32   54.80
  -1   4  -4 1558.45   53.88
  -1   4  -4 1476.49   54.60
   1  -4   4 1491.35   54.45
  -1   4  -4 1580.72   55.02
  -1   4  -4 1534.08   54.67
   1  -4   4 1409.89   55.51
   1  -4   4 1465.43   56.07
   1  -4   4 1530.03   54.86
  -1   4  -4 1543.47   56.17
   1  -4   4 1556.05   56.28
   1  -4   4 1635.98   55.02
  -1   4  -5   26.08    3.77
   1  -4   5   22.89    2.86
  -1   4  -5   27.01    2.21
   1  -4   5   27.23    2.28
   1  -4   5   28.50    2.91
   1  -4   5   26.25    2.54
   1  -4   5   21.73    3.24
   1  -4   5   22.59    2.39
  -1   4  -5   26.62    2.69
  -1   4  -5   24.42    2.11
   1  -4   5   26.51    2.92
  -1   4  -5   23.13    2.93
   1  -4   5   24.53    2.42
  -1   4  -5   22.40    2.56
   1  -4   5   21.35    2.82
  -1   4  -5   26.11    2.40
   1  -4   5   25.07    3.08
  -1   4  -5   27.78    3.15
   1  -4   5   30.36    3.26
  -1   4  -6   16.84    2.87
   1  -4   6   12.83    2.51
   1  -4   6   14.13    2.60
  -1   4  -6   12.10    3.79
  -1   4  -6    8.27    1.57
   1  -4   6   14.36    2.40
   1  -4   6   11.89    1.72
   1  -4   6   16.85    2.93
  -1   4  -6    8.11    2.02
   1  -4   6   11.95    1.87
   1  -4   6   11.57    1.89
   1  -4   6    9.66    1.69
  -1   4  -6   10.72    1.86
  -1   4  -6   16.75    2.68
   1  -4   6   11.50    2.43
   1  -4   6   10.20    2.19
  -1   4  -6   10.76    1.57
   1  -4   7  482.22   19.92
  -1   4  -7  511.10   20.59
  -1   4  -7  488.23   21.98
  -1   4  -7  439.47   18.30
   1  -4   7  523.03   20.21
   1  -4   7  487.80   20.08
  -1   4  -7  474.26   18.97
   1  -4   7  473.06   18.72
   1  -4   7  510.24   20.13
   1  -4   7  477.92   18.75
  -1   4  -7  470.20   19.94
   1  -4   7  493.11   18.34
  -1   4  -7  482.17   18.23
  -1   4  -7  476.76   20.16
   1  -4   7  461.58   19.75
   1  -4   7  485.47   19.03
  -1   4  -8    3.36    2.20
   1  -4   8    2.49    2.10
  -1   4  -8   -1.24    2.38
  -1   4  -8   -0.59    3.47
  -1   4  -8    2.83    1.19
  -1   4  -8    0.21    1.04
   1  -4   8    1.71    1.95
   1  -4   8    1.56    1.17
   1  -4   8    2.75    2.26
  -1   4  -8    1.12    1.83
   1  -4   8    2.89    1.60
   1  -4   8    2.04    1.98
   1  -4   8    0.22    1.37
   1  -4   8    2.50    1.06
  -1   4  -8    0.84    1.06
   1  -4   8    3.47    2.18
  -1   4  -8   -1.56    1.97
   1  -4   8    8.12    1.86
   1  -4   8    1.92    0.74
   1  -4   9  709.35   26.86
  -1   4  -9  657.92   28.78
   1  -4   9  689.33   28.02
  -1   4  -9  697.44   28.31
  -1   4  -9  688.17   30.60
  -1   4  -9  681.96   25.51
  -1   4  -9  679.27   26.29
   1  -4   9  683.64   26.36
   1  -4   9  666.68   28.48
   1  -4   9  677.02   27.66
   1  -4   9  730.24   26.54
   1  -4   9  716.49   26.47
   1  -4   9  736.50   27.88
  -1   4  -9  704.77   28.42
  -1   4  -9  697.32   28.54
   1  -4   9  699.63   25.67
  -1   4  -9  713.22   25.10
   1  -4   9  675.01   27.82
   1  -4   9  701.01   25.15
   1  -4   9  716.50   28.26
   1  -4   9  691.27   26.20
  -1   4  -9  687.24   28.45
   1  -4  10  204.41   10.15
  -1   4 -10  217.39   12.46
  -1   4 -10  207.71   11.50
  -1   4 -10  216.01   13.70
  -1   4 -10  214.12   12.10
   1  -4  10  207.51    8.98
  -1   4 -10  211.51    9.78
  -1   4 -10  208.28    8.87
   1  -4  10  197.15   11.66
   1  -4  10  188.24   10.62
   1  -4  10  208.23    9.94
  -1   4 -10  202.10   11.54
   1  -4  10  217.55    9.77
   1  -4  10  205.40    9.65
   1  -4  10  231.39   11.14
  -1   4 -10  199.58   11.53
   1  -4  10  213.85    9.02
   1  -4  10  216.81   11.28
   1  -4  10  214.09    8.83
  -1   4 -10  194.42   11.49
   1  -4  10  217.99    9.55
  -1   4 -11  492.39   25.23
   1  -4  11  529.69   19.39
   1  -4  11  527.96   22.87
  -1   4 -11  525.69   20.67
  -1   4 -11  500.62   19.31
   1  -4  11  499.99   20.87
   1  -4  11  496.70   24.82
   1  -4  11  516.30   23.50
   1  -4  11  465.64   21.45
   1  -4  11  547.38   20.46
   1  -4  11  575.05   22.25
   1  -4  11  521.22   20.38
  -1   4 -11  514.70   23.15
   1  -4  11  521.76   19.54
  -1   4 -11  513.19   23.19
   1  -4  11  486.20   20.95
  -1   4 -11  505.74   22.75
  -1   4 -11  462.87   22.56
   1  -4  11  503.47   19.91
   1  -4  11  536.67   19.67
   1  -4  12  976.05   34.86
   1  -4  12  973.16   39.15
  -1   4 -12  953.74   35.10
  -1   4 -12  983.81   36.73
   1  -4  12  920.40   37.63
   1  -4  12  959.13   40.07
   1  -4  12  924.49   37.00
   1  -4  12  933.22   41.64
   1  -4  12 1018.06   36.30
   1  -4  12 1012.05   36.32
  -1   4 -12  979.78   39.82
   1  -4  12  989.16   35.37
  -1   4 -12  955.79   39.50
  -1   4 -12  965.72   39.28
   1  -4  12  941.38   37.08
  -1   4 -12  990.54   39.64
   1  -4  12  996.90   35.69
   1  -4  12 1007.13   35.89
   1  -4  13  525.15   19.51
   1  -4  13  563.74   24.47
  -1   4 -13  486.51   19.93
  -1   4 -13  531.48   21.82
   1  -4  13  506.40   26.53
   1  -4  13  507.41   22.60
   1  -4  13  557.87   22.49
   1  -4  13  559.86   25.68
   1  -4  13  554.26   21.31
   1  -4  13  553.61   21.23
  -1   4 -13  512.82   24.62
   1  -4  13  544.89   20.39
  -1   4 -13  544.94   24.89
  -1   4 -13  535.35   24.64
   1  -4  13  537.55   20.81
   1  -4  13  551.78   20.92
  -1   4 -13  561.71   24.71
   1  -4  13  542.96   22.35
   1  -4  14  328.72   15.09
  -1   4 -14  310.17   16.90
   1  -4  14  351.16   17.20
   1  -4  14  287.39   11.43
  -1   4 -14  342.71   14.76
   1  -4  14  318.27   15.32
   1  -4  14  324.54   18.01
   1  -4  14  324.55   15.09
   1  -4  14  308.30   19.16
   1  -4  14  342.89   13.96
  -1   4 -14  321.82   17.63
   1  -4  14  338.40   13.81
  -1   4 -14  337.83   17.62
   1  -4  14  330.04   12.96
  -1   4 -14  281.13   12.00
  -1   4 -14  318.59   11.76
   1  -4  14  337.91   13.51
   1  -4  14  342.63   13.76
  -1   4 -14  324.08   17.25
   1  -4  15    1.93    3.70
  -1   4 -15   -0.71    3.12
   1  -4  15    1.20    1.36
   1  -4  15    1.99    1.71
   1  -4  15   -0.83    3.43
   1  -4  15    2.02    4.25
   1  -4  15    1.83    2.27
   1  -4  15    2.23    2.35
   1  -4  15    1.09    1.75
   1  -4  15    1.14    1.88
   1  -4  15    0.78    1.21
   1  -4  15    1.17    1.36
  -1   4 -15    5.95    3.58
  -1   4 -15   -2.08    3.55
  -1   4 -15    1.57    3.59
   1  -4  16    8.83    3.93
   1  -4  16   10.24    2.14
  -1   4 -16    5.33    3.86
   1  -4  16   11.03    2.49
   1  -4  16    1.80    4.12
   1  -4  16   15.07    5.60
   1  -4  16   11.72    2.96
   1  -4  16   11.52    2.47
   1  -4  16   10.72    2.37
   1  -4  16   13.20    2.14
   1  -4  16    9.95    1.79
  -1   4 -16   15.99    4.83
  -1   4 -16    2.97    3.76
  -1   4 -16   10.50    4.50
   1  -4  17   10.75    4.00
   1  -4  17    7.76    5.05
   1  -4  17    6.86    4.72
  -1   4 -17   13.01    4.76
   1  -4  17   11.73    1.92
  -1   4 -17   17.12    4.77
  -1   4 -17   12.62    4.82
  -1   4 -17   14.29    5.24
   1  -4  18   60.09    7.24
  -1   4 -18   67.46    7.96
   1  -4  18   54.92    8.61
   1  -4  18   61.57    9.13
  -1   4 -18   70.09    8.31
  -1   4 -18   54.76    8.82
  -1   4 -18   69.30    8.28
  -1   4 -19  193.50   14.64
   1  -4  19  181.66   15.28
   1  -4  19  207.26   16.95
  -1   4 -19  189.62   15.71
  -1   4 -19  196.19   14.80
  -1   4 -19  226.85   15.03
   1  -4  19  238.27   14.61
  -1   4 -19  207.15   18.21
   1  -4  20   14.72    5.00
  -1   4 -20   22.73    7.89
   1  -4  20   15.25    6.29
   1  -4  20   10.66    5.76
  -1   4 -20   15.50    5.41
  -1   4 -20   18.39    6.24
  -1   4 -20   16.80    6.43
  -1   4 -20   11.94    5.37
   1  -4  21  340.91   23.70
   1  -4  21  318.44   22.18
  -1   4 -21  363.50   21.66
  -1   4 -21  333.73   21.24
  -1   4 -21  395.36   26.46
   1  -4  21  374.65   20.38
  -1   4 -21  360.15   21.30
  -1   4 -21  319.81   22.50
  -1   4 -22    8.53    5.47
  -1   4 -22    6.62    8.61
   1  -4  22    8.76    4.88
   1  -4  22   11.63    6.77
   1  -4  22   19.70    7.40
  -1   4 -22   12.37    5.94
  -1   4 -22   15.05    6.59
  -1   4 -23    6.67    5.77
   1  -4  23   -6.01    7.35
   1  -4  23    9.60    6.92
  -1   4 -23    4.68    5.90
  -1   4 -23   10.29    9.16
   1  -4  23    0.90    5.47
  -1   4 -23    1.45    8.14
   1  -3 -22  139.21   14.26
  -1   3  22  146.84   15.00
  -1   3  22  130.65   13.17
   1  -3 -22  128.46   11.82
   1  -3 -22  141.29   14.82
   1  -3 -22  135.42   14.46
  -1   3  22  130.92   13.83
  -1   3  21  375.48   23.26
  -1   3  21  378.14   24.95
   1  -3 -21  353.51   23.76
  -1   3  21  406.39   19.29
   1  -3 -21  359.91   24.40
  -1   3  21  407.35   25.42
   1  -3 -21  411.80   25.71
   1  -3 -21  398.50   21.93
  -1   3  20   62.43    9.53
  -1   3  20   55.73    8.29
   1  -3 -20   51.53    8.66
  -1   3  20   48.87    5.73
  -1   3  20   64.57    9.91
   1  -3 -20   60.76    9.59
   1  -3 -20   46.84    7.08
   1  -3 -20   37.40    7.94
  -1   3  19  315.28   20.85
  -1   3  19  279.39   18.70
   1  -3 -19  267.33   19.68
   1  -3 -19  303.23   17.90
   1  -3 -19  251.57   19.40
  -1   3  19  313.29   21.37
   1  -3 -19  323.59   20.34
  -1   3  19  294.28   15.33
  -1   3  18   84.62   11.03
  -1   3  18   69.40    6.61
  -1   3  18   91.27   10.45
  -1   3  18   71.47    8.62
  -1   3  18   78.63    5.76
  -1   3  18   75.53    5.15
   1  -3 -18   66.76    9.16
   1  -3 -18   75.59    9.78
   1  -3 -18   73.81    8.16
  -1   3  18   84.32   10.76
  -1   3  17   90.83   10.53
  -1   3  17   95.19    7.19
  -1   3  17   91.93    6.29
  -1   3  17   79.50    9.97
  -1   3  17   87.73    9.31
  -1   3  17   89.01    5.70
   1  -3 -17  109.70   10.67
   1  -3 -17   90.95    8.93
  -1   3  17   78.38   10.13
   1  -3 -17   85.64    9.87
  -1   3  16  147.41   13.05
  -1   3  16  147.05    8.30
  -1   3  16  111.93   10.32
   1  -3 -16  135.73    7.88
  -1   3  16  137.55    7.38
  -1   3  16  124.97    6.91
   1  -3 -16  129.99   11.47
  -1   3  16  113.08   12.15
   1  -3 -16  126.24   11.60
   1  -3 -16  115.77    9.96
  -1   3  15   -1.04    4.37
  -1   3  15    2.34    1.64
  -1   3  15    4.00    3.44
   1  -3 -15    2.78    1.75
  -1   3  15    1.16    1.55
  -1   3  15    1.66    0.67
  -1   3  15    3.14    1.72
   1  -3 -15    4.26    3.89
  -1   3  15   -1.14    4.91
   1  -3 -15    5.32    3.74
   1  -3 -15    2.82    3.45
  -1   3  14  471.90   25.21
  -1   3  14  478.53   19.83
   1  -3 -14  450.58   18.33
  -1   3  14  455.28   22.83
   1  -3 -14  462.51   19.15
  -1   3  14  452.23   16.55
  -1   3  14  442.94   18.47
  -1   3  14  420.01   18.54
   1  -3 -14  479.98   23.69
   1  -3 -14  472.34   22.51
   1  -3 -14  460.79   23.53
  -1   3  14  443.41   25.44
  -1   3  13  769.86   34.87
  -1   3  13  731.84   28.46
   1  -3 -13  695.66   26.76
  -1   3  13  697.50   31.21
   1  -3 -13  704.54   27.70
  -1   3  13  710.19   25.32
  -1   3  13  706.74   27.12
   1  -3 -13  717.99   31.85
   1  -3 -13  693.65   30.73
  -1   3  13  595.03   33.06
  -1   3  12   71.70    8.35
   1  -3 -12   51.40    2.46
   1  -3 -12   60.92    4.05
  -1   3  12   59.27    4.98
  -1   3  12   48.19    5.89
   1  -3 -12   55.37    4.42
  -1   3  12   60.27    3.17
  -1   3  12   56.90    4.21
  -1   3  12   49.48    5.53
   1  -3 -12   55.94    6.54
   1  -3 -12   63.34    6.39
   1  -3 -11 1023.79   35.66
  -1   3  11  939.70   43.49
   1  -3 -11  989.44   36.82
  -1   3  11 1015.09   40.84
   1  -3 -11 1057.97   38.09
  -1   3  11 1002.54   37.43
  -1   3  11 1000.73   35.97
  -1   3  11  983.20   40.08
   1  -3 -11 1095.24   41.89
  -1   3  11 1064.73   35.45
  -1   3  11  960.47   35.73
   1  -3 -11  975.07   40.48
  -1   3  10  479.15   24.97
   1  -3 -10  488.85   17.88
   1  -3 -10  489.79   18.62
  -1   3  10  474.71   21.83
  -1   3  10  488.42   19.25
  -1   3  10  475.83   17.96
  -1   3  10  480.59   21.58
   1  -3 -10  508.66   22.20
   1  -3 -10  487.60   21.80
  -1   3   9 1074.11   45.64
   1  -3  -9 1098.36   37.88
   1  -3  -9 1064.30   38.21
  -1   3   9 1067.96   41.93
  -1   3   9 1038.81   41.34
  -1   3   9 1089.71   41.60
  -1   3   9 1038.68   37.79
  -1   3   9 1044.26   38.95
  -1   3   9 1054.60   41.32
   1  -3  -9 1129.61   41.97
   1  -3  -9 1070.61   41.23
  -1   3   8  953.50   43.67
   1  -3  -8 1099.69   37.49
   1  -3  -8 1065.35   37.47
  -1   3   8  992.93   40.13
   1  -3  -8 1072.70   40.26
  -1   3   8 1064.45   40.78
  -1   3   8 1024.81   37.26
  -1   3   8 1052.48   38.38
  -1   3   8 1038.56   40.51
   1  -3  -8 1039.33   40.06
   1  -3  -8 1084.41   40.89
  -1   3   7 1629.85   59.83
   1  -3  -7 1637.50   56.82
   1  -3  -7 1644.05   56.53
  -1   3   7 1548.27   59.00
   1  -3  -7 1637.41   58.99
   1  -3  -7 1610.51   60.58
  -1   3   7 1592.88   56.57
  -1   3   7 1585.50   57.49
  -1   3   7 1613.94   59.62
   1  -3  -7 1625.05   56.45
   1  -3  -7 1664.90   59.10
   1  -3  -6  755.84   26.87
  -1   3   6  755.74   28.99
   1  -3  -6  765.93   30.55
   1  -3  -6  754.83   28.97
  -1   3   6  765.92   27.97
  -1   3   6  730.18   27.11
  -1   3   6  726.21   29.66
   1  -3  -6  771.84   26.87
   1  -3  -6  773.20   28.98
  -1   3   5   23.44    3.31
   1  -3  -5   24.99    1.62
   1  -3  -5   23.67    2.72
   1  -3  -5   17.19    3.28
  -1   3   5   19.36    2.52
  -1   3   5   22.98    3.16
  -1   3   5   26.00    2.43
  -1   3   5   21.41    1.82
  -1   3   5   19.44    3.13
   1  -3  -5   23.99    1.63
   1  -3  -5   24.75    2.66
  -1   3   4    2.68    0.63
  -1   3   4    2.54    1.36
   1  -3  -4    3.58    1.94
   1  -3  -4    3.34    1.43
  -1   3   4    2.96    2.10
  -1   3   4    3.61    1.30
  -1   3   4    2.93    0.98
   1  -3  -4    4.12    2.07
   1  -3  -4    3.58    1.46
  -1   3   4    3.81    2.08
  -1   3   3 1302.86   44.90
  -1   3   3 1286.94   45.86
   1  -3  -3 1261.89   45.85
  -1   3   3 1238.34   47.13
   1  -3  -3 1282.56   46.00
  -1   3   3 1331.52   45.67
   1  -3  -3 1303.88   47.66
  -1   3   3 1322.58   45.15
  -1   3   3 1322.37   47.35
   1  -3  -2  249.07    9.37
  -1   3   2  224.67   10.44
   1  -3  -2  238.14    9.54
   1  -3  -2  241.25    9.81
  -1   3   2  219.29   10.78
   1  -3  -2  255.99   11.18
  -1   3   2  249.32   11.11
  -1   3   2  245.86    9.26
  -1   3   1 2427.77   86.01
   1  -3  -1 2571.72   85.65
   1  -3  -1 2519.07   85.44
  -1   3   1 2343.28   86.65
   1  -3  -1 2447.90   86.83
  -1   3   1 2341.49   86.87
   1  -3  -1 2429.69   85.15
  -1   3   1 2519.53   85.10
   1  -3   0  351.59   12.78
  -1   3   0  349.53   13.59
   1  -3   0  370.81   13.57
  -1   3   0  379.44   13.77
   1  -3   0  373.77   13.67
  -1   3   0  338.85   14.40
   1  -3   0  361.57   13.68
   1  -3   0  337.22   13.32
  -1   3  -1 6921.33  243.77
   1  -3   1 7519.46  243.80
  -1   3  -1 7017.32  244.08
   1  -3   1 6957.13  244.19
  -1   3  -1 7314.36  244.64
  -1   3  -1 7300.98  244.68
   1  -3   1 6958.72  244.53
   1  -3   1 7310.77  244.57
  -1   3  -1 6778.05  245.08
  -1   3  -1 7406.31  244.08
  -1   3  -1 6556.54  246.45
  -1   3  -1 6368.60  246.34
   1  -3   1 7244.85  244.90
   1  -3   1 7293.20  244.57
   1  -3   2  873.39   31.08
   1  -3   2  858.22   30.78
  -1   3  -2  895.11   30.32
  -1   3  -2  877.35   30.55
   1  -3   2  867.80   30.66
  -1   3  -2  873.98   30.93
  -1   3  -2  874.09   30.93
  -1   3  -2  835.43   30.96
   1  -3   2  793.40   31.15
  -1   3  -2  954.35   32.08
  -1   3  -2  794.79   31.95
   1  -3   2  856.90   31.15
  -1   3  -2  875.74   32.38
   1  -3   2  869.40   31.33
   1  -3   2  759.23   32.07
   1  -3   3  660.98   25.56
  -1   3  -3  674.02   25.54
   1  -3   3  719.31   25.95
  -1   3  -3  739.34   25.89
  -1   3  -3  737.81   25.93
  -1   3  -3  782.15   26.87
  -1   3  -3  734.49   25.94
  -1   3  -3  720.06   26.22
  -1   3  -3  725.07   25.55
   1  -3   3  689.96   25.87
   1  -3   3  668.28   26.70
  -1   3  -3  716.21   26.22
   1  -3   3  700.88   27.08
   1  -3   3  717.63   26.35
  -1   3  -3  697.77   26.11
  -1   3  -3  723.86   27.07
   1  -3   3  700.16   26.25
   1  -3   3  724.47   27.16
   1  -3   4  425.15   16.90
  -1   3  -4  428.06   17.90
  -1   3  -4  414.28   16.04
   1  -3   4  435.42   16.13
   1  -3   4  445.96   16.84
  -1   3  -4  435.80   16.36
   1  -3   4  418.47   16.24
   1  -3   4  433.55   16.21
  -1   3  -4  425.63   16.31
   1  -3   4  425.32   16.00
   1  -3   4  413.32   16.70
  -1   3  -4  428.47   16.89
  -1   3  -4  422.87   16.31
  -1   3  -4  432.32   15.68
   1  -3   4  396.05   16.59
   1  -3   4  421.17   17.15
  -1   3  -4  434.72   15.99
   1  -3   4  439.14   16.95
   1  -3   4  452.20   16.84
  -1   3  -5  248.46   10.98
   1  -3   5  240.39   10.64
   1  -3   5  243.02   10.85
  -1   3  -5  234.36   11.84
  -1   3  -5  238.57    9.87
   1  -3   5  241.39    9.92
   1  -3   5  253.35   10.97
   1  -3   5  254.86   10.97
   1  -3   5  251.19   10.78
   1  -3   5  247.92   10.02
  -1   3  -5  231.09   10.01
   1  -3   5  253.94   10.00
  -1   3  -5  240.65   10.83
   1  -3   5  237.62    9.50
  -1   3  -5  235.92    9.77
   1  -3   5  225.26   10.56
   1  -3   5  246.44   10.06
  -1   3  -5  245.69    9.43
  -1   3  -6 1687.92   59.56
  -1   3  -6 1660.81   59.95
   1  -3   6 1627.13   59.35
  -1   3  -6 1624.36   61.19
  -1   3  -6 1656.75   58.45
   1  -3   6 1706.75   58.19
   1  -3   6 1792.69   59.78
   1  -3   6 1679.56   59.93
   1  -3   6 1658.48   58.35
  -1   3  -6 1714.78   59.73
   1  -3   6 1628.10   58.37
  -1   3  -6 1574.63   58.41
   1  -3   6 1725.69   59.31
  -1   3  -6 1634.64   59.68
  -1   3  -6 1636.27   57.77
   1  -3   6 1671.44   57.73
   1  -3   6 1597.94   59.36
   1  -3   6 1663.52   57.43
   1  -3   6 1620.47   58.11
   1  -3   7  130.74    7.25
  -1   3  -7  129.19    7.38
   1  -3   7  128.60    6.39
  -1   3  -7  133.35    7.79
  -1   3  -7  120.18    6.20
  -1   3  -7  119.44    5.68
   1  -3   7  110.42    6.78
   1  -3   7  121.48    6.15
   1  -3   7  106.71    7.29
  -1   3  -7  135.80    7.49
   1  -3   7  135.48    6.24
   1  -3   7  124.82    6.08
  -1   3  -7  129.13    7.47
  -1   3  -7  132.11    5.31
   1  -3   7  130.17    5.53
   1  -3   7  133.70    7.23
   1  -3   7  129.56    5.81
   1  -3   7  121.71    5.51
   1  -3   8  447.76   18.62
   1  -3   8  548.58   20.95
  -1   3  -8  447.55   19.87
  -1   3  -8  446.67   20.46
   1  -3   8  486.18   17.73
  -1   3  -8  471.14   17.79
  -1   3  -8  461.53   18.58
   1  -3   8  445.89   21.53
   1  -3   8  464.77   18.73
   1  -3   8  495.97   20.78
   1  -3   8  461.65   19.47
   1  -3   8  494.68   18.38
   1  -3   8  462.64   18.23
  -1   3  -8  514.31   20.38
  -1   3  -8  485.39   16.98
   1  -3   8  474.01   17.57
  -1   3  -8  455.45   20.12
   1  -3   8  485.10   19.79
   1  -3   8  470.99   17.79
   1  -3   8  488.46   17.94
   1  -3   9  230.52   10.81
  -1   3  -9  212.95   12.58
  -1   3  -9  245.02   12.36
   1  -3   9  282.40   13.02
  -1   3  -9  261.55   12.93
   1  -3   9  248.71    9.61
   1  -3   9  246.12   12.13
  -1   3  -9  254.64   10.94
  -1   3  -9  241.64    9.89
   1  -3   9  213.42   13.32
   1  -3   9  260.99   13.15
   1  -3   9  233.77   10.96
   1  -3   9  222.62   11.29
   1  -3   9  242.93   10.33
  -1   3  -9  248.78   12.50
   1  -3   9  225.48   10.23
   1  -3   9  245.42    9.70
  -1   3  -9  227.68   12.27
   1  -3   9  233.24   11.74
   1  -3   9  245.48    9.88
   1  -3   9  247.08   10.23
  -1   3 -10  102.49    8.08
   1  -3  10  107.66    6.27
   1  -3  10  109.11    7.71
  -1   3 -10   88.98    6.99
  -1   3 -10   99.32    5.13
  -1   3 -10  109.56    6.20
   1  -3  10   95.76    6.47
   1  -3  10   98.76    6.23
   1  -3  10   97.93    8.57
   1  -3  10  103.75    7.91
   1  -3  10  111.34    4.75
  -1   3 -10   92.40    7.43
   1  -3  10  105.91    7.29
  -1   3 -10   99.70    7.46
   1  -3  10   96.21    5.41
   1  -3  10  101.43    5.55
  -1   3 -10   98.01    7.33
   1  -3  10   98.98    6.89
   1  -3  10  115.12    5.27
   1  -3  10  103.42    5.57
   1  -3  11  256.83   12.09
  -1   3 -11  218.16   14.16
   1  -3  11  297.52   14.55
  -1   3 -11  267.91   13.89
  -1   3 -11  244.78   10.62
  -1   3 -11  265.26   11.99
   1  -3  11  261.99   12.62
   1  -3  11  269.72   14.68
   1  -3  11  247.46   15.21
   1  -3  11  249.52   12.27
   1  -3  11  250.91   13.26
   1  -3  11  255.64    9.83
   1  -3  11  267.85   11.27
   1  -3  11  269.07   11.17
  -1   3 -11  275.76   14.25
  -1   3 -11  251.99   13.85
   1  -3  11  260.95   10.68
   1  -3  11  268.09   11.46
   1  -3  12   73.08    6.78
  -1   3 -12   57.50    6.22
   1  -3  12   64.92    5.09
   1  -3  12   57.33    2.74
   1  -3  12   66.13    5.97
  -1   3 -12   63.73    5.01
   1  -3  12   63.10    6.89
   1  -3  12   65.03    5.33
   1  -3  12   76.62    5.70
   1  -3  12   49.28    6.78
  -1   3 -12   76.05    6.86
   1  -3  12   75.14    4.52
   1  -3  12   76.21    4.45
  -1   3 -12   66.57    6.52
  -1   3 -12   68.77    3.09
   1  -3  12   63.10    4.54
   1  -3  12   68.31    4.01
  -1   3 -13  170.19   11.06
   1  -3  13  175.85   11.20
   1  -3  13  160.13    9.03
   1  -3  13  160.04   10.33
  -1   3 -13  157.14    8.82
   1  -3  13  154.82    9.32
   1  -3  13  172.83   11.88
   1  -3  13  150.79    9.02
   1  -3  13  163.60   12.38
  -1   3 -13  151.09   10.94
   1  -3  13  165.63    7.98
   1  -3  13  170.85    7.88
   1  -3  13  162.53    7.80
  -1   3 -13  153.96   10.85
   1  -3  13  151.83    7.40
   1  -3  13  154.23    8.34
   1  -3  14   62.42    6.45
   1  -3  14   66.16    4.02
   1  -3  14   63.16    4.86
   1  -3  14   45.71    6.55
   1  -3  14   39.27    7.01
   1  -3  14   64.19    5.69
   1  -3  14   51.37    5.17
   1  -3  14   64.82    4.22
   1  -3  14   60.38    4.21
   1  -3  14   61.29    4.23
  -1   3 -14   51.99    6.51
  -1   3 -14   53.38    6.56
   1  -3  14   75.85    7.20
   1  -3  14   56.93    5.20
  -1   3 -14   54.66    6.93
   1  -3  15  338.38   17.26
   1  -3  15  333.31   14.85
   1  -3  15  315.89   13.40
   1  -3  15  348.29   20.36
   1  -3  15  332.30   19.24
   1  -3  15  319.92   13.56
  -1   3 -15  323.14   18.59
   1  -3  15  315.63   13.81
   1  -3  15  327.04   13.89
  -1   3 -15  323.66   18.08
   1  -3  15  355.00   18.53
  -1   3 -15  330.29   17.95
   1  -3  16  320.07   16.59
   1  -3  16  296.38   13.76
   1  -3  16  279.95   12.20
   1  -3  16  270.28   18.59
   1  -3  16  290.94   18.23
   1  -3  16  273.47   12.49
   1  -3  16  301.58   12.41
  -1   3 -16  284.30   17.69
   1  -3  16  286.31   12.69
  -1   3 -16  271.11   16.90
   1  -3  16  331.01   17.79
  -1   3 -16  283.56   16.79
  -1   3 -17  155.49   11.76
   1  -3  17  178.60   12.56
   1  -3  17  146.58   12.81
   1  -3  17  104.22   11.71
  -1   3 -17  127.26   11.83
   1  -3  17  139.02    6.93
  -1   3 -17  145.38   11.67
   1  -3  17  153.13   10.74
   1  -3  18  287.52   20.59
   1  -3  18  347.17   21.07
  -1   3 -18  319.88   20.40
  -1   3 -18  310.45   19.07
   1  -3  18  316.78   13.10
   1  -3  18  324.16   17.92
   1  -3  18  339.62   19.38
  -1   3 -18  342.03   19.23
   1  -3  19    3.71    3.51
   1  -3  19    4.96    4.88
   1  -3  19    3.39    5.06
  -1   3 -19    7.76    4.82
  -1   3 -19    5.61    4.52
   1  -3  19    6.48    4.46
  -1   3 -19    5.36    4.58
  -1   3 -20   64.22    8.50
   1  -3  20   75.63    8.01
   1  -3  20   71.59   10.32
   1  -3  20   86.39   10.60
  -1   3 -20   71.86    9.07
  -1   3 -20   59.12    8.66
  -1   3 -20   70.02    9.84
  -1   3 -21   74.77    9.30
   1  -3  21   83.95    8.60
   1  -3  21   83.45   10.83
   1  -3  21   63.82   10.43
  -1   3 -21   84.21   10.39
  -1   3 -21   76.02    9.44
  -1   3 -21   51.70    9.36
  -1   3 -22   10.74    5.59
   1  -3  22   11.54    4.81
   1  -3  22    2.67    6.21
   1  -3  22   16.93    6.20
  -1   3 -22    5.66    5.45
  -1   3 -22    6.87    6.40
  -1   3 -23   24.63    7.33
   1  -3  23   30.84    8.01
   1  -3  23   29.20    8.24
  -1   3 -23   23.57    7.43
  -1   3 -23    6.94    8.10
   1  -3  23   18.64    5.76
  -1   3 -23   17.42    7.89
  -1   2  22  233.81   17.52
  -1   2  22  208.17   18.16
   1  -2 -22  233.00   17.95
  -1   2  22  218.57   13.50
   1  -2 -22  235.75   18.96
   1  -2 -22  196.91   17.42
  -1   2  22  200.54   16.89
  -1   2  21   73.13    9.73
  -1   2  21   70.19   10.56
   1  -2 -21   82.11   10.58
  -1   2  21   92.71    8.03
  -1   2  21   91.44   11.24
   1  -2 -21   71.24   10.19
   1  -2 -21   67.38   10.47
  -1   2  20   72.91    9.52
  -1   2  20   70.49   10.11
   1  -2 -20   89.60    8.86
   1  -2 -20   63.03    9.59
  -1   2  20   90.99   11.07
   1  -2 -20   80.94   10.64
   1  -2 -20   60.96    9.40
  -1   2  20   81.41    7.47
  -1   2  19  192.22   15.86
  -1   2  19  185.44   14.96
   1  -2 -19  197.73   16.10
   1  -2 -19  192.10   13.48
  -1   2  19  198.16   15.91
   1  -2 -19  197.38   15.51
  -1   2  19  192.96    9.61
   1  -2 -19  222.91   16.15
  -1   2  19  199.57   12.22
  -1   2  18    1.12    2.95
  -1   2  18    2.73    1.59
  -1   2  18   -3.38    5.33
  -1   2  18    3.00    3.83
  -1   2  18    0.90    1.75
   1  -2 -18   -2.05    4.21
  -1   2  18   -2.31    4.98
   1  -2 -18    4.61    3.51
   1  -2 -18    4.54    4.88
   1  -2 -18    3.07    4.83
  -1   2  17  266.33   11.45
  -1   2  17  257.33   16.52
  -1   2  17  234.60    8.94
  -1   2  17  272.30   11.64
  -1   2  17  223.11    9.03
   1  -2 -17  293.07   17.65
  -1   2  17  284.16   18.67
   1  -2 -17  266.08   15.41
   1  -2 -17  272.08   18.03
   1  -2 -17  275.46   17.09
  -1   2  16  200.30   14.83
  -1   2  16  161.26    8.72
  -1   2  16  183.59   13.33
   1  -2 -16  186.74    9.16
  -1   2  16  169.48    8.81
  -1   2  16  167.49    6.97
  -1   2  16  175.61    7.76
   1  -2 -16  192.83   13.82
   1  -2 -16  176.26   11.99
  -1   2  16  172.57   14.28
   1  -2 -16  176.74   13.26
  -1   2  15  356.94   20.26
   1  -2 -15  304.24   13.71
  -1   2  15  313.33   13.74
   1  -2 -15  311.47   13.77
  -1   2  15  327.60   18.48
  -1   2  15  294.26   13.49
  -1   2  15  296.53   12.77
   1  -2 -15  329.79   18.49
   1  -2 -15  296.64   16.76
   1  -2 -15  328.30   18.35
  -1   2  15  317.25   19.97
  -1   2  14  455.23   23.74
   1  -2 -14  404.35   17.35
  -1   2  14  468.86   17.94
   1  -2 -14  412.89   17.57
  -1   2  14  405.89   21.71
  -1   2  14  416.06   17.47
   1  -2 -14  409.04   21.87
   1  -2 -14  435.08   22.07
   1  -2 -14  444.13   21.03
  -1   2  14  371.04   23.20
  -1   2  13  549.17   21.10
   1  -2 -13  520.26   20.55
  -1   2  13  497.14   24.58
   1  -2 -13  514.39   20.75
  -1   2  13  564.44   26.93
  -1   2  13  495.67   22.79
   1  -2 -13  522.46   24.97
   1  -2 -13  545.71   25.12
   1  -2 -13  507.46   23.68
   1  -2 -13  451.03   24.93
  -1   2  13  510.71   27.14
  -1   2  12  595.52   23.44
   1  -2 -12  580.56   22.77
   1  -2 -12  601.58   23.19
  -1   2  12  604.86   27.05
  -1   2  12  638.88   29.13
  -1   2  12  572.13   25.12
   1  -2 -12  598.69   27.04
   1  -2 -12  601.65   26.08
  -1   2  12  547.29   28.69
   1  -2 -12  580.83   27.75
  -1   2  11   11.04    2.11
   1  -2 -11   11.90    1.95
  -1   2  11   13.47    3.44
   1  -2 -11   14.28    2.12
  -1   2  11    7.13    3.50
  -1   2  11   15.18    3.19
   1  -2 -11    8.24    3.29
  -1   2  11    8.38    3.91
   1  -2 -11   12.20    3.18
   1  -2 -11   13.87    3.97
   1  -2 -10   49.75    5.94
   1  -2 -10   54.02    5.34
   1  -2 -10   53.53    3.59
  -1   2  10   42.60    3.76
  -1   2  10   49.36    5.41
  -1   2  10   47.37    5.22
   1  -2 -10   56.53    3.92
  -1   2  10   52.84    6.80
  -1   2  10   55.22    5.09
   1  -2 -10   57.08    5.63
  -1   2  10   57.20    4.96
   1  -2  -9   32.69    4.12
   1  -2  -9   26.11    4.48
   1  -2  -9   38.76    2.85
   1  -2  -9   34.92    2.99
  -1   2   9   37.72    4.47
  -1   2   9   31.82    4.18
   1  -2  -9   35.24    1.94
  -1   2   9   33.32    5.34
  -1   2   9   37.18    4.03
   1  -2  -9   31.71    4.22
  -1   2   9   34.79    1.77
  -1   2   9   31.40    3.64
   1  -2  -8  508.44   18.13
  -1   2   8  495.62   21.58
  -1   2   8  470.38   21.29
   1  -2  -8  519.43   18.89
  -1   2   8  511.63   21.11
   1  -2  -8  473.09   22.22
   1  -2  -8  488.90   21.28
  -1   2   8  502.39   20.62
   1  -2  -7 1427.73   49.20
  -1   2   7 1355.58   52.02
   1  -2  -7 1419.22   49.59
  -1   2   7 1436.53   51.95
   1  -2  -7 1370.35   52.12
  -1   2   7 1402.92   51.31
   1  -2  -7 1418.75   51.89
   1  -2  -6 1078.42   37.18
  -1   2   6 1018.25   39.33
   1  -2  -6 1054.03   37.24
  -1   2   6 1083.61   39.49
   1  -2  -6 1040.95   39.60
  -1   2   6 1040.29   38.81
   1  -2  -6 1062.23   39.17
   1  -2  -5 2881.45   96.78
   1  -2  -5 2797.27   96.51
   1  -2  -5 2814.22   98.36
  -1   2   5 2682.86   98.31
  -1   2   5 2825.99   98.74
  -1   2   5 2817.27   97.99
   1  -2  -5 2722.39   98.15
   1  -2  -5 2849.53   98.93
  -1   2   4 1412.51   47.42
   1  -2  -4 1322.45   45.41
  -1   2   4 1293.97   46.88
   1  -2  -4 1283.08   46.85
  -1   2   4 1305.37   47.73
   1  -2  -4 1286.81   46.79
  -1   2   4 1284.55   46.66
  -1   2   4 1245.33   46.32
  -1   2   4 1323.52   45.48
   1  -2  -4 1322.02   45.79
   1  -2  -4 1356.55   45.97
  -1   2   3  192.47    8.17
   1  -2  -3  194.10    8.21
  -1   2   3  196.24    9.05
   1  -2  -3  201.35    9.26
   1  -2  -3  201.63    7.62
  -1   2   3  209.37    8.86
   1  -2  -2  752.49   26.62
  -1   2   2  743.49   27.66
   1  -2  -2  750.15   27.79
  -1   2   2  751.55   26.59
   1  -2  -2  738.90   26.95
   1  -2  -2  835.75   28.09
  -1   2   2  761.19   27.80
  -1   2   2  744.89   26.51
  -1   2   2  760.76   27.67
   1  -2  -1  446.96   16.46
  -1   2   1  430.41   16.35
   1  -2  -1  412.50   15.52
   1  -2  -1  442.93   15.74
  -1   2   1  433.31   15.72
  -1   2   1  419.02   16.02
  -1   2   1  415.18   16.36
   1  -2   0 2280.53   78.88
  -1   2   0 2189.44   79.17
   1  -2   0 2339.26   79.27
  -1   2   0 2373.47   79.31
   1  -2   0 2337.83   79.23
  -1   2   0 2352.44   79.26
  -1   2   0 2164.24   79.69
   1  -2   0 2325.08   79.38
   1  -2   0 2292.88   79.16
   1  -2   1 1171.51   40.60
  -1   2  -1 1159.85   40.88
   1  -2   1 1184.26   40.90
  -1   2  -1 1217.31   40.93
  -1   2  -1 1196.97   40.94
  -1   2  -1 1121.41   41.08
   1  -2   1 1183.88   41.02
  -1   2  -1 1133.91   40.91
   1  -2   1 1184.89   41.21
  -1   2  -1 1155.60   41.18
   1  -2   1 1163.17   41.16
   1  -2   2 1097.39   37.19
  -1   2  -2 1063.43   37.27
  -1   2  -2 1068.05   37.01
  -1   2  -2 1110.10   37.11
  -1   2  -2 1055.74   37.19
  -1   2  -2 1040.38   36.83
  -1   2  -2 1052.43   37.55
  -1   2  -2 1072.23   37.57
  -1   2  -2 1034.65   37.46
  -1   2  -2  995.45   37.34
   1  -2   2 1027.75   37.45
   1  -2   2 1044.18   37.33
  -1   2  -2 1069.59   37.31
  -1   2  -2 1038.09   37.57
  -1   2  -3   51.38    3.09
   1  -2   3   44.42    3.12
  -1   2  -3   50.45    3.70
   1  -2   3   44.98    2.73
  -1   2  -3   47.75    2.81
   1  -2   3   48.12    3.24
  -1   2  -3   47.30    3.17
  -1   2  -3   49.56    2.70
   1  -2   3   52.98    3.14
  -1   2  -3   49.37    2.77
   1  -2   3   51.73    2.69
  -1   2  -3   47.57    3.02
  -1   2  -3   48.47    3.26
   1  -2   3   46.87    2.92
  -1   2  -3   57.88    3.26
   1  -2   4   94.83    5.08
  -1   2  -4  109.65    5.50
  -1   2  -4  103.55    5.16
  -1   2  -4   95.55    4.86
   1  -2   4  108.13    5.01
   1  -2   4  104.08    4.59
   1  -2   4  106.90    5.48
   1  -2   4  108.70    4.75
  -1   2  -4   99.37    4.63
  -1   2  -4  102.91    4.71
   1  -2   4  112.91    5.06
   1  -2   4   99.79    4.61
  -1   2  -4  100.26    5.28
   1  -2   4   97.42    5.20
   1  -2   4  107.60    4.33
  -1   2  -5   35.73    3.09
   1  -2   5   33.53    3.15
  -1   2  -5   36.43    3.38
   1  -2   5   40.93    3.22
   1  -2   5   38.77    2.60
   1  -2   5   38.44    2.25
  -1   2  -5   38.42    2.43
  -1   2  -5   37.76    2.76
   1  -2   5   38.27    3.94
   1  -2   5   43.16    3.24
   1  -2   5   41.11    2.68
  -1   2  -5   42.38    3.30
   1  -2   5   37.90    2.46
   1  -2   5   36.78    2.37
  -1   2  -5   35.57    1.94
   1  -2   5   40.17    1.96
   1  -2   5   41.46    3.22
  -1   2  -5   35.76    3.10
   1  -2   5   35.05    2.28
   1  -2   5   37.07    2.01
  -1   2  -6   11.83    2.32
   1  -2   6   12.74    2.35
  -1   2  -6   14.25    2.65
   1  -2   6   14.41    1.84
  -1   2  -6   12.61    1.51
  -1   2  -6   11.17    1.84
   1  -2   6   17.02    2.01
   1  -2   6   16.89    3.04
   1  -2   6   14.12    2.12
   1  -2   6   15.52    1.32
  -1   2  -6   15.88    2.68
   1  -2   6   14.47    1.57
   1  -2   6   17.13    1.65
  -1   2  -6   10.65    2.03
  -1   2  -6   16.54    2.36
   1  -2   6   12.34    2.14
   1  -2   6   15.65    1.67
   1  -2   6   13.73    1.21
  -1   2  -7  557.05   22.97
   1  -2   7  615.06   23.53
  -1   2  -7  554.39   23.72
   1  -2   7  567.53   21.88
  -1   2  -7  583.82   22.14
  -1   2  -7  570.73   21.29
  -1   2  -7  629.47   22.65
   1  -2   7  544.59   22.52
   1  -2   7  576.56   24.55
   1  -2   7  564.18   22.22
  -1   2  -7  629.46   23.78
   1  -2   7  595.46   20.73
   1  -2   7  556.92   22.77
  -1   2  -7  587.40   23.20
   1  -2   7  569.36   21.29
   1  -2   7  591.14   21.33
   1  -2   7  569.14   22.74
  -1   2  -7  583.81   23.25
   1  -2   7  579.73   20.86
   1  -2   7  578.49   21.68
  -1   2  -8 1155.96   48.26
  -1   2  -8 1249.10   47.58
   1  -2   8 1331.26   48.04
   1  -2   8 1229.53   46.17
  -1   2  -8 1265.13   45.41
  -1   2  -8 1360.13   46.57
  -1   2  -8 1354.96   46.84
   1  -2   8 1319.54   49.59
   1  -2   8 1260.28   46.69
   1  -2   8 1231.07   46.83
   1  -2   8 1274.79   44.53
   1  -2   8 1256.81   47.21
  -1   2  -8 1272.94   48.21
  -1   2  -8 1298.70   47.87
   1  -2   8 1318.81   45.40
   1  -2   8 1266.12   45.40
   1  -2   8 1290.32   47.21
  -1   2  -8 1236.93   47.70
   1  -2   8 1303.02   46.06
   1  -2   8 1318.85   45.02
  -1   2  -9  803.83   32.15
   1  -2   9  868.83   32.80
   1  -2   9  823.57   30.64
  -1   2  -9  734.96   32.78
   1  -2   9  790.66   28.40
  -1   2  -9  806.82   32.76
   1  -2   9  824.54   31.70
  -1   2  -9  862.60   30.97
  -1   2  -9  801.38   29.67
   1  -2   9  794.10   33.84
   1  -2   9  771.91   31.04
  -1   2  -9  901.80   31.25
   1  -2   9  832.05   31.25
   1  -2   9  810.28   29.62
   1  -2   9  836.16   29.55
  -1   2  -9  828.01   32.46
   1  -2   9  807.44   31.57
  -1   2  -9  814.17   28.60
  -1   2  -9  830.49   32.43
   1  -2   9  836.06   30.47
   1  -2  10  404.98   18.43
   1  -2  10  394.11   16.43
  -1   2 -10  383.74   17.99
  -1   2 -10  392.22   18.84
   1  -2  10  390.82   17.43
  -1   2 -10  372.20   15.30
  -1   2 -10  417.68   16.75
   1  -2  10  370.98   19.41
   1  -2  10  378.58   16.73
  -1   2 -10  423.46   16.84
   1  -2  10  367.52   16.82
  -1   2 -10  414.90   18.55
   1  -2  10  417.64   15.23
   1  -2  10  403.27   15.36
   1  -2  10  411.69   15.55
  -1   2 -10  386.13   18.14
  -1   2 -10  376.48   13.90
   1  -2  10  394.96   16.24
   1  -2  11   88.26    5.71
  -1   2 -11   80.07    6.89
   1  -2  11   89.22    7.13
   1  -2  11   68.06    5.96
  -1   2 -11   87.07    7.58
  -1   2 -11   91.50    5.90
   1  -2  11   77.66    5.71
   1  -2  11   73.76    5.81
   1  -2  11   78.28    7.70
  -1   2 -11   88.59    7.21
   1  -2  11   79.71    4.59
   1  -2  11   88.65    4.56
   1  -2  11   82.80    4.83
  -1   2 -11   78.95    6.86
   1  -2  11   80.17    5.44
  -1   2 -12  139.15    9.90
   1  -2  12  136.41    8.26
   1  -2  12  168.65   10.54
   1  -2  12  158.42    9.64
  -1   2 -12  150.22    8.60
   1  -2  12  143.89    8.93
   1  -2  12  154.03   11.43
  -1   2 -12  148.31   10.30
   1  -2  12  149.40    7.19
   1  -2  12  149.86    6.96
   1  -2  12  160.03    7.68
  -1   2 -12  171.83   10.66
   1  -2  12  154.19    8.33
   1  -2  13    5.90    2.67
   1  -2  13    4.14    1.35
   1  -2  13    6.66    2.31
   1  -2  13    7.29    2.57
   1  -2  13    1.65    3.39
   1  -2  13    5.08    1.44
   1  -2  13    7.01    1.59
   1  -2  13    4.74    1.53
  -1   2 -13    2.51    3.40
  -1   2 -13    5.54    3.34
   1  -2  13    6.94    2.99
  -1   2 -13    0.67    3.25
   1  -2  14  185.46   11.39
   1  -2  14  192.95    8.78
   1  -2  14  194.34   10.29
   1  -2  14  186.26   13.78
   1  -2  14  198.67   13.49
  -1   2 -14  191.77   12.98
   1  -2  14  198.98    8.54
   1  -2  14  187.79    8.78
   1  -2  14  190.52    9.41
  -1   2 -14  178.74   12.36
  -1   2 -14  197.53   12.62
   1  -2  14  211.35   12.97
   1  -2  15   24.21    4.23
   1  -2  15   20.27    2.48
   1  -2  15   15.22    5.07
   1  -2  15   21.01    5.27
   1  -2  15   22.46    2.56
   1  -2  15   22.30    2.31
   1  -2  15   22.41    2.93
  -1   2 -15   24.50    5.15
  -1   2 -15   18.82    4.82
   1  -2  15   26.90    5.20
  -1   2 -15   18.89    5.05
   1  -2  16   55.67    6.36
   1  -2  16   58.45    4.12
   1  -2  16   81.98    9.31
   1  -2  16   58.84    8.48
   1  -2  16   61.17    3.78
   1  -2  16   65.69    4.23
   1  -2  16   60.92    4.75
  -1   2 -16   60.17    7.39
  -1   2 -16   65.95    7.70
  -1   2 -16   62.11    7.99
   1  -2  16   66.23    7.52
   1  -2  17  467.30   22.42
   1  -2  17  454.95   26.07
   1  -2  17  484.20   25.91
  -1   2 -17  447.59   24.13
   1  -2  17  504.00   24.65
  -1   2 -17  458.17   25.29
  -1   2 -17  462.44   24.11
   1  -2  18    0.66    3.14
   1  -2  18    4.32    4.74
   1  -2  18   -1.15    4.93
  -1   2 -18   -0.92    4.20
   1  -2  18    5.19    4.37
  -1   2 -18    4.26    4.86
  -1   2 -18    1.75    4.22
   1  -2  19    2.09    3.45
   1  -2  19    3.62    5.40
   1  -2  19    6.91    4.53
  -1   2 -19    0.98    4.21
  -1   2 -19    2.30    4.63
   1  -2  19    4.59    4.11
  -1   2 -19   -2.77    4.86
   1  -2  20   10.86    4.22
   1  -2  20    7.35    5.49
   1  -2  20    7.58    5.67
  -1   2 -20    7.25    5.15
  -1   2 -20    4.93    6.13
  -1   2 -20    0.96    4.72
   1  -2  20   10.55    4.99
   1  -2  21   48.71    6.82
   1  -2  21   36.11    8.41
   1  -2  21   51.78    8.88
  -1   2 -21   45.78    8.07
   1  -2  21   68.16    8.92
  -1   2 -21   52.36    8.03
  -1   2 -21   40.75    8.00
   1  -2  22   83.41    8.68
   1  -2  22   62.09   10.95
   1  -2  22   74.80   11.32
  -1   2 -22   66.31    9.51
  -1   2 -22   76.62   11.32
   1  -2  22   91.01   10.23
  -1   2 -23   41.91    8.26
   1  -2  23   55.33   10.11
   1  -2  23   52.77    9.69
  -1   2 -23   42.91    8.86
   1  -2  23   61.69    7.67
  -1   2 -23   40.74    9.10
  -1   1  23  141.80   14.30
   1  -1 -23  146.01   14.49
  -1   1  23  136.37   10.79
   1  -1 -23  137.38   14.71
  -1   1  23  148.18   14.29
   1  -1 -23  126.99   14.49
  -1   1  22  155.80   14.67
   1  -1 -22  173.62   15.45
  -1   1  22  149.81   11.48
   1  -1 -22  149.16   14.88
  -1   1  22  150.78   14.50
   1  -1 -22  187.41   15.60
  -1   1  21   97.71   11.38
   1  -1 -21  120.24   12.16
  -1   1  21  114.55    9.32
  -1   1  21  107.08   11.72
   1  -1 -21  129.07   13.11
   1  -1 -21   80.77   10.66
  -1   1  20  151.74   13.85
   1  -1 -20  139.86   13.35
  -1   1  20  170.67   14.60
   1  -1 -20  177.01   15.00
   1  -1 -20  147.93   13.84
  -1   1  20  154.80   11.09
  -1   1  19   20.01    6.88
  -1   1  19   19.56    5.50
  -1   1  19   19.02    5.67
   1  -1 -19   14.95    6.00
   1  -1 -19    7.27    4.85
  -1   1  19   12.53    2.35
   1  -1 -19   12.83    5.58
  -1   1  19   18.43    4.39
  -1   1  18  190.67   14.32
  -1   1  18  158.65   14.03
  -1   1  18  166.30   14.22
   1  -1 -18  160.67   14.09
   1  -1 -18  191.37   12.81
   1  -1 -18  156.23   13.26
   1  -1 -18  166.57   14.42
  -1   1  18  160.96    8.84
   1  -1 -18  191.93   14.46
  -1   1  18  198.90   11.87
  -1   1  17  157.59    7.38
  -1   1  17  163.50   13.03
   1  -1 -17  159.84   12.72
   1  -1 -17  149.72   12.35
  -1   1  17  167.28   13.80
   1  -1 -17  125.92   12.39
   1  -1 -17  150.94   13.35
   1  -1 -17  163.34   11.60
  -1   1  16  204.83    9.00
  -1   1  16  170.94   13.57
  -1   1  16  204.82    8.41
   1  -1 -16  189.07   13.89
   1  -1 -16  192.75   13.88
   1  -1 -16  165.98   14.20
   1  -1 -16  189.78   14.43
   1  -1 -16  216.82   13.03
  -1   1  16  174.52   14.28
  -1   1  15  256.96   10.71
  -1   1  15  240.34   15.68
   1  -1 -15  241.22   11.15
  -1   1  15  246.70    9.47
  -1   1  15  243.54    9.78
   1  -1 -15  238.64    9.72
   1  -1 -15  234.46   15.29
   1  -1 -15  200.66   15.44
  -1   1  15  247.58   16.64
   1  -1 -15  281.93   17.13
   1  -1 -15  248.73   14.31
   1  -1 -15  261.07   15.75
  -1   1  14  459.11   18.30
   1  -1 -14  477.13   19.31
   1  -1 -14  479.30   18.86
  -1   1  14  441.99   23.42
  -1   1  14  572.84   26.14
  -1   1  14  495.15   21.22
   1  -1 -14  437.71   23.07
   1  -1 -14  450.26   17.43
  -1   1  14  465.61   25.05
   1  -1 -14  510.51   22.49
   1  -1 -14  497.21   24.54
   1  -1 -14  401.54   23.59
   1  -1 -14  483.79   23.32
  -1   1  13  158.85    7.46
  -1   1  13  136.89   10.86
   1  -1 -13  152.46    7.70
  -1   1  13  181.17   12.40
  -1   1  13  138.52    9.04
   1  -1 -13  151.49    6.68
   1  -1 -13  160.67   11.17
  -1   1  13  141.50   11.98
   1  -1 -13  155.51   10.11
   1  -1 -13  149.51   11.58
   1  -1 -13  163.01   11.12
  -1   1  12    1.04    1.03
   1  -1 -12    1.87    1.38
  -1   1  12    0.66    2.98
  -1   1  12    7.49    3.78
  -1   1  12    0.42    1.82
   1  -1 -12    5.03    3.32
   1  -1 -12    1.51    1.01
   1  -1 -12    2.05    2.66
  -1   1  12    4.17    3.66
   1  -1 -12    2.91    3.13
  -1   1  11  216.57    9.38
  -1   1  11  202.61   12.56
   1  -1 -11  210.75    9.46
  -1   1  11  215.07   12.03
  -1   1  11  211.31   13.33
  -1   1  11  202.89   10.90
   1  -1 -11  217.73   12.59
   1  -1 -11  216.51    8.68
   1  -1 -11  199.62   11.57
   1  -1 -11  205.74   13.09
  -1   1  11  198.69   13.83
  -1   1  10  263.05   15.84
   1  -1 -10  264.96   14.92
   1  -1 -10  272.86   13.65
  -1   1  10  280.12   11.40
  -1   1  10  281.81   14.73
  -1   1  10  280.73   13.99
   1  -1 -10  267.80   11.38
  -1   1  10  266.90   15.19
   1  -1 -10  245.98   15.98
  -1   1  10  275.95   12.98
   1  -1 -10  271.91   10.67
   1  -1 -10  269.74   14.27
  -1   1  10  261.38   13.13
   1  -1  -9  996.91   38.36
  -1   1   9  927.56   40.57
   1  -1  -9  927.61   39.29
  -1   1   9 1009.31   35.97
  -1   1   9  978.01   38.50
  -1   1   9  974.71   39.20
   1  -1  -9 1010.92   35.90
  -1   1   9 1003.74   37.87
  -1   1   9 1046.76   37.77
   1  -1  -9  999.32   39.05
   1  -1  -9  999.40   35.19
   1  -1  -9  881.36   40.79
  -1   1   8 2271.84   79.99
   1  -1  -8 2024.93   82.94
  -1   1   8 2207.25   81.16
  -1   1   8 2295.17   80.80
   1  -1  -8 2282.64   78.15
   1  -1  -8 2315.47   81.22
  -1   1   8 2103.44   82.69
   1  -1  -8 2166.67   81.50
   1  -1  -8 2287.95   80.51
  -1   1   7  368.71   15.46
   1  -1  -7  370.01   13.97
  -1   1   7  375.16   16.13
  -1   1   7  354.18   16.24
   1  -1  -7  316.65   17.65
   1  -1  -7  373.38   16.30
   1  -1  -7  373.05   13.55
   1  -1  -7  345.86   15.67
   1  -1  -7  341.46   16.51
  -1   1   6  864.27   32.19
  -1   1   6  875.05   33.01
   1  -1  -6  873.54   30.78
   1  -1  -6  867.11   30.12
   1  -1  -6  738.36   34.26
  -1   1   6  853.07   32.68
   1  -1  -6  858.07   30.46
  -1   1   6  876.70   30.01
   1  -1  -6  886.42   32.97
   1  -1  -6  873.70   32.63
   1  -1  -6  809.75   33.26
  -1   1   5  214.42    9.97
  -1   1   5  213.99   10.48
   1  -1  -5  241.26    8.69
   1  -1  -5  215.98   12.04
  -1   1   5  233.93   10.69
   1  -1  -5  233.25    8.83
   1  -1  -5  226.71   10.59
  -1   1   5  238.38    8.58
   1  -1  -5  224.57   10.98
   1  -1  -5  239.77   10.57
  -1   1   4   51.54    3.36
   1  -1  -4   45.71    4.84
   1  -1  -4   52.95    2.57
  -1   1   4   52.53    4.71
  -1   1   4   56.66    2.55
  -1   1   4   55.99    3.73
   1  -1  -4   59.49    2.67
   1  -1  -4   52.09    4.06
   1  -1  -4   49.97    3.67
  -1   1   4   58.38    4.02
   1  -1  -3  383.34   18.10
   1  -1  -3  455.79   15.95
  -1   1   3  443.96   15.88
  -1   1   3  451.02   18.48
   1  -1  -3  453.03   15.91
  -1   1   3  441.81   15.95
  -1   1   3  441.13   17.28
   1  -1  -3  452.11   17.07
  -1   1   3  448.13   16.57
   1  -1  -2    7.47    0.88
  -1   1   2    6.13    1.95
   1  -1  -2    6.74    2.02
   1  -1  -2    8.04    1.41
  -1   1   1 4783.63  164.33
   1  -1  -1 4784.42  164.61
   1  -1  -1 4840.00  164.27
   1  -1  -1 4791.70  164.29
   1  -1   0 1351.28   35.18
  -1   1   0 1332.76   35.18
  -1   1   0 1365.69   35.21
  -1   1   0 1319.23   35.13
   1  -1   0 1355.64   35.28
   1  -1   0 1290.37   35.19
  -1   1  -1 1958.48   68.44
  -1   1  -1 1933.13   68.48
  -1   1  -1 1941.81   68.50
   1  -1   1 1835.68   68.48
   1  -1   1 1878.06   68.52
   1  -1   1 2014.94   68.28
  -1   1  -1 2024.00   68.26
  -1   1  -1 2011.91   68.15
  -1   1  -1 2078.04   68.00
  -1   1  -1 1999.51   68.10
   1  -1   1 2048.10   68.25
  -1   1  -1 1894.68   68.18
  -1   1  -1 2063.07   68.37
   1  -1   1 1927.94   68.34
  -1   1  -1 1964.25   68.16
  -1   1  -1 2001.91   68.35
  -1   1  -2  513.34   17.51
  -1   1  -2  475.81   17.44
   1  -1   2  478.80   17.62
   1  -1   2  478.58   17.97
  -1   1  -2  472.37   18.08
  -1   1  -2  493.20   17.92
   1  -1   2  479.34   17.89
   1  -1   2  461.05   18.10
  -1   1  -2  497.91   17.22
  -1   1  -2  499.57   17.56
  -1   1  -2  501.22   17.20
  -1   1  -2  464.61   17.38
  -1   1  -2  484.79   17.74
  -1   1  -2  481.12   17.28
   1  -1   3  770.69   27.22
  -1   1  -3  767.89   28.03
  -1   1  -3  771.56   27.66
  -1   1  -3  758.52   27.54
   1  -1   3  778.00   28.77
   1  -1   3  797.67   28.20
   1  -1   3  777.63   27.60
  -1   1  -3  803.16   28.41
  -1   1  -3  769.73   28.70
  -1   1  -3  752.90   27.65
  -1   1  -3  763.07   27.78
  -1   1  -3  810.09   27.18
   1  -1   3  776.31   27.19
  -1   1  -3  797.65   28.00
   1  -1   3  777.47   27.05
  -1   1  -3  798.14   27.21
  -1   1  -3  765.61   27.07
   1  -1   3  795.10   27.22
  -1   1  -3  764.80   27.85
  -1   1  -3  799.36   28.27
   1  -1   3  786.06   27.52
  -1   1  -3  743.01   27.55
   1  -1   4 3856.91  132.68
  -1   1  -4 3848.24  132.67
  -1   1  -4 3646.97  133.72
   1  -1   4 3902.01  133.61
  -1   1  -4 4046.63  132.21
   1  -1   4 3814.08  132.22
  -1   1  -4 4142.20  133.87
  -1   1  -4 3807.51  132.79
   1  -1   4 3846.85  132.84
   1  -1   4 3581.69  133.45
   1  -1   4 3753.34  134.48
  -1   1  -4 3692.05  133.38
  -1   1  -4 3679.32  134.29
   1  -1   4 3793.24  133.16
  -1   1  -4 3813.66  133.25
   1  -1   4 3898.13  132.25
  -1   1  -4 3983.19  133.57
   1  -1   4 3977.55  132.35
   1  -1   4 3827.72  133.30
  -1   1  -4 3809.66  133.46
   1  -1   4 3916.06  132.95
  -1   1  -4 3840.38  133.85
  -1   1  -5 1119.47   39.23
   1  -1   5 1114.96   40.31
   1  -1   5 1107.50   39.19
  -1   1  -5 1016.28   40.43
  -1   1  -5 1132.84   40.55
   1  -1   5 1099.54   39.76
   1  -1   5 1087.66   38.29
  -1   1  -5 1105.75   39.15
   1  -1   5 1146.82   39.20
  -1   1  -5 1104.58   39.88
   1  -1   5 1070.69   39.89
   1  -1   5 1083.12   41.19
  -1   1  -5 1086.76   41.01
   1  -1   5 1086.62   39.75
  -1   1  -5 1074.22   39.79
   1  -1   5 1093.14   38.53
   1  -1   5 1155.22   38.58
  -1   1  -5 1172.68   40.32
   1  -1   5 1141.03   38.74
  -1   1  -5 1119.57   38.40
   1  -1   5 1115.40   39.90
  -1   1  -5 1101.27   40.11
   1  -1   5 1047.19   39.39
   1  -1   5 1066.30   40.19
  -1   1  -5 1137.35   40.56
  -1   1  -6   10.04    1.64
   1  -1   6   11.81    2.50
   1  -1   6   11.06    1.68
  -1   1  -6    6.48    2.62
  -1   1  -6   12.10    2.65
   1  -1   6    8.66    1.85
  -1   1  -6   12.21    1.66
   1  -1   6   10.51    1.47
  -1   1  -6    9.00    1.89
   1  -1   6    9.95    2.41
   1  -1   6   11.54    2.13
  -1   1  -6   18.58    2.43
   1  -1   6    8.35    1.92
   1  -1   6   11.65    1.18
  -1   1  -6   10.43    2.18
   1  -1   6    9.69    1.12
   1  -1   6    9.38    1.30
  -1   1  -6   11.99    2.17
  -1   1  -6   10.98    0.96
   1  -1   6   11.06    1.82
   1  -1   6   10.73    2.29
  -1   1  -6   11.64    2.45
  -1   1  -7 1762.63   62.14
   1  -1   7 1784.37   63.71
   1  -1   7 1732.59   62.03
  -1   1  -7 1745.46   64.18
   1  -1   7 1749.96   62.66
  -1   1  -7 1734.03   61.68
   1  -1   7 1768.85   61.63
   1  -1   7 1724.18   62.63
   1  -1   7 1741.02   62.83
  -1   1  -7 1745.99   62.48
   1  -1   7 1695.05   64.63
   1  -1   7 1849.68   60.90
  -1   1  -7 1748.01   63.45
   1  -1   7 1725.78   60.96
   1  -1   7 1797.17   61.53
  -1   1  -7 1760.84   63.36
  -1   1  -7 1723.17   60.37
   1  -1   7 1745.53   63.29
   1  -1   7 1783.33   62.36
   1  -1   8   20.63    3.49
   1  -1   8   15.76    2.20
  -1   1  -8   14.44    2.22
  -1   1  -8   17.05    2.97
  -1   1  -8   23.50    3.34
  -1   1  -8    8.23    3.34
   1  -1   8   21.23    2.75
  -1   1  -8   18.03    2.16
   1  -1   8   19.21    2.00
   1  -1   8   19.86    2.62
  -1   1  -8   16.69    2.32
   1  -1   8   15.20    2.61
   1  -1   8   16.60    3.48
   1  -1   8   16.07    1.57
   1  -1   8   16.78    1.52
   1  -1   8   17.28    1.97
  -1   1  -8   19.27    3.03
   1  -1   8   20.75    3.06
   1  -1   8   18.26    2.43
  -1   1  -9  842.11   32.41
  -1   1  -9  856.58   34.03
   1  -1   9  866.88   34.42
   1  -1   9  897.16   33.07
  -1   1  -9  831.16   34.95
   1  -1   9  853.88   31.54
  -1   1  -9  863.40   32.53
   1  -1   9  847.81   35.34
   1  -1   9  847.45   33.17
   1  -1   9  888.33   30.65
  -1   1  -9  854.35   34.25
   1  -1   9  845.96   30.87
   1  -1   9  850.30   31.68
  -1   1  -9  878.63   34.03
   1  -1   9  871.31   32.62
   1  -1   9  873.18   33.65
  -1   1 -10  315.81   15.37
   1  -1  10  324.68   15.78
  -1   1 -10  303.82   13.79
   1  -1  10  301.80   14.13
  -1   1 -10  273.93   15.96
   1  -1  10  307.35   12.74
  -1   1 -10  320.43   13.82
   1  -1  10  285.61   14.21
   1  -1  10  304.18   16.41
   1  -1  10  304.80   12.14
   1  -1  10  335.45   14.59
  -1   1 -10  294.03   15.34
   1  -1  10  327.00   11.88
   1  -1  10  295.63   12.94
  -1   1 -10  295.16   15.08
   1  -1  10  315.08   13.88
  -1   1 -11   18.64    3.80
   1  -1  11   14.55    3.74
  -1   1 -11   19.27    2.79
  -1   1 -11   18.97    3.87
  -1   1 -11   17.29    4.39
   1  -1  11   21.11    3.30
   1  -1  11   21.51    2.35
   1  -1  11   21.59    4.33
  -1   1 -11   19.94    2.79
   1  -1  11   15.04    2.97
   1  -1  11   19.44    1.94
   1  -1  11   18.89    1.68
   1  -1  11   23.49    2.66
  -1   1 -11   20.17    3.70
   1  -1  11   21.56    3.05
  -1   1 -12   19.66    4.15
  -1   1 -12   17.47    3.21
  -1   1 -12   11.07    3.61
   1  -1  12   21.09    3.98
   1  -1  12   24.31    3.67
   1  -1  12   22.73    2.46
   1  -1  12   20.63    4.39
   1  -1  12   21.87    3.43
  -1   1 -12   21.23    2.99
   1  -1  12   15.71    1.94
   1  -1  12   20.68    1.82
   1  -1  12   18.56    2.57
  -1   1 -12   20.11    4.03
   1  -1  12   17.83    3.06
   1  -1  13   15.19    3.76
  -1   1 -13   13.42    3.81
  -1   1 -13   19.07    4.68
  -1   1 -13   17.86    3.46
   1  -1  13   17.68    3.52
   1  -1  13   16.07    2.31
   1  -1  13   16.77    4.25
  -1   1 -13   19.09    3.01
   1  -1  13   20.70    1.80
   1  -1  13   15.67    1.97
   1  -1  13   19.78    2.78
  -1   1 -13   17.66    4.00
   1  -1  13   17.12    3.24
   1  -1  14   16.61    3.52
   1  -1  14   14.87    2.15
  -1   1 -14   13.96    2.74
   1  -1  14    9.51    4.33
   1  -1  14   14.25    1.87
   1  -1  14   14.88    1.55
   1  -1  14   11.06    2.46
  -1   1 -14   16.57    4.32
   1  -1  14   11.93    3.83
  -1   1 -14   15.63    4.53
  -1   1 -14   17.39    4.30
  -1   1 -15   65.35    7.43
  -1   1 -15   62.59    7.76
   1  -1  15   73.51    7.91
   1  -1  15   76.97    8.79
  -1   1 -15   67.65    5.62
   1  -1  15   75.81    4.33
   1  -1  15   66.74    3.53
   1  -1  15   70.47    5.34
  -1   1 -15   73.32    7.77
   1  -1  15   60.53    6.12
  -1   1 -16  232.16   15.20
   1  -1  16  253.32   15.56
  -1   1 -16  229.73   15.76
   1  -1  16  268.38   17.21
   1  -1  16  238.24    9.24
   1  -1  16  228.84   10.10
   1  -1  16  220.51   11.58
  -1   1 -16  255.87   15.79
   1  -1  16  252.90   13.65
   1  -1  17  186.76   14.40
  -1   1 -17  141.01   11.88
  -1   1 -17  166.44   13.30
   1  -1  17  177.63   12.75
   1  -1  17  148.39    6.10
  -1   1 -17  144.53   11.98
   1  -1  17  199.62   11.50
   1  -1  18   93.78    7.74
   1  -1  18   55.75    8.52
   1  -1  18   68.26    7.07
   1  -1  18   60.78    3.87
  -1   1 -18   42.77    7.15
  -1   1 -18   67.63    9.33
  -1   1 -18   46.49    7.51
   1  -1  18   72.69    8.52
   1  -1  19   89.09    9.96
  -1   1 -19   71.50    9.62
  -1   1 -19   92.18    9.89
  -1   1 -19   97.05   10.21
   1  -1  19   94.87    8.15
   1  -1  19   76.28   10.01
  -1   1 -20   30.14    6.88
   1  -1  20   22.17    5.80
  -1   1 -20   27.57    7.67
  -1   1 -20   25.18    6.37
   1  -1  20   25.57    5.04
   1  -1  20   13.62    5.60
  -1   1 -21   74.11    9.59
  -1   1 -21   68.66   10.62
   1  -1  21   89.95   10.14
  -1   1 -21   78.49    9.78
   1  -1  21   85.72    8.33
   1  -1  21  103.32   11.80
   1  -1  22  101.33   10.80
  -1   1 -22   69.72   10.48
  -1   1 -22   92.69   10.89
   1  -1  22   86.75    8.53
   1  -1  22   61.69    9.76
   1  -1  23   31.10    6.79
  -1   1 -23   20.44    7.20
  -1   1 -23   43.47    8.47
   1  -1  23   21.25    5.28
   1  -1  23   36.28    8.28
  -1   0  23   94.48   11.68
   1   0 -23   84.93   11.56
   1   0 -23   89.45   11.63
   1   0 -23  101.60   11.66
  -1   0  23   90.57    9.11
  -1   0  23   84.09   11.54
  -1   0  22    7.10    5.41
   1   0 -22    4.80    5.27
   1   0 -22    2.51    6.15
   1   0 -22   16.03    6.03
  -1   0  22    6.81    4.26
  -1   0  22   -1.28    5.63
   1   0 -21   12.56    6.19
   1   0 -21    7.29    5.66
  -1   0  21   12.71    6.02
   1   0 -21   16.47    6.04
  -1   0  21   12.51    4.35
  -1   0  21    6.16    4.48
   1   0 -20    6.45    4.71
   1   0 -20   25.74    6.49
  -1   0  20   23.63    6.12
   1   0 -20   17.50    6.75
   1   0 -20   11.16    5.83
  -1   0  20   24.86    4.99
  -1   0  20   20.05    6.16
   1   0 -19  158.11   14.89
   1   0 -19  165.01   14.27
  -1   0  19  172.60   14.48
   1   0 -19  179.14   14.08
   1   0 -19  182.54   14.76
  -1   0  19  191.59   12.28
  -1   0  19  169.60   14.45
  -1   0  18  361.28   21.74
   1   0 -18  344.43   21.03
   1   0 -18  398.31   22.69
   1   0 -18  317.50   21.61
  -1   0  18  355.51   21.76
   1   0 -18  376.91   21.71
  -1   0  18  372.67   18.90
  -1   0  17  265.86   12.54
  -1   0  17  286.75   11.53
   1   0 -17  302.44   18.11
   1   0 -17  276.26   18.05
   1   0 -17  264.52   18.33
  -1   0  17  290.78   18.34
  -1   0  16  294.98   18.17
  -1   0  16  288.46   11.75
  -1   0  16  273.54   14.30
   1   0 -16  278.30   17.30
   1   0 -16  255.51   17.72
  -1   0  16  289.16   18.34
   1   0 -16  269.43   17.67
  -1   0  15  180.85   10.34
  -1   0  15  162.19   12.61
   1   0 -15  159.03   12.31
   1   0 -15  169.00    8.00
   1   0 -15  178.94   13.27
  -1   0  15  189.89   13.82
   1   0 -15  181.81   11.48
   1   0 -15  165.96   12.93
  -1   0  14  148.83    6.19
  -1   0  14  129.92    5.62
  -1   0  14  150.99    8.86
  -1   0  14  147.49   11.45
   1   0 -14  133.99   10.49
   1   0 -14  123.33   10.72
  -1   0  14  135.45   11.36
   1   0 -14  145.87    9.72
   1   0 -14  132.09   11.29
  -1   0  13   61.64    3.32
  -1   0  13   56.22    5.12
  -1   0  13   57.46    3.06
  -1   0  13   55.70    6.84
   1   0 -13   45.68    5.99
   1   0 -13   59.43    7.01
  -1   0  13   57.42    7.17
   1   0 -13   58.53    7.21
   1   0 -13   60.86    5.91
  -1   0  12  418.71   15.60
  -1   0  12  426.96   15.53
   1   0 -12  413.09   20.39
  -1   0  12  401.27   20.81
   1   0 -12  405.97   21.02
   1   0 -12  394.89   18.97
   1   0 -12  390.44   20.76
  -1   0  12  407.92   21.54
  -1   0  11  339.10   16.28
   1   0 -11  346.56   13.61
  -1   0  11  325.76   17.44
  -1   0  11  330.35   12.75
   1   0 -11  334.37   17.05
   1   0 -11  363.24   16.33
   1   0 -11  323.95   17.51
  -1   0  11  331.59   18.22
   1   0 -11  292.45   16.93
  -1   0  11  343.65   15.62
   1   0 -10   10.51    3.12
   1   0 -10   11.05    3.59
  -1   0  10   11.36    2.75
   1   0 -10   10.21    2.58
  -1   0  10    7.78    3.18
  -1   0  10    7.30    1.08
   1   0 -10    9.19    1.46
  -1   0  10    8.13    2.73
  -1   0  10    7.38    3.09
   1   0 -10   10.00    4.03
   1   0 -10   10.14    3.03
  -1   0  10    5.17    2.34
   1   0  -9  833.75   33.81
  -1   0   9  819.65   34.47
  -1   0   9  812.63   31.70
   1   0  -9  815.59   33.33
   1   0  -9  824.29   32.16
  -1   0   9  832.50   29.15
  -1   0   9  792.25   33.39
   1   0  -9  825.93   29.75
  -1   0   9  800.09   32.18
   1   0  -9  760.68   34.29
  -1   0   9  844.32   32.13
   1   0  -9  829.57   33.05
  -1   0   9  813.61   31.95
   1   0  -8   22.70    3.57
  -1   0   8   20.29    3.01
   1   0  -8   25.82    3.31
   1   0  -8   31.21    4.43
  -1   0   8   25.91    1.77
  -1   0   8   25.62    3.37
   1   0  -8   27.25    2.08
  -1   0   8   20.58    3.59
   1   0  -8   23.61    4.45
  -1   0   8   26.56    3.34
   1   0  -8   22.68    3.46
  -1   0   8   21.26    2.98
   1   0  -7   49.53    4.84
   1   0  -7   57.59    4.39
  -1   0   7   42.97    3.81
  -1   0   7   47.20    2.43
  -1   0   7   42.70    4.48
   1   0  -7   39.60    2.59
   1   0  -7   39.16    5.05
  -1   0   7   48.16    2.11
  -1   0   7   50.62    4.13
   1   0  -7   42.44    4.50
   1   0  -7   48.50    4.42
  -1   0   7   48.26    4.05
   1   0  -6   13.01    2.65
   1   0  -6   11.72    2.18
  -1   0   6   10.20    2.28
   1   0  -6   16.98    3.11
  -1   0   6   11.33    1.06
   1   0  -6   15.14    1.33
   1   0  -6   16.71    3.49
  -1   0   6   12.76    0.99
  -1   0   6   13.04    2.32
   1   0  -6   14.51    2.52
   1   0  -6   11.32    0.92
  -1   0   6   13.49    2.34
   1   0  -5 1367.07   46.00
   1   0  -5 1285.25   48.09
  -1   0   5 1359.20   47.76
   1   0  -5 1374.61   48.77
   1   0  -5 1304.58   47.73
   1   0  -5 1320.33   45.85
   1   0  -5 1332.94   48.10
  -1   0   5 1289.28   47.69
   1   0  -5 1329.63   45.91
  -1   0   5 1418.18   48.94
   1   0  -5 1214.22   48.68
  -1   0   5 1310.87   45.87
  -1   0   4 3690.47  124.31
   1   0  -4 3451.17  124.51
  -1   0   4 3389.43  125.43
   1   0  -4 3651.13  125.07
   1   0  -4 3559.97  124.26
  -1   0   4 3620.60  123.04
   1   0  -4 3593.05  122.87
  -1   0   4 3542.32  124.26
   1   0  -4 3544.99  124.51
   1   0  -4 3622.67  122.87
  -1   0   4 3836.70  125.27
   1   0  -4 3302.90  124.98
  -1   0   4 3597.87  122.84
  -1   0   3  676.45   25.03
   1   0  -3  697.33   25.72
   1   0  -3  686.85   25.13
  -1   0   3  656.55   25.97
   1   0  -3  678.07   25.22
  -1   0   3  668.76   25.07
   1   0  -3  704.24   24.22
   1   0  -3  696.92   24.18
  -1   0   3  677.92   24.29
  -1   0   3  725.15   25.77
   1   0  -3  690.41   25.74
  -1   0   2 1924.26   66.90
   1   0  -2 1977.67   66.47
  -1   0   2 1892.88   66.95
   1   0  -2 1980.81   66.54
   1   0  -2 1873.91   67.00
   1   0  -2 1942.97   67.35
  -1   0   2 2070.22   67.43
  -1   0   2 1919.85   66.97
  -1   0   2 1871.69   67.64
   1   0  -2 1697.13   67.44
  -1   0   2 1935.02   67.37
   1   0  -2 1936.11   67.45
   1   0  -2 1968.07   67.04
   1   0  -1 1112.53   37.98
   1   0  -1 1141.21   38.08
   1   0  -1 1096.31   38.06
  -1   0   1 1089.67   38.04
  -1   0   1 1082.95   38.37
  -1   0   1 1026.41   38.37
   1   0  -1 1083.45   38.40
  -1   0   0  106.76    2.69
  -1   0   0   87.09    2.51
  -1   0  -1  442.45   15.03
   1   0   1  404.70   14.90
   1   0   1  405.70   14.99
  -1   0  -1  408.65   15.06
  -1   0  -1  424.99   14.99
   1   0   1  419.84   15.09
  -1   0  -1  423.89   14.93
   1   0   1  437.33   15.35
   1   0   1  409.83   15.24
  -1   0  -1  416.17   15.19
  -1   0  -1  421.73   15.30
  -1   0  -1  413.87   14.79
  -1   0  -1  412.21   14.81
  -1   0  -1  406.00   14.84
  -1   0  -1  405.52   14.96
  -1   0  -1  410.12   15.01
  -1   0  -2  618.00   23.86
  -1   0  -2  676.45   23.15
  -1   0  -2  672.49   23.50
  -1   0  -2  672.14   23.65
  -1   0  -2  670.82   23.74
   1   0   2  682.80   24.04
   1   0   2  674.31   24.17
  -1   0  -2  665.33   23.92
  -1   0  -2  656.42   24.10
  -1   0  -2  691.76   23.46
  -1   0  -2  641.09   23.37
  -1   0  -2  666.28   23.15
  -1   0  -2  664.80   23.31
  -1   0  -2  624.16   23.12
  -1   0  -2  664.00   23.68
  -1   0  -2  612.17   23.84
   1   0   3  558.80   23.15
  -1   0  -3  565.66   23.54
  -1   0  -3  668.40   22.92
  -1   0  -3  651.11   23.07
  -1   0  -3  611.81   23.32
   1   0   3  671.26   23.75
   1   0   3  637.88   23.84
  -1   0  -3  634.86   23.78
  -1   0  -3  649.36   23.11
   1   0   3  664.53   22.25
   1   0   3  622.86   22.70
  -1   0  -3  621.78   22.35
  -1   0  -3  606.55   22.73
   1   0   3  647.72   22.38
  -1   0  -3  640.64   22.28
  -1   0  -3  641.22   22.47
  -1   0  -3  642.09   23.48
   1   0   3  590.51   23.40
  -1   0  -3  651.80   23.23
   1   0   4  167.42    8.19
  -1   0  -4  186.76    7.46
   1   0   4  173.01    7.27
  -1   0  -4  172.62    8.74
   1   0   4  182.87    8.38
  -1   0  -4  176.15    6.61
  -1   0  -4  184.51    7.53
   1   0   4  175.69    7.56
  -1   0  -4  175.43    7.60
  -1   0  -4  165.64    7.77
   1   0   4  188.00    8.60
   1   0   4  162.20    8.39
  -1   0  -4  176.30    8.14
   1   0   4  181.21    8.02
  -1   0  -4  165.22    7.83
   1   0   4  170.74    7.38
   1   0   4  179.11    6.65
  -1   0  -4  180.37    7.36
   1   0   4  174.65    6.73
  -1   0  -4  171.72    6.86
  -1   0  -4  173.71    6.64
  -1   0  -4  189.34    8.31
  -1   0  -5  699.88   25.28
   1   0   5  631.82   26.26
  -1   0  -5  696.60   23.99
  -1   0  -5  657.49   26.96
   1   0   5  687.54   25.09
   1   0   5  708.01   26.57
  -1   0  -5  715.70   25.27
   1   0   5  705.04   25.32
   1   0   5  668.75   26.70
   1   0   5  687.80   25.95
  -1   0  -5  645.47   26.05
   1   0   5  708.81   26.75
  -1   0  -5  665.21   25.60
  -1   0  -5  685.92   26.05
   1   0   5  669.78   25.13
   1   0   5  697.89   24.11
  -1   0  -5  642.88   24.24
  -1   0  -5  690.66   24.03
   1   0   5  713.30   24.12
  -1   0  -5  685.13   26.25
   1   0   5  691.80   25.69
  -1   0  -6 3859.27  136.32
   1   0   6 3755.14  137.74
   1   0   6 4113.89  138.02
   1   0   6 3902.15  136.12
  -1   0  -6 3726.53  138.42
   1   0   6 3947.88  136.16
  -1   0  -6 4058.94  136.18
   1   0   6 3832.26  137.01
   1   0   6 3933.01  138.24
  -1   0  -6 3837.44  136.61
  -1   0  -6 4010.16  137.53
   1   0   6 4099.53  138.24
  -1   0  -6 3930.91  137.42
   1   0   6 4111.91  136.85
   1   0   6 4015.96  134.74
   1   0   6 3866.19  136.11
  -1   0  -6 3877.63  134.59
  -1   0  -6 4030.83  137.26
  -1   0  -6 3856.06  137.53
   1   0   6 3927.71  136.73
   1   0   7  285.92   14.04
  -1   0  -7  290.47   12.56
   1   0   7  283.34   12.26
  -1   0  -7  265.78   14.51
   1   0   7  315.91   14.24
   1   0   7  309.64   12.31
  -1   0  -7  305.89   12.33
   1   0   7  281.42   14.18
   1   0   7  300.64   14.21
  -1   0  -7  300.71   13.66
   1   0   7  305.79   13.37
  -1   0  -7  314.29   12.84
   1   0   7  287.22   12.92
   1   0   7  300.65   10.54
  -1   0  -7  276.11   13.47
   1   0   7  288.62   10.68
   1   0   7  278.29   12.22
  -1   0  -7  300.45   13.42
  -1   0  -7  297.18   13.71
   1   0   7  275.36   12.75
   1   0   8 1565.17   58.82
  -1   0  -8 1572.98   56.75
   1   0   8 1669.33   58.93
  -1   0  -8 1446.69   59.47
   1   0   8 1525.97   56.42
  -1   0  -8 1603.00   56.33
   1   0   8 1635.78   56.26
   1   0   8 1514.55   58.97
  -1   0  -8 1575.22   56.79
   1   0   8 1579.25   58.99
  -1   0  -8 1598.31   58.18
   1   0   8 1491.82   57.39
   1   0   8 1614.73   57.26
  -1   0  -8 1530.80   58.09
   1   0   8 1610.74   54.28
   1   0   8 1595.72   54.29
   1   0   8 1510.12   56.30
  -1   0  -8 1569.38   57.91
  -1   0  -8 1503.43   58.14
   1   0   8 1472.09   56.87
   1   0   9 1286.34   50.89
  -1   0  -9 1334.01   48.81
   1   0   9 1462.16   51.31
   1   0   9 1298.80   48.53
  -1   0  -9 1139.34   51.41
   1   0   9 1361.10   48.06
  -1   0  -9 1352.32   48.24
   1   0   9 1232.70   50.98
   1   0   9 1390.07   51.47
  -1   0  -9 1348.05   48.77
   1   0   9 1275.68   49.48
   1   0   9 1372.44   46.02
  -1   0  -9 1278.74   50.37
   1   0   9 1377.08   49.33
   1   0   9 1291.54   48.29
  -1   0  -9 1274.46   49.95
   1   0   9 1271.11   48.91
  -1   0 -10   14.23    3.39
  -1   0 -10   24.34    3.12
   1   0  10   21.70    3.95
   1   0  10   23.23    3.81
   1   0  10   25.70    3.10
  -1   0 -10   12.07    4.02
   1   0  10   19.50    2.42
  -1   0 -10   25.48    2.90
   1   0  10   23.88    4.20
  -1   0 -10   21.79    2.97
   1   0  10   12.29    3.71
   1   0  10   25.08    3.58
   1   0  10   23.60    1.42
   1   0  10   23.05    3.35
   1   0  10   21.30    2.67
  -1   0 -10   25.37    3.83
   1   0  10   20.42    3.22
  -1   0 -11  185.96   12.05
   1   0  11  201.74   12.60
  -1   0 -11  219.11   10.98
   1   0  11  203.70   10.51
  -1   0 -11  174.95   13.27
   1   0  11  242.06   13.26
  -1   0 -11  200.92   10.07
   1   0  11  213.67    9.87
   1   0  11  218.06   13.07
   1   0  11  197.10   12.70
  -1   0 -11  226.46   10.69
   1   0  11  203.63   11.38
   1   0  11  212.44    7.84
   1   0  11  199.75   10.17
  -1   0 -11  202.70   11.94
   1   0  11  200.42   10.83
  -1   0 -12    2.45    2.38
  -1   0 -12    4.60    3.56
   1   0  12    1.30    3.02
   1   0  12    2.29    2.17
   1   0  12    2.78    1.58
  -1   0 -12    0.95    1.80
   1   0  12    2.85    3.31
  -1   0 -12   -0.36    1.72
   1   0  12   -0.72    3.03
   1   0  12    1.18    0.93
   1   0  12    1.93    0.63
   1   0  12    1.74    1.83
  -1   0 -12    0.58    2.85
   1   0  12    1.25    2.37
   1   0  13   69.54    5.74
   1   0  13   74.95    4.93
   1   0  13   74.00    7.96
  -1   0 -13   56.00    5.04
   1   0  13   76.64    7.96
   1   0  13   67.00    2.88
   1   0  13   66.75    3.82
   1   0  13   69.40    5.36
  -1   0 -13   73.70    7.14
   1   0  13   71.90    7.52
  -1   0 -13   62.18    5.64
  -1   0 -13   65.82    7.49
   1   0  14  334.76   15.80
   1   0  14  324.82   14.24
   1   0  14  316.57   18.74
  -1   0 -14  340.90   15.31
   1   0  14  352.33   19.40
   1   0  14  320.17   12.82
   1   0  14  312.62   14.94
  -1   0 -14  300.14   17.40
  -1   0 -14  334.16   16.01
  -1   0 -14  295.02   18.04
   1   0  14  339.15   18.40
  -1   0 -14  323.35   17.98
   1   0  15   40.72    4.66
   1   0  15   40.67    3.67
   1   0  15   23.70    5.67
  -1   0 -15   39.90    4.18
   1   0  15   31.73    5.91
   1   0  15   33.29    2.59
   1   0  15   35.35    2.66
   1   0  15   36.41    4.11
  -1   0 -15   31.26    5.36
   1   0  15   21.43    5.07
  -1   0 -15   30.11    5.79
  -1   0 -15   29.70    4.24
  -1   0 -15   41.65    6.71
  -1   0 -15   33.86    5.98
   1   0  16   88.67    7.10
   1   0  16   83.87    5.51
   1   0  16   69.55    8.61
   1   0  16   87.29    9.70
   1   0  16   78.80    4.33
   1   0  16   81.26    4.35
   1   0  16   63.82    5.68
  -1   0 -16   87.35    8.80
   1   0  16   74.05    8.16
  -1   0 -16   85.47    7.23
  -1   0 -16   85.88    9.27
  -1   0 -16   69.12    8.29
  -1   0 -17    3.59    4.32
   1   0  17    8.69    4.32
  -1   0 -17   -2.07    4.16
   1   0  17    2.47    1.82
   1   0  17   -1.05    4.71
   1   0  17    8.25    4.34
   1   0  17   11.09    3.88
   1   0  17    3.56    1.26
  -1   0 -17    3.53    3.95
   1   0  17    1.62    2.84
   1   0  18   45.47    5.45
   1   0  18   23.87    5.00
  -1   0 -18   40.61    6.70
   1   0  18   44.29    6.85
  -1   0 -18   34.23    6.75
  -1   0 -18   34.50    7.02
   1   0  18   54.43    8.10
   1   0  18   28.00    6.72
   1   0  19    0.59    3.09
   1   0  19   -0.77    3.11
  -1   0 -19    6.04    4.68
   1   0  19    3.46    4.96
   1   0  19   -1.19    4.19
  -1   0 -19    7.00    4.81
   1   0  19    6.70    4.53
  -1   0 -19   -1.19    4.31
   1   0  20  307.56   21.06
   1   0  20  345.05   22.52
  -1   0 -20  298.48   20.17
   1   0  20  321.45   17.08
   1   0  20  352.64   20.66
  -1   0 -20  337.38   20.82
  -1   0 -20  295.84   21.25
   1   0  21   80.47   10.67
  -1   0 -21   93.25   10.66
   1   0  21   80.50    7.59
   1   0  21   78.22    9.66
  -1   0 -21   61.16   10.10
  -1   0 -21   58.82    9.29
   1   0  22   86.72   11.24
  -1   0 -22   95.22   11.31
   1   0  22  106.91    9.10
   1   0  22  109.56   11.55
  -1  -1  23   23.35    7.38
  -1  -1  23   22.32    7.49
   1   1 -23   17.81    7.11
  -1  -1  23   21.53    5.82
   1   1 -23   22.22    7.07
   1   1 -23   31.41    8.07
  -1  -1  23   15.69    7.23
  -1  -1  22   18.65    6.73
  -1  -1  22   22.56    7.20
   1   1 -22    6.10    5.26
  -1  -1  22   11.32    4.88
  -1  -1  22   19.75    6.70
   1   1 -22    1.22    6.36
   1   1 -22   15.25    5.84
   1   1 -22    7.13    5.89
  -1  -1  21    5.07    5.46
  -1  -1  21   -2.55    4.34
   1   1 -21   -3.49    5.31
  -1  -1  21    1.57    3.77
  -1  -1  21   -1.13    5.23
   1   1 -21    3.54    5.18
   1   1 -21    2.71    5.45
   1   1 -21   -1.12    4.70
  -1  -1  20   25.61    6.73
  -1  -1  20   16.85    6.89
   1   1 -20   29.82    6.69
  -1  -1  20   24.97    4.98
   1   1 -20   15.31    6.57
   1   1 -20   24.24    6.58
   1   1 -20   11.35    5.94
  -1  -1  20   17.43    6.02
  -1  -1  19  135.84   12.74
  -1  -1  19  130.71   12.74
   1   1 -19  124.24   12.07
  -1  -1  19  127.76   10.22
   1   1 -19  104.94   11.47
   1   1 -19  118.23   12.46
  -1  -1  19  127.43   11.98
  -1  -1  18  131.55   12.34
  -1  -1  18  139.72   12.80
   1   1 -18  142.15   12.49
  -1  -1  18  152.23   12.61
   1   1 -18  117.90   12.14
   1   1 -18  152.36   12.72
  -1  -1  18  117.71    9.98
  -1  -1  17  140.00    8.16
  -1  -1  17  120.41   11.70
  -1  -1  17  130.60    6.86
   1   1 -17  123.49   11.37
   1   1 -17  138.42   12.65
   1   1 -17  142.42   12.24
  -1  -1  17  134.75   11.93
  -1  -1  16   70.20    8.74
  -1  -1  16   74.98    5.39
  -1  -1  16   78.76    4.85
  -1  -1  16   76.13    6.13
   1   1 -16   81.64    8.76
   1   1 -16   68.99    8.56
   1   1 -16   65.10    8.30
  -1  -1  16   85.17    9.15
  -1  -1  15  105.68   10.31
  -1  -1  15  110.76    6.75
   1   1 -15  107.85    9.66
   1   1 -15   93.78    9.51
  -1  -1  15  126.45   10.74
   1   1 -15   98.80    9.77
  -1  -1  15  121.49    7.75
  -1  -1  14   11.01    4.60
   1   1 -14   15.49    4.26
   1   1 -14   11.20    4.73
   1   1 -14    8.91    4.57
  -1  -1  14    5.69    3.73
  -1  -1  13  322.72   17.97
  -1  -1  13  298.83   11.54
   1   1 -13  317.23   17.05
   1   1 -13  286.51   17.03
  -1  -1  13  315.50   17.69
   1   1 -13  324.20   17.64
  -1  -1  12  518.89   24.72
  -1  -1  12  492.89   22.15
   1   1 -12  482.73   23.70
  -1  -1  12  514.79   18.60
   1   1 -12  513.01   23.66
   1   1 -12  484.34   23.94
  -1  -1  12  489.60   21.59
  -1  -1  12  504.30   24.42
  -1  -1  11  144.57   10.83
  -1  -1  11  168.01    9.72
   1   1 -11  169.82   10.88
  -1  -1  11  169.60    7.02
   1   1 -11  171.44   10.73
  -1  -1  11  154.60   10.93
  -1  -1  11  157.18    9.24
   1   1 -11  177.52   11.49
   1   1 -10  478.15   22.55
  -1  -1  10  456.69   16.75
  -1  -1  10  479.54   20.60
  -1  -1  10  447.00   22.11
  -1  -1  10  491.21   20.61
   1   1 -10  471.50   21.60
  -1  -1  10  502.78   17.73
   1   1 -10  487.87   17.23
  -1  -1  10  490.06   20.70
   1   1 -10  458.10   21.39
  -1  -1  10  491.66   22.42
  -1  -1  10  497.86   20.29
   1   1 -10  460.75   21.96
  -1  -1   9  160.52    6.24
   1   1  -9  165.98   10.51
  -1  -1   9  158.26    9.00
  -1  -1   9  150.80    7.16
  -1  -1   9  165.35    8.85
   1   1  -9  174.27    9.97
  -1  -1   9  170.85    6.96
   1   1  -9  163.80    6.24
   1   1  -9  160.79    9.70
   1   1  -9  153.03    6.53
   1   1  -9  152.53    9.95
  -1  -1   9  161.66    8.70
  -1  -1   8  171.73    8.82
   1   1  -8  162.56    9.92
  -1  -1   8  162.03    7.30
  -1  -1   8  179.61    8.99
  -1  -1   8  179.70    7.21
   1   1  -8  156.89    9.49
   1   1  -8  176.19    6.96
   1   1  -8  161.74    6.72
   1   1  -8  168.35   10.13
   1   1  -7    7.79    3.15
   1   1  -7    2.01    2.74
  -1  -1   7    3.97    1.99
  -1  -1   7    2.59    1.05
  -1  -1   7    2.41    1.78
  -1  -1   7    2.31    0.89
   1   1  -7    4.84    1.04
   1   1  -7    2.12    2.02
   1   1  -7    3.99    1.07
   1   1  -7    5.68    2.71
  -1  -1   6  253.72   10.95
   1   1  -6  207.11   11.85
   1   1  -6  245.04   12.04
  -1  -1   6  240.83    9.60
  -1  -1   6  257.33   10.95
  -1  -1   6  251.39    9.68
   1   1  -6  235.64    9.60
   1   1  -6  249.86   11.61
   1   1  -6  259.25   11.98
   1   1  -5 1009.45   37.74
   1   1  -5  970.20   38.00
  -1  -1   5 1010.35   35.42
  -1  -1   5 1043.67   35.65
   1   1  -5 1089.37   37.74
   1   1  -5  949.14   35.66
   1   1  -5  982.67   37.22
  -1  -1   5  970.84   36.86
  -1  -1   5 1050.77   36.66
  -1  -1   4  469.60   17.28
  -1  -1   4  481.22   17.50
  -1  -1   4  439.19   17.79
   1   1  -4  444.98   17.98
   1   1  -4  435.66   17.06
   1   1  -4  463.81   18.48
  -1  -1   4  488.30   18.54
   1   1  -4  439.48   18.44
  -1  -1   4  468.15   16.93
  -1  -1   3  460.14   16.57
   1   1  -3  450.33   17.16
   1   1  -3  466.51   16.34
   1   1  -3  414.13   16.62
  -1  -1   3  420.80   16.96
   1   1  -3  441.25   17.38
  -1  -1   3  460.78   17.39
   1   1  -3  440.28   17.49
  -1  -1   2   57.47    2.80
   1   1  -2   57.49    3.16
  -1  -1   2   53.60    2.69
  -1  -1   2   57.26    3.32
   1   1  -2   56.90    2.97
   1   1  -2   54.37    3.30
  -1  -1   2   54.14    3.56
  -1  -1   2   61.07    3.44
   1   1  -2   59.16    3.66
   1   1  -2   56.43    4.24
  -1  -1   1   28.51    1.99
   1   1  -1   29.07    1.94
  -1  -1   1   26.78    1.90
  -1  -1   1   22.34    1.87
   1   1  -1   27.97    1.96
  -1  -1   1   25.36    2.31
   1   1  -1   27.15    2.65
  -1  -1   1   28.53    2.71
   1   1  -1   27.25    2.06
  -1  -1   1   26.55    2.12
  -1  -1   0  458.45   16.47
  -1  -1   0  458.66   16.68
  -1  -1   0  449.00   17.11
   1   1   0  472.30   17.02
   1   1   0  458.41   17.04
  -1  -1   0  475.46   17.11
   1   1   0  464.97   17.47
  -1  -1   0  468.33   17.57
  -1  -1   0  464.40   17.61
  -1  -1   0  490.91   17.67
  -1  -1  -1   59.42    2.74
   1   1   1   61.70    3.10
  -1  -1  -1   57.01    2.65
  -1  -1  -1   61.62    3.41
  -1  -1  -1   69.47    3.46
  -1  -1  -1   56.73    3.26
  -1  -1  -1   52.22    3.83
   1   1   1   55.25    3.16
  -1  -1  -1   57.16    3.20
  -1  -1  -1   59.21    3.92
  -1  -1  -1   54.74    3.58
  -1  -1  -2 3181.71  109.82
  -1  -1  -2 2993.49  108.96
  -1  -1  -2 3173.25  108.91
  -1  -1  -2 3212.55  109.58
   1   1   2 3191.07  109.34
   1   1   2 3232.80  109.64
   1   1   2 3158.04  108.30
  -1  -1  -2 3226.03  108.27
  -1  -1  -2 3015.41  109.48
  -1  -1  -2 3080.96  109.19
   1   1   2 3191.87  108.38
  -1  -1  -2 2911.48  110.41
  -1  -1  -2 3254.06  109.50
   1   1   2 3247.84  109.39
  -1  -1  -3 6382.68  228.07
  -1  -1  -3 6762.29  228.73
   1   1   3 6776.23  226.82
  -1  -1  -3 6715.11  227.62
   1   1   3 6795.58  228.65
   1   1   3 6596.59  228.46
  -1  -1  -3 6473.79  228.59
  -1  -1  -3 6763.74  226.80
   1   1   3 6709.24  226.80
   1   1   3 6565.59  227.85
   1   1   3 6678.42  227.72
  -1  -1  -3 6532.44  228.36
  -1  -1  -3 6399.75  227.84
   1   1   3 6497.10  228.16
   1   1   3 6720.71  227.25
   1   1   3 6622.38  227.79
   1   1   3 5892.72  229.24
  -1  -1  -4 2003.88   69.79
  -1  -1  -4 1885.70   69.25
   1   1   4 1816.14   70.48
   1   1   4 1978.24   67.76
  -1  -1  -4 1999.74   68.44
   1   1   4 1974.83   68.47
  -1  -1  -4 1925.52   69.75
   1   1   4 1975.05   69.71
   1   1   4 1998.46   69.78
   1   1   4 2037.85   67.44
   1   1   4 1988.42   68.92
  -1  -1  -4 1806.02   69.07
   1   1   4 1886.78   69.04
   1   1   4 1948.07   68.36
   1   1   4 1992.72   67.80
   1   1   4 1948.22   68.33
   1   1   4 1781.00   70.48
   1   1   5 1072.25   42.75
   1   1   5 1125.17   39.90
  -1  -1  -5 1145.81   40.41
   1   1   5 1049.73   41.02
   1   1   5 1134.70   42.12
  -1  -1  -5 1087.96   41.97
   1   1   5 1129.53   42.07
   1   1   5 1152.09   39.30
   1   1   5 1175.86   41.17
  -1  -1  -5 1122.25   41.18
   1   1   5 1127.48   40.20
   1   1   5 1100.96   41.13
   1   1   5 1162.67   40.05
   1   1   5 1155.89   39.51
  -1  -1  -5 1162.32   42.04
  -1  -1  -5 1074.69   41.62
  -1  -1  -6  797.45   30.46
  -1  -1  -6  768.71   30.11
   1   1   6  761.22   31.28
   1   1   6  785.70   28.22
  -1  -1  -6  782.79   28.59
   1   1   6  762.92   29.22
   1   1   6  733.27   29.71
   1   1   6  796.60   30.62
   1   1   6  750.44   30.43
  -1  -1  -6  776.11   30.47
   1   1   6  788.83   27.37
   1   1   6  785.20   29.42
   1   1   6  771.74   28.17
   1   1   6  740.10   29.27
  -1  -1  -6  789.53   29.34
   1   1   6  800.96   27.83
   1   1   6  775.56   29.61
  -1  -1  -7   30.90    3.34
  -1  -1  -7   29.26    3.84
  -1  -1  -7   28.41    3.76
   1   1   7   27.62    4.22
   1   1   7   31.64    2.63
   1   1   7   30.49    3.13
  -1  -1  -7   30.60    2.74
   1   1   7   30.22    3.93
  -1  -1  -7   35.64    4.01
   1   1   7   33.03    4.16
  -1  -1  -7   37.90    4.12
  -1  -1  -7   33.33    3.33
   1   1   7   31.03    1.90
   1   1   7   29.74    3.24
   1   1   7   34.82    2.49
   1   1   7   29.34    3.17
   1   1   7   32.79    3.72
   1   1   7   31.77    2.06
   1   1   7   31.04    3.57
  -1  -1  -8  104.73    7.28
   1   1   8   96.79    7.50
  -1  -1  -8   89.76    6.89
  -1  -1  -8   92.97    6.14
   1   1   8   91.35    5.24
   1   1   8   99.11    7.55
  -1  -1  -8   89.95    5.27
   1   1   8   90.25    5.75
   1   1   8  110.40    7.58
  -1  -1  -8   93.15    6.93
   1   1   8   96.99    6.56
   1   1   8   91.14    7.10
  -1  -1  -8   83.65    6.73
  -1  -1  -8   98.69    6.07
   1   1   8   99.35    6.28
   1   1   8   94.62    4.26
   1   1   8   85.20    5.82
   1   1   8  100.42    4.84
   1   1   8   94.58    4.13
   1   1   8   97.67    6.40
   1   1   9  120.77    9.04
  -1  -1  -9  114.81    8.49
  -1  -1  -9  136.13    8.97
  -1  -1  -9  142.54    7.92
   1   1   9  134.42    6.91
   1   1   9  141.57    9.49
   1   1   9  111.60    6.94
[truncated: 3,061,400 more chars]
