# Supplementary material for: Solid State and Solution Structures of Lanthanide Nitrate Complexes of Tris-(1-napthylphosphine oxide)
Source: Molecules. 2024 May 30;29(11):2580. doi: 10.3390/molecules29112580 (PMC11173986; doi:10.3390/molecules29112580)
Supplement: Supplementary file 1 [file molecules-29-02580-s001.zip › molecules-3017195-supplementary/Revised Supplementary information and CIFS and cif checks/Ho.cif]

data_2023ncs0640_2a
_audit_creation_date               2023-11-17
_audit_creation_method
;
Olex2 1.5
(compiled 2023.08.24 svn.re1ec1418 for OlexSys, GUI svn.r6817)
;
_shelx_SHELXL_version_number       '2018/3'
loop_
  _audit_author_name
  _audit_author_email
  _audit_author_address
 'Platt, A.' a.platt@staffs.ac.uk
;
Staffordshire University
School of Justice, Security and Sustainability
Leek Road
Stoke on Trent
ST4 2DF
UK
;
 'McCormick McPherson, L.J.' L.J.McCormick@soton.ac.uk
;
University of Southampton
National Crystallography Service
University Road
Southampton
SO17 1BJ
UK
;

_audit_contact_author_address      ?
_audit_contact_author_email        ?
_audit_contact_author_name         ''
_audit_contact_author_phone        ?
_publ_contact_author_id_orcid      ?
_publ_section_references
;
Dolomanov, O.V., Bourhis, L.J., Gildea, R.J, Howard, J.A.K. & Puschmann, H.
 (2009), J. Appl. Cryst. 42, 339-341.

Sheldrick, G.M. (2015). Acta Cryst. A71, 3-8.

Sheldrick, G.M. (2015). Acta Cryst. C71, 3-8.
;
_chemical_name_common              ?
_chemical_name_systematic          ?
_chemical_formula_moiety           'C60 H42 Ho N3 O11 P2, 2(C30 H21 O P)'
_chemical_formula_sum              'C120 H84 Ho N3 O13 P4'
_chemical_formula_weight           2064.71
_chemical_melting_point            ?
_chemical_oxdiff_formula           C120H84N3HoO13P4
_chemical_oxdiff_usercomment       NdNap3PO
loop_
  _atom_type_symbol
  _atom_type_description
  _atom_type_scat_dispersion_real
  _atom_type_scat_dispersion_imag
  _atom_type_scat_source
 'C' 'C' 0.0033 0.0016 'International Tables Vol C Tables 4.2.6.8 and 6.1.1.4'
 'H' 'H' 0.0000 0.0000 'International Tables Vol C Tables 4.2.6.8 and 6.1.1.4'
 'N' 'N' 0.0061 0.0033 'International Tables Vol C Tables 4.2.6.8 and 6.1.1.4'
 'O' 'O' 0.0106 0.0060 'International Tables Vol C Tables 4.2.6.8 and 6.1.1.4'
 'P' 'P' 0.1023 0.0942 'International Tables Vol C Tables 4.2.6.8 and 6.1.1.4'
 'Ho' 'Ho' -0.2175 4.6783
 'International Tables Vol C Tables 4.2.6.8 and 6.1.1.4'

_shelx_space_group_comment
;
The symmetry employed for this shelxl refinement is uniquely defined
by the following loop, which should always be used as a source of
symmetry information in preference to the above space-group names.
They are only intended as comments.
;
_space_group_crystal_system        'triclinic'
_space_group_IT_number             2
_space_group_name_H-M_alt          'P -1'
_space_group_name_Hall             '-P 1'
loop_
  _space_group_symop_operation_xyz
 'x, y, z'
 '-x, -y, -z'

_cell_length_a                     12.07620(10)
_cell_length_b                     13.30500(10)
_cell_length_c                     16.30450(10)
_cell_angle_alpha                  94.4900(10)
_cell_angle_beta                   94.5370(10)
_cell_angle_gamma                  115.1980(10)
_cell_volume                       2344.72(3)
_cell_formula_units_Z              1
_cell_measurement_reflns_used      109513
_cell_measurement_temperature      100(2)
_cell_measurement_theta_max        33.5920
_cell_measurement_theta_min        1.7190
_shelx_estimated_absorpt_T_max     0.891
_shelx_estimated_absorpt_T_min     0.835
_exptl_absorpt_coefficient_mu      0.983
_exptl_absorpt_correction_T_max    0.931
_exptl_absorpt_correction_T_min    0.871
_exptl_absorpt_correction_type     analytical
_exptl_absorpt_process_details
;
CrysAlisPro 1.171.42.99a (Rigaku Oxford Diffraction, 2023)
Analytical numeric absorption correction using a multifaceted crystal
model based on expressions derived by R.C. Clark & J.S. Reid.
(Clark, R. C. & Reid, J. S. (1995). Acta Cryst. A51, 887-897)
Empirical absorption correction using spherical harmonics,
implemented in SCALE3 ABSPACK scaling algorithm.
;
_exptl_absorpt_special_details     ?
_exptl_crystal_colour              yellow
_exptl_crystal_colour_primary      yellow
_exptl_crystal_density_diffrn      1.462
_exptl_crystal_density_meas        ?
_exptl_crystal_density_method      ?
_exptl_crystal_description         irregular
_exptl_crystal_F_000               1056
loop_
  _exptl_crystal_face_index_h
  _exptl_crystal_face_index_k
  _exptl_crystal_face_index_l
  _exptl_crystal_face_perp_dist
 12 -17 1 0.0513
 2 0 -23 0.1330
 -8 13 -16 0.0808
 -11 17 -9 0.0841
 -2 18 -2 0.0592
 15 -15 1 0.0392
 4 14 -1 0.0646
 3 9 16 0.0608
 14 -14 8 0.0512
 -13 10 -12 0.0769
 -2 1 23 0.0589
 -12 -2 15 0.0734
 6 10 -15 0.0595
 2 13 -14 0.0613
 -15 0 0 0.0385

_exptl_crystal_recrystallization_method 
 'The material was recrystallised from   by as supplied'
_exptl_crystal_size_max            0.19
_exptl_crystal_size_mid            0.15
_exptl_crystal_size_min            0.12
loop_
  _exptl_oxdiff_crystal_face_indexfrac_h
  _exptl_oxdiff_crystal_face_indexfrac_k
  _exptl_oxdiff_crystal_face_indexfrac_l
  _exptl_oxdiff_crystal_face_x
  _exptl_oxdiff_crystal_face_y
  _exptl_oxdiff_crystal_face_z
 12.3606 -17.4542 1.4481 -0.0064 -0.0075 -1.0000
 1.8732 0.2170 -22.9354 -0.8781 -0.4783 0.0092
 -8.0688 13.2785 -16.1929 -0.5734 -0.3093 0.7586
 -11.1340 16.6272 -8.6266 -0.2716 -0.1442 0.9516
 -1.5414 17.6047 -1.5170 -0.3169 0.5874 0.7446
 14.8874 -15.1288 1.3946 -0.1234 0.2191 -0.9679
 4.1783 14.4272 -1.2067 -0.4185 0.7718 0.4787
 2.8029 8.9429 15.7063 0.3221 0.9107 0.2587
 13.8537 -14.3621 7.8199 0.1231 0.3593 -0.9250
 -13.4875 10.2540 -12.0576 -0.2134 -0.6135 0.7603
 -2.4987 0.6632 22.8331 0.8775 0.4778 0.0413
 -11.8658 -2.1068 15.2110 0.9292 -0.3270 0.1721
 5.7817 10.1214 -15.4885 -0.9004 0.3186 0.2962
 2.3065 13.2751 -14.3823 -0.8139 0.2889 0.5041
 -15.1516 -0.3046 -0.1331 0.4463 -0.8218 0.3542

_exptl_transmission_factor_max     ?
_exptl_transmission_factor_min     ?
_diffrn_reflns_av_R_equivalents    0.0394
_diffrn_reflns_av_unetI/netI       0.0223
_diffrn_reflns_Laue_measured_fraction_full  1.000
_diffrn_reflns_Laue_measured_fraction_max  0.934
_diffrn_reflns_limit_h_max         18
_diffrn_reflns_limit_h_min         -18
_diffrn_reflns_limit_k_max         19
_diffrn_reflns_limit_k_min         -20
_diffrn_reflns_limit_l_max         25
_diffrn_reflns_limit_l_min         -24
_diffrn_reflns_number              185205
_diffrn_reflns_point_group_measured_fraction_full  1.000
_diffrn_reflns_point_group_measured_fraction_max  0.934
_diffrn_reflns_theta_full          25.242
_diffrn_reflns_theta_max           33.648
_diffrn_reflns_theta_min           1.705
_diffrn_ambient_environment        N~2~
_diffrn_ambient_temperature        100(2)
_diffrn_detector                   'Hybrid Pixel Array Detector'
_diffrn_detector_area_resol_mean   10.0000
_diffrn_detector_dtime             0.000
_diffrn_detector_type              'Rigaku, HyPix 6000HE'
_diffrn_measured_fraction_theta_full  1.000
_diffrn_measured_fraction_theta_max  0.934
_diffrn_measurement_details
;
List of Runs (angles in degrees, time in seconds):

  # Type    Start    End  Width  t~exp~   \w     \q     \k     \f   Frames
--------------------------------------------------------------------------
  1  \w    -56.00  -2.00   0.50    0.31    --  -16.50 -57.00-120.00  108
  2  \w    -18.00  42.00   0.50    0.31    --   19.47 -77.00 -90.00  120
  3  \w    -96.00 -17.00   0.50    0.31    --  -16.50 -19.00   0.00  158
  4  \w    -94.00  -2.00   0.50    0.31    --  -16.50 -38.00  60.00  184
  5  \w    -60.00 -17.00   0.50    0.31    --   19.47 -19.00  60.00   86
  6  \w    -60.00 -17.00   0.50    0.31    --   19.47 -19.00  30.00   86
  7  \w    -18.00  42.00   0.50    0.31    --   19.47 -77.00  60.00  120
  8  \w    -18.00  42.00   0.50    0.31    --   19.47 -77.00   0.00  120
  9  \w    -60.00 -17.00   0.50    0.31    --   19.47 -19.00 -30.00   86
 10  \w    -60.00 -17.00   0.50    0.31    --   19.47 -19.00 -60.00   86
 11  \w    -60.00 -17.00   0.50    0.31    --   19.47 -19.00-150.00   86
 12  \w    -60.00 -17.00   0.50    0.31    --   19.47 -19.00 -90.00   86
 13  \w    -60.00 -17.00   0.50    0.31    --   19.47 -19.00 120.00   86
 14  \w     21.00  64.00   0.50    0.31    --  -16.50  19.00 150.00   86
 15  \w     -5.00  21.00   0.50    0.31    --   19.47  80.00 132.76   52
 16  \w     -5.00  21.00   0.50    0.31    --   19.47  80.00   9.56   52
 17  \w     -5.00  21.00   0.50    0.31    --   19.47  80.00 -43.60   52
 18  \w     -3.00  24.00   0.50    0.31    --   19.47  77.00-119.19   54
 19  \w      5.00  62.00   0.50    0.31    --   19.47  57.00-180.00  114
 20  \w     21.00  64.00   0.50    0.31    --  -16.50  19.00-180.00   86
 21  \w      5.00  62.00   0.50    0.31    --   19.47  57.00-120.00  114
 22  \w      5.00  62.00   0.50    0.31    --   19.47  57.00  60.00  114
 23  \w      5.00  62.00   0.50    0.31    --   19.47  57.00 120.00  114
 24  \w     -4.00  22.00   0.50    0.31    --   19.47  79.00 178.37   52
 25  \w     19.00  69.00   0.50    0.31    --   19.47-129.00  -0.00  100
 26  \w      5.00  97.00   0.50    0.31    --   19.47  38.00-180.00  184
 27  \w      5.00  41.00   0.50    0.31    --   19.47  38.00-150.00   72
 28  \w      5.00  97.00   0.50    0.31    --   19.47  38.00 -90.00  184
 29  \w      5.00  97.00   0.50    0.31    --   19.47  38.00   0.00  184
 30  \w    -44.00  15.00   0.50    0.31    --  -16.50  87.00 -14.17  118
 31  \w    -73.00 -20.00   0.50    0.31    --  -16.50 139.00 118.03  106
 32  \w    -73.00 -20.00   0.50    0.31    --  -16.50 139.00  23.06  106
 33  \w    -72.00 -19.00   0.50    0.31    --  -16.50 138.00  91.61  106
 34  \w    -72.00 -19.00   0.50    0.31    --  -16.50 138.00 146.69  106
 35  \w    -73.00 -20.00   0.50    0.31    --  -16.50 139.00  -7.15  106
 36  \w    -71.00 -18.00   0.50    0.31    --  -16.50 136.00 -18.01  106
 37  \w    -71.00 -18.00   0.50    0.31    --  -16.50 136.00 -47.52  106
 38  \w    -71.00 -18.00   0.50    0.31    --  -16.50 136.00 -84.81  106
 39  \w    -73.00 -20.00   0.50    0.31    --  -16.50 139.00-112.68  106
 40  \w    -73.00 -20.00   0.50    0.31    --  -16.50 139.00-164.66  106
 41  \w    -70.00 -17.00   0.50    0.31    --  -16.50 135.00-135.26  106
 42  \w    -47.00  11.00   0.50    0.31    --  -16.50  92.00-170.66  116
 43  \w    -47.00  11.00   0.50    0.31    --  -16.50  92.00-125.61  116
 44  \w    -47.00  11.00   0.50    0.31    --  -16.50  92.00 -51.11  116
 45  \w    -65.00 -12.00   0.50    0.31    --  -16.50 127.00  57.85  106
 46  \w    -66.00 -13.00   0.50    0.31    --  -16.50 129.00  72.00  106
 47  \w    -48.00   8.00   0.50    0.31    --  -16.50  96.00 175.99  112
;
_diffrn_measurement_device         'four-circle diffractometer'
_diffrn_measurement_device_details  'Rigaku, UG2 \k goniometer'
_diffrn_measurement_device_type   
 'Rigaku FRE+ equipped with VHF Varimax confocal mirrors and a UG2 goniometer and HyPix 6000 detector'
_diffrn_measurement_method         'profile data from \w-scans'
_diffrn_measurement_specimen_support  'MiTeGen MicroLoop'
_diffrn_orient_matrix_type        
 'CrysAlisPro convention (1999,Acta A55,543-557)'
_diffrn_orient_matrix_UB_11        -0.0294155000
_diffrn_orient_matrix_UB_12        -0.0175000000
_diffrn_orient_matrix_UB_13        0.0357195000
_diffrn_orient_matrix_UB_21        0.0532053000
_diffrn_orient_matrix_UB_22        0.0402300000
_diffrn_orient_matrix_UB_23        0.0255810000
_diffrn_orient_matrix_UB_31        -0.0241664000
_diffrn_orient_matrix_UB_32        0.0400102000
_diffrn_orient_matrix_UB_33        -0.0019972000
_diffrn_radiation_collimation      0.2
_diffrn_radiation_monochromator    'Confocal mirrors, VHF Varimax'
_diffrn_radiation_probe            x-ray
_diffrn_radiation_type             'Mo K\a'
_diffrn_radiation_wavelength       0.71073
_diffrn_radiation_xray_symbol      K-L~3~
_diffrn_source                     'Rotating-anode X-ray tube'
_diffrn_source_current             55.0
_diffrn_source_power               2.475
_diffrn_source_target              Mo
_diffrn_source_type                'Rigaku FRE+'
_diffrn_source_voltage             45.0
_diffrn_special_details            ?
_reflns_Friedel_coverage           0.000
_reflns_Friedel_fraction_full      .
_reflns_Friedel_fraction_max       .
_reflns_number_gt                  15397
_reflns_number_total               17391
_reflns_special_details
;
 Reflections were merged by SHELXL according to the crystal
 class for the calculation of statistics and refinement.
 
 _reflns_Friedel_fraction is defined as the number of unique
 Friedel pairs measured divided by the number that would be
 possible theoretically, ignoring centric projections and
 systematic absences.
;
_reflns_threshold_expression       'I > 2\s(I)'
_computing_cell_refinement         'CrysAlisPro 1.171.42.99a (Rigaku OD, 2023)'
_computing_data_collection         'CrysAlisPro 1.171.42.99a (Rigaku OD, 2023)'
_computing_data_reduction          'CrysAlisPro 1.171.42.99a (Rigaku OD, 2023)'
_computing_molecular_graphics      'Olex2 1.5 (Dolomanov et al., 2009)'
_computing_publication_material    'Olex2 1.5 (Dolomanov et al., 2009)'
_computing_structure_refinement    'SHELXL 2018/3 (Sheldrick, 2015)'
_computing_structure_solution      'SHELXT 2018/2 (Sheldrick, 2018)'
_refine_diff_density_max           0.447
_refine_diff_density_min           -0.315
_refine_diff_density_rms           0.061
_refine_ls_extinction_coef         .
_refine_ls_extinction_method       none
_refine_ls_goodness_of_fit_ref     1.034
_refine_ls_hydrogen_treatment      constr
_refine_ls_matrix_type             full
_refine_ls_number_parameters       694
_refine_ls_number_reflns           17391
_refine_ls_number_restraints       0
_refine_ls_R_factor_all            0.0337
_refine_ls_R_factor_gt             0.0276
_refine_ls_restrained_S_all        1.034
_refine_ls_shift/su_max            0.002
_refine_ls_shift/su_mean           0.000
_refine_ls_structure_factor_coef   Fsqd
_refine_ls_weighting_details      
 'w=1/[\s^2^(Fo^2^)+(0.0355P)^2^+0.7467P] where P=(Fo^2^+2Fc^2^)/3'
_refine_ls_weighting_scheme        calc
_refine_ls_wR_factor_gt            0.0679
_refine_ls_wR_factor_ref           0.0700
_refine_special_details           
 'The Ho centre and the three nitrate anions are disordered and have been modelled over two symmetry-related sites, each of 50% occupancy.'
_olex2_refinement_description
;
1. Fixed Uiso
 At 1.2 times of:
  All C(H) groups
2. Others
 Fixed Sof: Ho1(0.5) O11(0.5) O12(0.5) O13(0.5) O21(0.5) O22(0.5) O23(0.5)
 O31(0.5) O32(0.5) O33(0.5) N10(0.5) N20(0.5) N30(0.5)
3.a Aromatic/amide H refined with riding coordinates:
 C2(H2), C3(H3), C4(H4), C6(H6), C7(H7), C8(H8), C9(H9), C12(H12), C13(H13),
 C14(H14), C16(H16), C17(H17), C18(H18), C19(H19), C22(H22), C23(H23), C24(H24),
  C26(H26), C27(H27), C28(H28), C29(H29), C32(H32), C33(H33), C34(H34),
 C36(H36), C37(H37), C38(H38), C39(H39), C42(H42), C43(H43), C44(H44), C46(H46),
  C47(H47), C48(H48), C49(H49), C52(H52), C53(H53), C54(H54), C56(H56),
 C57(H57), C58(H58), C59(H59)
;
_atom_sites_solution_hydrogens     geom
_atom_sites_solution_primary       dual
_atom_sites_solution_secondary     ?
loop_
  _atom_site_label
  _atom_site_type_symbol
  _atom_site_fract_x
  _atom_site_fract_y
  _atom_site_fract_z
  _atom_site_U_iso_or_equiv
  _atom_site_adp_type
  _atom_site_occupancy
  _atom_site_site_symmetry_order
  _atom_site_calc_flag
  _atom_site_refinement_flags_posn
  _atom_site_refinement_flags_adp
  _atom_site_refinement_flags_occupancy
  _atom_site_disorder_assembly
  _atom_site_disorder_group
 Ho1 Ho 0.50508(2) 0.48257(2) 0.00470(2) 0.01035(3) Uani 0.5 1 d . . P A -1
 P1 P 0.78681(2) 0.70785(2) 0.12913(2) 0.01124(4) Uani 1 1 d . . . . .
 O1 O 0.67053(7) 0.62292(6) 0.07668(5) 0.01502(13) Uani 1 1 d . . . . .
 O11 O 0.53573(15) 0.60366(12) -0.10083(10) 0.0183(3) Uani 0.5 1 d . . P A -1
 O12 O 0.5760(2) 0.46192(19) -0.12745(12) 0.0197(3) Uani 0.5 1 d . . P A -1
 O13 O 0.57024(19) 0.56213(15) -0.22574(11) 0.0271(4) Uani 0.5 1 d . . P A -1
 O21 O 0.41612(17) 0.4840(2) 0.13079(13) 0.0192(3) Uani 0.5 1 d . . P A -1
 O22 O 0.39134(14) 0.58560(13) 0.04021(10) 0.0178(3) Uani 0.5 1 d . . P A -1
 O23 O 0.32242(16) 0.58808(15) 0.16020(11) 0.0248(3) Uani 0.5 1 d . . P A -1
 O31 O 0.64365(15) 0.39566(14) 0.02578(12) 0.0233(3) Uani 0.5 1 d . . P A -1
 O32 O 0.45908(16) 0.30795(14) 0.05684(11) 0.0232(3) Uani 0.5 1 d . . P A -1
 O33 O 0.59333(18) 0.24134(15) 0.07999(11) 0.0266(4) Uani 0.5 1 d . . P A -1
 N10 N 0.56138(19) 0.54293(18) -0.15392(14) 0.0169(4) Uani 0.5 1 d . . P A -1
 N20 N 0.37451(19) 0.55388(17) 0.11237(12) 0.0167(3) Uani 0.5 1 d . . P A -1
 N30 N 0.56581(18) 0.31144(16) 0.05539(12) 0.0192(3) Uani 0.5 1 d . . P A -1
 C1 C 0.81504(9) 0.84849(8) 0.11135(6) 0.01337(16) Uani 1 1 d . . . . .
 C2 C 0.93327(10) 0.92187(8) 0.10131(7) 0.01627(17) Uani 1 1 d . . . . .
 H2 H 0.997373 0.898532 0.107222 0.020 Uiso 1 1 calc R U . . .
 C3 C 0.96124(11) 1.03150(9) 0.08234(7) 0.01978(19) Uani 1 1 d . . . . .
 H3 H 1.043892 1.082021 0.077688 0.024 Uiso 1 1 calc R U . . .
 C4 C 0.86897(12) 1.06421(9) 0.07077(7) 0.0205(2) Uani 1 1 d . . . . .
 H4 H 0.886955 1.135690 0.053845 0.025 Uiso 1 1 calc R U . . .
 C5 C 0.74683(11) 0.99339(9) 0.08358(6) 0.01802(19) Uani 1 1 d . . . . .
 C6 C 0.65317(12) 1.03115(10) 0.07811(7) 0.0242(2) Uani 1 1 d . . . . .
 H6 H 0.670727 1.102257 0.060615 0.029 Uiso 1 1 calc R U . . .
 C7 C 0.53824(12) 0.96672(11) 0.09765(8) 0.0263(2) Uani 1 1 d . . . . .
 H7 H 0.476846 0.993585 0.094380 0.032 Uiso 1 1 calc R U . . .
 C8 C 0.51034(11) 0.86029(11) 0.12270(8) 0.0239(2) Uani 1 1 d . . . . .
 H8 H 0.430528 0.816334 0.137020 0.029 Uiso 1 1 calc R U . . .
 C9 C 0.59791(10) 0.81967(9) 0.12655(7) 0.01872(19) Uani 1 1 d . . . . .
 H9 H 0.577537 0.747433 0.142736 0.022 Uiso 1 1 calc R U . . .
 C10 C 0.71799(9) 0.88441(8) 0.10665(6) 0.01481(17) Uani 1 1 d . . . . .
 C11 C 0.77638(9) 0.69942(8) 0.23799(6) 0.01353(16) Uani 1 1 d . . . . .
 C12 C 0.79343(9) 0.79465(9) 0.28810(7) 0.01655(18) Uani 1 1 d . . . . .
 H12 H 0.811471 0.862078 0.264421 0.020 Uiso 1 1 calc R U . . .
 C13 C 0.78457(11) 0.79374(10) 0.37381(7) 0.0213(2) Uani 1 1 d . . . . .
 H13 H 0.794453 0.859621 0.407044 0.026 Uiso 1 1 calc R U . . .
 C14 C 0.76176(11) 0.69804(11) 0.40898(7) 0.0230(2) Uani 1 1 d . . . . .
 H14 H 0.755628 0.697833 0.466704 0.028 Uiso 1 1 calc R U . . .
 C15 C 0.74716(10) 0.59928(10) 0.36051(7) 0.0202(2) Uani 1 1 d . . . . .
 C16 C 0.73034(12) 0.50172(11) 0.39803(8) 0.0290(3) Uani 1 1 d . . . . .
 H16 H 0.726963 0.502329 0.456072 0.035 Uiso 1 1 calc R U . . .
 C17 C 0.71899(13) 0.40731(11) 0.35165(9) 0.0330(3) Uani 1 1 d . . . . .
 H17 H 0.709442 0.343183 0.377706 0.040 Uiso 1 1 calc R U . . .
 C18 C 0.72135(12) 0.40428(10) 0.26517(9) 0.0280(2) Uani 1 1 d . . . . .
 H18 H 0.711981 0.337655 0.233245 0.034 Uiso 1 1 calc R U . . .
 C19 C 0.73712(10) 0.49704(9) 0.22663(7) 0.0203(2) Uani 1 1 d . . . . .
 H19 H 0.737826 0.493749 0.168267 0.024 Uiso 1 1 calc R U . . .
 C20 C 0.75235(9) 0.59767(9) 0.27348(7) 0.01623(17) Uani 1 1 d . . . . .
 C21 C 0.91924(9) 0.68736(8) 0.10390(6) 0.01363(16) Uani 1 1 d . . . . .
 C22 C 0.99968(9) 0.68438(8) 0.16805(7) 0.01579(17) Uani 1 1 d . . . . .
 H22 H 0.986169 0.696399 0.223835 0.019 Uiso 1 1 calc R U . . .
 C23 C 1.10175(10) 0.66363(9) 0.15138(7) 0.01931(19) Uani 1 1 d . . . . .
 H23 H 1.156056 0.661481 0.195937 0.023 Uiso 1 1 calc R U . . .
 C24 C 1.12255(10) 0.64665(9) 0.07134(8) 0.0212(2) Uani 1 1 d . . . . .
 H24 H 1.190926 0.632044 0.060852 0.025 Uiso 1 1 calc R U . . .
 C25 C 1.04345(10) 0.65054(8) 0.00374(7) 0.01802(18) Uani 1 1 d . . . . .
 C26 C 1.06579(12) 0.63311(9) -0.07914(8) 0.0237(2) Uani 1 1 d . . . . .
 H26 H 1.134127 0.618315 -0.089352 0.028 Uiso 1 1 calc R U . . .
 C27 C 0.99017(12) 0.63735(10) -0.14454(8) 0.0262(2) Uani 1 1 d . . . . .
 H27 H 1.005547 0.624763 -0.199757 0.031 Uiso 1 1 calc R U . . .
 C28 C 0.88938(11) 0.66045(10) -0.12971(7) 0.0234(2) Uani 1 1 d . . . . .
 H28 H 0.837758 0.664310 -0.175247 0.028 Uiso 1 1 calc R U . . .
 C29 C 0.86473(10) 0.67749(9) -0.05017(7) 0.01855(18) Uani 1 1 d . . . . .
 H29 H 0.796624 0.693353 -0.041518 0.022 Uiso 1 1 calc R U . . .
 C30 C 0.93990(9) 0.67165(8) 0.01922(6) 0.01538(17) Uani 1 1 d . . . . .
 P2 P 1.20793(2) 0.85858(2) 0.41054(2) 0.01497(5) Uani 1 1 d . . . . .
 O2 O 1.07882(7) 0.80946(7) 0.36890(5) 0.02097(15) Uani 1 1 d . . . . .
 C31 C 1.29489(9) 1.00279(9) 0.39058(7) 0.01578(17) Uani 1 1 d . . . . .
 C32 C 1.35110(10) 1.08759(9) 0.45542(7) 0.01829(18) Uani 1 1 d . . . . .
 H32 H 1.352631 1.069301 0.510532 0.022 Uiso 1 1 calc R U . . .
 C33 C 1.40664(10) 1.20143(9) 0.44169(8) 0.0214(2) Uani 1 1 d . . . . .
 H33 H 1.444780 1.258549 0.487318 0.026 Uiso 1 1 calc R U . . .
 C34 C 1.40533(11) 1.22909(10) 0.36260(8) 0.0229(2) Uani 1 1 d . . . . .
 H34 H 1.441193 1.305662 0.353860 0.027 Uiso 1 1 calc R U . . .
 C35 C 1.35113(10) 1.14494(9) 0.29356(7) 0.0207(2) Uani 1 1 d . . . . .
 C36 C 1.35376(12) 1.17277(11) 0.21124(8) 0.0283(3) Uani 1 1 d . . . . .
 H36 H 1.390400 1.249179 0.202112 0.034 Uiso 1 1 calc R U . . .
 C37 C 1.30430(12) 1.09115(12) 0.14496(8) 0.0292(3) Uani 1 1 d . . . . .
 H37 H 1.307039 1.110947 0.090172 0.035 Uiso 1 1 calc R U . . .
 C38 C 1.24916(11) 0.97744(11) 0.15785(7) 0.0241(2) Uani 1 1 d . . . . .
 H38 H 1.215254 0.920930 0.111571 0.029 Uiso 1 1 calc R U . . .
 C39 C 1.24410(10) 0.94777(9) 0.23679(7) 0.01920(19) Uani 1 1 d . . . . .
 H39 H 1.205821 0.870856 0.244414 0.023 Uiso 1 1 calc R U . . .
 C40 C 1.29502(9) 1.03001(9) 0.30694(7) 0.01710(18) Uani 1 1 d . . . . .
 C41 C 1.22433(9) 0.86554(8) 0.52295(6) 0.01508(17) Uani 1 1 d . . . . .
 C42 C 1.32984(10) 0.86503(9) 0.56218(7) 0.01868(19) Uani 1 1 d . . . . .
 H42 H 1.388143 0.857251 0.529524 0.022 Uiso 1 1 calc R U . . .
 C43 C 1.35330(10) 0.87571(10) 0.64920(7) 0.0207(2) Uani 1 1 d . . . . .
 H43 H 1.427419 0.876753 0.674585 0.025 Uiso 1 1 calc R U . . .
 C44 C 1.26906(10) 0.88458(10) 0.69706(7) 0.0208(2) Uani 1 1 d . . . . .
 H44 H 1.284457 0.890649 0.755706 0.025 Uiso 1 1 calc R U . . .
 C45 C 1.15886(10) 0.88481(9) 0.65989(7) 0.01680(18) Uani 1 1 d . . . . .
 C46 C 1.07222(11) 0.89473(10) 0.70987(7) 0.0224(2) Uani 1 1 d . . . . .
 H46 H 1.086214 0.897246 0.768316 0.027 Uiso 1 1 calc R U . . .
 C47 C 0.96878(11) 0.90073(11) 0.67493(8) 0.0251(2) Uani 1 1 d . . . . .
 H47 H 0.911866 0.908380 0.709005 0.030 Uiso 1 1 calc R U . . .
 C48 C 0.94707(11) 0.89552(11) 0.58829(8) 0.0241(2) Uani 1 1 d . . . . .
 H48 H 0.875671 0.900749 0.564381 0.029 Uiso 1 1 calc R U . . .
 C49 C 1.02713(10) 0.88300(9) 0.53759(7) 0.01939(19) Uani 1 1 d . . . . .
 H49 H 1.009677 0.878181 0.479181 0.023 Uiso 1 1 calc R U . . .
 C50 C 1.13608(9) 0.87721(8) 0.57197(6) 0.01482(17) Uani 1 1 d . . . . .
 C51 C 1.29233(10) 0.78062(9) 0.37877(6) 0.01728(18) Uani 1 1 d . . . . .
 C52 C 1.40851(10) 0.83608(9) 0.35602(7) 0.01905(19) Uani 1 1 d . . . . .
 H52 H 1.442628 0.914893 0.355717 0.023 Uiso 1 1 calc R U . . .
 C53 C 1.47800(12) 0.77803(11) 0.33311(7) 0.0245(2) Uani 1 1 d . . . . .
 H53 H 1.557969 0.817640 0.317436 0.029 Uiso 1 1 calc R U . . .
 C54 C 1.42968(14) 0.66451(12) 0.33357(8) 0.0285(3) Uani 1 1 d . . . . .
 H54 H 1.477099 0.625946 0.318725 0.034 Uiso 1 1 calc R U . . .
 C55 C 1.31001(13) 0.60359(10) 0.35584(7) 0.0257(2) Uani 1 1 d . . . . .
 C56 C 1.25772(16) 0.48490(11) 0.35466(8) 0.0351(3) Uani 1 1 d . . . . .
 H56 H 1.304269 0.445721 0.339208 0.042 Uiso 1 1 calc R U . . .
 C57 C 1.14156(17) 0.42663(11) 0.37545(9) 0.0388(3) Uani 1 1 d . . . . .
 H57 H 1.108241 0.347648 0.374399 0.047 Uiso 1 1 calc R U . . .
 C58 C 1.07184(15) 0.48308(11) 0.39823(9) 0.0356(3) Uani 1 1 d . . . . .
 H58 H 0.991346 0.441904 0.412595 0.043 Uiso 1 1 calc R U . . .
 C59 C 1.11819(13) 0.59745(10) 0.40014(8) 0.0277(2) Uani 1 1 d . . . . .
 H59 H 1.069477 0.634340 0.415852 0.033 Uiso 1 1 calc R U . . .
 C60 C 1.23867(11) 0.66103(9) 0.37874(7) 0.0210(2) Uani 1 1 d . . . . .

loop_
  _atom_site_aniso_label
  _atom_site_aniso_U_11
  _atom_site_aniso_U_22
  _atom_site_aniso_U_33
  _atom_site_aniso_U_23
  _atom_site_aniso_U_13
  _atom_site_aniso_U_12
 Ho1 0.00997(4) 0.00957(6) 0.01113(5) 0.00072(4) 0.00163(3) 0.00393(4)
 P1 0.01109(10) 0.00948(9) 0.01216(11) 0.00082(8) 0.00102(8) 0.00368(8)
 O1 0.0135(3) 0.0133(3) 0.0155(3) -0.0002(2) -0.0008(2) 0.0039(2)
 O11 0.0255(7) 0.0146(6) 0.0159(7) 0.0020(5) 0.0062(6) 0.0093(6)
 O12 0.0261(10) 0.0172(9) 0.0209(8) 0.0062(7) 0.0109(7) 0.0121(8)
 O13 0.0415(10) 0.0264(8) 0.0154(8) 0.0065(6) 0.0118(7) 0.0145(8)
 O21 0.0204(8) 0.0228(11) 0.0201(9) 0.0055(8) 0.0066(7) 0.0138(8)
 O22 0.0185(7) 0.0197(7) 0.0162(7) 0.0009(5) 0.0022(5) 0.0096(6)
 O23 0.0228(8) 0.0321(9) 0.0218(8) -0.0059(7) 0.0059(6) 0.0151(7)
 O31 0.0198(7) 0.0193(7) 0.0341(9) 0.0033(6) 0.0043(7) 0.0114(6)
 O32 0.0243(8) 0.0215(7) 0.0301(9) 0.0122(7) 0.0089(7) 0.0135(7)
 O33 0.0417(10) 0.0253(8) 0.0252(8) 0.0033(7) -0.0017(7) 0.0272(8)
 N10 0.0178(9) 0.0134(9) 0.0178(10) 0.0023(7) 0.0065(7) 0.0044(7)
 N20 0.0141(8) 0.0177(8) 0.0164(8) -0.0037(6) 0.0016(6) 0.0061(7)
 N30 0.0258(9) 0.0184(8) 0.0173(8) -0.0012(6) -0.0006(7) 0.0142(7)
 C1 0.0157(4) 0.0110(4) 0.0130(4) 0.0014(3) 0.0018(3) 0.0054(3)
 C2 0.0176(4) 0.0131(4) 0.0168(4) 0.0015(3) 0.0049(3) 0.0051(3)
 C3 0.0250(5) 0.0130(4) 0.0182(5) 0.0019(3) 0.0092(4) 0.0042(4)
 C4 0.0343(6) 0.0137(4) 0.0144(5) 0.0032(3) 0.0058(4) 0.0105(4)
 C5 0.0284(5) 0.0170(4) 0.0116(4) 0.0008(3) 0.0008(4) 0.0131(4)
 C6 0.0385(6) 0.0255(5) 0.0168(5) 0.0013(4) -0.0018(4) 0.0228(5)
 C7 0.0312(6) 0.0346(6) 0.0215(5) -0.0029(4) -0.0050(4) 0.0248(5)
 C8 0.0191(5) 0.0304(6) 0.0237(5) -0.0033(4) -0.0017(4) 0.0142(4)
 C9 0.0165(4) 0.0184(4) 0.0207(5) -0.0017(4) -0.0003(4) 0.0081(4)
 C10 0.0183(4) 0.0144(4) 0.0123(4) -0.0006(3) -0.0007(3) 0.0084(3)
 C11 0.0125(4) 0.0150(4) 0.0129(4) 0.0026(3) 0.0016(3) 0.0058(3)
 C12 0.0167(4) 0.0187(4) 0.0153(4) 0.0001(3) 0.0005(3) 0.0092(4)
 C13 0.0220(5) 0.0285(5) 0.0157(5) -0.0020(4) 0.0011(4) 0.0143(4)
 C14 0.0210(5) 0.0348(6) 0.0137(5) 0.0045(4) 0.0028(4) 0.0122(5)
 C15 0.0156(4) 0.0247(5) 0.0179(5) 0.0078(4) 0.0017(4) 0.0059(4)
 C16 0.0281(6) 0.0308(6) 0.0231(6) 0.0145(5) 0.0009(5) 0.0066(5)
 C17 0.0344(7) 0.0231(6) 0.0357(7) 0.0160(5) -0.0020(5) 0.0060(5)
 C18 0.0308(6) 0.0161(5) 0.0339(7) 0.0082(4) -0.0011(5) 0.0071(4)
 C19 0.0210(5) 0.0150(4) 0.0228(5) 0.0046(4) 0.0006(4) 0.0057(4)
 C20 0.0130(4) 0.0174(4) 0.0173(5) 0.0052(3) 0.0015(3) 0.0052(3)
 C21 0.0135(4) 0.0112(4) 0.0160(4) 0.0008(3) 0.0027(3) 0.0052(3)
 C22 0.0148(4) 0.0140(4) 0.0182(5) 0.0014(3) 0.0017(3) 0.0060(3)
 C23 0.0163(4) 0.0187(4) 0.0251(5) 0.0027(4) 0.0022(4) 0.0097(4)
 C24 0.0195(5) 0.0174(4) 0.0304(6) 0.0032(4) 0.0075(4) 0.0106(4)
 C25 0.0206(5) 0.0121(4) 0.0224(5) 0.0013(3) 0.0075(4) 0.0073(4)
 C26 0.0288(5) 0.0189(5) 0.0260(6) 0.0015(4) 0.0131(4) 0.0114(4)
 C27 0.0346(6) 0.0214(5) 0.0206(5) -0.0001(4) 0.0121(5) 0.0092(5)
 C28 0.0269(5) 0.0216(5) 0.0165(5) 0.0009(4) 0.0042(4) 0.0055(4)
 C29 0.0189(4) 0.0171(4) 0.0171(5) 0.0019(4) 0.0035(4) 0.0052(4)
 C30 0.0169(4) 0.0111(4) 0.0170(4) 0.0012(3) 0.0046(3) 0.0048(3)
 P2 0.01219(10) 0.01788(11) 0.01331(11) 0.00242(9) 0.00158(8) 0.00503(9)
 O2 0.0133(3) 0.0272(4) 0.0170(4) 0.0027(3) -0.0003(3) 0.0041(3)
 C31 0.0124(4) 0.0186(4) 0.0173(4) 0.0036(3) 0.0021(3) 0.0073(3)
 C32 0.0161(4) 0.0207(5) 0.0189(5) 0.0017(4) 0.0013(4) 0.0091(4)
 C33 0.0185(5) 0.0190(5) 0.0257(5) 0.0005(4) 0.0006(4) 0.0078(4)
 C34 0.0188(5) 0.0183(5) 0.0302(6) 0.0053(4) 0.0013(4) 0.0067(4)
 C35 0.0161(4) 0.0221(5) 0.0237(5) 0.0074(4) 0.0013(4) 0.0075(4)
 C36 0.0261(6) 0.0276(6) 0.0270(6) 0.0135(5) 0.0013(5) 0.0064(5)
 C37 0.0274(6) 0.0359(6) 0.0209(6) 0.0128(5) 0.0013(4) 0.0092(5)
 C38 0.0197(5) 0.0315(6) 0.0178(5) 0.0060(4) 0.0005(4) 0.0080(4)
 C39 0.0148(4) 0.0228(5) 0.0178(5) 0.0045(4) 0.0008(4) 0.0059(4)
 C40 0.0116(4) 0.0212(5) 0.0182(5) 0.0050(4) 0.0016(3) 0.0065(4)
 C41 0.0133(4) 0.0166(4) 0.0145(4) 0.0024(3) 0.0018(3) 0.0057(3)
 C42 0.0143(4) 0.0240(5) 0.0181(5) 0.0028(4) 0.0020(3) 0.0088(4)
 C43 0.0170(4) 0.0272(5) 0.0183(5) 0.0010(4) -0.0021(4) 0.0108(4)
 C44 0.0205(5) 0.0272(5) 0.0143(5) 0.0002(4) -0.0013(4) 0.0109(4)
 C45 0.0172(4) 0.0178(4) 0.0148(4) -0.0004(3) 0.0010(3) 0.0076(4)
 C46 0.0224(5) 0.0281(5) 0.0164(5) -0.0022(4) 0.0033(4) 0.0114(4)
 C47 0.0217(5) 0.0322(6) 0.0239(6) -0.0024(4) 0.0058(4) 0.0146(5)
 C48 0.0196(5) 0.0318(6) 0.0252(6) 0.0010(4) 0.0019(4) 0.0159(5)
 C49 0.0175(4) 0.0241(5) 0.0190(5) 0.0031(4) 0.0010(4) 0.0115(4)
 C50 0.0138(4) 0.0146(4) 0.0156(4) 0.0015(3) 0.0013(3) 0.0059(3)
 C51 0.0193(4) 0.0183(4) 0.0136(4) 0.0014(3) 0.0016(3) 0.0076(4)
 C52 0.0194(5) 0.0223(5) 0.0167(5) 0.0018(4) 0.0030(4) 0.0102(4)
 C53 0.0271(5) 0.0336(6) 0.0183(5) 0.0017(4) 0.0053(4) 0.0181(5)
 C54 0.0413(7) 0.0352(6) 0.0189(5) -0.0008(5) 0.0032(5) 0.0267(6)
 C55 0.0418(7) 0.0241(5) 0.0137(5) -0.0008(4) -0.0010(4) 0.0178(5)
 C56 0.0615(10) 0.0247(6) 0.0218(6) -0.0017(5) -0.0035(6) 0.0236(6)
 C57 0.0609(10) 0.0193(5) 0.0267(7) 0.0022(5) -0.0074(6) 0.0106(6)
 C58 0.0424(8) 0.0232(6) 0.0280(7) 0.0069(5) -0.0024(6) 0.0023(5)
 C59 0.0308(6) 0.0217(5) 0.0229(6) 0.0053(4) 0.0010(5) 0.0042(5)
 C60 0.0281(5) 0.0189(5) 0.0135(4) 0.0013(4) 0.0002(4) 0.0084(4)

_geom_special_details
;
 All esds (except the esd in the dihedral angle between two l.s. planes)
 are estimated using the full covariance matrix.  The cell esds are taken
 into account individually in the estimation of esds in distances, angles
 and torsion angles; correlations between esds in cell parameters are only
 used when they are defined by crystal symmetry.  An approximate (isotropic)
 treatment of cell esds is used for estimating esds involving l.s. planes.
;
loop_
  _geom_bond_atom_site_label_1
  _geom_bond_atom_site_label_2
  _geom_bond_distance
  _geom_bond_site_symmetry_2
  _geom_bond_publ_flag
 Ho1 O1 2.2283(7) . ?
 Ho1 O11 2.3917(15) . ?
 Ho1 O12 2.4190(17) . ?
 Ho1 O21 2.3962(18) . ?
 Ho1 O22 2.3887(15) . ?
 Ho1 O31 2.4237(15) . ?
 Ho1 O32 2.3903(15) . ?
 Ho1 N10 2.817(2) . ?
 Ho1 N20 2.814(2) . ?
 Ho1 N30 2.8330(17) . ?
 P1 O1 1.5125(8) . ?
 P1 C1 1.8054(9) . ?
 P1 C11 1.7981(10) . ?
 P1 C21 1.8053(10) . ?
 O11 N10 1.282(3) . ?
 O12 N10 1.266(3) . ?
 O13 N10 1.221(3) . ?
 O21 N20 1.274(3) . ?
 O22 N20 1.283(3) . ?
 O23 N20 1.215(3) . ?
 O31 N30 1.277(3) . ?
 O32 N30 1.272(2) . ?
 O33 N30 1.201(2) . ?
 C1 C2 1.3761(14) . ?
 C1 C10 1.4409(13) . ?
 C2 H2 0.9500 . ?
 C2 C3 1.4160(14) . ?
 C3 H3 0.9500 . ?
 C3 C4 1.3635(17) . ?
 C4 H4 0.9500 . ?
 C4 C5 1.4153(17) . ?
 C5 C6 1.4194(15) . ?
 C5 C10 1.4289(14) . ?
 C6 H6 0.9500 . ?
 C6 C7 1.365(2) . ?
 C7 H7 0.9500 . ?
 C7 C8 1.4113(18) . ?
 C8 H8 0.9500 . ?
 C8 C9 1.3769(15) . ?
 C9 H9 0.9500 . ?
 C9 C10 1.4159(15) . ?
 C11 C12 1.3799(14) . ?
 C11 C20 1.4375(14) . ?
 C12 H12 0.9500 . ?
 C12 C13 1.4105(15) . ?
 C13 H13 0.9500 . ?
 C13 C14 1.3663(17) . ?
 C14 H14 0.9500 . ?
 C14 C15 1.4144(17) . ?
 C15 C16 1.4212(16) . ?
 C15 C20 1.4242(15) . ?
 C16 H16 0.9500 . ?
 C16 C17 1.363(2) . ?
 C17 H17 0.9500 . ?
 C17 C18 1.410(2) . ?
 C18 H18 0.9500 . ?
 C18 C19 1.3765(15) . ?
 C19 H19 0.9500 . ?
 C19 C20 1.4205(15) . ?
 C21 C22 1.3848(14) . ?
 C21 C30 1.4374(14) . ?
 C22 H22 0.9500 . ?
 C22 C23 1.4143(14) . ?
 C23 H23 0.9500 . ?
 C23 C24 1.3680(17) . ?
 C24 H24 0.9500 . ?
 C24 C25 1.4193(16) . ?
 C25 C26 1.4193(16) . ?
 C25 C30 1.4298(14) . ?
 C26 H26 0.9500 . ?
 C26 C27 1.3687(19) . ?
 C27 H27 0.9500 . ?
 C27 C28 1.4100(18) . ?
 C28 H28 0.9500 . ?
 C28 C29 1.3763(16) . ?
 C29 H29 0.9500 . ?
 C29 C30 1.4216(15) . ?
 P2 O2 1.4881(8) . ?
 P2 C31 1.8238(11) . ?
 P2 C41 1.8186(11) . ?
 P2 C51 1.8118(11) . ?
 C31 C32 1.3780(15) . ?
 C31 C40 1.4381(15) . ?
 C32 H32 0.9500 . ?
 C32 C33 1.4162(15) . ?
 C33 H33 0.9500 . ?
 C33 C34 1.3691(17) . ?
 C34 H34 0.9500 . ?
 C34 C35 1.4182(17) . ?
 C35 C36 1.4192(17) . ?
 C35 C40 1.4277(15) . ?
 C36 H36 0.9500 . ?
 C36 C37 1.366(2) . ?
 C37 H37 0.9500 . ?
 C37 C38 1.4109(18) . ?
 C38 H38 0.9500 . ?
 C38 C39 1.3739(16) . ?
 C39 H39 0.9500 . ?
 C39 C40 1.4154(16) . ?
 C41 C42 1.3827(14) . ?
 C41 C50 1.4334(14) . ?
 C42 H42 0.9500 . ?
 C42 C43 1.4087(15) . ?
 C43 H43 0.9500 . ?
 C43 C44 1.3679(16) . ?
 C44 H44 0.9500 . ?
 C44 C45 1.4192(15) . ?
 C45 C46 1.4184(15) . ?
 C45 C50 1.4256(14) . ?
 C46 H46 0.9500 . ?
 C46 C47 1.3677(16) . ?
 C47 H47 0.9500 . ?
 C47 C48 1.4071(17) . ?
 C48 H48 0.9500 . ?
 C48 C49 1.3740(16) . ?
 C49 H49 0.9500 . ?
 C49 C50 1.4240(14) . ?
 C51 C52 1.3763(15) . ?
 C51 C60 1.4399(15) . ?
 C52 H52 0.9500 . ?
 C52 C53 1.4131(15) . ?
 C53 H53 0.9500 . ?
 C53 C54 1.3688(19) . ?
 C54 H54 0.9500 . ?
 C54 C55 1.417(2) . ?
 C55 C56 1.4273(18) . ?
 C55 C60 1.4257(17) . ?
 C56 H56 0.9500 . ?
 C56 C57 1.369(3) . ?
 C57 H57 0.9500 . ?
 C57 C58 1.398(2) . ?
 C58 H58 0.9500 . ?
 C58 C59 1.3764(18) . ?
 C59 H59 0.9500 . ?
 C59 C60 1.4258(18) . ?

loop_
  _geom_angle_atom_site_label_1
  _geom_angle_atom_site_label_2
  _geom_angle_atom_site_label_3
  _geom_angle
  _geom_angle_site_symmetry_1
  _geom_angle_site_symmetry_3
  _geom_angle_publ_flag
 O1 Ho1 O11 85.64(4) . . ?
 O1 Ho1 O12 102.61(5) . . ?
 O1 Ho1 O21 83.41(5) . . ?
 O1 Ho1 O22 87.35(4) . . ?
 O1 Ho1 O31 78.39(5) . . ?
 O1 Ho1 O32 112.36(5) . . ?
 O1 Ho1 N10 96.87(5) . . ?
 O1 Ho1 N20 84.02(4) . . ?
 O1 Ho1 N30 95.21(4) . . ?
 O11 Ho1 O12 53.37(7) . . ?
 O11 Ho1 O21 129.34(8) . . ?
 O11 Ho1 O31 118.68(6) . . ?
 O11 Ho1 N10 26.95(6) . . ?
 O11 Ho1 N20 102.90(6) . . ?
 O11 Ho1 N30 141.44(5) . . ?
 O12 Ho1 O31 73.12(8) . . ?
 O12 Ho1 N10 26.61(6) . . ?
 O12 Ho1 N20 153.92(6) . . ?
 O12 Ho1 N30 89.24(8) . . ?
 O21 Ho1 O12 173.83(7) . . ?
 O21 Ho1 O31 107.16(8) . . ?
 O21 Ho1 N10 155.17(6) . . ?
 O21 Ho1 N20 26.81(7) . . ?
 O21 Ho1 N30 88.86(8) . . ?
 O22 Ho1 O11 76.46(5) . . ?
 O22 Ho1 O12 127.17(8) . . ?
 O22 Ho1 O21 53.78(8) . . ?
 O22 Ho1 O31 157.83(6) . . ?
 O22 Ho1 O32 119.74(6) . . ?
 O22 Ho1 N10 101.39(6) . . ?
 O22 Ho1 N20 27.00(6) . . ?
 O22 Ho1 N30 142.09(5) . . ?
 O31 Ho1 N10 97.14(7) . . ?
 O31 Ho1 N20 132.88(7) . . ?
 O31 Ho1 N30 26.70(6) . . ?
 O32 Ho1 O11 155.08(6) . . ?
 O32 Ho1 O12 104.14(7) . . ?
 O32 Ho1 O21 71.93(8) . . ?
 O32 Ho1 O31 53.17(6) . . ?
 O32 Ho1 N10 129.28(6) . . ?
 O32 Ho1 N20 96.25(6) . . ?
 O32 Ho1 N30 26.49(6) . . ?
 N10 Ho1 N30 115.75(6) . . ?
 N20 Ho1 N10 128.38(6) . . ?
 N20 Ho1 N30 115.54(6) . . ?
 O1 P1 C1 110.85(4) . . ?
 O1 P1 C11 111.67(4) . . ?
 O1 P1 C21 110.84(4) . . ?
 C1 P1 C21 107.46(5) . . ?
 C11 P1 C1 107.28(5) . . ?
 C11 P1 C21 108.57(5) . . ?
 P1 O1 Ho1 173.31(5) . . ?
 N10 O11 Ho1 95.33(14) . . ?
 N10 O12 Ho1 94.51(15) . . ?
 N20 O21 Ho1 95.20(15) . . ?
 N20 O22 Ho1 95.31(13) . . ?
 N30 O31 Ho1 94.81(12) . . ?
 N30 O32 Ho1 96.55(12) . . ?
 O11 N10 Ho1 57.71(11) . . ?
 O12 N10 Ho1 58.88(12) . . ?
 O12 N10 O11 116.0(2) . . ?
 O13 N10 Ho1 171.96(17) . . ?
 O13 N10 O11 121.7(2) . . ?
 O13 N10 O12 122.3(2) . . ?
 O21 N20 Ho1 57.99(12) . . ?
 O21 N20 O22 115.62(19) . . ?
 O22 N20 Ho1 57.69(10) . . ?
 O23 N20 Ho1 177.47(16) . . ?
 O23 N20 O21 122.0(2) . . ?
 O23 N20 O22 122.4(2) . . ?
 O31 N30 Ho1 58.49(10) . . ?
 O32 N30 Ho1 56.95(10) . . ?
 O32 N30 O31 115.37(16) . . ?
 O33 N30 Ho1 177.36(16) . . ?
 O33 N30 O31 121.4(2) . . ?
 O33 N30 O32 123.2(2) . . ?
 C2 C1 P1 117.98(7) . . ?
 C2 C1 C10 120.03(9) . . ?
 C10 C1 P1 121.99(7) . . ?
 C1 C2 H2 119.4 . . ?
 C1 C2 C3 121.27(10) . . ?
 C3 C2 H2 119.4 . . ?
 C2 C3 H3 120.2 . . ?
 C4 C3 C2 119.68(10) . . ?
 C4 C3 H3 120.2 . . ?
 C3 C4 H4 119.5 . . ?
 C3 C4 C5 121.07(9) . . ?
 C5 C4 H4 119.5 . . ?
 C4 C5 C6 120.90(10) . . ?
 C4 C5 C10 119.94(9) . . ?
 C6 C5 C10 119.07(11) . . ?
 C5 C6 H6 119.5 . . ?
 C7 C6 C5 120.92(11) . . ?
 C7 C6 H6 119.5 . . ?
 C6 C7 H7 119.9 . . ?
 C6 C7 C8 120.17(10) . . ?
 C8 C7 H7 119.9 . . ?
 C7 C8 H8 119.7 . . ?
 C9 C8 C7 120.51(11) . . ?
 C9 C8 H8 119.7 . . ?
 C8 C9 H9 119.6 . . ?
 C8 C9 C10 120.71(10) . . ?
 C10 C9 H9 119.6 . . ?
 C5 C10 C1 117.67(9) . . ?
 C9 C10 C1 123.72(9) . . ?
 C9 C10 C5 118.57(9) . . ?
 C12 C11 P1 118.14(7) . . ?
 C12 C11 C20 119.89(9) . . ?
 C20 C11 P1 121.97(8) . . ?
 C11 C12 H12 119.4 . . ?
 C11 C12 C13 121.24(10) . . ?
 C13 C12 H12 119.4 . . ?
 C12 C13 H13 120.0 . . ?
 C14 C13 C12 119.94(10) . . ?
 C14 C13 H13 120.0 . . ?
 C13 C14 H14 119.6 . . ?
 C13 C14 C15 120.81(10) . . ?
 C15 C14 H14 119.6 . . ?
 C14 C15 C16 120.67(11) . . ?
 C14 C15 C20 120.05(10) . . ?
 C16 C15 C20 119.26(11) . . ?
 C15 C16 H16 119.6 . . ?
 C17 C16 C15 120.71(12) . . ?
 C17 C16 H16 119.6 . . ?
 C16 C17 H17 119.8 . . ?
 C16 C17 C18 120.36(11) . . ?
 C18 C17 H17 119.8 . . ?
 C17 C18 H18 119.7 . . ?
 C19 C18 C17 120.55(12) . . ?
 C19 C18 H18 119.7 . . ?
 C18 C19 H19 119.8 . . ?
 C18 C19 C20 120.48(11) . . ?
 C20 C19 H19 119.8 . . ?
 C15 C20 C11 118.02(10) . . ?
 C19 C20 C11 123.36(10) . . ?
 C19 C20 C15 118.60(9) . . ?
 C22 C21 P1 118.54(8) . . ?
 C22 C21 C30 120.30(9) . . ?
 C30 C21 P1 121.14(7) . . ?
 C21 C22 H22 119.7 . . ?
 C21 C22 C23 120.70(10) . . ?
 C23 C22 H22 119.7 . . ?
 C22 C23 H23 119.9 . . ?
 C24 C23 C22 120.24(10) . . ?
 C24 C23 H23 119.9 . . ?
 C23 C24 H24 119.5 . . ?
 C23 C24 C25 120.94(10) . . ?
 C25 C24 H24 119.5 . . ?
 C24 C25 C26 120.63(10) . . ?
 C24 C25 C30 119.72(10) . . ?
 C26 C25 C30 119.65(10) . . ?
 C25 C26 H26 119.6 . . ?
 C27 C26 C25 120.87(11) . . ?
 C27 C26 H26 119.6 . . ?
 C26 C27 H27 120.1 . . ?
 C26 C27 C28 119.80(11) . . ?
 C28 C27 H27 120.1 . . ?
 C27 C28 H28 119.5 . . ?
 C29 C28 C27 120.91(11) . . ?
 C29 C28 H28 119.5 . . ?
 C28 C29 H29 119.6 . . ?
 C28 C29 C30 120.85(10) . . ?
 C30 C29 H29 119.6 . . ?
 C25 C30 C21 118.08(9) . . ?
 C29 C30 C21 124.02(9) . . ?
 C29 C30 C25 117.90(10) . . ?
 O2 P2 C31 111.68(5) . . ?
 O2 P2 C41 115.42(5) . . ?
 O2 P2 C51 113.05(5) . . ?
 C41 P2 C31 104.56(5) . . ?
 C51 P2 C31 107.61(5) . . ?
 C51 P2 C41 103.75(5) . . ?
 C32 C31 P2 120.47(8) . . ?
 C32 C31 C40 119.43(10) . . ?
 C40 C31 P2 119.83(8) . . ?
 C31 C32 H32 119.3 . . ?
 C31 C32 C33 121.44(10) . . ?
 C33 C32 H32 119.3 . . ?
 C32 C33 H33 120.0 . . ?
 C34 C33 C32 119.96(11) . . ?
 C34 C33 H33 120.0 . . ?
 C33 C34 H34 119.6 . . ?
 C33 C34 C35 120.86(10) . . ?
 C35 C34 H34 119.6 . . ?
 C34 C35 C36 121.18(11) . . ?
 C34 C35 C40 119.47(10) . . ?
 C36 C35 C40 119.33(11) . . ?
 C35 C36 H36 119.6 . . ?
 C37 C36 C35 120.87(11) . . ?
 C37 C36 H36 119.6 . . ?
 C36 C37 H37 120.0 . . ?
 C36 C37 C38 120.01(11) . . ?
 C38 C37 H37 120.0 . . ?
 C37 C38 H38 119.7 . . ?
 C39 C38 C37 120.54(12) . . ?
 C39 C38 H38 119.7 . . ?
 C38 C39 H39 119.5 . . ?
 C38 C39 C40 121.03(11) . . ?
 C40 C39 H39 119.5 . . ?
 C35 C40 C31 118.81(10) . . ?
 C39 C40 C31 122.96(10) . . ?
 C39 C40 C35 118.22(10) . . ?
 C42 C41 P2 117.88(8) . . ?
 C42 C41 C50 119.28(9) . . ?
 C50 C41 P2 122.77(7) . . ?
 C41 C42 H42 119.1 . . ?
 C41 C42 C43 121.84(10) . . ?
 C43 C42 H42 119.1 . . ?
 C42 C43 H43 120.1 . . ?
 C44 C43 C42 119.81(10) . . ?
 C44 C43 H43 120.1 . . ?
 C43 C44 H44 119.7 . . ?
 C43 C44 C45 120.60(10) . . ?
 C45 C44 H44 119.7 . . ?
 C44 C45 C50 119.91(10) . . ?
 C46 C45 C44 120.34(10) . . ?
 C46 C45 C50 119.74(10) . . ?
 C45 C46 H46 119.6 . . ?
 C47 C46 C45 120.80(11) . . ?
 C47 C46 H46 119.6 . . ?
 C46 C47 H47 120.2 . . ?
 C46 C47 C48 119.68(11) . . ?
 C48 C47 H47 120.2 . . ?
 C47 C48 H48 119.4 . . ?
 C49 C48 C47 121.28(10) . . ?
 C49 C48 H48 119.4 . . ?
 C48 C49 H49 119.8 . . ?
 C48 C49 C50 120.46(10) . . ?
 C50 C49 H49 119.8 . . ?
 C45 C50 C41 118.52(9) . . ?
 C49 C50 C41 123.48(9) . . ?
 C49 C50 C45 118.00(9) . . ?
 C52 C51 P2 119.90(8) . . ?
 C52 C51 C60 120.12(10) . . ?
 C60 C51 P2 119.97(8) . . ?
 C51 C52 H52 119.4 . . ?
 C51 C52 C53 121.25(11) . . ?
 C53 C52 H52 119.4 . . ?
 C52 C53 H53 120.1 . . ?
 C54 C53 C52 119.77(12) . . ?
 C54 C53 H53 120.1 . . ?
 C53 C54 H54 119.5 . . ?
 C53 C54 C55 121.04(11) . . ?
 C55 C54 H54 119.5 . . ?
 C54 C55 C56 121.45(12) . . ?
 C54 C55 C60 119.78(11) . . ?
 C60 C55 C56 118.77(13) . . ?
 C55 C56 H56 119.5 . . ?
 C57 C56 C55 121.04(14) . . ?
 C57 C56 H56 119.5 . . ?
 C56 C57 H57 119.9 . . ?
 C56 C57 C58 120.16(12) . . ?
 C58 C57 H57 119.9 . . ?
 C57 C58 H58 119.5 . . ?
 C59 C58 C57 120.93(15) . . ?
 C59 C58 H58 119.5 . . ?
 C58 C59 H59 119.7 . . ?
 C58 C59 C60 120.56(13) . . ?
 C60 C59 H59 119.7 . . ?
 C55 C60 C51 118.04(11) . . ?
 C55 C60 C59 118.54(11) . . ?
 C59 C60 C51 123.43(11) . . ?

loop_
  _geom_torsion_atom_site_label_1
  _geom_torsion_atom_site_label_2
  _geom_torsion_atom_site_label_3
  _geom_torsion_atom_site_label_4
  _geom_torsion
  _geom_torsion_site_symmetry_1
  _geom_torsion_site_symmetry_2
  _geom_torsion_site_symmetry_3
  _geom_torsion_site_symmetry_4
  _geom_torsion_publ_flag
 Ho1 O11 N10 O12 -9.0(2) . . . . ?
 Ho1 O11 N10 O13 170.5(2) . . . . ?
 Ho1 O12 N10 O11 8.9(2) . . . . ?
 Ho1 O12 N10 O13 -170.7(2) . . . . ?
 Ho1 O21 N20 O22 2.94(19) . . . . ?
 Ho1 O21 N20 O23 -177.01(18) . . . . ?
 Ho1 O22 N20 O21 -2.95(19) . . . . ?
 Ho1 O22 N20 O23 177.00(18) . . . . ?
 Ho1 O31 N30 O32 2.98(19) . . . . ?
 Ho1 O31 N30 O33 -176.91(18) . . . . ?
 Ho1 O32 N30 O31 -3.0(2) . . . . ?
 Ho1 O32 N30 O33 176.86(18) . . . . ?
 P1 C1 C2 C3 176.27(8) . . . . ?
 P1 C1 C10 C5 -173.42(7) . . . . ?
 P1 C1 C10 C9 9.04(14) . . . . ?
 P1 C11 C12 C13 178.95(8) . . . . ?
 P1 C11 C20 C15 179.26(7) . . . . ?
 P1 C11 C20 C19 1.11(14) . . . . ?
 P1 C21 C22 C23 177.20(8) . . . . ?
 P1 C21 C30 C25 -177.05(7) . . . . ?
 P1 C21 C30 C29 3.95(14) . . . . ?
 O1 P1 C1 C2 -135.29(8) . . . . ?
 O1 P1 C1 C10 44.05(9) . . . . ?
 O1 P1 C11 C12 -123.25(8) . . . . ?
 O1 P1 C11 C20 57.41(9) . . . . ?
 O1 P1 C21 C22 -131.63(8) . . . . ?
 O1 P1 C21 C30 46.85(9) . . . . ?
 C1 P1 C11 C12 -1.60(9) . . . . ?
 C1 P1 C11 C20 179.05(8) . . . . ?
 C1 P1 C21 C22 107.10(8) . . . . ?
 C1 P1 C21 C30 -74.42(9) . . . . ?
 C1 C2 C3 C4 -2.39(16) . . . . ?
 C2 C1 C10 C5 5.90(14) . . . . ?
 C2 C1 C10 C9 -171.64(10) . . . . ?
 C2 C3 C4 C5 4.86(17) . . . . ?
 C3 C4 C5 C6 174.80(11) . . . . ?
 C3 C4 C5 C10 -1.85(16) . . . . ?
 C4 C5 C6 C7 -174.11(11) . . . . ?
 C4 C5 C10 C1 -3.50(15) . . . . ?
 C4 C5 C10 C9 174.17(10) . . . . ?
 C5 C6 C7 C8 -0.83(18) . . . . ?
 C6 C5 C10 C1 179.79(9) . . . . ?
 C6 C5 C10 C9 -2.54(15) . . . . ?
 C6 C7 C8 C9 -0.94(18) . . . . ?
 C7 C8 C9 C10 0.92(17) . . . . ?
 C8 C9 C10 C1 178.36(10) . . . . ?
 C8 C9 C10 C5 0.84(16) . . . . ?
 C10 C1 C2 C3 -3.08(15) . . . . ?
 C10 C5 C6 C7 2.57(17) . . . . ?
 C11 P1 C1 C2 102.56(9) . . . . ?
 C11 P1 C1 C10 -78.11(9) . . . . ?
 C11 P1 C21 C22 -8.63(9) . . . . ?
 C11 P1 C21 C30 169.85(8) . . . . ?
 C11 C12 C13 C14 1.65(16) . . . . ?
 C12 C11 C20 C15 -0.07(14) . . . . ?
 C12 C11 C20 C19 -178.22(10) . . . . ?
 C12 C13 C14 C15 0.19(17) . . . . ?
 C13 C14 C15 C16 176.45(11) . . . . ?
 C13 C14 C15 C20 -1.95(17) . . . . ?
 C14 C15 C16 C17 -178.54(12) . . . . ?
 C14 C15 C20 C11 1.86(15) . . . . ?
 C14 C15 C20 C19 -179.90(10) . . . . ?
 C15 C16 C17 C18 -1.3(2) . . . . ?
 C16 C15 C20 C11 -176.56(10) . . . . ?
 C16 C15 C20 C19 1.68(15) . . . . ?
 C16 C17 C18 C19 1.1(2) . . . . ?
 C17 C18 C19 C20 0.55(19) . . . . ?
 C18 C19 C20 C11 176.24(11) . . . . ?
 C18 C19 C20 C15 -1.90(16) . . . . ?
 C20 C11 C12 C13 -1.69(15) . . . . ?
 C20 C15 C16 C17 -0.13(18) . . . . ?
 C21 P1 C1 C2 -14.02(9) . . . . ?
 C21 P1 C1 C10 165.31(8) . . . . ?
 C21 P1 C11 C12 114.25(8) . . . . ?
 C21 P1 C11 C20 -65.10(9) . . . . ?
 C21 C22 C23 C24 0.27(16) . . . . ?
 C22 C21 C30 C25 1.41(14) . . . . ?
 C22 C21 C30 C29 -177.60(10) . . . . ?
 C22 C23 C24 C25 0.62(16) . . . . ?
 C23 C24 C25 C26 179.84(10) . . . . ?
 C23 C24 C25 C30 -0.47(16) . . . . ?
 C24 C25 C26 C27 -179.66(11) . . . . ?
 C24 C25 C30 C21 -0.53(14) . . . . ?
 C24 C25 C30 C29 178.54(10) . . . . ?
 C25 C26 C27 C28 0.67(18) . . . . ?
 C26 C25 C30 C21 179.15(9) . . . . ?
 C26 C25 C30 C29 -1.78(14) . . . . ?
 C26 C27 C28 C29 -0.84(18) . . . . ?
 C27 C28 C29 C30 -0.34(17) . . . . ?
 C28 C29 C30 C21 -179.36(10) . . . . ?
 C28 C29 C30 C25 1.63(15) . . . . ?
 C30 C21 C22 C23 -1.30(15) . . . . ?
 C30 C25 C26 C27 0.66(16) . . . . ?
 P2 C31 C32 C33 -172.48(8) . . . . ?
 P2 C31 C40 C35 172.53(8) . . . . ?
 P2 C31 C40 C39 -8.79(14) . . . . ?
 P2 C41 C42 C43 176.82(9) . . . . ?
 P2 C41 C50 C45 -178.40(8) . . . . ?
 P2 C41 C50 C49 0.82(15) . . . . ?
 P2 C51 C52 C53 178.27(9) . . . . ?
 P2 C51 C60 C55 -178.02(8) . . . . ?
 P2 C51 C60 C59 2.17(15) . . . . ?
 O2 P2 C31 C32 123.67(8) . . . . ?
 O2 P2 C31 C40 -50.29(9) . . . . ?
 O2 P2 C41 C42 153.79(8) . . . . ?
 O2 P2 C41 C50 -29.49(10) . . . . ?
 O2 P2 C51 C52 131.76(9) . . . . ?
 O2 P2 C51 C60 -49.31(10) . . . . ?
 C31 P2 C41 C42 -83.10(9) . . . . ?
 C31 P2 C41 C50 93.62(9) . . . . ?
 C31 P2 C51 C52 7.96(10) . . . . ?
 C31 P2 C51 C60 -173.11(8) . . . . ?
 C31 C32 C33 C34 -0.09(16) . . . . ?
 C32 C31 C40 C35 -1.50(14) . . . . ?
 C32 C31 C40 C39 177.19(10) . . . . ?
 C32 C33 C34 C35 -1.33(17) . . . . ?
 C33 C34 C35 C36 -177.46(11) . . . . ?
 C33 C34 C35 C40 1.29(17) . . . . ?
 C34 C35 C36 C37 178.22(12) . . . . ?
 C34 C35 C40 C31 0.13(15) . . . . ?
 C34 C35 C40 C39 -178.62(10) . . . . ?
 C35 C36 C37 C38 0.3(2) . . . . ?
 C36 C35 C40 C31 178.90(10) . . . . ?
 C36 C35 C40 C39 0.15(15) . . . . ?
 C36 C37 C38 C39 0.32(19) . . . . ?
 C37 C38 C39 C40 -0.70(17) . . . . ?
 C38 C39 C40 C31 -178.24(10) . . . . ?
 C38 C39 C40 C35 0.46(15) . . . . ?
 C40 C31 C32 C33 1.51(15) . . . . ?
 C40 C35 C36 C37 -0.53(18) . . . . ?
 C41 P2 C31 C32 -1.82(9) . . . . ?
 C41 P2 C31 C40 -175.78(8) . . . . ?
 C41 P2 C51 C52 -102.48(9) . . . . ?
 C41 P2 C51 C60 76.45(9) . . . . ?
 C41 C42 C43 C44 1.39(18) . . . . ?
 C42 C41 C50 C45 -1.72(15) . . . . ?
 C42 C41 C50 C49 177.50(10) . . . . ?
 C42 C43 C44 C45 -0.94(18) . . . . ?
 C43 C44 C45 C46 -179.61(11) . . . . ?
 C43 C44 C45 C50 -0.82(17) . . . . ?
 C44 C45 C46 C47 176.67(12) . . . . ?
 C44 C45 C50 C41 2.14(15) . . . . ?
 C44 C45 C50 C49 -177.12(10) . . . . ?
 C45 C46 C47 C48 0.85(19) . . . . ?
 C46 C45 C50 C41 -179.07(10) . . . . ?
 C46 C45 C50 C49 1.67(15) . . . . ?
 C46 C47 C48 C49 0.9(2) . . . . ?
 C47 C48 C49 C50 -1.26(18) . . . . ?
 C48 C49 C50 C41 -179.24(11) . . . . ?
 C48 C49 C50 C45 -0.02(16) . . . . ?
 C50 C41 C42 C43 -0.02(16) . . . . ?
 C50 C45 C46 C47 -2.11(17) . . . . ?
 C51 P2 C31 C32 -111.71(9) . . . . ?
 C51 P2 C31 C40 74.33(9) . . . . ?
 C51 P2 C41 C42 29.56(10) . . . . ?
 C51 P2 C41 C50 -153.72(9) . . . . ?
 C51 C52 C53 C54 -0.16(18) . . . . ?
 C52 C51 C60 C55 0.90(16) . . . . ?
 C52 C51 C60 C59 -178.91(11) . . . . ?
 C52 C53 C54 C55 0.71(18) . . . . ?
 C53 C54 C55 C56 178.54(12) . . . . ?
 C53 C54 C55 C60 -0.44(18) . . . . ?
 C54 C55 C56 C57 -179.32(13) . . . . ?
 C54 C55 C60 C51 -0.37(16) . . . . ?
 C54 C55 C60 C59 179.46(11) . . . . ?
 C55 C56 C57 C58 0.1(2) . . . . ?
 C56 C55 C60 C51 -179.37(11) . . . . ?
 C56 C55 C60 C59 0.45(17) . . . . ?
 C56 C57 C58 C59 0.0(2) . . . . ?
 C57 C58 C59 C60 0.1(2) . . . . ?
 C58 C59 C60 C51 179.48(12) . . . . ?
 C58 C59 C60 C55 -0.34(18) . . . . ?
 C60 C51 C52 C53 -0.66(16) . . . . ?
 C60 C55 C56 C57 -0.33(19) . . . . ?

_shelx_res_file
;
TITL 2023ncs0640_2a_a.res in P-1
    2023ncs0640_2a.res
    created by SHELXL-2018/3 at 13:12:14 on 17-Nov-2023
REM Old TITL 2023NCS0640_2a in P-1
REM SHELXT solution in P-1: R1 0.352, Rweak 0.063, Alpha 0.109
REM <I/s> 0.000 for 0 systematic absences, Orientation as input
REM Formula found by SHELXT: C134 N4 O6 P4 Ho1
CELL 0.71073 12.0762 13.305 16.3045 94.49 94.537 115.198
ZERR 1 0.0001 0.0001 0.0001 0.001 0.001 0.001
LATT 1
SFAC C H N O P Ho
UNIT 120 84 3 13 4 1

L.S. 24
PLAN  5
SIZE 0.12 0.15 0.19
TEMP -173(2)
CONF
BOND
list 4
fmap 2 53
MORE -1
ACTA
BOND $H
REM <olex2.extras>
REM <HklSrc "%.\\2023NCS0640_2a.hkl">
REM </olex2.extras>

WGHT    0.035500    0.746700
FVAR       0.44028
PART -1
HO1   6    0.505079    0.482567    0.004703    10.50000    0.00997    0.00957 =
         0.01113    0.00072    0.00163    0.00393
PART 0
P1    5    0.786805    0.707846    0.129134    11.00000    0.01109    0.00948 =
         0.01216    0.00082    0.00102    0.00368
O1    4    0.670530    0.622923    0.076677    11.00000    0.01347    0.01326 =
         0.01549   -0.00019   -0.00081    0.00390
PART -1
O11   4    0.535730    0.603663   -0.100826    10.50000    0.02554    0.01463 =
         0.01590    0.00203    0.00624    0.00925
O12   4    0.576000    0.461921   -0.127452    10.50000    0.02606    0.01722 =
         0.02087    0.00617    0.01088    0.01210
O13   4    0.570235    0.562129   -0.225743    10.50000    0.04149    0.02636 =
         0.01544    0.00648    0.01183    0.01449
O21   4    0.416119    0.484027    0.130790    10.50000    0.02039    0.02284 =
         0.02014    0.00548    0.00656    0.01378
O22   4    0.391337    0.585598    0.040215    10.50000    0.01850    0.01974 =
         0.01618    0.00090    0.00218    0.00963
O23   4    0.322419    0.588078    0.160198    10.50000    0.02282    0.03215 =
         0.02179   -0.00586    0.00592    0.01512
O31   4    0.643647    0.395658    0.025778    10.50000    0.01984    0.01928 =
         0.03406    0.00332    0.00427    0.01137
O32   4    0.459081    0.307953    0.056839    10.50000    0.02429    0.02152 =
         0.03009    0.01218    0.00889    0.01352
O33   4    0.593329    0.241339    0.079991    10.50000    0.04173    0.02529 =
         0.02524    0.00328   -0.00173    0.02722
N10   3    0.561383    0.542925   -0.153924    10.50000    0.01782    0.01341 =
         0.01780    0.00234    0.00651    0.00443
N20   3    0.374506    0.553877    0.112373    10.50000    0.01406    0.01773 =
         0.01642   -0.00371    0.00160    0.00613
N30   3    0.565811    0.311439    0.055393    10.50000    0.02576    0.01835 =
         0.01726   -0.00117   -0.00059    0.01424
PART 0
C1    1    0.815043    0.848493    0.111345    11.00000    0.01565    0.01100 =
         0.01304    0.00136    0.00180    0.00540
C2    1    0.933275    0.921874    0.101308    11.00000    0.01760    0.01311 =
         0.01684    0.00146    0.00492    0.00507
AFIX  43
H2    2    0.997373    0.898532    0.107222    11.00000   -1.20000
AFIX   0
C3    1    0.961238    1.031502    0.082336    11.00000    0.02504    0.01301 =
         0.01817    0.00187    0.00920    0.00423
AFIX  43
H3    2    1.043892    1.082021    0.077688    11.00000   -1.20000
AFIX   0
C4    1    0.868969    1.064211    0.070772    11.00000    0.03429    0.01373 =
         0.01438    0.00324    0.00576    0.01046
AFIX  43
H4    2    0.886955    1.135690    0.053845    11.00000   -1.20000
AFIX   0
C5    1    0.746830    0.993394    0.083578    11.00000    0.02836    0.01704 =
         0.01155    0.00079    0.00081    0.01306
C6    1    0.653165    1.031148    0.078115    11.00000    0.03850    0.02552 =
         0.01676    0.00126   -0.00181    0.02280
AFIX  43
H6    2    0.670727    1.102257    0.060615    11.00000   -1.20000
AFIX   0
C7    1    0.538235    0.966723    0.097651    11.00000    0.03116    0.03459 =
         0.02151   -0.00292   -0.00499    0.02481
AFIX  43
H7    2    0.476846    0.993585    0.094380    11.00000   -1.20000
AFIX   0
C8    1    0.510341    0.860290    0.122703    11.00000    0.01909    0.03044 =
         0.02373   -0.00330   -0.00168    0.01420
AFIX  43
H8    2    0.430528    0.816334    0.137020    11.00000   -1.20000
AFIX   0
C9    1    0.597908    0.819669    0.126553    11.00000    0.01651    0.01835 =
         0.02066   -0.00167   -0.00026    0.00810
AFIX  43
H9    2    0.577537    0.747433    0.142736    11.00000   -1.20000
AFIX   0
C10   1    0.717991    0.884405    0.106652    11.00000    0.01828    0.01440 =
         0.01234   -0.00059   -0.00067    0.00845
C11   1    0.776377    0.699420    0.237994    11.00000    0.01251    0.01504 =
         0.01294    0.00256    0.00159    0.00576
C12   1    0.793427    0.794647    0.288097    11.00000    0.01667    0.01871 =
         0.01530    0.00010    0.00046    0.00924
AFIX  43
H12   2    0.811471    0.862078    0.264421    11.00000   -1.20000
AFIX   0
C13   1    0.784568    0.793744    0.373805    11.00000    0.02204    0.02854 =
         0.01573   -0.00198    0.00112    0.01432
AFIX  43
H13   2    0.794453    0.859621    0.407044    11.00000   -1.20000
AFIX   0
C14   1    0.761757    0.698040    0.408981    11.00000    0.02104    0.03476 =
         0.01368    0.00448    0.00277    0.01219
AFIX  43
H14   2    0.755628    0.697833    0.466704    11.00000   -1.20000
AFIX   0
C15   1    0.747156    0.599275    0.360510    11.00000    0.01559    0.02471 =
         0.01793    0.00779    0.00166    0.00586
C16   1    0.730335    0.501717    0.398029    11.00000    0.02809    0.03082 =
         0.02312    0.01454    0.00092    0.00661
AFIX  43
H16   2    0.726963    0.502329    0.456072    11.00000   -1.20000
AFIX   0
C17   1    0.718993    0.407309    0.351647    11.00000    0.03442    0.02314 =
         0.03567    0.01602   -0.00204    0.00600
AFIX  43
H17   2    0.709442    0.343183    0.377706    11.00000   -1.20000
AFIX   0
C18   1    0.721353    0.404279    0.265167    11.00000    0.03081    0.01609 =
         0.03395    0.00815   -0.00108    0.00709
AFIX  43
H18   2    0.711981    0.337655    0.233245    11.00000   -1.20000
AFIX   0
C19   1    0.737123    0.497045    0.226628    11.00000    0.02095    0.01505 =
         0.02276    0.00464    0.00061    0.00566
AFIX  43
H19   2    0.737826    0.493749    0.168267    11.00000   -1.20000
AFIX   0
C20   1    0.752353    0.597671    0.273484    11.00000    0.01298    0.01745 =
         0.01727    0.00522    0.00151    0.00522
C21   1    0.919239    0.687361    0.103903    11.00000    0.01346    0.01124 =
         0.01598    0.00075    0.00272    0.00518
C22   1    0.999684    0.684380    0.168047    11.00000    0.01480    0.01396 =
         0.01819    0.00137    0.00174    0.00601
AFIX  43
H22   2    0.986169    0.696399    0.223835    11.00000   -1.20000
AFIX   0
C23   1    1.101748    0.663632    0.151383    11.00000    0.01631    0.01868 =
         0.02514    0.00266    0.00220    0.00975
AFIX  43
H23   2    1.156056    0.661481    0.195937    11.00000   -1.20000
AFIX   0
C24   1    1.122555    0.646650    0.071341    11.00000    0.01948    0.01743 =
         0.03041    0.00321    0.00747    0.01065
AFIX  43
H24   2    1.190926    0.632044    0.060852    11.00000   -1.20000
AFIX   0
C25   1    1.043452    0.650540    0.003744    11.00000    0.02056    0.01211 =
         0.02236    0.00133    0.00747    0.00734
C26   1    1.065791    0.633113   -0.079137    11.00000    0.02881    0.01886 =
         0.02602    0.00148    0.01310    0.01139
AFIX  43
H26   2    1.134127    0.618315   -0.089352    11.00000   -1.20000
AFIX   0
C27   1    0.990169    0.637350   -0.144536    11.00000    0.03459    0.02139 =
         0.02062   -0.00013    0.01213    0.00918
AFIX  43
H27   2    1.005547    0.624763   -0.199757    11.00000   -1.20000
AFIX   0
C28   1    0.889375    0.660452   -0.129706    11.00000    0.02688    0.02159 =
         0.01646    0.00090    0.00417    0.00551
AFIX  43
H28   2    0.837758    0.664310   -0.175247    11.00000   -1.20000
AFIX   0
C29   1    0.864735    0.677489   -0.050167    11.00000    0.01893    0.01710 =
         0.01709    0.00194    0.00354    0.00524
AFIX  43
H29   2    0.796624    0.693353   -0.041518    11.00000   -1.20000
AFIX   0
C30   1    0.939901    0.671652    0.019217    11.00000    0.01693    0.01112 =
         0.01701    0.00115    0.00457    0.00477

P2    5    1.207928    0.858578    0.410541    11.00000    0.01219    0.01788 =
         0.01331    0.00242    0.00158    0.00503
O2    4    1.078816    0.809464    0.368897    11.00000    0.01335    0.02724 =
         0.01698    0.00267   -0.00035    0.00415
C31   1    1.294888    1.002791    0.390583    11.00000    0.01237    0.01855 =
         0.01734    0.00360    0.00214    0.00731
C32   1    1.351100    1.087594    0.455418    11.00000    0.01607    0.02075 =
         0.01894    0.00171    0.00131    0.00912
AFIX  43
H32   2    1.352631    1.069301    0.510532    11.00000   -1.20000
AFIX   0
C33   1    1.406640    1.201427    0.441685    11.00000    0.01850    0.01902 =
         0.02569    0.00046    0.00061    0.00784
AFIX  43
H33   2    1.444780    1.258549    0.487318    11.00000   -1.20000
AFIX   0
C34   1    1.405329    1.229095    0.362601    11.00000    0.01876    0.01832 =
         0.03018    0.00533    0.00128    0.00670
AFIX  43
H34   2    1.441193    1.305662    0.353860    11.00000   -1.20000
AFIX   0
C35   1    1.351129    1.144942    0.293560    11.00000    0.01613    0.02209 =
         0.02366    0.00737    0.00126    0.00746
C36   1    1.353759    1.172771    0.211240    11.00000    0.02606    0.02760 =
         0.02703    0.01350    0.00131    0.00644
AFIX  43
H36   2    1.390400    1.249179    0.202112    11.00000   -1.20000
AFIX   0
C37   1    1.304304    1.091148    0.144958    11.00000    0.02740    0.03586 =
         0.02092    0.01283    0.00127    0.00921
AFIX  43
H37   2    1.307039    1.110947    0.090172    11.00000   -1.20000
AFIX   0
C38   1    1.249161    0.977440    0.157852    11.00000    0.01971    0.03150 =
         0.01785    0.00604    0.00046    0.00796
AFIX  43
H38   2    1.215254    0.920930    0.111571    11.00000   -1.20000
AFIX   0
C39   1    1.244097    0.947768    0.236792    11.00000    0.01477    0.02277 =
         0.01783    0.00448    0.00081    0.00592
AFIX  43
H39   2    1.205821    0.870856    0.244414    11.00000   -1.20000
AFIX   0
C40   1    1.295022    1.030011    0.306940    11.00000    0.01163    0.02117 =
         0.01821    0.00499    0.00158    0.00648
C41   1    1.224327    0.865537    0.522953    11.00000    0.01332    0.01662 =
         0.01451    0.00244    0.00178    0.00567
C42   1    1.329843    0.865026    0.562176    11.00000    0.01434    0.02405 =
         0.01813    0.00279    0.00197    0.00877
AFIX  43
H42   2    1.388143    0.857251    0.529524    11.00000   -1.20000
AFIX   0
C43   1    1.353303    0.875711    0.649203    11.00000    0.01695    0.02716 =
         0.01832    0.00105   -0.00206    0.01080
AFIX  43
H43   2    1.427419    0.876753    0.674585    11.00000   -1.20000
AFIX   0
C44   1    1.269060    0.884583    0.697057    11.00000    0.02054    0.02718 =
         0.01429    0.00016   -0.00132    0.01086
AFIX  43
H44   2    1.284457    0.890649    0.755706    11.00000   -1.20000
AFIX   0
C45   1    1.158862    0.884807    0.659891    11.00000    0.01720    0.01779 =
         0.01478   -0.00045    0.00103    0.00756
C46   1    1.072224    0.894733    0.709869    11.00000    0.02242    0.02807 =
         0.01639   -0.00221    0.00329    0.01144
AFIX  43
H46   2    1.086214    0.897246    0.768316    11.00000   -1.20000
AFIX   0
C47   1    0.968783    0.900730    0.674934    11.00000    0.02171    0.03221 =
         0.02392   -0.00237    0.00582    0.01456
AFIX  43
H47   2    0.911866    0.908380    0.709005    11.00000   -1.20000
AFIX   0
C48   1    0.947073    0.895515    0.588289    11.00000    0.01963    0.03178 =
         0.02523    0.00100    0.00188    0.01586
AFIX  43
H48   2    0.875671    0.900749    0.564381    11.00000   -1.20000
AFIX   0
C49   1    1.027131    0.883001    0.537585    11.00000    0.01748    0.02415 =
         0.01903    0.00307    0.00100    0.01154
AFIX  43
H49   2    1.009677    0.878181    0.479181    11.00000   -1.20000
AFIX   0
C50   1    1.136082    0.877207    0.571965    11.00000    0.01376    0.01457 =
         0.01565    0.00146    0.00130    0.00585
C51   1    1.292330    0.780615    0.378774    11.00000    0.01926    0.01829 =
         0.01355    0.00142    0.00155    0.00764
C52   1    1.408507    0.836084    0.356022    11.00000    0.01943    0.02230 =
         0.01666    0.00180    0.00298    0.01023
AFIX  43
H52   2    1.442628    0.914893    0.355717    11.00000   -1.20000
AFIX   0
C53   1    1.477995    0.778026    0.333106    11.00000    0.02706    0.03359 =
         0.01831    0.00169    0.00530    0.01811
AFIX  43
H53   2    1.557969    0.817640    0.317436    11.00000   -1.20000
AFIX   0
C54   1    1.429676    0.664510    0.333567    11.00000    0.04130    0.03516 =
         0.01886   -0.00081    0.00319    0.02673
AFIX  43
H54   2    1.477099    0.625946    0.318725    11.00000   -1.20000
AFIX   0
C55   1    1.310007    0.603594    0.355838    11.00000    0.04176    0.02406 =
         0.01369   -0.00080   -0.00101    0.01776
C56   1    1.257724    0.484901    0.354661    11.00000    0.06151    0.02471 =
         0.02180   -0.00166   -0.00354    0.02365
AFIX  43
H56   2    1.304269    0.445721    0.339208    11.00000   -1.20000
AFIX   0
C57   1    1.141562    0.426628    0.375452    11.00000    0.06089    0.01927 =
         0.02672    0.00217   -0.00740    0.01061
AFIX  43
H57   2    1.108241    0.347648    0.374399    11.00000   -1.20000
AFIX   0
C58   1    1.071840    0.483075    0.398233    11.00000    0.04244    0.02324 =
         0.02797    0.00689   -0.00241    0.00228
AFIX  43
H58   2    0.991346    0.441904    0.412595    11.00000   -1.20000
AFIX   0
C59   1    1.118185    0.597450    0.400142    11.00000    0.03079    0.02173 =
         0.02291    0.00534    0.00104    0.00423
AFIX  43
H59   2    1.069477    0.634340    0.415852    11.00000   -1.20000
AFIX   0
C60   1    1.238667    0.661031    0.378743    11.00000    0.02810    0.01892 =
         0.01345    0.00129    0.00023    0.00841
HKLF 4


REM  2023ncs0640_2a_a.res in P-1
REM wR2 = 0.0700, GooF = S = 1.034, Restrained GooF = 1.034 for all data
REM R1 = 0.0276 for 15397 Fo > 4sig(Fo) and 0.0337 for all 17391 data
REM 694 parameters refined using 0 restraints

END

WGHT      0.0355      0.7467

REM Highest difference peak  0.447,  deepest hole -0.315,  1-sigma level  0.061
Q1    1   1.0803  0.8790  0.5577  11.00000  0.05    0.45
Q2    1   0.7047  1.0126  0.0780  11.00000  0.05    0.44
Q3    1   1.0539  0.6411 -0.0371  11.00000  0.05    0.43
Q4    1   1.1215  0.4742  0.3848  11.00000  0.05    0.43
Q5    1   0.7610  0.8581  0.1062  11.00000  0.05    0.43
;
_shelx_res_checksum                9926
_shelx_hkl_file
;
   0   0  -2 1467.61   43.35
   0   0   2 1437.54   43.32
   0   0  -2 1513.79   43.45
   0   0   2 1537.23   43.41
   0   0   2 1514.01   43.23
   0   0  -2 1515.29   43.25
   0   0  -2 1532.01   43.47
   0   0  -2 1527.83   43.23
   0   0   2 1508.66   43.00
   0   0   3 3106.73   89.97
   0   0   3 3164.04   90.09
   0   0  -3 3221.12   90.17
   0   0  -3 3005.26   90.04
   0   0  -3 3158.77   89.86
   0   0   3 3166.27   89.83
   0   0  -3 3142.96   89.61
   0   0  -3 3026.06   90.13
   0   0  -3 3222.82   89.82
   0   0   3 3226.78   89.52
   0   0  -4 7808.78  218.28
   0   0   4 7699.18  217.96
   0   0   4 7712.02  218.11
   0   0   4 7685.88  217.76
   0   0  -4 7640.53  217.80
   0   0  -4 7715.39  217.49
   0   0   4 7449.45  218.07
   0   0  -4 7722.25  217.74
   0   0   4 7740.85  217.36
   0   0   5    6.29    1.66
   0   0  -5    5.76    1.70
   0   0   5    6.42    1.74
   0   0   5    7.65    1.68
   0   0  -5    9.65    1.65
   0   0  -5    9.04    1.47
   0   0  -5    7.70    1.59
   0   0   5    8.65    1.43
   0   0   6   68.85    4.12
   0   0   6   75.73    4.47
   0   0  -6   73.34    4.14
   0   0   6   65.67    3.92
   0   0  -6   65.44    4.11
   0   0  -6   63.90    3.66
   0   0  -6   74.40    4.10
   0   0   6   64.08    3.55
   0   0   7  206.01    9.22
   0   0   7  223.76    9.19
   0   0  -7  226.95    8.99
   0   0  -7  234.48    9.35
   0   0   7  223.38    8.92
   0   0   7  206.41    9.17
   0   0  -7  232.97    8.63
   0   0   7  213.44    9.10
   0   0   7  216.74    8.37
   0   0   8 1914.47   58.80
   0   0   8 1948.01   58.51
   0   0  -8 1914.09   58.71
   0   0   8 1956.81   58.17
   0   0  -8 2043.05   58.38
   0   0   8 1950.97   58.93
   0   0  -8 2013.41   57.75
   0   0   8 1960.46   58.72
   0   0   8 1938.00   57.51
   0   0  -8 1772.62   60.30
   0   0   9  658.63   22.44
   0   0  -9  679.21   22.25
   0   0   9  662.77   22.08
   0   0  -9  667.15   22.79
   0   0   9  634.16   22.71
   0   0  -9  645.38   21.50
   0   0   9  659.65   22.65
   0   0  -9  669.86   22.51
   0   0   9  659.74   21.41
   0   0   9  653.06   23.80
   0   0  -9  603.53   24.34
   0   0  10  226.57   11.71
   0   0 -10  232.46   10.68
   0   0 -10  231.60   12.57
   0   0  10  232.22    9.75
   0   0  10  265.22   11.05
   0   0 -10  242.33    9.93
   0   0  10  236.87    7.47
   0   0 -10  245.68   11.27
   0   0  10  245.69   11.02
   0   0  10  241.82   11.16
   0   0 -10  245.77   11.09
   0   0  10  281.39   10.81
   0   0 -10  251.86   10.56
   0   0 -11  164.57   10.90
   0   0  11  190.94   10.86
   0   0  11  191.18    8.53
   0   0 -11  193.08    8.67
   0   0 -11  188.94    8.93
   0   0  11  194.63    9.81
   0   0  11  201.34   10.14
   0   0 -11  197.12    9.28
   0   0  11  195.07    9.16
   0   0 -11  196.61    9.93
   0   0  12  163.27    8.00
   0   0 -12  145.57   10.54
   0   0  12  156.64   10.06
   0   0 -12  178.14    8.37
   0   0  12  170.31    9.41
   0   0  12  188.63    9.97
   0   0 -12  180.89    9.66
   0   0 -12  164.76    8.51
   0   0  13  440.19   20.54
   0   0 -13  486.73   22.07
   0   0  13  503.68   17.87
   0   0 -13  481.59   18.32
   0   0  13  478.44   19.55
   0   0 -13  509.33   19.92
   0   0  13  507.76   20.16
   0   0  14  596.63   21.19
   0   0 -14  563.78   25.87
   0   0  14  555.06   24.56
   0   0 -14  628.19   22.10
   0   0 -14  597.26   18.83
   0   0  14  637.57   23.76
   0   0  14  580.54   23.53
   0   0 -14  623.57   23.59
   0   0  15  265.27   14.81
   0   0 -15  258.84   15.78
   0   0  15  273.23   11.70
   0   0 -15  250.24   11.91
   0   0 -15  239.32    8.95
   0   0 -15  259.74   13.79
   0   0 -15  267.71    9.86
   0   0  15  287.28   13.90
   0   0  15  277.63   14.02
   0   0  16   44.91    4.53
   0   0  16   46.47    6.74
   0   0 -16   57.70    7.85
   0   0 -16   55.32    5.26
   0   0 -16   45.15    2.72
   0   0 -16   45.54    3.28
   0   0  16   43.53    5.90
   0   0  16   50.75    5.96
   0   0 -16   41.17    5.79
   0   0 -17  417.88   20.19
   0   0 -17  453.82   18.18
   0   0 -17  435.67   14.82
   0   0  17  451.68   20.23
   0   0  17  448.78   21.99
   0   0 -17  459.03   23.44
   0   0  17  436.21   17.29
   0   0 -18   18.27    5.08
   0   0 -18   27.66    4.62
   0   0 -18   24.17    2.36
   0   0  18   24.92    5.20
   0   0 -18   17.33    6.12
   0   0  18   22.18    3.69
   0   0  18   19.23    5.14
   0   0 -19   27.22    4.51
   0   0  19   15.51    4.74
   0   0  19   31.59    6.71
   0   0  19   29.37    4.23
   0   0 -19   22.45    6.56
   0   0 -19   18.51    5.00
   0   0 -20   39.99    5.29
   0   0  20   46.76    6.90
   0   0 -20   42.98    8.08
   0   0  20   50.69    7.95
   0   0 -20   38.32    6.52
   0   0  21    2.47    4.65
   0   0  21   23.64    6.85
   0   0 -21   16.46    6.55
   0   0 -21   11.08    4.93
   0   0 -22  104.88    7.91
   0   0  22   99.87   10.14
   0   0 -22  100.06   10.37
   0   0 -22  101.10   12.14
   0   0  22  124.93   12.31
   0   0  23   25.21    6.65
   0   0 -23   24.07    6.42
   0   0  23   23.42    7.46
   0   0  24   80.52    9.74
   0  -1  24   22.60    6.36
   0  -1  23   60.99    8.52
   0   1 -23   49.79    8.04
   0  -1  23   47.99    8.56
   0  -1  22  173.06   13.39
   0   1 -22  170.03   13.07
   0  -1  22  188.98   14.98
   0  -1  21    4.96    4.71
   0   1 -21   -1.66    4.86
   0  -1  21   -1.03    4.75
   0   1 -20  108.26    9.63
   0   1 -20   90.24    7.33
   0  -1  20   89.17    9.17
   0  -1  20   93.15   10.04
   0  -1  19  128.08    8.11
   0  -1  19  128.63   11.35
   0   1 -19  144.33   10.86
   0   1 -19  134.14    8.78
   0   1 -19  128.21    6.44
   0  -1  19  143.04   10.85
   0  -1  19  143.34   11.00
   0  -1  18  358.22   20.45
   0  -1  18  403.09   16.45
   0   1 -18  412.26   19.62
   0   1 -18  416.76   17.15
   0   1 -18  401.85   14.63
   0  -1  18  399.78   19.61
   0  -1  18  426.67   20.07
   0  -1  17  131.61    7.83
   0  -1  17  130.89   10.92
   0   1 -17  126.67    9.78
   0   1 -17  134.16    8.27
   0   1 -17  119.52    6.37
   0  -1  17  144.17   10.24
   0  -1  17  119.40    9.62
   0  -1  16  122.69    7.49
   0  -1  16  131.24   10.47
   0   1 -16  136.19    8.15
   0   1 -16  129.97    9.46
   0   1 -16  126.56    6.57
   0  -1  16  118.44    9.20
   0  -1  16  132.72    9.67
   0  -1  15  221.30   12.92
   0  -1  15  216.53    9.53
   0   1 -15  218.98   10.06
   0   1 -15  221.93   11.79
   0   1 -15  216.87    8.53
   0  -1  15  207.67   11.45
   0  -1  15  205.56   11.63
   0  -1  14   94.96    6.06
   0  -1  14  114.82    8.91
   0   1 -14   90.21    3.79
   0   1 -14  109.10    6.68
   0   1 -14   90.13    7.43
   0  -1  14  103.24    7.66
   0   1 -14  103.23    7.38
   0  -1  14   99.41    7.75
   0  -1  13  370.23   17.07
   0  -1  13  358.95   13.93
   0   1 -13  378.01   14.50
   0   1 -13  341.97   11.25
   0   1 -13  339.54   15.66
   0  -1  13  365.11   15.81
   0   1 -13  375.82   15.51
   0  -1  13  354.78   15.87
   0  -1  12  135.25    6.99
   0   1 -12  136.74    7.31
   0   1 -12  126.88    5.02
   0   1 -12  127.57    8.20
   0   1 -12  151.91    7.38
   0  -1  12  142.51    8.44
   0  -1  12  132.71    8.26
   0   1 -12  121.71    7.58
   0  -1  12  143.82    7.38
   0  -1  11  549.85   19.15
   0   1 -11  570.61   19.62
   0   1 -11  537.82   16.96
   0   1 -11  570.58   19.36
   0  -1  11  568.52   20.81
   0  -1  11  575.95   21.08
   0   1 -11  561.10   20.36
   0   1 -11  549.61   19.88
   0  -1  11  576.68   19.61
   0   1 -10  101.27    6.28
   0  -1  10  106.34    5.76
   0   1 -10  128.71    6.36
   0   1 -10  108.81    4.30
   0  -1  10  104.50    6.42
   0   1 -10  106.27    5.81
   0  -1  10  116.39    6.83
   0  -1  10  117.12    6.83
   0   1 -10  108.76    6.92
   0  -1  10  108.97    6.81
   0  -1  10  116.16    6.09
   0   1 -10  103.60    6.17
   0   1 -10  108.80    6.43
   0   1  -9  372.96   14.35
   0  -1   9  379.70   13.61
   0   1  -9  406.17   14.02
   0   1  -9  385.89   11.95
   0  -1   9  389.20   14.91
   0  -1   9  370.48   14.36
   0   1  -9  374.83   13.63
   0  -1   9  374.26   14.80
   0  -1   9  380.23   14.73
   0   1  -9  374.97   14.96
   0   1  -9  364.69   14.07
   0  -1   9  391.68   14.94
   0   1  -9  364.27   14.19
   0  -1   9  398.18   13.95
   0   1  -8 3197.14   93.25
   0  -1   8 3222.67   92.46
   0   1  -8 3228.55   92.64
   0   1  -8 3160.81   90.70
   0  -1   8 3166.45   93.31
   0  -1   8 3081.20   93.62
   0   1  -8 3235.80   92.50
   0  -1   8 3169.32   93.68
   0   1  -8 3158.99   93.06
   0   1  -8 3271.69   93.09
   0  -1   8 3193.40   92.59
   0  -1   8 3203.26   93.75
   0   1  -7  533.83   17.63
   0   1  -7  518.95   17.06
   0  -1   7  507.50   15.19
   0   1  -7  517.27   15.50
   0  -1   7  505.47   17.56
   0  -1   7  518.57   17.96
   0   1  -7  510.86   16.94
   0  -1   7  546.52   18.13
   0   1  -7  541.52   17.49
   0   1  -7  500.96   17.27
   0  -1   7  517.89   17.00
   0   1  -6 1767.16   50.26
   0   1  -6 1796.41   51.91
   0   1  -6 1725.84   50.48
   0  -1   6 1776.41   52.75
   0  -1   6 1749.83   52.42
   0   1  -6 1752.04   51.82
   0  -1   6 1809.10   52.14
   0  -1   6 1801.25   53.26
   0  -1   6 1764.47   52.74
   0   1  -6 1750.61   52.05
   0   1  -6 1793.86   52.28
   0  -1   6 1788.05   51.82
   0   1  -5  336.00   11.24
   0   1  -5  339.20   10.15
   0   1  -5  332.00   10.18
   0  -1   5  333.18   11.68
   0   1  -5  340.03   11.26
   0  -1   5  337.01   11.37
   0  -1   5  332.91   11.91
   0  -1   5  330.47   12.20
   0   1  -5  342.39   11.58
   0  -1   5  340.15   11.16
   0   1  -5  326.94   11.24
   0  -1   4  438.65   14.39
   0   1  -4  450.59   13.27
   0   1  -4  472.53   14.09
   0  -1   4  435.37   13.99
   0   1  -4  425.03   13.16
   0   1  -4  454.92   13.95
   0   1  -4  443.49   14.28
   0  -1   4  454.05   13.85
   0  -1   4  436.18   14.56
   0  -1   4  456.33   14.86
   0  -1   4  454.42   14.39
   0  -1   3 3327.32   94.95
   0   1  -3 3418.56   94.73
   0  -1   3 3258.95   94.90
   0   1  -3 3154.47   95.11
   0  -1   3 3276.92   95.28
   0  -1   3 3366.33   95.14
   0  -1   3 3313.20   95.33
   0   1  -3 3360.87   94.93
   0  -1   3 3396.82   94.41
   0   1  -2  798.91   22.55
   0   1  -2  820.05   22.30
   0  -1   2  760.83   22.88
   0   1  -2  767.76   22.82
   0  -1   2  743.21   22.57
   0  -1   2  794.03   22.75
   0   1  -2  744.17   22.71
   0  -1   2  715.58   22.72
   0  -1   2  751.02   22.86
   0  -1   2  763.54   22.60
   0  -1   1 6173.23  153.25
   0   1  -1 6990.05  153.35
   0   1  -1 6853.83  153.36
   0  -1   1 5878.88  153.27
   0   1  -1 6758.43  153.37
   0   1  -1 6920.70  153.62
   0   1  -1 7000.26  153.38
   0  -1   1 7061.75  153.63
   0   1  -1 7152.21  153.39
   0   1  -1 6814.21  153.33
   0  -1   1 5397.38  153.16
   0   1  -1 6864.43  153.36
   0   1   0  121.58    1.94
   0  -1   0  102.91    1.86
   0   1   1  599.61   18.73
   0  -1  -1  595.06   18.71
   0   1   1  634.40   18.63
   0  -1  -1  625.05   18.66
   0  -1  -1  669.78   18.81
   0  -1  -1  648.97   18.67
   0   1   1  649.31   18.74
   0  -1  -1  628.96   18.57
   0  -1  -1  639.76   18.70
   0   1   1  662.95   18.75
   0  -1  -1  633.05   18.70
   0  -1  -1  620.91   18.66
   0   1   1  635.54   18.70
   0   1   2  110.95    4.27
   0  -1  -2  110.81    4.33
   0  -1  -2  112.09    4.30
   0  -1  -2  108.72    4.37
   0   1   2  113.07    4.37
   0  -1  -2  111.89    4.12
   0   1   2  109.80    4.05
   0  -1  -2  108.62    4.38
   0  -1  -2  104.40    4.49
   0   1   2  105.87    4.34
   0  -1  -3  204.56    7.99
   0   1   3  204.26    7.78
   0   1   3  214.63    7.16
   0  -1  -3  203.12    7.69
   0  -1  -3  219.74    7.63
   0   1   3  219.65    7.54
   0  -1  -3  213.52    7.70
   0   1   3  207.80    7.54
   0   1   3  207.70    6.58
   0  -1  -3  208.22    7.23
   0  -1  -3  212.32    7.69
   0  -1  -3  201.82    7.39
   0   1   3  204.96    7.55
   0   1   4  704.43   21.04
   0  -1  -4  679.78   20.96
   0  -1  -4  688.47   22.44
   0   1   4  661.33   21.94
   0  -1  -4  732.33   21.86
   0   1   4  715.10   21.59
   0   1   4  695.49   21.69
   0  -1  -4  671.51   21.76
   0   1   4  691.49   20.09
   0  -1  -4  691.37   21.22
   0   1   4  675.65   21.57
   0  -1  -4  689.98   21.47
   0  -1  -5 9636.95  276.15
   0   1   5 9549.05  276.26
   0  -1  -5 9999.00  275.92
   0   1   5 9778.91  275.58
   0  -1  -5 9816.02  275.53
   0   1   5 9661.69  276.97
   0  -1  -5 9280.03  277.37
   0   1   5 9996.44  276.33
   0  -1  -5 9662.57  276.53
   0  -1  -5 9818.45  276.73
   0   1   6 1254.85   39.00
   0   1   6 1233.36   39.13
   0  -1  -6 1269.56   38.90
   0   1   6 1300.14   39.00
   0  -1  -6 1303.88   38.67
   0  -1  -6 1205.31   40.39
   0   1   6 1255.52   39.95
   0   1   6 1308.89   38.32
   0  -1  -6 1314.99   38.27
   0  -1  -6 1301.91   39.46
   0   1   6 1301.15   39.07
   0  -1  -6 1298.20   39.63
   0   1   7 2947.93   89.81
   0  -1  -7 3149.28   89.53
   0   1   7 3114.41   89.69
   0   1   7 3095.98   89.67
   0  -1  -7 3130.49   89.23
   0   1   7 3114.09   88.79
   0  -1  -7 2975.72   91.47
   0   1   7 2997.02   90.74
   0  -1  -7 3030.15   88.64
   0   1   7 3085.78   89.69
   0  -1  -7 3051.42   90.43
   0  -1  -7 3044.02   90.15
   0  -1  -8 1309.76   41.75
   0   1   8 1323.15   41.13
   0  -1  -8 1355.02   41.03
   0   1   8 1270.13   41.47
   0   1   8 1371.82   41.42
   0  -1  -8 1373.29   40.82
   0   1   8 1334.86   41.42
   0   1   8 1304.60   42.51
   0   1   8 1346.22   40.29
   0  -1  -8 1239.68   43.02
   0  -1  -8 1353.04   42.20
   0   1   8 1326.69   41.24
   0   1   9    7.15    2.48
   0   1   9    6.14    2.33
   0  -1  -9   11.58    2.51
   0  -1  -9   10.27    2.65
   0   1   9   18.92    2.90
   0  -1  -9   12.69    2.67
   0   1   9   15.16    2.70
   0   1   9    9.88    2.63
   0  -1  -9    8.41    2.18
   0  -1  -9    8.38    2.79
   0   1   9    7.56    2.61
   0   1   9   11.12    2.00
   0   1  10    3.76    2.49
   0   1  10   11.24    2.25
   0  -1 -10    7.67    3.17
   0  -1 -10    8.26    2.30
   0   1  10   10.40    1.44
   0  -1 -10   12.46    2.82
   0  -1 -10    8.11    2.32
   0   1  10   10.62    2.69
   0   1  10   14.07    3.02
   0   1  10    6.36    2.48
   0   1  10    8.00    2.51
   0  -1 -10    8.65    2.73
   0  -1 -10   13.27    2.66
   0   1  11    6.26    2.02
   0  -1 -11    7.29    3.59
   0   1  11    3.12    2.55
   0   1  11    7.90    1.28
   0   1  11    3.55    2.15
   0  -1 -11    6.93    2.62
   0   1  11    5.90    2.61
   0  -1 -11    6.15    2.26
   0   1  12   65.98    4.74
   0   1  12   59.73    6.19
   0  -1 -12   63.49    6.99
   0   1  12   61.43    3.02
   0   1  12   68.66    5.79
   0  -1 -12   67.76    6.05
   0  -1 -12   62.24    4.78
   0   1  13   14.22    2.80
   0   1  13   14.92    3.77
   0  -1 -13    7.23    4.04
   0   1  13   12.19    1.33
   0   1  13   15.76    3.53
   0  -1 -13   16.46    3.85
   0  -1 -14  471.70   16.83
   0  -1 -14  462.36   12.85
   0   1  14  441.97   17.69
   0   1  14  488.02   19.96
   0   1  14  489.63   15.96
   0  -1 -14  430.54   20.35
   0  -1 -15  390.02   16.44
   0  -1 -15  391.83   12.77
   0   1  15  396.59   13.36
   0   1  15  426.95   18.22
   0   1  15  413.17   15.87
   0  -1 -15  381.00   20.13
   0   1  15  371.34   18.97
   0  -1 -16  345.31   14.68
   0   1  16  312.78   10.89
   0  -1 -16  301.10   10.17
   0   1  16  341.45   16.05
   0   1  16  300.43   16.88
   0   1  16  311.64   13.38
   0  -1 -16  333.89   18.47
   0  -1 -17   76.90    6.53
   0   1  17   62.53    3.50
   0  -1 -17   55.81    2.71
   0   1  17   81.56    7.61
   0  -1 -17   83.93    9.35
   0   1  17   80.44    6.00
   0   1  17   70.18    8.15
   0  -1 -17   67.41    7.28
   0  -1 -18   82.29    6.91
   0   1  18   86.65    8.22
   0   1  18   80.11    8.94
   0  -1 -18   77.27    9.59
   0   1  18   78.17    6.18
   0  -1 -18   74.43    8.12
   0  -1 -19   34.06    5.01
   0   1  19   25.71    5.61
   0  -1 -19   30.88    7.14
   0   1  19   25.45    4.12
   0   1  19   26.86    6.12
   0  -1 -19   39.07    6.40
   0  -1 -20   10.43    3.98
   0   1  20   11.69    5.25
   0  -1 -20   14.63    6.11
   0   1  20   15.66    5.79
   0  -1 -20   10.88    5.28
   0  -1 -21  155.51    9.92
   0   1  21  166.12   12.39
   0  -1 -21  156.57   14.28
   0   1  21  140.70   12.77
   0  -1 -21  152.98   12.46
   0  -1 -22   77.02    7.02
   0   1  22   68.68    8.65
   0  -1 -22   66.08   10.31
   0   1  22   79.09   10.05
   0  -1 -22   65.90    8.97
   0   1  23  121.95   11.52
   0  -1 -23  127.84   12.05
   0   1  24   77.79    9.76
   0  -2  24   -1.91    5.50
   0  -2  23   18.33    6.11
   0   2 -23   13.29    5.53
   0  -2  22    2.67    5.00
   0  -2  22    5.25    4.81
   0  -2  22   -3.23    4.99
   0   2 -22   -0.85    4.41
   0  -2  21   27.21    6.48
   0  -2  21   35.18    6.60
   0  -2  21   31.83    7.02
   0   2 -21   28.32    6.42
   0  -2  20   68.54    9.17
   0   2 -20   82.64    8.51
   0   2 -20   68.77    6.54
   0  -2  20   80.86    8.52
   0  -2  20   71.96    8.34
   0  -2  19   78.10    6.30
   0  -2  19   92.83    9.66
   0   2 -19   90.45    8.64
   0   2 -19   86.23    7.01
   0   2 -19   89.31    5.70
   0  -2  19   84.50    8.58
   0  -2  19   82.79    8.57
   0  -2  18  170.21   12.96
   0  -2  18  154.29    9.06
   0   2 -18  179.66   11.80
   0   2 -18  171.44    9.70
   0   2 -18  173.80    8.48
   0  -2  18  156.59   11.26
   0  -2  18  176.17   12.16
   0  -2  17   88.47    9.29
   0  -2  17   79.50    6.38
   0   2 -17   86.11    8.07
   0   2 -17  102.87    7.17
   0   2 -17  100.19    6.13
   0  -2  17  111.57    8.94
   0  -2  17   92.71    8.50
   0  -2  16   68.04    7.64
   0  -2  16   60.08    5.24
   0   2 -16   69.41    6.89
   0   2 -16   67.44    5.78
   0   2 -16   66.10    4.95
   0  -2  16   55.32    6.56
   0  -2  16   61.19    6.86
   0  -2  15  185.84    9.32
   0   2 -15  195.61   11.27
   0   2 -15  178.24    9.37
   0   2 -15  184.08    8.86
   0  -2  15  184.84   11.15
   0  -2  15  173.76   10.96
   0  -2  14  246.14   11.15
   0   2 -14  258.29   13.15
   0   2 -14  262.34   11.63
   0  -2  14  256.26   13.14
   0  -2  14  268.60   13.45
   0  -2  13  365.66   14.07
   0   2 -13  347.69   15.63
   0   2 -13  358.16   14.27
   0  -2  13  349.19   15.72
   0  -2  13  358.73   13.94
   0   2 -13  345.90   14.64
   0  -2  13  346.94   15.83
   0  -2  12  480.74   18.24
   0   2 -12  527.47   18.79
   0   2 -12  519.54   20.18
   0  -2  12  516.80   20.14
   0   2 -12  528.42   19.20
   0  -2  12  523.78   20.35
   0  -2  12  530.67   18.40
   0  -2  11   95.03    5.62
   0   2 -11   88.62    3.60
   0  -2  11   89.95    3.41
   0   2 -11   94.42    5.78
   0   2 -11   96.00    6.49
   0  -2  11   94.20    6.57
   0  -2  11   96.96    6.70
   0   2 -11   90.78    5.83
   0  -2  11   98.32    5.51
   0   2 -10  394.45   14.30
   0   2 -10  363.96   11.09
   0   2 -10  378.95   13.69
   0  -2  10  354.66   11.26
   0   2 -10  350.87   11.20
   0  -2  10  369.20   14.24
   0   2 -10  342.84   14.41
   0  -2  10  358.77   14.55
   0   2 -10  348.41   14.52
   0   2 -10  375.17   14.07
   0   2 -10  347.37   13.61
   0  -2  10  368.62   14.80
   0  -2  10  349.00   11.02
   0  -2  10  376.57   13.24
   0   2  -9   92.71    5.56
   0   2  -9   97.69    5.33
   0   2  -9   93.06    3.67
   0   2  -9   81.74    3.56
   0  -2   9   88.39    3.77
   0   2  -9   98.63    5.97
   0  -2   9   92.21    5.63
   0  -2   9   91.09    5.90
   0  -2   9   96.44    5.51
   0  -2   9   84.22    6.26
   0   2  -9   94.32    6.04
   0  -2   9   90.71    5.90
   0  -2   9   99.24    6.07
   0  -2   9   99.88    5.07
   0   2  -9   85.15    5.11
   0   2  -9  102.02    5.72
   0   2  -8  114.60    6.03
   0   2  -8  114.81    4.43
   0   2  -8  113.52    5.74
   0   2  -8  111.54    4.26
   0  -2   8   99.16    5.86
   0   2  -8  109.49    6.18
   0  -2   8  121.61    6.07
   0  -2   8  114.66    6.42
   0  -2   8  117.88    6.91
   0   2  -8  112.49    6.49
   0  -2   8  111.94    6.35
   0  -2   8  117.86    5.40
   0   2  -8  110.14    5.55
   0   2  -7 2803.19   79.35
   0  -2   7 2695.61   79.63
   0   2  -7 2784.74   78.95
   0   2  -7 2733.78   77.57
   0   2  -7 2601.86   77.24
   0  -2   7 2706.46   79.37
   0  -2   7 2726.09   79.16
   0  -2   7 2747.26   79.84
   0  -2   7 2686.24   80.46
   0  -2   7 2784.23   78.32
   0   2  -7 2675.03   78.56
   0   2  -6   85.03    4.53
   0  -2   6   79.13    4.57
   0   2  -6   88.22    3.75
   0   2  -6   91.44    4.45
   0   2  -6   81.73    3.19
   0  -2   6   88.97    4.38
   0  -2   6   84.42    3.35
   0  -2   6   87.05    4.65
   0  -2   6   85.16    4.49
   0   2  -6   84.99    4.80
   0  -2   6   91.08    5.28
   0  -2   6   86.33    4.88
   0   2  -6   83.23    4.01
   0  -2   6   84.52    3.92
   0   2  -5  956.95   28.64
   0  -2   5  951.33   28.84
   0  -2   5  942.00   28.70
   0  -2   5  949.79   28.39
   0   2  -5  951.13   27.33
   0   2  -5  966.60   28.48
   0   2  -5  928.03   27.85
   0  -2   5  908.23   27.36
   0  -2   5  934.82   28.60
   0  -2   5  914.85   29.37
   0   2  -5  873.93   28.75
   0  -2   5  941.69   29.50
   0  -2   5  941.35   29.01
   0   2  -5  936.09   27.82
   0  -2   5  969.27   27.71
   0  -2   4  617.55   18.90
   0   2  -4  588.56   18.47
   0  -2   4  593.27   18.79
   0  -2   4  610.49   18.68
   0   2  -4  601.99   17.98
   0   2  -4  587.19   18.39
   0   2  -4  614.42   18.70
   0  -2   4  594.01   18.00
   0   2  -4  612.04   18.20
   0  -2   4  583.85   19.38
   0  -2   4  615.52   17.98
   0  -2   4  581.85   19.35
   0  -2   4  618.84   19.09
   0   2  -4  564.72   18.92
   0   2  -4  597.53   17.88
   0  -2   4  615.70   17.83
   0  -2   3  409.83   13.30
   0  -2   3  424.55   13.29
   0   2  -3  408.01   13.54
   0   2  -3  416.68   12.96
   0   2  -3  419.45   13.33
   0  -2   3  421.62   12.99
   0   2  -3  414.86   12.87
   0  -2   3  433.80   12.83
   0  -2   3  454.37   14.08
   0  -2   3  419.50   13.77
   0   2  -3  401.98   13.52
   0  -2   3  422.73   12.73
   0  -2   3  403.03   13.59
   0   2  -3  415.41   13.50
   0  -2   3  415.39   13.75
   0  -2   3  431.77   13.45
   0   2  -3  415.70   13.47
   0  -2   2   58.12    2.66
   0   2  -2   61.75    2.93
   0   2  -2   61.79    2.95
   0   2  -2   59.24    2.66
   0  -2   2   58.88    2.60
   0  -2   2   58.77    2.93
   0   2  -2   65.14    2.94
   0  -2   2   62.12    3.06
   0  -2   2   60.37    3.52
   0   2  -2   65.11    2.99
   0  -2   2   63.05    2.77
   0  -2   2   61.22    3.03
   0  -2   2   65.42    3.36
   0  -2   2   60.20    3.04
   0   2  -2   62.78    2.95
   0  -2   1 3217.53   92.17
   0   2  -1 3353.63   92.21
   0   2  -1 3331.60   92.25
   0   2  -1 3217.31   92.37
   0  -2   1 3162.02   92.73
   0  -2   1 3262.64   92.57
   0  -2   1 3434.53   91.96
   0  -2   1 3330.76   92.33
   0  -2   1 3089.89   91.89
   0   2  -1 3253.34   92.04
   0  -2   1 3151.32   91.92
   0  -2   1 3350.68   92.20
   0  -2   1 3130.29   91.75
   0  -2   1 3284.33   92.27
   0  -2   1 3246.40   92.33
   0  -2   1 3170.48   92.20
   0  -2   0  926.25   26.77
   0   2   0  909.30   26.68
   0  -2   0  897.07   26.50
   0  -2   0  878.13   26.48
   0   2   0  920.63   26.82
   0  -2   0  965.58   26.91
   0  -2   0  922.88   26.89
   0   2   0  914.93   26.57
   0   2   0  842.86   26.43
   0  -2   0  925.05   26.65
   0   2   0  927.40   26.96
   0  -2   0  942.52   26.96
   0  -2   0  977.17   26.83
   0   2   0  923.96   26.75
   0  -2   0  865.09   26.66
   0  -2  -1   35.62    2.17
   0   2   1   38.99    2.19
   0  -2  -1   38.05    2.25
   0  -2  -1   39.25    1.90
   0  -2  -1   37.31    2.20
   0  -2  -1   33.42    2.07
   0   2   1   35.60    1.97
   0   2   1   38.84    1.82
   0  -2  -1   33.57    2.07
   0   2   1   36.07    2.13
   0  -2  -1   36.09    2.14
   0  -2  -2 2499.01   73.10
   0  -2  -2 2612.19   73.42
   0  -2  -2 2491.50   72.37
   0  -2  -2 2513.93   73.17
   0   2   2 2530.95   72.30
   0  -2  -2 2556.06   72.32
   0  -2  -2 2544.83   72.90
   0  -2  -2 2544.19   73.17
   0  -2  -2 2587.32   73.21
   0   2   2 2576.85   73.24
   0  -2  -3  422.75   14.02
   0   2   3  412.44   13.78
   0  -2  -3  415.76   12.55
   0  -2  -3  408.32   13.78
   0  -2  -3  428.03   12.46
   0   2   3  400.40   12.44
   0  -2  -3  406.29   13.34
   0  -2  -3  427.50   14.06
   0   2   3  406.85   13.72
   0   2   3  425.62   13.42
   0  -2  -3  401.55   13.80
   0   2   4  708.09   22.03
   0  -2  -4  709.04   21.95
   0  -2  -4  704.09   23.14
   0  -2  -4  695.23   22.75
   0   2   4  724.51   21.48
   0  -2  -4  717.58   20.95
   0   2   4  703.63   20.95
   0  -2  -4  695.49   22.68
   0  -2  -4  726.61   22.67
   0  -2  -4  729.96   20.78
   0  -2  -4  700.25   22.06
   0   2   4  702.94   22.26
   0   2   4  704.42   22.61
   0  -2  -4  722.47   22.93
   0  -2  -5    9.17    2.06
   0  -2  -5    9.73    1.72
   0   2   5   11.21    1.74
   0  -2  -5    6.92    2.11
   0   2   5   11.67    1.34
   0   2   5    8.60    1.00
   0  -2  -5   14.02    2.23
   0  -2  -5   10.77    2.12
   0  -2  -5   10.68    0.90
   0  -2  -5   10.22    1.73
   0   2   5   12.08    1.93
   0   2   5    8.91    1.99
   0  -2  -5   14.45    2.31
   0  -2  -5   11.44    2.13
   0   2   6  498.65   15.97
   0  -2  -6  442.59   17.50
   0  -2  -6  476.44   15.75
   0   2   6  473.80   14.65
   0   2   6  465.27   14.39
   0  -2  -6  473.90   17.03
   0  -2  -6  493.40   16.92
   0  -2  -6  488.15   14.13
   0   2   6  478.63   16.39
   0  -2  -6  476.19   16.01
   0   2   6  468.75   16.60
   0  -2  -6  456.44   16.32
   0  -2  -7  358.53   14.64
   0  -2  -7  353.44   12.40
   0   2   7  371.77   12.64
   0   2   7  350.65   14.08
   0   2   7  342.80   10.93
   0   2   7  342.17   10.89
   0  -2  -7  349.17   10.94
   0  -2  -7  354.32   13.83
   0  -2  -7  338.69   13.50
   0  -2  -7  348.60   10.58
   0  -2  -7  338.28   12.58
   0   2   7  363.65   13.24
   0   2   7  335.81   13.18
   0  -2  -7  341.43   10.89
   0  -2  -7  365.81   13.17
   0   2   8  275.41   12.62
   0  -2  -8  295.27   10.97
   0   2   8  291.99   11.08
   0  -2  -8  286.18   13.25
   0   2   8  293.00    9.16
   0   2   8  293.74    9.36
   0  -2  -8  278.60    9.06
   0  -2  -8  309.64   12.75
   0  -2  -8  289.15   12.29
   0  -2  -8  289.15    9.00
   0  -2  -8  304.22   11.43
   0   2   8  289.98   11.80
   0   2   8  292.51   11.77
   0  -2  -8  283.02   11.55
   0   2   8  292.84   11.83
   0  -2  -8  288.33    9.12
   0  -2  -9  532.08   21.50
   0   2   9  585.44   18.90
   0   2   9  548.87   20.95
   0  -2  -9  561.20   18.60
   0   2   9  564.30   16.69
   0   2   9  518.37   16.05
   0  -2  -9  535.15   20.21
   0  -2  -9  535.01   20.47
   0   2   9  582.32   19.79
   0  -2  -9  594.63   19.19
   0   2   9  546.42   19.67
   0  -2  -9  535.20   16.06
   0   2   9  555.71   19.70
   0  -2  -9  550.28   19.35
   0   2  10  940.49   30.59
   0  -2 -10  967.11   30.50
   0  -2 -10  945.73   34.24
   0   2  10  950.02   33.31
   0   2  10  951.20   28.33
   0   2  10  969.46   29.34
   0  -2 -10  934.13   32.56
   0  -2 -10  929.13   32.85
   0  -2 -10  985.54   31.09
   0   2  10  934.35   31.66
   0   2  10  957.46   31.86
   0  -2 -10  995.64   31.60
   0  -2 -10  972.56   32.91
   0   2  11  998.82   31.53
   0   2  11  991.86   34.45
   0  -2 -11  927.97   35.13
   0  -2 -11  953.57   33.88
   0   2  11  963.24   29.76
   0   2  11  983.81   28.94
   0   2  11  975.04   32.88
   0  -2 -11  976.20   33.83
   0  -2 -12 1068.96   38.53
   0   2  12 1080.88   34.08
   0   2  12 1060.53   37.35
   0  -2 -12 1084.18   37.05
   0   2  12 1079.24   32.00
   0   2  12 1107.91   31.28
   0  -2 -12 1076.44   34.16
   0  -2 -12  995.12   30.49
   0   2  12 1100.10   35.90
   0  -2 -12 1081.76   36.83
   0   2  13  917.17   27.92
   0  -2 -13  907.94   33.06
   0   2  13  855.47   31.37
   0   2  13  891.22   24.57
   0   2  13  904.07   25.27
   0  -2 -13  813.55   23.61
   0   2  13  933.19   30.12
   0  -2 -13  926.54   31.03
   0   2  14   26.82    2.31
   0   2  14   29.39    4.62
   0   2  14   27.31    4.92
   0   2  14   25.46    3.56
   0  -2 -14   23.39    5.30
   0   2  14   27.04    1.93
   0   2  15   23.73    2.02
   0   2  15   26.75    4.58
   0   2  15   23.32    4.86
   0  -2 -15   19.35    5.29
   0   2  15   24.23    3.81
   0   2  15   23.90    1.80
   0   2  16   31.77    5.13
   0   2  16   39.82    4.29
   0  -2 -16   46.98    7.42
   0   2  16   29.71    5.54
   0   2  16   25.27    1.63
   0   2  17   28.20    5.25
   0   2  17   19.22    5.39
   0  -2 -17   18.10    5.84
   0   2  17   15.04    3.44
   0  -2 -17   21.80    4.32
   0   2  18   36.25    5.91
   0   2  18   24.39    3.96
   0   2  18   27.28    5.97
   0  -2 -18   24.35    6.50
   0  -2 -18   34.61    5.05
   0  -2 -19   41.38    7.74
   0   2  19   29.37    4.53
   0   2  19   27.98    6.56
   0  -2 -19   40.93    5.32
   0   2  19   32.44    6.06
   0  -2 -19   38.76    5.30
   0  -2 -20  318.11   20.75
   0   2  20  348.57   20.17
   0  -2 -20  341.82   16.17
   0   2  20  359.89   18.63
   0  -2 -20  328.39   18.75
   0  -2 -20  330.30   15.92
   0  -2 -21    9.87    5.06
   0   2  21   13.91    5.31
   0  -2 -21   16.25    6.54
   0   2  21   14.33    6.52
   0  -2 -21    7.79    3.85
   0  -2 -22  124.71   12.12
   0   2  22  139.69   11.72
   0   2  22  152.15   13.49
   0  -2 -22  137.20   14.15
   0  -2 -22  130.03    9.37
   0   2  23  204.34   14.69
   0   3 -23   54.39    7.77
   0  -3  23   51.13    7.97
   0  -3  23   32.52    8.16
   0   3 -23   52.44    9.55
   0  -3  23   48.45    8.28
   0   3 -22    9.98    4.92
   0  -3  22   13.33    5.77
   0   3 -22    6.20    6.63
   0  -3  22    6.48    5.77
   0  -3  22   13.44    5.81
   0   3 -21   38.86    6.75
   0  -3  21   29.95    6.74
   0  -3  21   18.61    5.69
   0   3 -21   41.82    8.35
   0  -3  21   22.72    6.62
   0   3 -20  228.92   16.79
   0  -3  20  203.65   15.05
   0   3 -20  210.39   11.43
   0   3 -20  229.52   13.90
   0   3 -20  214.03   10.43
   0  -3  20  201.22   13.84
   0  -3  20  229.23   14.63
   0  -3  19   73.34    6.26
   0   3 -19   84.26   10.30
   0  -3  19   65.85    8.60
   0   3 -19   76.06    6.53
   0   3 -19   67.17    6.03
   0   3 -19   71.06    5.71
   0  -3  19   71.81    7.97
   0  -3  19   92.80    8.82
   0   3 -19   82.98    8.18
   0  -3  18   29.47    4.27
   0   3 -18   33.77    7.27
   0  -3  18   34.93    6.02
   0   3 -18   22.89    5.04
   0   3 -18   24.35    4.05
   0   3 -18   22.67    3.48
   0  -3  18   26.47    5.42
   0  -3  18   32.71    6.02
   0  -3  17  115.03    7.62
   0   3 -17  119.81   11.30
   0   3 -17  118.64    9.27
   0   3 -17  130.03    8.13
   0   3 -17  129.10    7.67
   0  -3  17  151.51   10.49
   0  -3  17  131.51    9.92
   0  -3  16   15.31    3.31
   0   3 -16   17.05    5.37
   0   3 -16   14.22    4.24
   0   3 -16   13.79    3.56
   0   3 -16   14.94    3.33
   0  -3  16   15.03    4.65
   0  -3  16   10.80    4.14
   0   3 -15   26.69    5.64
   0  -3  15   33.07    4.18
   0   3 -15   28.48    3.98
   0   3 -15   45.67    5.56
   0   3 -15   34.84    4.08
   0  -3  15   34.38    5.28
   0  -3  15   37.18    5.52
   0  -3  14   56.65    4.90
   0   3 -14   64.36    5.25
   0   3 -14   62.58    6.02
   0  -3  14   56.22    6.01
   0  -3  14   47.49    5.81
   0  -3  14   53.25    4.64
   0   3 -13   38.56    4.06
   0  -3  13   31.15    2.07
   0   3 -13   32.77    4.55
   0  -3  13   28.97    4.43
   0  -3  13   31.13    4.74
   0   3 -13   37.92    4.04
   0  -3  13   41.29    3.82
   0  -3  13   32.23    1.93
   0   3 -12   57.02    4.68
   0   3 -12   53.89    2.82
   0  -3  12   55.77    3.05
   0   3 -12   58.22    5.43
   0  -3  12   52.53    4.85
   0  -3  12   49.18    5.27
   0  -3  12   64.61    6.21
   0  -3  12   56.59    5.51
   0   3 -12   56.72    4.56
   0  -3  12   53.50    2.85
   0  -3  12   65.90    4.34
   0   3 -11  100.52    4.35
   0   3 -11   94.61    5.93
   0  -3  11   97.12    4.49
   0  -3  11  104.42    6.51
   0  -3  11  102.56    5.42
   0   3 -11  105.05    5.88
   0  -3  11   99.74    6.89
   0  -3  11   93.84    4.31
   0  -3  11  106.30    7.56
   0   3 -11   96.93    6.59
   0   3 -10  308.21   12.31
   0   3 -10  304.99   11.98
   0   3 -10  291.53   10.21
   0  -3  10  319.33   12.61
   0   3 -10  284.61   12.57
   0  -3  10  304.04   12.38
   0   3 -10  294.74   12.85
   0  -3  10  304.11   13.81
   0  -3  10  298.00   13.00
   0  -3  10  298.26   11.04
   0   3 -10  299.13   11.50
   0  -3   9  504.83   18.26
   0   3  -9  502.21   17.72
   0   3  -9  498.92   17.46
   0  -3   9  505.41   17.40
   0   3  -9  504.93   16.11
   0   3  -9  525.09   16.91
   0  -3   9  503.82   17.95
   0   3  -9  483.80   18.14
   0  -3   9  518.89   18.01
   0   3  -9  467.57   18.23
   0  -3   9  487.57   19.15
   0  -3   9  504.97   18.32
   0  -3   9  514.46   16.53
   0   3  -9  490.25   16.82
   0  -3   9  477.98   18.40
   0   3  -8  649.75   21.23
   0  -3   8  608.22   21.47
   0  -3   8  606.39   21.19
   0   3  -8  613.82   21.48
   0   3  -8  621.22   20.91
   0  -3   8  620.97   20.81
   0   3  -8  641.74   19.93
   0  -3   8  639.82   19.20
   0   3  -8  659.86   20.31
   0  -3   8  634.66   21.32
   0  -3   8  631.09   21.68
   0   3  -8  629.79   21.86
   0  -3   8  618.16   22.57
   0  -3   8  674.79   19.95
   0   3  -8  605.31   20.08
   0   3  -7  312.42   11.51
   0   3  -7  314.22   11.21
   0  -3   7  291.76   11.67
   0  -3   7  301.20   11.53
   0   3  -7  301.47   11.66
   0   3  -7  318.08   10.77
   0  -3   7  302.90   11.25
   0   3  -7  312.49   11.39
   0   3  -7  299.12    9.94
   0  -3   7  300.11   10.00
   0   3  -7  304.06   10.61
   0  -3   7  283.09   11.45
   0  -3   7  299.23   12.45
   0  -3   7  319.41   10.28
   0   3  -7  297.88   11.98
   0  -3   7  297.80   12.52
   0  -3   7  305.76   11.92
   0  -3   7  328.83   10.33
   0   3  -7  297.93   10.41
   0   3  -6 1528.13   45.09
   0   3  -6 1523.89   44.77
   0  -3   6 1484.46   45.36
   0  -3   6 1487.54   45.17
   0   3  -6 1532.28   45.38
   0   3  -6 1498.71   44.60
   0   3  -6 1429.60   45.75
   0   3  -6 1526.37   43.92
   0  -3   6 1538.71   45.02
   0   3  -6 1515.16   45.07
   0  -3   6 1486.27   43.93
   0   3  -6 1507.90   44.24
   0  -3   6 1472.40   46.29
   0  -3   6 1566.09   43.95
   0  -3   6 1487.54   45.47
   0  -3   6 1487.34   46.28
   0   3  -6 1489.72   43.81
   0  -3   5 2099.79   61.46
   0   3  -5 2177.94   60.97
   0  -3   5 2054.75   61.26
   0   3  -5 2123.87   61.43
   0  -3   5 2140.51   61.29
   0   3  -5 2113.41   61.14
   0   3  -5 2030.75   61.78
   0   3  -5 2071.05   60.51
   0   3  -5 2119.92   61.35
   0   3  -5 2110.16   60.55
   0  -3   5 2090.86   60.55
   0  -3   5 2111.29   62.33
   0  -3   5 2283.04   62.58
   0  -3   5 2106.86   60.27
   0  -3   5 2094.79   61.53
   0  -3   5 1925.05   61.84
   0   3  -5 2047.99   61.78
   0  -3   5 2096.78   62.28
   0   3  -5 2058.06   59.81
   0   3  -5 2083.07   61.51
   0   3  -4  249.08    8.53
   0  -3   4  244.14    8.88
   0  -3   4  245.07    8.79
   0   3  -4  242.31    9.13
   0  -3   4  242.61    8.88
   0   3  -4  230.40    8.47
   0   3  -4  229.73    9.15
   0   3  -4  243.74    8.94
   0   3  -4  231.97    8.29
   0  -3   4  242.64    8.22
   0  -3   4  245.91    9.46
   0  -3   4  254.01    9.67
   0   3  -4  236.73    8.14
   0  -3   4  248.63    8.19
   0  -3   4  257.81    8.95
   0  -3   4  232.92    9.35
   0   3  -4  240.08    9.04
   0  -3   4  245.62    9.33
   0   3  -4  244.41    8.65
   0   3  -4  252.51    9.02
   0   3  -3  826.21   24.09
   0  -3   3  826.85   24.06
   0  -3   3  813.09   24.26
   0   3  -3  785.38   24.60
   0   3  -3  784.28   24.34
   0   3  -3  845.26   24.59
   0  -3   3  795.73   23.92
   0   3  -3  774.31   24.00
   0  -3   3  788.79   24.79
   0  -3   3  818.57   25.15
   0   3  -3  818.93   24.51
   0  -3   3  804.35   23.88
   0   3  -3  782.67   23.82
   0   3  -3  767.67   24.23
   0  -3   3  790.18   24.69
   0  -3   3  804.05   24.13
   0  -3   3  809.48   25.80
   0   3  -3  822.66   24.29
   0   3  -3  814.57   24.39
   0  -3   3  759.14   24.73
   0  -3   3  743.20   24.48
   0  -3   2 1097.31   32.83
   0   3  -2 1160.57   33.18
   0   3  -2 1092.09   33.07
   0  -3   2 1052.09   32.91
   0   3  -2 1164.94   33.16
   0   3  -2 1155.88   32.66
   0  -3   2 1125.72   33.34
   0  -3   2 1087.78   33.82
   0  -3   2 1097.96   32.58
   0  -3   2 1154.94   32.74
   0   3  -2 1084.81   32.86
   0  -3   2 1094.56   32.86
   0   3  -2 1153.05   32.99
   0  -3   2 1150.92   33.35
   0  -3   2 1109.90   32.55
   0   3  -2 1081.32   32.65
   0  -3   2 1131.53   33.31
   0  -3   2 1090.53   33.85
   0  -3   2 1122.89   33.24
   0   3  -1 9212.01  249.68
   0   3  -1 8821.05  249.69
   0   3  -1 8245.89  249.40
   0  -3   1 9108.32  249.39
   0  -3   1 8365.71  250.33
   0   3  -1 8872.04  249.90
   0  -3   1 8252.26  249.95
   0  -3   1 9306.40  250.19
   0  -3   1 8981.85  250.09
   0  -3   1 8641.83  249.22
   0   3  -1 8563.43  249.24
   0  -3   1 8777.52  249.32
   0  -3   1 9106.32  249.31
   0   3  -1 9029.37  249.35
   0   3  -1 8860.31  249.83
   0   3  -1 8780.50  248.88
   0  -3   1 8796.98  248.77
   0   3  -1 8867.46  249.00
   0  -3   1 8952.39  249.96
   0  -3   1 9202.32  249.77
   0  -3   0  525.30   15.57
   0   3   0  498.52   15.50
   0  -3   0  475.27   15.41
   0   3   0  480.76   15.36
   0  -3   0  491.45   15.10
   0  -3   0  486.86   15.13
   0   3   0  489.53   14.32
   0  -3   0  454.47   15.39
   0   3   0  482.42   15.52
   0  -3   0  534.84   15.75
   0  -3   0  501.75   15.70
   0  -3   0  482.67   15.23
   0   3   0  450.07   15.00
   0  -3   0  508.29   15.02
   0   3   0  503.28   15.23
   0  -3   0  486.14   15.23
   0   3   0  495.72   15.76
   0   3   0  507.39   14.39
   0  -3   0  483.07   14.32
   0   3   0  490.55   15.17
   0  -3   0  488.79   15.73
   0  -3  -1  395.54   12.27
   0  -3  -1  385.43   13.04
   0   3   1  385.35   13.10
   0  -3  -1  409.19   13.34
   0  -3  -1  407.27   13.19
   0  -3  -1  403.00   12.57
   0   3   1  397.01   12.59
   0  -3  -1  420.68   13.24
   0  -3  -1  405.39   12.49
   0   3   1  405.30   12.98
   0   3   1  383.93   12.46
   0  -3  -1  402.52   13.09
   0   3   1  423.26   12.83
   0   3   1  408.07   13.16
   0  -3  -1  388.63   13.09
   0  -3  -2  383.96   12.79
   0  -3  -2  369.70   12.67
   0   3   2  380.73   11.92
   0  -3  -2  370.13   11.85
   0  -3  -2  369.37   11.94
   0  -3  -2  351.60   12.55
   0  -3  -2  366.67   12.50
   0   3   2  358.60   11.86
   0  -3  -2  365.88   11.57
   0  -3  -2  352.74   12.26
   0   3   2  382.79   12.50
   0   3   2  359.57   12.32
   0   3   2  373.54   12.61
   0  -3  -2  393.86   12.48
   0  -3  -2  377.27   12.53
   0   3   3  704.63   22.38
   0  -3  -3  711.56   22.35
   0   3   3  666.31   22.27
   0  -3  -3  725.00   22.45
   0   3   3  712.78   21.96
   0  -3  -3  693.35   21.17
   0   3   3  723.31   21.54
   0  -3  -3  691.19   22.35
   0   3   3  699.57   21.10
   0  -3  -3  701.58   21.15
   0  -3  -3  698.24   21.09
   0   3   3  712.71   22.12
   0  -3  -3  690.39   21.88
   0  -3  -3  717.14   22.67
   0   3   4  361.27   12.80
   0   3   4  335.29   12.80
   0  -3  -4  344.69   12.09
   0  -3  -4  334.73   12.66
   0  -3  -4  349.35   12.89
   0   3   4  349.04   11.92
   0  -3  -4  348.76   11.15
   0  -3  -4  342.83   12.71
   0  -3  -4  367.85   11.11
   0   3   4  347.13   11.05
   0  -3  -4  338.59   12.08
   0   3   4  350.34   12.40
   0  -3  -4  360.02   13.07
   0   3   5  851.39   28.44
   0  -3  -5  891.83   28.76
   0  -3  -5  887.80   27.36
   0   3   5  882.09   27.53
   0  -3  -5  863.91   28.31
   0   3   5  863.11   28.20
   0   3   5  902.16   26.92
   0  -3  -5  881.79   26.03
   0  -3  -5  879.93   25.85
   0   3   5  840.90   28.02
   0  -3  -5  908.49   28.73
   0  -3  -5  896.49   27.43
   0   3   5  887.98   27.79
   0  -3  -5  879.93   28.16
   0  -3  -5  871.57   28.30
   0  -3  -6   97.17    6.07
   0   3   6  111.30    5.63
   0  -3  -6  110.28    5.46
   0  -3  -6  103.91    6.46
   0   3   6  102.49    4.79
   0  -3  -6  105.41    6.18
   0  -3  -6  109.20    6.17
   0  -3  -6  115.69    4.05
   0   3   6  101.51    5.71
   0  -3  -6  104.57    5.47
   0   3   6  109.79    6.20
   0  -3  -6  110.75    6.48
   0  -3  -7 1779.10   56.16
   0  -3  -7 1836.04   54.79
   0   3   7 1877.80   55.12
   0  -3  -7 1792.63   57.05
   0   3   7 1860.00   53.66
   0   3   7 1810.35   52.93
   0  -3  -7 1891.45   56.61
   0  -3  -7 1852.95   56.33
   0  -3  -7 1858.18   52.58
   0  -3  -7 1849.31   55.01
   0   3   7 1810.98   55.59
   0   3   7 1866.56   55.98
   0  -3  -7 1773.84   56.58
   0  -3  -7 1841.20   55.62
   0   3   8  725.40   23.11
   0  -3  -8  705.63   22.82
   0  -3  -8  718.42   25.56
   0   3   8  704.64   21.33
   0  -3  -8  673.25   21.26
   0   3   8  678.42   20.71
   0  -3  -8  676.90   24.45
   0  -3  -8  676.72   24.25
   0  -3  -8  703.98   20.27
   0  -3  -8  690.51   22.96
   0   3   8  696.41   23.72
   0   3   8  691.21   23.88
   0  -3  -8  676.28   23.48
   0  -3  -9 1373.64   41.67
   0  -3  -9 1334.96   44.85
   0   3   9 1365.26   41.91
   0  -3  -9 1325.67   39.62
   0   3   9 1320.13   39.22
   0   3   9 1376.65   39.71
   0  -3  -9 1320.57   43.53
   0  -3  -9 1389.08   44.04
   0   3   9 1360.16   42.52
   0  -3  -9 1402.18   42.06
   0   3   9 1413.90   43.05
   0  -3  -9 1337.70   39.60
   0  -3  -9 1381.76   42.67
   0   3  10  751.37   24.22
   0  -3 -10  730.74   23.90
   0  -3 -10  702.40   27.16
   0   3  10  698.83   21.21
   0  -3 -10  710.59   21.37
   0   3  10  695.37   23.10
   0   3  10  709.95   21.47
   0  -3 -10  719.32   26.27
   0  -3 -10  757.84   26.23
   0   3  10  741.36   25.29
   0  -3 -10  721.41   24.16
   0  -3 -10  702.70   21.38
   0  -3 -11  253.34   13.59
   0   3  11  252.78   10.82
   0  -3 -11  239.63   10.52
   0   3  11  245.84    8.03
   0  -3 -11  235.44    7.75
   0   3  11  256.39    9.91
   0  -3 -11  237.78   12.32
   0  -3 -11  262.07   12.92
   0   3  11  271.02   12.13
   0  -3 -11  247.74    7.95
   0   3  12   12.18    2.68
   0  -3 -12    7.32    3.62
   0  -3 -12    9.44    2.59
   0   3  12   11.97    1.18
   0   3  12   13.78    2.31
   0   3  12   12.39    3.24
   0  -3 -12   18.47    4.18
   0  -3 -12   11.85    3.60
   0  -3 -12   11.24    3.49
   0   3  13   39.20    3.37
   0   3  13   42.85    5.03
   0  -3 -13   34.75    5.91
   0   3  13   42.28    4.26
   0  -3 -13   45.21    5.75
   0  -3 -13   41.57    5.48
   0   3  14  277.05   10.74
   0   3  14  309.47   14.53
   0  -3 -14  276.52   16.07
   0   3  14  293.76   12.70
   0  -3 -14  285.25   15.00
   0  -3 -14  294.48   15.34
   0   3  15   75.19    7.23
   0  -3 -15   87.75    9.18
   0   3  15   94.95    6.53
   0   3  15   87.69    8.61
   0   3  15   85.37    4.69
   0   3  16  216.01   12.57
   0   3  16  214.75   13.78
   0  -3 -16  240.06   15.28
   0   3  16  217.44   10.86
   0  -3 -16  198.20   11.29
   0   3  17  753.64   29.06
   0   3  17  729.26   30.64
   0   3  17  741.84   26.14
   0  -3 -17  688.49   31.37
   0  -3 -17  689.12   26.91
   0   3  18  210.72   13.46
   0   3  18  232.41   15.36
   0   3  18  228.17   11.52
   0  -3 -18  243.93   16.25
   0  -3 -18  217.66   12.28
   0  -3 -19  299.09   18.93
   0   3  19  273.08   13.21
   0   3  19  234.54   16.53
   0   3  19  286.30   16.13
   0  -3 -19  288.71   14.55
   0  -3 -19  285.96   14.50
   0  -3 -20   31.35    5.22
   0  -3 -20   23.39    6.76
   0   3  20   22.56    6.21
   0   3  20   18.78    5.75
   0  -3 -21   12.50    4.32
   0   3  21   15.54    5.61
   0   3  21   18.52    6.09
   0  -3 -21    9.22    6.09
   0  -3 -22   70.36    7.44
   0   3  22   58.93    8.17
   0   3  22   64.77    9.27
   0  -3 -22   64.98   10.12
   0  -3 -22   82.58    9.52
   0   3  23    3.53    5.84
   0  -4  24   -1.95    6.94
   0  -4  23   43.87    8.67
   0   4 -23   48.88   10.28
   0   4 -23   47.35    8.59
   0  -4  23   42.49    8.31
   0  -4  23   55.58    8.79
   0   4 -23   60.21    8.36
   0   4 -22   18.68    7.22
   0  -4  22   22.72    7.04
   0   4 -22   13.92    5.39
   0  -4  22   23.49    6.47
   0   4 -22   34.96    6.90
   0  -4  22   31.69    7.33
   0   4 -21    7.76    4.79
   0  -4  21    7.79    5.35
   0  -4  21   12.05    5.53
   0  -4  21   12.41    5.76
   0   4 -21    7.12    6.26
   0   4 -20   18.51    5.43
   0  -4  20   23.06    5.81
   0   4 -20   22.06    3.96
   0  -4  20   17.98    6.04
   0   4 -20   30.69    7.86
   0  -4  20   27.54    6.41
   0  -4  19   18.33    3.84
   0   4 -19   23.80    7.16
   0   4 -19   22.16    4.10
   0   4 -19   18.20    4.74
   0   4 -19   18.81    3.77
   0  -4  19   10.82    4.85
   0  -4  19   20.28    5.88
   0   4 -18  108.87   11.32
   0  -4  18  130.41    8.28
   0   4 -18  133.85    8.47
   0   4 -18  129.21    7.87
   0   4 -18  158.30   10.73
   0   4 -18  141.49    8.47
   0  -4  18  135.62   10.49
   0  -4  18  124.12   10.12
   0   4 -17    0.96    4.43
   0  -4  17    6.68    3.20
   0   4 -17    0.86    2.95
   0   4 -17    3.26    2.46
   0   4 -17    3.09    3.31
   0   4 -17    4.78    3.05
   0  -4  17    3.43    4.00
   0  -4  17   -2.07    4.03
   0   4 -16  207.48   13.79
   0  -4  16  204.23    9.85
   0   4 -16  212.24   11.54
   0   4 -16  222.84    9.42
   0   4 -16  219.07   10.22
   0   4 -16  223.06   10.42
   0  -4  16  222.32   12.27
   0  -4  16  223.65   12.34
   0   4 -15   36.80    4.97
   0  -4  15   27.21    2.20
   0   4 -15   36.22    3.88
   0   4 -15   33.89    4.30
   0   4 -15   29.40    4.19
   0  -4  15   32.27    3.18
   0  -4  15   30.63    5.09
   0  -4  15   36.62    5.65
   0   4 -14    7.53    3.16
   0   4 -14    7.48    2.87
   0   4 -14    6.34    1.46
   0  -4  14    0.91    1.45
   0   4 -14    4.47    2.24
   0  -4  14    5.06    1.88
   0  -4  14    1.68    3.11
   0  -4  14    3.23    3.16
   0  -4  14    2.97    1.44
   0  -4  14   -0.56    3.14
   0   4 -13  134.85    8.59
   0   4 -13  145.35    7.96
   0   4 -13  129.90    5.87
   0   4 -13  153.27    7.43
   0  -4  13  137.58    6.16
   0  -4  13  145.37    8.55
   0  -4  13  148.09    6.53
   0  -4  13  154.73   10.08
   0  -4  13  145.81    9.31
   0  -4  13  146.74    6.00
   0   4 -12    1.27    2.42
   0   4 -12    7.31    1.73
   0   4 -12    8.33    2.61
   0  -4  12    6.71    1.66
   0   4 -12    8.62    2.13
   0  -4  12    4.26    2.61
   0  -4  12    4.51    1.67
   0  -4  12    7.20    3.39
   0   4 -12    7.10    2.10
   0  -4  12    8.51    3.13
   0  -4  11   51.26    4.88
   0   4 -11   55.52    4.35
   0   4 -11   55.17    4.91
   0   4 -11   50.05    4.38
   0   4 -11   51.57    3.51
   0   4 -11   54.18    3.92
   0  -4  11   50.71    4.71
   0  -4  11   53.13    3.41
   0  -4  11   50.96    5.44
   0   4 -11   48.86    3.71
   0  -4  11   60.76    5.54
   0   4 -10   18.39    3.02
   0   4 -10   15.41    2.64
   0  -4  10   13.30    2.86
   0   4 -10   13.96    2.80
   0  -4  10   18.09    2.99
   0   4 -10    9.95    2.50
   0   4 -10   16.70    2.18
   0  -4  10   19.22    2.98
   0   4 -10   13.62    3.13
   0   4 -10   11.02    2.13
   0  -4  10   13.67    2.86
   0  -4  10   17.56    2.04
   0  -4  10   18.19    3.50
   0  -4  10   17.41    3.22
   0   4 -10   16.47    2.09
   0   4  -9    9.89    2.32
   0  -4   9   11.93    2.59
   0   4  -9   12.93    2.53
   0   4  -9   15.76    2.77
   0  -4   9   12.68    2.58
   0  -4   9   15.25    2.50
   0   4  -9   13.22    1.98
   0   4  -9   10.83    2.82
   0   4  -9   14.24    2.66
   0   4  -9   10.09    1.43
   0  -4   9   10.80    1.51
   0   4  -9   10.17    1.88
   0  -4   9   15.43    2.75
   0  -4   9   11.40    1.77
   0  -4   9    6.78    2.63
   0  -4   9   10.61    2.72
   0   4  -9   11.90    1.75
   0   4  -9   12.96    2.86
   0  -4   9   11.54    2.65
   0   4  -8 1136.06   35.40
   0  -4   8 1100.21   35.81
   0   4  -8 1174.57   35.06
   0  -4   8 1119.20   35.53
   0   4  -8 1171.27   35.94
   0  -4   8 1119.49   35.25
   0   4  -8 1057.41   36.24
   0   4  -8 1157.07   35.53
   0   4  -8 1126.14   34.81
   0   4  -8 1161.07   33.88
   0  -4   8 1128.36   33.83
   0   4  -8 1140.93   34.37
   0  -4   8 1112.48   37.10
   0  -4   8 1102.66   35.81
   0  -4   8 1205.10   37.18
   0  -4   8 1160.92   33.90
   0  -4   8 1189.07   36.06
   0  -4   8 1148.82   37.22
   0   4  -8 1101.28   36.01
   0   4  -8 1095.87   33.71
   0   4  -8 1110.75   35.65
   0  -4   7  158.62    7.68
   0   4  -7  185.06    7.36
   0  -4   7  163.86    7.57
   0   4  -7  171.96    7.79
   0   4  -7  170.58    7.38
   0   4  -7  165.29    6.61
   0  -4   7  176.69    7.66
   0   4  -7  160.70    8.04
   0   4  -7  168.36    7.59
   0   4  -7  161.48    6.75
   0  -4   7  176.23    6.74
   0  -4   7  167.74    8.61
   0  -4   7  172.23    8.62
   0  -4   7  177.09    6.56
   0  -4   7  158.93    8.49
   0  -4   7  163.37    7.75
   0   4  -7  160.41    6.02
   0   4  -7  176.38    9.88
   0   4  -7  170.38    7.82
   0   4  -7  164.97    7.95
   0   4  -6  478.49   15.65
   0  -4   6  476.01   16.29
   0  -4   6  475.94   16.09
   0   4  -6  437.99   15.93
   0  -4   6  469.80   16.08
   0   4  -6  457.57   16.73
   0   4  -6  447.28   16.13
   0   4  -6  463.89   15.40
   0   4  -6  465.62   16.62
   0   4  -6  469.38   15.34
   0  -4   6  485.07   15.50
   0  -4   6  462.50   17.16
   0  -4   6  516.85   17.49
   0  -4   6  494.22   15.09
   0  -4   6  458.11   17.09
   0  -4   6  438.18   16.79
   0  -4   6  498.45   16.36
   0   4  -6  454.83   14.15
   0   4  -6  466.60   15.71
   0   4  -6  493.35   18.71
   0   4  -6  482.02   16.33
   0   4  -6  478.82   16.50
   0  -4   5  790.25   25.17
   0   4  -5  835.13   24.74
   0  -4   5  806.70   25.05
   0  -4   5  786.88   25.17
   0   4  -5  802.64   24.81
   0   4  -5  801.51   25.52
   0   4  -5  798.11   25.42
   0   4  -5  792.88   25.72
   0  -4   5  796.86   24.24
   0   4  -5  791.87   24.51
   0  -4   5  796.00   24.81
   0  -4   5  836.66   26.35
   0  -4   5  765.20   25.96
   0  -4   5  803.28   24.24
   0   4  -5  781.39   24.20
   0  -4   5  778.24   26.02
   0  -4   5  749.49   25.74
   0  -4   5  817.43   25.12
   0   4  -5  776.90   25.36
   0   4  -5  824.94   24.90
   0   4  -5  798.65   25.22
   0   4  -5  785.25   26.94
   0  -4   4 2176.78   62.04
   0   4  -4 2102.40   62.00
   0  -4   4 2124.10   62.28
   0   4  -4 2153.59   62.52
   0  -4   4 1953.66   62.47
   0  -4   4 2145.74   62.65
   0   4  -4 2155.45   62.86
   0   4  -4 2172.05   62.70
   0   4  -4 2145.94   63.00
   0  -4   4 2180.92   61.84
   0  -4   4 2138.60   63.17
   0  -4   4 2203.99   63.63
   0  -4   4 2190.24   61.79
   0   4  -4 2064.45   61.71
   0   4  -4 2012.65   62.54
   0  -4   4 2223.60   61.84
   0  -4   4 2159.62   62.13
   0   4  -4 2108.97   62.39
   0  -4   4 2039.13   62.92
   0   4  -4 2166.70   62.48
   0   4  -4 2096.83   63.82
   0   4  -4 2201.18   62.35
   0  -4   4 2052.66   63.08
   0  -4   3  728.46   21.98
   0   4  -3  741.57   22.53
   0   4  -3  704.79   22.61
   0   4  -3  726.86   22.43
   0  -4   3  710.73   22.05
   0  -4   3  726.34   23.41
   0  -4   3  703.35   22.71
   0   4  -3  710.97   23.14
   0   4  -3  637.53   22.70
   0   4  -3  753.21   21.74
   0   4  -3  716.69   23.20
   0   4  -3  740.38   22.40
   0  -4   3  691.84   21.90
   0   4  -3  690.33   21.90
   0   4  -3  747.55   22.31
   0  -4   3  713.32   21.65
   0  -4   3  701.66   21.68
   0   4  -3  713.28   21.91
   0  -4   3  721.37   22.69
   0  -4   3  714.00   23.69
   0  -4   3  663.49   22.34
   0   4  -3  697.51   22.22
   0  -4   3  691.29   22.64
   0  -4   2   82.13    4.02
   0   4  -2   87.67    4.22
   0   4  -2   90.09    4.28
   0  -4   2   81.92    3.74
   0   4  -2   79.33    3.88
   0   4  -2   86.68    4.83
   0  -4   2   88.52    4.40
   0   4  -2   84.29    4.51
   0  -4   2   83.18    4.97
   0  -4   2   80.17    3.77
   0   4  -2   91.50    4.03
   0   4  -2   80.38    4.09
   0  -4   2   77.77    3.88
   0   4  -2   85.46    3.81
   0   4  -2   89.19    4.52
   0  -4   2   79.36    3.74
   0  -4   2   78.45    3.44
   0   4  -2   85.54    3.66
   0  -4   2   87.82    4.44
   0  -4   2   80.21    4.21
   0   4  -2   83.24    4.23
   0   4  -2   80.01    3.24
   0  -4   2   81.95    4.74
   0   4  -1  934.25   28.53
   0   4  -1  934.39   28.36
   0  -4   1  911.10   27.83
   0   4  -1  912.16   28.45
   0  -4   1  900.69   28.78
   0  -4   1  962.11   28.96
   0  -4   1  987.08   29.00
   0   4  -1  938.26   28.64
   0   4  -1  912.07   29.34
   0   4  -1  952.13   28.74
   0  -4   1  936.65   28.11
   0   4  -1  940.90   27.99
   0   4  -1  957.61   28.52
   0   4  -1  960.08   28.02
   0   4  -1  949.49   29.17
   0  -4   1  912.99   27.97
   0   4  -1  940.77   27.93
   0  -4   1  918.83   27.83
   0  -4   1  926.06   27.09
   0   4  -1  927.13   27.29
   0   4  -1  916.85   27.63
   0  -4   1  965.48   28.52
   0  -4   1  957.38   28.86
   0  -4   0 1686.56   49.16
   0  -4   0 1707.31   49.56
   0   4   0 1629.65   48.62
   0  -4   0 1637.50   48.59
   0  -4   0 1662.55   48.57
   0  -4   0 1657.85   49.41
   0   4   0 1647.18   49.13
   0  -4   0 1765.42   49.44
   0  -4   0 1555.55   48.99
   0   4   0 1658.01   48.81
   0   4   0 1685.50   48.75
   0   4   0 1709.98   49.55
   0   4   0 1701.10   48.65
   0  -4   0 1742.48   48.46
   0  -4   0 1633.52   48.73
   0  -4   0 1613.22   47.49
   0   4   0 1690.04   47.59
   0  -4   0 1709.09   49.12
   0   4   0 1671.06   49.15
   0   4   1  973.21   29.69
   0  -4  -1  928.81   29.53
   0   4   1 1002.01   29.09
   0  -4  -1  925.17   28.27
   0  -4  -1  956.17   29.62
   0  -4  -1  957.42   29.29
   0   4   1  963.47   28.97
   0   4   1 1004.49   29.28
   0  -4  -1  958.86   28.86
   0  -4  -1 1015.93   29.80
   0   4   1  984.30   28.25
   0  -4  -1  932.26   28.88
   0   4   1  967.33   29.48
   0   4   1  987.28   29.61
   0   4   1  952.91   28.86
   0  -4  -1  958.72   28.84
   0  -4  -1  975.26   29.58
   0   4   1  971.70   27.77
   0   4   1  963.90   29.39
   0  -4  -1  993.82   30.06
   0  -4  -2  698.85   21.51
   0  -4  -2  672.82   22.53
   0  -4  -2  719.65   22.61
   0  -4  -2  699.55   22.72
   0   4   2  699.42   22.45
   0   4   2  687.80   22.46
   0  -4  -2  707.28   22.83
   0   4   2  708.70   21.72
   0  -4  -2  706.02   21.66
   0   4   2  722.97   22.26
   0  -4  -2  741.47   22.71
   0   4   2  703.26   20.76
   0   4   2  729.76   22.05
   0  -4  -2  733.73   21.45
   0   4   2  663.82   21.45
   0  -4  -2  709.44   22.35
   0   4   2  711.74   22.60
   0  -4  -2  705.10   22.41
   0   4   2  707.13   22.15
   0   4   3   37.30    3.08
   0  -4  -3   40.19    3.19
   0  -4  -3   33.57    2.87
   0   4   3   34.13    2.97
   0   4   3   36.73    3.06
   0  -4  -3   32.46    2.48
   0   4   3   29.37    2.35
   0  -4  -3   30.99    3.06
   0  -4  -3   33.16    2.60
   0  -4  -3   35.05    3.01
   0  -4  -3   33.06    2.17
   0   4   3   39.83    2.58
   0  -4  -3   39.24    2.97
   0   4   3   39.04    3.10
   0  -4  -3   36.74    3.20
   0   4   3   31.63    2.99
   0  -4  -3   30.16    3.06
   0   4   4    6.72    2.13
   0  -4  -4    4.13    1.61
   0  -4  -4    8.57    1.91
   0   4   4    8.38    1.92
   0  -4  -4    8.32    2.09
   0   4   4    7.72    1.84
   0   4   4    9.04    1.68
   0  -4  -4    5.93    1.35
   0  -4  -4    9.06    1.83
   0  -4  -4    8.73    1.86
   0   4   4    8.08    1.32
   0  -4  -4    6.91    1.25
   0  -4  -4    7.24    1.85
   0   4   4    9.50    1.96
   0  -4  -4    9.24    2.25
   0   4   5  916.49   29.49
   0  -4  -5  889.43   28.48
   0   4   5  856.23   29.33
   0  -4  -5  914.61   29.57
   0  -4  -5  919.10   29.41
   0   4   5  912.77   28.42
   0  -4  -5  906.12   27.25
   0   4   5  958.67   28.28
   0  -4  -5  888.31   28.65
   0  -4  -5  885.40   29.49
   0   4   5  882.47   29.72
   0   4   5  888.05   27.13
   0  -4  -5  916.03   28.56
   0   4   5  945.85   29.10
   0  -4  -5  950.45   30.09
   0   4   6  285.91   12.26
   0  -4  -6  277.60   12.01
   0  -4  -6  288.00   12.37
   0   4   6  287.36   12.06
   0  -4  -6  297.51   11.25
   0  -4  -6  282.66    9.76
   0  -4  -6  280.79   11.48
   0  -4  -6  282.35   12.14
   0  -4  -6  303.27   12.19
   0   4   6  294.85   12.58
   0   4   6  310.52   10.94
   0   4   6  288.60   11.65
   0  -4  -6  288.40   11.16
   0  -4  -6  315.43   12.78
   0   4   7    4.60    2.21
   0  -4  -7   -0.35    2.24
   0  -4  -7    0.50    1.95
   0  -4  -7    7.82    2.70
   0  -4  -7    3.59    2.29
   0  -4  -7    5.59    2.32
   0  -4  -7    6.35    2.46
   0   4   7    6.93    2.49
   0   4   7    5.05    1.78
   0  -4  -7    4.53    2.21
   0   4   7    6.41    2.31
   0  -4  -7    2.53    1.98
   0  -4  -7    3.95    2.42
   0  -4  -8  423.69   14.86
   0  -4  -8  410.19   16.88
   0   4   8  400.37   15.01
   0   4   8  384.36   15.90
   0   4   8  401.17   13.73
   0  -4  -8  397.34   15.52
   0   4   8  358.86   16.34
   0  -4  -8  395.99   16.08
   0  -4  -8  402.88   16.40
   0  -4  -8  417.80   14.90
   0   4   8  385.43   15.43
   0  -4  -8  395.14   15.54
   0  -4  -8  398.71   15.47
   0  -4  -8  390.71   16.54
   0   4   9  361.47   13.29
   0  -4  -9  326.94   12.65
   0  -4  -9  342.46   15.17
   0  -4  -9  304.11   11.20
   0   4   9  300.76    9.66
   0   4   9  321.89   11.32
   0  -4  -9  337.07   14.38
   0  -4  -9  314.99   14.37
   0   4   9  321.29   13.05
   0  -4  -9  350.05   12.98
   0   4   9  323.48   13.57
   0  -4  -9  333.64   14.84
   0  -4  -9  333.40   13.57
   0  -4  -9  325.26   13.45
   0   4  10  836.20   27.26
   0  -4 -10  813.71   30.13
   0  -4 -10  825.70   26.86
   0  -4 -10  788.31   24.82
   0   4  10  794.58   24.86
   0   4  10  801.79   26.55
   0  -4 -10  812.25   29.23
   0  -4 -10  781.43   28.76
   0  -4 -10  827.33   27.04
   0   4  10  804.96   28.03
   0  -4 -10  794.60   24.74
   0  -4 -10  825.52   28.00
   0  -4 -11  247.46   13.95
   0   4  11  282.65   11.84
   0  -4 -11  255.89    9.21
   0   4  11  264.72    9.35
   0   4  11  263.78   11.02
   0  -4 -11  245.92   12.95
   0  -4 -11  284.63   13.86
   0   4  11  268.71   12.57
   0  -4 -11  292.56   12.65
   0  -4 -11  255.74    9.19
   0  -4 -12  243.26   13.67
   0   4  12  261.48   11.16
   0  -4 -12  212.59    7.68
   0   4  12  206.93    7.81
   0   4  12  230.04    9.87
   0   4  12  227.13   11.60
   0  -4 -12  236.56   11.48
   0  -4 -12  226.25    7.84
   0  -4 -12  241.60   12.90
   0  -4 -12  219.51   12.25
   0   4  13 1095.65   34.33
   0  -4 -13 1142.67   39.12
   0   4  13 1103.13   32.84
   0   4  13 1027.59   30.39
   0   4  13 1100.20   36.02
   0  -4 -13 1110.96   35.54
   0  -4 -13 1108.09   37.60
   0  -4 -13 1074.85   37.04
   0   4  14  337.28   14.11
   0  -4 -14  330.98   17.64
   0   4  14  322.01   12.50
   0   4  14  297.53   10.69
   0   4  14  333.94   15.57
   0  -4 -14  322.21   14.79
   0  -4 -14  309.52   16.04
   0  -4 -14  364.85   17.24
   0   4  15  159.51    8.91
   0  -4 -15  152.77   11.89
   0   4  15  140.56    7.19
   0   4  15  138.12    6.00
   0   4  15  146.88    9.99
   0  -4 -15  171.85    9.96
   0  -4 -15  161.03   11.24
   0  -4 -15  148.72   10.69
   0  -4 -16  383.48   17.54
   0   4  16  402.27   18.62
   0  -4 -16  413.67   21.24
   0  -4 -16  406.55   19.71
   0  -4 -16  386.68   19.90
   0  -4 -17    6.76    3.96
   0   4  17    9.39    4.36
   0  -4 -17   13.33    5.10
   0  -4 -17   15.65    4.89
   0  -4 -18  145.00   10.17
   0  -4 -18  168.29   13.54
   0   4  18  160.88   11.53
   0  -4 -19   50.17    6.15
   0   4  19   58.19    7.28
   0  -4 -19   51.57    8.46
   0  -4 -20   11.81    4.00
   0   4  20    7.84    4.74
   0  -4 -20    8.86    5.76
   0   4  20   11.89    5.70
   0  -4 -21  190.23   11.99
   0   4  21  196.98   13.52
   0  -4 -21  188.83   15.46
   0   4  21  193.48   15.80
   0   4  22  107.90   10.36
   0  -4 -22  105.44    8.96
   0   4  23  171.71   13.49
   0  -5  23    6.78    6.44
   0   5 -23   -1.28    6.52
   0   5 -23   -0.95    6.16
   0  -5  23   -8.59    6.31
   0  -5  23    1.90    5.56
   0   5 -23    2.50    5.08
   0   5 -22   22.25    8.06
   0  -5  22   40.17    8.02
   0   5 -22   25.63    6.36
   0   5 -22   33.79    7.28
   0  -5  22   44.18    7.87
   0  -5  22   24.71    7.06
   0  -5  21   76.79   10.07
   0   5 -21   93.97   11.43
   0   5 -21   79.60    8.98
   0   5 -21   68.23    8.99
   0   5 -21   86.06    7.33
   0  -5  21   74.68    9.20
   0  -5  21   78.81    9.23
   0   5 -20    7.96    6.08
   0   5 -20    3.64    4.05
   0   5 -20    2.50    4.81
   0   5 -20    5.45    3.56
   0  -5  20    1.67    4.47
   0  -5  20    7.50    4.75
   0  -5  19    1.84    2.95
   0   5 -19   -1.08    5.75
   0   5 -19    5.67    3.15
   0   5 -19    8.73    4.75
   0   5 -19    8.28    4.08
   0   5 -19    1.99    3.41
   0  -5  19   11.90    5.05
   0  -5  19    7.90    4.77
   0   5 -18    4.07    4.88
   0  -5  18    7.71    3.26
   0   5 -18    5.26    4.29
   0   5 -18    5.52    3.09
   0   5 -18    7.41    2.78
   0   5 -18    7.16    3.71
   0   5 -18    6.45    3.45
   0  -5  18    0.75    4.33
   0  -5  18    0.75    4.31
   0   5 -17  241.46   16.51
   0  -5  17  270.87   13.01
   0   5 -17  293.05   14.91
   0   5 -17  271.39   11.88
   0   5 -17  267.89   13.06
   0   5 -17  265.85   15.13
   0   5 -17  294.05   13.78
   0  -5  17  284.97   15.75
   0  -5  17  277.27   15.39
   0   5 -16   17.20    4.48
   0   5 -16   21.00    3.91
   0   5 -16   19.98    4.77
   0  -5  16   18.09    2.21
   0   5 -16   21.75    3.36
   0   5 -16   13.52    3.88
   0  -5  16   25.27    5.29
   0  -5  16   18.45    5.14
   0   5 -15   88.27    7.48
   0   5 -15   87.28    4.70
   0   5 -15   79.81    7.67
   0   5 -15   88.02    6.74
   0   5 -15   91.75    5.91
   0  -5  15   96.55    5.01
   0  -5  15   98.52    7.51
   0   5 -15  105.48    7.49
   0  -5  15   91.78    7.99
   0  -5  15   93.22    8.63
   0  -5  15   95.52    8.20
   0   5 -14   -1.99    3.22
   0   5 -14    6.96    3.43
   0   5 -14    1.18    2.38
   0   5 -14    0.20    1.68
   0  -5  14    3.80    1.94
   0   5 -14    0.29    2.09
   0  -5  14    0.47    2.97
   0   5 -14    3.23    2.93
   0  -5  14    0.59    1.82
   0  -5  14    7.32    3.79
   0  -5  14   -2.87    3.39
   0  -5  14    2.48    1.94
   0   5 -13    5.99    2.91
   0   5 -13    5.58    1.86
   0   5 -13    9.16    3.26
   0   5 -13    9.00    2.84
   0   5 -13    7.69    2.15
   0  -5  13    7.92    2.11
   0  -5  13   10.11    3.28
   0  -5  13    9.06    1.95
   0  -5  13   13.02    4.25
   0  -5  13    9.62    3.41
   0  -5  12  122.30    7.83
   0   5 -12  113.64    7.52
   0   5 -12  115.24    7.11
   0   5 -12  122.52    8.28
   0  -5  12  105.80    6.72
   0   5 -12  118.98    6.12
   0   5 -12  121.85    6.24
   0  -5  12  121.78    7.66
   0  -5  12  131.40    5.77
   0  -5  12  115.19    8.65
   0  -5  12  124.47    8.31
   0   5 -11  124.79    6.86
   0  -5  11  133.59    7.87
   0   5 -11  118.12    7.01
   0   5 -11  136.08    7.88
   0   5 -11  123.24    8.20
   0   5 -11  117.13    6.24
   0   5 -11  124.82    7.27
   0  -5  11  118.21    6.95
   0  -5  11  121.80    5.31
   0   5 -11  117.76    6.10
   0  -5  11  112.50    7.38
   0  -5  11  127.04    5.70
   0  -5  11  142.93    9.14
   0  -5  11  133.51    8.37
   0   5 -10  311.26   11.83
   0  -5  10  298.21   12.71
   0   5 -10  314.01   12.79
   0   5 -10  275.16   11.80
   0   5 -10  292.23   12.25
   0   5 -10  267.99   12.82
   0   5 -10  298.09   11.49
   0  -5  10  298.68   12.15
   0   5 -10  284.49   10.32
   0   5 -10  294.33   11.05
   0  -5  10  294.80   10.35
   0  -5  10  277.01   12.47
   0  -5  10  288.37   13.84
   0  -5  10  285.25   10.39
   0  -5  10  280.30   13.69
   0   5 -10  271.56   15.09
   0  -5  10  288.77   13.16
   0  -5   9 1384.52   42.15
   0   5  -9 1391.78   41.01
   0  -5   9 1284.86   41.49
   0   5  -9 1368.78   42.05
   0   5  -9 1309.24   41.60
   0   5  -9 1349.23   39.92
   0   5  -9 1312.06   42.62
   0   5  -9 1338.54   41.08
   0  -5   9 1325.90   41.36
   0   5  -9 1252.87   42.66
   0   5  -9 1292.95   40.19
   0  -5   9 1303.43   39.75
   0  -5   9 1305.92   43.43
   0  -5   9 1333.76   39.66
   0  -5   9 1386.74   42.00
   0  -5   9 1309.75   43.49
   0   5  -9 1345.26   39.10
   0   5  -9 1262.92   45.20
   0  -5   8   93.46    5.73
   0   5  -8  105.25    5.39
   0  -5   8   83.91    5.38
   0  -5   8   94.12    5.57
   0   5  -8   91.09    5.45
   0   5  -8   86.58    5.62
   0   5  -8   92.56    6.07
   0   5  -8   85.98    6.08
   0   5  -8   83.46    4.66
   0  -5   8   89.31    4.71
   0   5  -8   84.71    4.69
   0  -5   8   80.67    6.26
   0  -5   8   98.76    6.71
   0  -5   8   97.08    4.58
   0  -5   8   95.54    5.78
   0  -5   8   90.93    6.49
   0   5  -8   94.69    5.90
   0   5  -8   88.66    5.01
   0   5  -8   99.63    5.74
   0   5  -8   99.02    7.57
   0   5  -8   92.76    3.74
   0   5  -7 2673.01   73.46
   0  -5   7 2483.81   74.12
   0  -5   7 2453.30   73.72
   0   5  -7 2426.18   74.04
   0   5  -7 2478.62   74.56
   0  -5   7 2529.08   73.96
   0   5  -7 2435.92   74.82
   0   5  -7 2544.21   73.17
   0  -5   7 2502.38   73.14
   0   5  -7 2452.19   72.90
   0  -5   7 2611.77   75.67
   0  -5   7 2476.53   75.45
   0  -5   7 2533.61   72.54
   0  -5   7 2510.00   73.85
   0  -5   7 2389.45   75.00
   0  -5   7 2434.86   75.43
   0   5  -7 2534.15   77.09
   0   5  -7 2449.79   71.02
   0   5  -7 2591.06   74.14
   0   5  -7 2563.25   74.25
   0   5  -7 2539.39   73.37
   0   5  -6    1.78    1.58
   0  -5   6    3.91    1.79
   0  -5   6    2.03    1.63
   0   5  -6    2.37    0.68
   0   5  -6    3.23    2.04
   0   5  -6    4.57    2.02
   0  -5   6    2.20    1.83
   0   5  -6    0.86    1.88
   0   5  -6    1.71    1.57
   0  -5   6    3.45    1.30
   0   5  -6    3.37    1.45
   0  -5   6    2.55    1.59
   0   5  -6    2.04    2.24
   0  -5   6    1.70    2.22
   0  -5   6    1.65    2.06
   0  -5   6    2.72    1.50
   0   5  -6    1.77    1.25
   0   5  -6    3.37    1.80
   0  -5   6    1.25    1.86
   0  -5   6    1.33    1.71
   0   5  -6    2.90    1.60
   0  -5   6    0.66    1.82
   0   5  -6    0.74    1.87
   0   5  -6    6.41    1.86
   0   5  -5  285.68   10.92
   0  -5   5  289.87   11.36
   0  -5   5  310.35   11.05
   0  -5   5  302.71   11.23
   0   5  -5  313.70   11.62
   0  -5   5  302.65   11.63
   0  -5   5  281.74   11.56
   0   5  -5  322.71   11.86
   0   5  -5  294.49   11.94
   0   5  -5  307.45   11.90
   0  -5   5  310.73   10.76
   0  -5   5  281.25   12.04
   0   5  -5  348.57   10.96
   0  -5   5  303.55   12.55
   0  -5   5  310.71   10.84
   0   5  -5  273.09   11.40
   0   5  -5  307.66   10.79
   0  -5   5  328.74   10.85
   0   5  -5  294.45   11.37
   0  -5   5  305.58   11.07
   0  -5   5  304.10   12.10
   0  -5   5  293.64   12.20
   0   5  -5  287.48   12.58
   0   5  -5  316.00   11.32
   0   5  -5  320.61   11.54
   0   5  -5  297.41   11.45
   0  -5   4  226.50    8.43
   0   5  -4  224.03    9.01
   0  -5   4  195.78    8.72
   0   5  -4  224.80    9.20
   0   5  -4  214.07    9.42
   0  -5   4  212.38    9.03
   0  -5   4  209.05    8.81
   0   5  -4  227.30    8.99
   0  -5   4  209.23    8.30
   0  -5   4  234.58   10.04
   0   5  -4  222.70    9.78
   0   5  -4  209.39    9.56
   0   5  -4  197.82    9.24
   0  -5   4  210.89    9.22
   0   5  -4  226.25    8.15
   0   5  -4  218.26    8.72
   0   5  -4  224.15    8.42
   0  -5   4  216.09    8.30
   0  -5   4  215.63    8.35
   0  -5   4  218.38    8.09
   0  -5   4  224.27    9.28
   0   5  -4  206.53    8.36
   0  -5   4  213.82    8.14
   0  -5   4  217.91   10.18
   0  -5   4  220.12    9.33
   0   5  -4  225.55    8.73
   0   5  -4  231.74    8.84
   0  -5   3  770.23   24.75
   0   5  -3  777.50   23.02
   0  -5   3  782.71   25.07
   0   5  -3  770.85   25.69
   0   5  -3  836.09   25.38
   0  -5   3  751.33   25.04
   0   5  -3  843.94   25.35
   0  -5   3  802.24   25.06
   0   5  -3  881.63   26.22
   0   5  -3  789.13   24.57
   0  -5   3  794.20   26.41
   0   5  -3  770.11   25.68
   0  -5   3  804.30   25.62
   0   5  -3  826.49   26.30
   0   5  -3  795.42   25.77
   0  -5   3  790.99   24.38
   0   5  -3  829.95   24.96
   0  -5   3  819.23   24.54
   0   5  -3  788.78   24.92
   0  -5   3  836.84   25.72
   0  -5   3  790.45   24.11
   0   5  -3  779.52   24.38
   0  -5   3  797.95   25.49
   0  -5   3  817.76   26.61
   0   5  -3  775.41   23.28
   0  -5   3  805.47   25.66
   0   5  -3  832.13   25.25
   0  -5   2  864.42   30.65
   0  -5   2 1060.65   31.19
   0   5  -2 1037.83   31.22
   0  -5   2 1014.80   31.06
   0   5  -2 1006.91   31.27
   0   5  -2  947.27   30.74
   0   5  -2 1044.96   31.72
   0   5  -2 1023.92   31.49
   0  -5   2 1036.70   31.58
   0  -5   2 1049.82   30.55
   0   5  -2  998.59   32.25
   0  -5   2 1005.83   32.05
   0   5  -2 1056.63   31.35
   0  -5   2 1029.83   30.69
   0   5  -2 1031.03   30.58
   0  -5   2 1012.83   30.48
   0  -5   2 1014.90   30.55
   0   5  -2 1048.41   31.61
   0   5  -2 1003.44   30.69
   0   5  -2 1013.93   32.25
   0  -5   2 1013.58   29.76
   0   5  -2 1002.44   30.07
   0   5  -2 1000.92   29.84
   0  -5   2 1024.28   31.44
   0  -5   2 1022.50   31.64
   0   5  -2 1040.36   31.33
   0   5  -1  129.33    6.22
   0  -5   1  140.98    6.38
   0  -5   1  148.71    6.29
   0  -5   1  142.87    6.10
   0   5  -1  140.21    6.25
   0  -5   1  142.11    5.84
   0  -5   1  140.32    6.07
   0  -5   1  140.66    6.70
   0  -5   1  145.71    6.09
   0  -5   1  132.44    6.63
   0   5  -1  147.83    7.31
   0   5  -1  134.11    6.36
   0  -5   1  139.17    6.70
   0   5  -1  145.45    6.52
   0  -5   1  145.83    5.74
   0   5  -1  132.76    5.73
   0   5  -1  150.15    7.04
   0   5  -1  146.76    6.62
   0   5  -1  143.15    5.95
   0  -5   1  146.18    6.02
   0   5  -1  144.83    6.33
   0   5  -1  134.72    5.81
   0  -5   1  142.41    5.00
   0  -5   1  138.62    4.85
   0   5  -1  132.35    5.03
   0  -5   1  138.46    6.31
   0   5  -1  134.93    5.55
   0  -5   1  143.44    6.69
   0   5   0 1247.27   37.83
   0  -5   0 1243.60   37.64
   0  -5   0 1217.85   35.39
   0  -5   0 1239.01   37.73
   0  -5   0 1314.20   37.45
   0  -5   0 1261.40   37.54
   0  -5   0 1230.86   37.02
   0  -5   0 1236.90   37.04
   0  -5   0 1179.60   37.56
   0   5   0 1280.58   38.02
   0  -5   0 1292.65   38.08
   0   5   0 1244.63   38.89
   0  -5   0 1265.31   36.79
   0   5   0 1248.05   37.06
   0   5   0 1250.03   37.24
   0   5   0 1283.87   37.43
   0   5   0 1255.18   38.19
   0  -5   0 1204.97   35.65
   0   5   0 1251.56   35.81
   0  -5   0 1282.06   37.76
   0  -5   0 1249.84   38.28
   0   5   0 1180.24   37.00
   0   5   1  950.63   27.62
   0   5   1  899.04   28.39
   0  -5  -1  861.88   28.15
   0  -5  -1  906.76   28.33
   0  -5  -1  877.43   26.47
   0  -5  -1  917.98   27.92
   0   5   1  893.03   29.02
   0   5   1  937.29   27.87
   0  -5  -1  900.93   27.42
   0  -5  -1  971.98   28.62
   0   5   1  905.62   26.50
   0   5   1  852.94   27.37
   0  -5  -1  900.29   27.39
   0   5   1  924.20   28.16
   0  -5  -1  906.63   27.48
   0   5   1  885.87   28.30
   0   5   1  905.83   26.25
   0  -5  -1  895.84   28.20
   0  -5  -1  883.05   28.71
   0   5   1  858.20   27.84
   0   5   2  444.85   15.40
   0  -5  -2  459.18   15.20
   0   5   2  421.60   14.58
   0   5   2  443.56   15.33
   0  -5  -2  435.00   13.86
   0  -5  -2  405.05   15.10
   0  -5  -2  419.96   15.18
   0   5   2  425.54   15.61
   0   5   2  431.97   14.31
   0   5   2  446.52   14.88
   0  -5  -2  412.36   14.13
   0  -5  -2  475.91   15.46
   0   5   2  415.55   14.98
   0  -5  -2  401.23   14.23
   0   5   2  449.58   14.89
   0   5   2  400.28   14.04
   0  -5  -2  424.12   13.98
   0  -5  -2  415.19   14.89
   0   5   2  440.04   12.98
   0  -5  -2  444.70   15.68
   0   5   2  432.89   15.16
   0   5   2  440.62   15.08
   0   5   3  220.79    9.53
   0   5   3  217.08    9.09
   0   5   3  232.32    9.70
   0  -5  -3  243.88    9.58
   0  -5  -3  224.03    9.58
   0  -5  -3  222.87    8.49
   0  -5  -3  216.55    9.51
   0  -5  -3  228.13    7.23
   0   5   3  224.64    9.66
   0   5   3  224.94    9.17
   0   5   3  221.51    8.52
   0  -5  -3  217.46    8.47
   0  -5  -3  216.07    8.68
   0  -5  -3  250.20    9.73
   0  -5  -3  225.62    9.31
   0  -5  -3  229.09    8.14
   0   5   3  232.28    8.78
   0   5   3  227.72    7.62
   0  -5  -3  218.29    9.10
   0   5   3  220.37    9.35
   0  -5  -3  222.26    9.69
   0  -5  -4  787.75   25.95
   0  -5  -4  917.80   26.74
   0   5   4  755.53   26.12
   0   5   4  818.32   26.91
   0  -5  -4  778.77   26.33
   0   5   4  818.68   26.73
   0   5   4  796.08   26.30
   0   5   4  825.21   25.31
   0  -5  -4  787.27   25.05
   0  -5  -4  797.17   25.47
   0  -5  -4  805.31   26.69
   0  -5  -4  841.43   24.66
   0   5   4  795.20   24.99
   0   5   4  810.20   26.31
   0  -5  -4  795.85   25.84
   0  -5  -4  826.54   27.15
   0   5   4  764.87   26.23
   0  -5  -5  110.34    6.51
   0   5   5  111.96    6.58
   0   5   5  113.11    6.65
   0  -5  -5  122.47    6.72
   0  -5  -5  128.22    6.37
   0   5   5  120.81    6.30
   0   5   5  126.22    5.80
   0  -5  -5  114.14    5.23
   0  -5  -5  119.61    6.81
   0  -5  -5  106.05    5.87
   0   5   5  119.54    6.99
   0   5   5  118.96    5.24
   0  -5  -5  119.12    5.09
   0  -5  -5  106.67    5.90
   0   5   5  116.87    6.42
   0  -5  -5  123.56    7.20
   0   5   5  116.40    6.56
   0  -5  -6 1065.22   35.60
   0  -5  -6 1124.70   34.85
   0   5   6 1129.95   36.04
   0  -5  -6 1177.91   36.29
   0   5   6  996.83   35.47
   0   5   6 1094.39   34.65
   0  -5  -6 1082.33   33.17
   0   5   6 1176.12   34.44
   0   5   6 1120.59   35.13
   0   5   6 1124.15   36.48
   0  -5  -6 1085.48   34.84
   0  -5  -6 1085.63   36.03
   0   5   6 1065.37   33.05
   0  -5  -6 1111.27   33.33
   0  -5  -6 1112.53   34.70
   0   5   6 1144.01   35.50
   0  -5  -6 1182.78   36.88
   0  -5  -7  800.06   28.15
   0   5   7  813.57   27.91
   0  -5  -7  810.35   26.61
   0   5   7  839.45   26.36
   0  -5  -7  790.82   24.72
   0   5   7  821.86   26.26
   0   5   7  801.49   28.49
   0  -5  -7  812.90   28.20
   0  -5  -7  793.38   26.93
   0  -5  -7  802.56   27.90
   0  -5  -7  825.97   26.58
   0   5   7  802.09   27.28
   0  -5  -7  855.07   28.89
   0  -5  -7  784.10   27.59
   0  -5  -8  294.89   12.36
   0   5   8  297.09   13.64
   0  -5  -8  304.22   14.00
   0   5   8  325.12   12.45
   0  -5  -8  310.62   13.85
   0  -5  -8  294.66   13.85
   0   5   8  303.32   14.26
   0  -5  -8  306.36   13.00
   0   5   8  331.77   12.06
   0   5   8  315.28   13.28
   0  -5  -8  311.96   12.48
   0  -5  -8  319.39   14.53
   0  -5  -8  326.01   13.66
   0   5   9  535.91   21.13
   0  -5  -9  566.43   22.00
   0  -5  -9  551.78   19.60
   0   5   9  555.16   20.00
   0   5   9  562.85   18.65
   0   5   9  550.48   21.95
   0  -5  -9  546.54   21.61
   0  -5  -9  513.34   21.04
   0   5   9  553.13   19.75
   0   5   9  537.17   20.45
   0  -5  -9  550.47   19.59
   0  -5  -9  553.74   20.80
   0   5  10  123.88    8.11
   0  -5 -10  124.37    8.85
   0  -5 -10  115.90    5.76
   0   5  10  105.58    6.76
   0   5  10  120.04    5.84
   0   5  10  108.71    8.39
   0  -5 -10  104.42    7.79
   0  -5 -10  109.53    8.26
   0   5  10  124.14    7.77
   0  -5 -10  127.43    7.84
   0  -5 -10  112.99    5.64
   0   5  11  121.88    8.45
   0  -5 -11  114.55    8.83
   0  -5 -11  113.54    5.56
   0   5  11  112.84    5.63
   0   5  11  115.76    6.98
   0  -5 -11  112.79    8.46
   0   5  11  110.22    8.70
   0  -5 -11  109.35    8.29
   0   5  11  119.19    7.83
   0  -5 -11  111.20    5.45
   0  -5 -11  127.34    8.05
   0  -5 -12  146.73   10.60
   0   5  12  136.93    9.47
   0  -5 -12  134.67    6.11
   0   5  12  139.25    6.30
   0   5  12  150.61    7.97
   0   5  12  163.42    9.50
   0  -5 -12  147.49    9.04
   0  -5 -12  149.14    6.27
   0   5  12  140.57   10.27
   0  -5 -12  151.49   10.14
   0  -5 -12  137.48    9.54
   0   5  13  193.63   11.56
   0  -5 -13  215.43   12.99
   0   5  13  192.85    9.28
   0   5  13  174.27    7.17
   0   5  13  186.81   10.81
   0  -5 -13  212.44   11.10
   0  -5 -13  180.82    7.10
   0   5  13  167.92   11.77
   0  -5 -13  186.39   11.59
   0  -5 -13  187.29   11.89
   0  -5 -14   57.03    7.32
   0   5  14   47.15    6.17
   0   5  14   64.52    5.12
   0   5  14   61.87    6.45
   0  -5 -14   77.33    6.71
   0  -5 -14   54.97    3.01
   0  -5 -14   74.85    7.72
   0   5  14   59.98    7.46
   0  -5 -14   54.97    6.74
   0   5  15  619.28   25.87
   0  -5 -15  642.60   27.61
   0   5  15  595.67   21.41
   0   5  15  610.28   24.80
   0  -5 -15  630.50   24.48
   0  -5 -15  611.63   25.99
   0   5  15  589.60   26.82
   0  -5 -15  593.82   26.15
   0  -5 -16  214.86   12.38
   0   5  16  222.75   12.95
   0  -5 -16  240.99   15.24
   0   5  16  213.30   13.68
   0  -5 -16  224.92   14.41
   0   5  16  190.35   14.01
   0  -5 -16  214.00   13.90
   0  -5 -17  706.62   27.79
   0   5  17  743.31   28.89
   0  -5 -17  737.17   31.62
   0   5  17  669.44   29.28
   0  -5 -17  670.93   29.47
   0   5  17  711.68   31.29
   0  -5 -17  715.23   30.42
   0  -5 -18  281.41   14.99
   0   5  18  297.49   16.08
   0  -5 -18  290.34   18.34
   0   5  18  303.13   17.13
   0   5  18  256.92   17.47
   0  -5 -18  270.01   16.62
   0  -5 -19   44.11    6.19
   0   5  19   48.07    6.97
   0  -5 -19   39.82    7.74
   0   5  19   51.49    7.57
   0  -5 -19   42.95    7.62
   0   5  19   43.85    8.10
   0  -5 -20  408.53   19.67
   0   5  20  421.10   21.04
   0   5  20  418.03   22.00
   0  -5 -20  438.40   24.13
   0   5  20  456.64   24.10
   0  -5 -20  396.80   21.93
   0  -5 -21   61.09    7.30
   0   5  21   46.46    7.37
   0  -5 -21   60.23    9.55
   0   5  21   41.81    7.78
   0   5  21   51.20    9.01
   0   5  22   46.35    7.54
   0  -5 -22   60.57    7.56
   0   5  23   48.48    7.94
   0   6 -23   43.56    8.24
   0   6 -23   66.75   11.70
   0   6 -23   57.52    9.95
   0   6 -23   57.55    8.26
   0   6 -22   29.70    7.94
   0  -6  22   32.71    7.90
   0   6 -22   45.05    7.32
   0   6 -22   29.80    6.92
   0   6 -22   38.40    7.23
   0  -6  22   48.68    8.40
   0   6 -22   33.54    8.96
   0  -6  22   39.07    7.75
   0   6 -21   15.35    7.15
   0   6 -21   11.34    5.19
   0   6 -21   31.91    6.71
   0   6 -21   13.23    4.44
   0  -6  21    8.10    5.63
   0  -6  21   23.17    6.46
   0   6 -21   18.15    8.07
   0   6 -20   53.11    8.88
   0   6 -20   45.41    6.84
   0   6 -20   50.27    7.54
   0   6 -20   48.89    6.18
   0  -6  20   42.91    7.69
   0  -6  20   59.52    7.99
   0  -6  19    1.96    3.44
   0   6 -19    1.07    5.49
   0   6 -19    2.05    3.71
   0   6 -19    1.47    3.30
   0   6 -19   -0.78    4.74
   0   6 -19   -5.00    4.48
   0  -6  19    8.16    4.98
   0  -6  19   -3.23    4.55
   0   6 -18  118.57   11.62
   0   6 -18  139.20   10.17
   0   6 -18  125.95    8.68
   0   6 -18  130.19   10.52
   0   6 -18  123.72    9.16
   0  -6  18  156.39   11.70
   0  -6  18  138.59   11.03
   0   6 -17  192.33   11.60
   0   6 -17  165.90   11.58
   0   6 -17  164.82    9.87
   0   6 -17  167.03    7.17
   0   6 -17  161.70    8.47
   0   6 -17  138.57    9.86
   0  -6  17  168.33   12.55
   0  -6  17  191.26   12.59
   0  -6  17  177.12   12.15
   0   6 -16   90.61    7.98
   0   6 -16   93.40    5.33
   0   6 -16   94.80    7.15
   0   6 -16   77.49    7.88
   0   6 -16   93.96    6.02
   0  -6  16  105.58    8.09
   0   6 -16  108.36    8.18
   0  -6  16   94.32    9.36
   0  -6  16   98.75    8.79
   0   6 -15   67.17    6.45
   0   6 -15   44.04    5.22
   0   6 -15   64.68    4.43
   0   6 -15   56.21    6.60
   0   6 -15   57.26    4.58
   0  -6  15   58.41    4.40
   0  -6  15   65.62    6.60
   0   6 -15   57.31    6.13
   0  -6  15   59.48    7.47
   0   6 -15   70.68    8.89
   0  -6  15   52.25    6.45
   0   6 -14    2.01    2.90
   0   6 -14    1.22    3.01
   0   6 -14    1.73    3.22
   0   6 -14    4.60    2.09
   0   6 -14    0.42    2.51
   0   6 -14    3.11    2.12
   0  -6  14    2.29    2.10
   0  -6  14   -0.49    3.14
   0  -6  14    3.19    1.94
   0   6 -14   -1.54    3.42
   0  -6  14   -0.69    3.79
   0  -6  14    2.99    3.69
   0   6 -14    0.93    3.98
   0  -6  14    5.20    2.42
   0  -6  13  356.87   15.68
   0   6 -13  359.51   15.63
   0   6 -13  308.93   15.73
   0   6 -13  336.04   13.47
   0   6 -13  357.97   16.62
   0   6 -13  348.41   14.78
   0   6 -13  341.78   13.30
   0  -6  13  364.96   15.72
   0   6 -13  349.44   15.89
   0  -6  13  367.32   12.65
   0  -6  13  373.64   17.56
   0   6 -13  339.42   18.96
   0  -6  13  355.65   16.45
   0  -6  12   87.68    6.76
   0   6 -12  104.08    7.09
   0   6 -12   88.51    4.71
   0   6 -12   87.38    6.37
   0   6 -12   79.69    7.07
   0   6 -12  106.44    7.63
   0   6 -12  104.92    6.04
   0   6 -12   92.96    5.43
   0  -6  12   88.02    4.63
   0  -6  12   90.34    6.94
   0  -6  12  109.66    5.19
   0  -6  12  104.53    8.16
   0  -6  12   92.38    7.32
   0   6 -12   91.18    9.00
   0   6 -12   89.86    5.64
   0  -6  11   17.31    3.32
   0   6 -11   19.68    3.13
   0   6 -11   16.48    2.28
   0   6 -11   19.03    3.97
   0   6 -11   17.83    2.85
   0   6 -11   22.10    4.07
   0   6 -11   19.78    3.56
   0  -6  11   20.72    2.36
   0   6 -11   14.17    2.44
   0  -6  11   18.48    4.02
   0  -6  11   15.60    3.62
   0  -6  11   21.84    2.52
   0  -6  11   17.39    3.91
   0   6 -11   18.79    2.94
   0  -6  11   24.27    4.13
   0   6 -11   25.52    4.93
   0   6 -10 1230.25   37.70
   0  -6  10 1202.03   38.84
   0   6 -10 1143.42   37.49
   0   6 -10 1226.03   36.79
   0   6 -10 1196.83   38.04
   0  -6  10 1213.44   38.26
   0   6 -10 1140.18   39.62
   0   6 -10 1203.19   39.53
   0  -6  10 1195.08   36.57
   0   6 -10 1167.24   36.90
   0  -6  10 1176.96   40.63
   0  -6  10 1194.84   36.31
   0  -6  10 1193.83   40.63
   0   6 -10 1201.98   42.44
   0  -6  10 1206.01   39.82
   0   6 -10 1237.74   37.48
   0  -6   9   15.93    2.98
   0   6  -9   23.65    2.93
   0   6  -9   15.52    2.65
   0  -6   9   24.22    3.29
   0   6  -9   17.24    2.45
   0   6  -9   21.35    3.09
   0  -6   9   11.84    2.80
   0   6  -9   16.49    3.24
   0   6  -9   18.06    3.35
   0   6  -9   16.77    2.50
   0  -6   9   13.90    2.32
   0  -6   9   17.75    3.61
   0   6  -9   18.85    4.29
   0  -6   9   13.18    2.23
   0  -6   9   20.86    3.28
   0  -6   9   18.14    3.79
   0   6  -9   18.34    2.67
   0   6  -8  408.97   14.15
   0  -6   8  387.08   14.78
   0  -6   8  363.81   14.27
   0   6  -8  368.99   11.65
   0   6  -8  358.67   13.38
   0   6  -8  393.98   15.18
   0  -6   8  392.66   14.69
   0   6  -8  378.86   14.76
   0   6  -8  386.67   15.39
   0   6  -8  369.87   13.78
   0   6  -8  370.71   13.56
   0  -6   8  385.95   13.82
   0  -6   8  378.47   16.08
   0  -6   8  370.79   15.96
   0  -6   8  383.72   13.20
   0  -6   8  391.84   14.47
   0  -6   8  372.93   15.71
   0  -6   8  359.71   15.83
   0   6  -8  369.34   16.83
   0   6  -8  393.62   14.02
   0   6  -7    8.54    2.10
   0  -6   7    9.03    2.23
   0  -6   7    6.62    2.18
   0   6  -7    8.84    1.69
   0   6  -7    4.91    1.91
   0   6  -7    7.44    2.34
   0   6  -7    6.66    2.24
   0  -6   7   12.44    2.62
   0   6  -7    9.40    2.67
   0  -6   7   10.12    2.15
   0  -6   7   10.15    1.71
   0  -6   7    7.97    2.57
   0  -6   7   11.17    3.18
   0   6  -7    4.10    2.27
   0   6  -7    9.42    2.36
   0  -6   7    8.18    2.05
   0  -6   7    5.37    1.73
   0  -6   7    5.34    2.08
   0  -6   7    4.91    2.44
   0   6  -7    8.19    2.15
   0   6  -7    9.73    2.33
   0   6  -7    9.61    2.25
   0  -6   7   10.00    2.70
   0  -6   6   20.90    2.58
   0   6  -6   20.40    2.59
   0  -6   6   19.67    2.75
   0   6  -6   22.88    2.07
   0  -6   6   19.33    2.64
   0   6  -6   26.43    3.13
   0   6  -6   17.92    2.99
   0  -6   6   16.63    2.84
   0  -6   6   22.24    2.92
   0   6  -6   25.30    3.00
   0  -6   6   25.45    2.38
   0   6  -6   25.50    3.09
   0   6  -6   21.26    2.91
   0   6  -6   19.25    3.28
   0  -6   6   18.71    3.47
   0   6  -6   23.60    2.37
   0  -6   6   26.70    3.54
   0   6  -6   27.60    3.13
   0  -6   6   24.00    2.56
   0   6  -6   22.51    2.34
   0  -6   6   21.00    2.34
   0  -6   6   18.10    3.00
   0  -6   6   21.06    2.65
   0   6  -6   21.38    2.87
   0   6  -6   18.35    2.53
   0   6  -6   21.61    2.79
   0   6  -6   23.13    2.72
   0  -6   6   24.46    3.40
   0  -6   5  656.34   20.99
   0   6  -5  605.58   19.54
   0  -6   5  641.56   21.24
   0   6  -5  610.23   21.78
   0   6  -5  635.95   21.84
   0  -6   5  646.51   21.89
   0  -6   5  610.38   21.58
   0   6  -5  669.17   21.92
   0   6  -5  622.94   22.42
   0  -6   5  644.36   20.87
   0   6  -5  631.11   21.78
   0   6  -5  650.47   22.79
   0  -6   5  625.14   22.43
   0   6  -5  685.88   20.78
   0   6  -5  591.60   22.25
   0   6  -5  696.32   23.28
   0  -6   5  667.75   23.19
   0  -6   5  669.41   20.68
   0  -6   5  714.14   21.20
   0   6  -5  675.77   21.70
   0  -6   5  640.19   20.90
   0   6  -5  646.28   20.95
   0  -6   5  645.86   22.38
   0   6  -5  615.66   21.10
   0  -6   5  653.86   20.75
   0  -6   5  636.44   23.66
   0  -6   5  593.50   22.26
   0   6  -5  665.94   21.46
   0   6  -5  655.96   21.45
   0  -6   4   61.35    3.88
   0   6  -4   61.81    2.58
   0   6  -4   63.29    4.31
   0  -6   4   52.74    4.05
   0  -6   4   59.90    4.48
   0   6  -4   61.47    4.73
   0   6  -4   63.67    4.31
   0  -6   4   55.20    4.10
   0  -6   4   59.78    3.99
   0   6  -4   68.56    5.12
   0  -6   4   66.73    5.33
   0   6  -4   58.80    4.52
   0  -6   4   67.80    4.75
   0   6  -4   69.91    4.94
   0   6  -4   58.41    3.74
   0   6  -4   61.00    4.00
   0  -6   4   66.07    3.85
   0   6  -4   62.58    4.65
   0  -6   4   62.74    3.69
   0   6  -4   60.76    4.07
   0  -6   4   61.49    3.49
   0   6  -4   63.08    3.78
   0  -6   4   59.16    4.47
   0  -6   4   65.04    5.33
   0  -6   4   59.10    4.51
   0  -6   4   58.03    4.33
   0   6  -4   62.82    4.10
   0   6  -4   70.82    4.36
   0   6  -4   57.03    2.44
   0  -6   3  249.98    9.89
   0  -6   3  232.85    9.88
   0   6  -3  265.19   10.30
   0   6  -3  264.20   11.04
   0  -6   3  252.79   10.07
   0   6  -3  242.02   10.14
   0  -6   3  244.18   10.06
   0  -6   3  249.00   10.47
   0   6  -3  256.67   10.67
   0  -6   3  241.15   11.22
   0   6  -3  289.35   11.19
   0   6  -3  248.12    9.69
   0   6  -3  252.43   11.18
   0   6  -3  263.88   10.79
   0   6  -3  248.91   11.18
   0   6  -3  260.83   10.16
   0  -6   3  262.42    9.49
   0   6  -3  262.65    9.83
   0  -6   3  261.65    9.50
   0   6  -3  259.53    9.48
   0   6  -3  244.14    9.12
   0  -6   3  251.17    8.80
   0  -6   3  245.14   10.48
   0  -6   3  256.98   10.59
   0  -6   3  253.24   11.28
   0   6  -3  256.52    8.43
   0   6  -3  252.01    9.88
   0  -6   3  274.68   10.78
   0   6  -3  257.34   10.20
   0   6  -2 3676.61  106.78
   0  -6   2 3716.03  106.54
   0  -6   2 3792.62  106.66
   0  -6   2 3642.27  105.86
   0   6  -2 3534.38  106.85
   0   6  -2 3692.13  107.04
   0   6  -2 3620.31  108.13
   0  -6   2 3890.11  106.04
   0  -6   2 3808.97  107.33
   0  -6   2 3651.08  104.04
   0  -6   2 3767.66  107.78
   0   6  -2 3811.41  107.38
   0   6  -2 3711.63  107.01
   0  -6   2 3675.35  105.97
   0   6  -2 3701.52  106.17
   0   6  -2 3776.36  108.16
   0   6  -2 3741.54  107.14
   0   6  -2 3709.10  106.01
   0  -6   2 3617.31  105.99
   0  -6   2 3629.90  104.77
   0   6  -2 3595.05  105.14
   0   6  -2 3589.13  105.19
   0   6  -2 3731.53  106.91
   0  -6   2 3735.49  107.15
   0  -6   2 3692.22  107.43
   0   6  -1  275.74   10.61
   0  -6   1  276.17   10.51
   0  -6   1  270.82   10.66
   0  -6   1  270.88   10.17
   0   6  -1  270.84   11.61
   0   6  -1  246.85   10.27
   0  -6   1  280.77   10.39
   0  -6   1  278.95   10.18
   0  -6   1  251.08    9.66
   0   6  -1  251.04   10.47
   0  -6   1  262.80   11.01
   0   6  -1  283.86   10.84
   0  -6   1  266.06   10.11
   0  -6   1  269.13   10.98
   0  -6   1  245.69   10.73
   0   6  -1  254.81   11.39
   0   6  -1  262.22   10.75
   0  -6   1  259.70    9.96
   0   6  -1  256.58    9.74
   0   6  -1  261.45   10.29
   0   6  -1  271.17   11.27
   0   6  -1  250.11    9.76
   0  -6   1  272.61    9.64
   0   6  -1  265.87    9.94
   0  -6   1  261.44    8.59
   0   6  -1  258.70    8.74
   0  -6   1  271.77   10.59
   0   6  -1  273.18   10.61
   0  -6   1  266.05   11.02
   0   6  -1  268.31    9.55
   0  -6   0 1565.64   48.79
   0   6   0 1655.06   49.06
   0  -6   0 1616.45   49.09
   0   6   0 1533.63   49.95
   0  -6   0 1699.18   48.57
   0   6   0 1598.36   50.12
   0  -6   0 1657.05   48.74
   0  -6   0 1556.14   48.05
   0  -6   0 1538.95   48.04
   0  -6   0 1526.85   48.73
   0   6   0 1567.55   50.28
   0  -6   0 1671.65   49.46
   0   6   0 1639.27   49.28
   0  -6   0 1900.51   49.99
   0   6   0 1664.17   48.25
   0  -6   0 1670.88   47.89
   0   6   0 1641.32   49.60
   0   6   0 1647.77   48.57
   0   6   0 1576.49   48.33
   0   6   0 1621.76   46.62
   0  -6   0 1569.56   46.45
   0   6   0 1627.71   48.18
   0  -6   0 1698.08   49.10
   0  -6   0 1643.44   49.70
   0   6   1 1588.76   47.54
   0   6   1 1633.60   46.47
   0  -6  -1 1479.93   47.17
   0  -6  -1 1535.43   47.43
   0  -6  -1 1519.53   44.94
   0  -6  -1 1656.76   46.99
   0   6   1 1500.04   48.24
   0   6   1 1580.00   46.75
   0  -6  -1 1588.54   47.16
   0  -6  -1 1527.90   46.25
   0   6   1 1577.52   45.05
   0  -6  -1 1377.95   47.23
   0  -6  -1 1630.07   47.70
   0   6   1 1568.57   47.13
   0  -6  -1 1594.61   46.48
   0   6   1 1503.51   46.35
   0  -6  -1 1611.23   46.23
   0   6   1 1538.86   47.45
   0   6   1 1580.02   44.84
   0  -6  -1 1529.59   47.22
   0  -6  -1 1595.42   48.15
   0   6   1 1514.26   46.74
   0   6   2  101.40    5.79
   0   6   2  103.53    5.93
   0  -6  -2  105.86    5.81
   0   6   2  105.32    5.30
   0  -6  -2   97.00    4.38
   0  -6  -2  101.60    5.85
   0  -6  -2   95.45    5.76
   0   6   2   98.19    5.49
   0   6   2   99.49    6.25
   0  -6  -2  108.91    5.55
   0   6   2  102.67    5.44
   0  -6  -2   96.29    4.93
   0   6   2   96.40    4.99
   0   6   2   96.50    4.27
   0  -6  -2  113.03    6.00
   0  -6  -2  101.00    4.86
   0  -6  -2  103.15    5.03
   0   6   2   99.89    5.65
   0   6   2  101.85    5.55
   0   6   2   93.24    4.85
   0   6   2  100.23    3.94
   0  -6  -2   99.93    5.61
   0   6   2   97.30    3.60
   0  -6  -2   93.73    5.95
   0   6   2  102.49    5.62
   0   6   3   20.33    2.63
   0   6   3   22.53    2.94
   0   6   3   18.04    2.63
   0  -6  -3   19.45    2.89
   0  -6  -3   19.91    2.77
   0   6   3   24.15    2.74
   0  -6  -3   15.84    2.71
   0  -6  -3   17.36    2.74
   0  -6  -3   15.20    2.07
   0   6   3   21.67    3.14
   0  -6  -3   16.83    1.51
   0  -6  -3   18.07    2.55
   0  -6  -3   17.90    2.28
   0   6   3   18.60    2.19
   0   6   3   18.06    2.64
   0  -6  -3   17.21    2.73
   0  -6  -3   18.28    2.70
   0  -6  -3   16.90    1.89
   0   6   3   18.50    2.52
   0   6   3   15.66    2.66
   0   6   3   17.70    1.44
   0  -6  -3   21.88    2.79
   0  -6  -3   19.01    2.98
   0   6   3   16.68    2.68
   0  -6  -4  220.49    9.48
   0  -6  -4  210.43    9.56
   0   6   4  216.10    9.85
   0   6   4  217.65    9.52
   0   6   4  230.36   10.15
   0  -6  -4  206.38    8.55
   0  -6  -4  231.20   10.20
   0   6   4  227.50    9.46
   0  -6  -4  206.25    9.69
   0   6   4  207.30    9.73
   0  -6  -4  197.65    6.69
   0   6   4  204.85    9.32
   0   6   4  216.97    8.64
   0  -6  -4  221.26    8.77
   0  -6  -4  226.06    9.68
   0  -6  -4  219.68    9.75
   0   6   4  215.16    8.68
   0   6   4  215.65    7.58
   0  -6  -4  220.61    8.07
   0  -6  -4  199.71    9.08
   0   6   4  240.63    9.94
   0  -6  -4  198.48    9.88
   0   6   5  812.71   27.67
   0   6   5  745.41   27.02
   0  -6  -5  783.90   27.28
   0  -6  -5  805.32   26.81
   0   6   5  837.75   28.04
   0   6   5  818.83   27.24
   0  -6  -5  791.55   25.57
   0   6   5  833.17   27.19
   0   6   5  861.36   26.12
   0   6   5  847.64   26.93
   0  -6  -5  762.57   27.53
   0  -6  -5  793.94   26.17
   0   6   5  800.66   24.97
   0   6   5  802.73   25.57
   0  -6  -5  897.12   25.30
   0  -6  -5  798.95   26.61
   0   6   5  828.53   27.33
   0   6   5  776.12   27.12
   0   6   6  762.99   26.16
   0  -6  -6  744.02   24.47
   0   6   6  851.19   25.59
   0  -6  -6  761.47   25.76
   0  -6  -6  757.48   27.24
   0   6   6  765.54   27.43
   0  -6  -6  808.34   24.37
   0   6   6  760.21   24.49
   0   6   6  829.39   26.87
   0  -6  -6  774.28   25.89
   0   6   6  827.62   27.40
   0  -6  -6  763.52   26.00
   0   6   6  734.91   26.68
   0  -6  -6  837.83   27.24
   0   6   7 1366.44   46.10
   0   6   7 1452.38   45.21
   0  -6  -7 1424.21   43.36
   0   6   7 1483.26   44.76
   0   6   7 1489.78   47.44
   0  -6  -7 1483.01   46.84
   0  -6  -7 1450.88   47.00
   0  -6  -7 1378.93   45.20
   0  -6  -7 1524.28   43.56
   0   6   7 1469.73   46.11
   0  -6  -7 1431.46   45.12
   0   6   7 1497.92   46.91
   0  -6  -7 1626.78   47.27
   0   6   7 1337.98   46.22
   0  -6  -8  249.91   12.04
   0   6   8  266.26   12.38
   0   6   8  259.21   12.21
   0   6   8  240.28   11.36
   0   6   8  209.07    9.95
   0  -6  -8  226.50    8.75
   0   6   8  250.23   10.37
   0  -6  -8  241.96   12.18
   0   6   8  230.03   12.18
   0  -6  -8  225.03   11.69
   0  -6  -8  244.86    9.20
   0  -6  -8  228.82   10.35
   0   6   8  225.18   11.07
   0  -6  -8  237.90   11.69
   0   6   9  397.46   16.37
   0  -6  -9  377.09   16.29
   0   6   9  362.51   15.71
   0   6   9  351.76   13.53
   0   6   9  349.95   14.76
   0   6   9  350.78   13.88
   0  -6  -9  304.83   15.14
   0   6   9  346.96   16.19
   0  -6  -9  330.38   15.79
   0  -6  -9  362.76   12.65
   0   6   9  348.34   14.96
   0   6   9  312.13   13.51
   0  -6  -9  359.48   15.52
   0   6  10   18.79    3.80
   0   6  10   24.17    4.02
   0  -6 -10   23.00    4.31
   0  -6 -10   18.48    2.81
   0   6  10   23.16    3.36
   0   6  10   22.14    3.60
   0   6  10   25.13    2.97
   0  -6 -10   11.90    3.55
   0  -6 -10   26.84    4.24
   0   6  10   26.99    4.38
   0   6  10   20.31    3.65
   0  -6 -10   21.89    3.87
   0   6  11    3.40    2.98
   0   6  11    7.18    3.33
   0  -6 -11    6.18    3.35
   0   6  11    4.50    2.48
   0  -6 -11    3.75    1.83
   0   6  11    4.43    1.99
   0   6  11    5.66    2.74
   0  -6 -11    6.09    3.43
   0  -6 -11    2.31    3.00
   0   6  11    4.56    3.58
   0   6  11    1.45    2.76
   0  -6 -11    3.32    1.93
   0  -6 -11    2.56    2.58
   0  -6 -12  209.88   12.90
   0   6  12  231.15   12.54
   0   6  12  232.77   13.10
   0   6  12  226.70   10.80
   0  -6 -12  202.27    8.73
   0   6  12  207.42   10.46
   0   6  12  204.31    8.87
   0   6  12  193.02   12.58
   0  -6 -12  220.42   12.54
   0  -6 -12  220.07   12.79
   0   6  12  188.72   11.04
   0  -6 -12  206.33   11.57
   0  -6 -12  205.62    8.68
   0  -6 -13  128.77    9.93
   0   6  13  105.69    8.59
   0   6  13  113.78    9.18
   0   6  13  127.18    7.94
   0   6  13  111.56    7.28
   0   6  13  103.44    5.61
   0   6  13  108.49    9.40
   0  -6 -13  105.52    9.11
   0  -6 -13  100.34    8.68
   0   6  13  123.61    8.61
   0  -6 -13  120.02    5.64
   0  -6 -13   94.28    7.94
   0   6  14  531.58   23.68
   0  -6 -14  558.71   24.43
   0   6  14  518.29   22.91
   0   6  14  515.59   20.70
   0   6  14  520.03   19.84
   0  -6 -14  509.42   23.04
   0  -6 -14  576.47   24.17
   0   6  14  473.13   23.54
   0   6  14  520.84   21.92
   0  -6 -14  545.50   22.29
   0  -6 -15  341.67   18.59
   0   6  15  389.61   19.07
   0   6  15  361.31   17.97
   0   6  15  305.36   15.18
   0   6  15  340.66   14.38
   0  -6 -15  320.65   17.47
   0  -6 -15  317.25   17.89
   0   6  15  311.28   18.16
   0   6  15  355.76   16.85
   0  -6 -15  361.24   16.93
   0   6  16   96.98    7.82
   0  -6 -16   98.20    8.51
   0   6  16   88.87    9.58
   0  -6 -16   82.80    8.83
   0  -6 -16  110.20   10.10
   0   6  16  103.22    9.02
   0   6  16  107.09    9.55
   0  -6 -16  100.95    9.86
   0   6  17   91.34    7.96
   0  -6 -17   89.21    8.26
   0  -6 -17   83.07    9.11
   0   6  17   94.11   10.05
   0  -6 -17  107.38   10.26
   0   6  17   94.95    8.71
   0   6  17   79.49    8.91
   0  -6 -17   87.37    9.76
   0   6  18   19.58    4.97
   0  -6 -18   23.00    5.15
   0  -6 -18   24.02    6.19
   0  -6 -18   14.08    5.30
   0   6  18   30.05    6.34
   0   6  18   31.75    5.96
   0   6  18   18.98    5.41
   0  -6 -18   24.82    6.16
   0   6  19  109.82    9.06
   0  -6 -19   97.25    8.93
   0   6  19   88.26   10.84
   0  -6 -19   89.17    9.55
   0   6  19  107.00    9.59
   0  -6 -19  101.26   11.03
   0   6  19  118.51   10.67
   0   6  20   25.89    5.58
   0  -6 -20   26.28    5.53
   0   6  20   27.46    7.03
   0  -6 -20   29.72    7.13
   0   6  20   28.22    6.52
   0  -6 -20   34.63    7.75
   0   6  20   21.74    5.94
   0  -6 -21  120.67   10.24
   0   6  21  138.64   11.44
   0  -6 -21  144.39   13.50
   0   6  21  130.51   10.38
   0   6  22  160.95   12.81
   0  -6 -22  155.64   11.78
   0   7 -23   51.37   10.68
   0  -7  23   35.36    7.86
   0   7 -22   28.17    8.35
   0   7 -22   31.46    7.09
   0   7 -22   28.12    6.87
   0  -7  22   23.09    6.75
   0   7 -22   34.54    9.28
   0  -7  22   39.80    7.78
   0   7 -21   40.11    8.41
   0   7 -21   41.52    6.09
   0   7 -21   38.86    6.94
   0   7 -21   41.83    7.52
   0  -7  21   36.94    7.39
   0  -7  21   38.23    7.81
   0   7 -21   41.45   10.35
   0   7 -20    7.88    6.34
   0   7 -20    0.61    3.78
   0   7 -20    2.56    4.30
   0   7 -20    0.81    4.26
   0  -7  20   -1.77    4.72
   0   7 -20   -1.32    6.55
   0  -7  20   -6.10    5.48
   0   7 -19   -1.07    5.70
   0   7 -19    1.54    4.35
   0   7 -19    0.81    4.70
   0   7 -19   -1.84    4.08
   0  -7  19    5.06    5.09
   0   7 -19   -2.52    6.63
   0  -7  19   -1.66    4.56
   0   7 -18   78.65    9.85
   0   7 -18   75.62    8.24
   0   7 -18   85.24    9.12
   0   7 -18   78.35    7.99
   0  -7  18   76.25    7.93
   0  -7  18   87.47    9.20
   0  -7  18   73.27    9.14
   0   7 -18   95.54   11.48
   0  -7  18   76.59    8.67
   0   7 -17   29.33    3.36
   0   7 -17   44.09    6.54
   0   7 -17   31.31    5.95
   0  -7  17   33.05    5.53
   0   7 -17   38.39    5.85
   0  -7  17   37.37    6.91
   0   7 -17   27.14    7.59
   0  -7  17   20.88    5.67
   0   7 -16   30.25    5.84
   0   7 -16   35.00    3.81
   0   7 -16   25.02    5.58
   0   7 -16   27.35    3.68
   0  -7  16   31.70    5.58
   0   7 -16   35.40    5.51
   0  -7  16   33.05    6.44
   0   7 -16   41.97    7.76
   0  -7  16   44.44    6.56
   0   7 -15   29.46    3.71
   0   7 -15   40.56    5.66
   0   7 -15   36.70    5.94
   0  -7  15   35.86    4.10
   0   7 -15   31.76    3.73
   0  -7  15   33.12    5.20
   0   7 -15   31.79    5.39
   0  -7  15   35.83    6.15
   0   7 -15   30.65    6.94
   0  -7  15   47.27    6.54
   0  -7  14  193.20   11.21
   0   7 -14  184.21   11.53
   0   7 -14  192.25   11.61
   0   7 -14  197.83    9.53
   0   7 -14  183.94    8.87
   0  -7  14  227.18   11.90
   0   7 -14  193.27   11.55
   0  -7  14  206.54   13.08
   0   7 -14  203.38   14.28
   0  -7  14  190.54   12.07
   0  -7  13  675.14   25.40
   0   7 -13  635.35   25.54
   0   7 -13  662.46   21.85
   0   7 -13  727.91   23.95
   0   7 -13  654.06   26.12
   0  -7  13  667.42   21.69
   0   7 -13  640.77   22.58
   0  -7  13  672.78   25.51
   0   7 -13  648.81   25.82
   0  -7  13  698.19   21.99
   0  -7  13  702.48   27.70
   0  -7  13  687.26   26.58
   0   7 -13  653.45   28.93
   0   7 -13  688.25   23.18
   0  -7  12  212.47   11.27
   0   7 -12  216.38   10.35
   0   7 -12  219.19   11.69
   0   7 -12  221.63   11.99
   0   7 -12  215.74    9.06
   0  -7  12  207.22    8.81
   0   7 -12  211.87    9.38
   0  -7  12  210.02   11.33
   0  -7  12  212.81   12.59
   0  -7  12  227.56    8.94
   0   7 -12  209.41   11.80
   0  -7  12  224.51   12.80
   0   7 -12  210.93   13.79
   0   7 -12  223.16    9.86
   0  -7  12  228.40   12.32
   0  -7  11  407.17   16.97
   0   7 -11  412.50   15.62
   0   7 -11  395.24   13.45
   0   7 -11  452.22   16.73
   0   7 -11  436.10   17.75
   0   7 -11  410.35   15.09
   0   7 -11  420.35   17.86
   0   7 -11  391.67   15.04
   0  -7  11  415.05   14.91
   0  -7  11  432.40   19.00
   0  -7  11  440.04   14.75
   0   7 -11  416.36   18.19
   0  -7  11  412.60   18.67
   0   7 -11  441.14   15.82
   0  -7  11  405.16   17.95
   0   7 -11  455.16   20.57
   0  -7  10   94.55    6.66
   0   7 -10  117.23    6.53
   0   7 -10  105.52    4.13
   0   7 -10   94.13    5.82
   0   7 -10  103.88    5.98
   0   7 -10  118.40    7.21
   0   7 -10  121.75    7.66
   0   7 -10  109.14    7.67
   0  -7  10  104.79    5.89
   0  -7  10  113.88    8.36
   0  -7  10  105.00    5.57
   0   7 -10  109.58    7.56
   0   7 -10   96.17    7.67
   0  -7  10   97.94    8.00
   0   7 -10  109.25    8.75
   0   7 -10  107.57    6.18
   0   7  -9  274.41   11.44
   0  -7   9  259.83   11.96
   0   7  -9  270.68   10.73
   0   7  -9  279.82   12.58
   0   7  -9  284.30   12.51
   0   7  -9  280.02   12.93
   0   7  -9  256.88   11.23
   0  -7   9  272.93   11.23
   0  -7   9  266.87   13.62
   0  -7   9  278.05   10.64
   0   7  -9  334.14   13.46
   0  -7   9  297.19   11.23
   0  -7   9  247.70   13.21
   0  -7   9  263.09   13.16
   0  -7   9  271.25   11.69
   0   7  -9  277.45   14.28
   0   7  -9  294.63   11.49
   0  -7   8   17.97    3.08
   0   7  -8   23.37    2.97
   0   7  -8   25.35    2.56
   0  -7   8   26.21    3.37
   0   7  -8   22.39    3.65
   0   7  -8   30.18    3.45
   0   7  -8   29.95    3.91
   0   7  -8   25.69    3.61
   0  -7   8   25.31    3.12
   0  -7   8   27.24    2.64
   0   7  -8   24.71    4.34
   0   7  -8   29.83    3.05
   0  -7   8   25.59    4.05
   0   7  -8   30.48    3.83
   0  -7   8   24.92    2.86
   0  -7   8   31.78    3.06
   0  -7   8   26.25    3.26
   0  -7   8   26.66    4.01
   0   7  -8   24.58    3.08
   0  -7   8   30.36    4.29
   0  -7   7    9.20    2.39
   0  -7   7    9.80    2.17
   0   7  -7    8.92    1.54
   0  -7   7   10.81    2.43
   0  -7   7    9.79    2.63
   0   7  -7    8.86    2.57
   0   7  -7    9.93    2.60
   0   7  -7    8.48    2.53
   0  -7   7    7.21    1.73
   0   7  -7    8.51    2.57
   0  -7   7    9.44    2.63
   0  -7   7    4.78    2.27
   0   7  -7    8.27    1.97
   0  -7   7    7.37    2.85
   0   7  -7   11.70    3.04
   0  -7   7    9.12    2.10
   0   7  -7    6.58    1.77
   0  -7   7    8.67    2.06
   0   7  -7    9.71    2.54
   0  -7   7   10.11    2.35
   0  -7   7    6.56    2.62
   0  -7   7    5.70    2.48
   0   7  -7   10.52    2.39
   0  -7   6   27.87    2.90
   0   7  -6   25.16    1.95
   0  -7   6   24.80    2.99
   0   7  -6   28.73    3.35
   0  -7   6   26.02    3.54
   0   7  -6   29.54    3.56
   0  -7   6   22.29    3.30
   0   7  -6   26.44    3.69
   0   7  -6   28.79    3.41
   0  -7   6   27.90    2.81
   0  -7   6   20.55    3.75
   0  -7   6   28.31    3.79
   0   7  -6   27.13    2.70
   0   7  -6   17.91    3.28
   0   7  -6   23.77    3.53
   0   7  -6   27.92    2.84
   0   7  -6   26.38    3.21
   0  -7   6   22.51    2.60
   0   7  -6   22.36    3.58
   0  -7   6   24.56    2.81
   0  -7   6   26.24    2.97
   0  -7   6   23.15    2.64
   0  -7   6   20.45    3.34
   0   7  -6   25.99    3.05
   0   7  -6   21.12    2.78
   0  -7   6   19.58    3.30
   0  -7   5   10.06    2.09
   0   7  -5   10.40    1.07
   0  -7   5    8.99    2.38
   0   7  -5    4.61    2.48
   0   7  -5    9.71    2.49
   0  -7   5    8.62    2.43
   0  -7   5   14.98    2.84
   0   7  -5   12.08    2.38
   0   7  -5   11.84    2.39
   0  -7   5    8.18    1.96
   0   7  -5    7.72    1.91
   0   7  -5    9.64    2.44
   0   7  -5    9.09    2.52
   0  -7   5    9.18    2.48
   0   7  -5   13.09    2.63
   0   7  -5    9.77    2.82
   0  -7   5    9.48    3.08
   0  -7   5    8.78    1.89
   0   7  -5    9.85    2.08
   0   7  -5    9.13    2.15
   0  -7   5   11.94    2.13
   0   7  -5   14.96    2.84
   0   7  -5   10.46    2.85
   0  -7   5   14.41    2.80
   0  -7   5    9.63    1.78
   0   7  -5    8.25    1.85
   0  -7   5    9.19    2.63
   0   7  -5   12.25    2.27
   0  -7   5    8.52    3.28
   0   7  -5   14.11    2.40
   0  -7   4  127.02    6.27
   0  -7   4  127.11    7.09
   0  -7   4  123.71    6.56
   0   7  -4  118.89    6.58
   0  -7   4  124.24    6.52
   0   7  -4  114.08    7.03
   0   7  -4  115.61    6.54
   0  -7   4  121.67    6.37
   0  -7   4  118.97    6.98
   0   7  -4  120.92    6.96
   0  -7   4  127.16    7.80
   0   7  -4  124.36    7.51
   0   7  -4  127.19    6.16
   0   7  -4  141.63    7.59
   0   7  -4  113.80    6.06
   0   7  -4  112.44    6.92
   0  -7   4  127.23    5.94
   0  -7   4  128.03    5.90
   0   7  -4  115.19    6.31
   0   7  -4  123.91    7.65
   0  -7   4  126.59    7.11
   0  -7   4  122.43    5.32
   0   7  -4  121.77    5.72
   0   7  -4  123.26    6.32
   0  -7   4  108.73    6.64
   0   7  -4  120.18    4.47
   0  -7   4  122.15    7.70
   0   7  -4  120.39    6.46
   0  -7   4  127.26    7.18
   0  -7   3  695.85   24.02
   0  -7   3  722.57   21.40
   0   7  -3  768.75   24.81
   0  -7   3  733.73   24.34
   0   7  -3  728.74   25.58
   0  -7   3  765.97   24.47
   0  -7   3  735.89   23.56
   0  -7   3  736.68   24.64
   0   7  -3  764.49   24.86
   0   7  -3  688.83   23.86
   0  -7   3  743.31   25.19
   0   7  -3  762.42   26.03
   0   7  -3  763.55   25.32
   0  -7   3  734.80   21.49
   0   7  -3  760.22   24.73
   0   7  -3  794.80   25.36
   0   7  -3  739.02   23.65
   0  -7   3  766.80   23.76
   0   7  -3  748.33   26.03
   0   7  -3  775.72   24.12
   0  -7   3  797.16   25.42
   0   7  -3  727.84   23.02
   0  -7   3  754.44   22.59
   0   7  -3  733.89   24.53
   0  -7   3  750.45   25.27
   0  -7   3  753.38   25.17
   0   7  -3  737.35   22.46
   0  -7   3  748.70   25.92
   0  -7   2   78.96    5.28
   0  -7   2   83.18    5.13
   0   7  -2   79.90    5.15
   0  -7   2   80.28    4.92
   0   7  -2   82.45    6.14
   0  -7   2   81.14    4.62
   0  -7   2   80.44    5.03
   0  -7   2   78.22    5.59
   0  -7   2   85.04    4.65
   0   7  -2   81.12    5.93
   0   7  -2   81.15    5.34
   0   7  -2   82.21    5.32
   0  -7   2   81.13    5.37
   0   7  -2   76.96    4.63
   0   7  -2   88.33    4.79
   0  -7   2   73.17    4.59
   0   7  -2   80.04    5.21
   0   7  -2   90.29    5.54
   0  -7   2   81.43    4.55
   0   7  -2   79.77    5.87
   0  -7   2   78.15    3.51
   0  -7   2   86.74    3.86
   0   7  -2   80.84    3.85
   0   7  -2   84.89    4.15
   0   7  -2   79.41    5.19
   0  -7   2   80.92    5.34
   0  -7   2   69.42    5.32
   0   7  -1 1409.22   43.78
   0  -7   1 1498.25   43.72
   0  -7   1 1392.34   43.87
   0  -7   1 1510.86   43.54
   0   7  -1 1329.73   43.44
   0   7  -1 1424.41   45.20
   0  -7   1 1468.04   43.25
   0  -7   1 1396.54   42.63
   0  -7   1 1372.58   42.99
   0   7  -1 1460.30   44.14
   0  -7   1 1519.68   44.55
   0   7  -1 1375.85   43.66
   0  -7   1 1400.82   44.35
   0   7  -1 1380.21   45.14
   0  -7   1 1398.33   44.53
   0  -7   1 1432.79   43.08
   0  -7   1 1495.95   42.58
   0   7  -1 1418.42   42.73
   0   7  -1 1432.73   44.78
   0   7  -1 1450.96   43.51
   0   7  -1 1439.37   43.03
   0   7  -1 1312.58   42.68
   0   7  -1 1405.10   44.18
   0  -7   1 1391.61   41.04
   0   7  -1 1414.85   41.22
   0   7  -1 1423.24   43.76
   0  -7   1 1450.05   43.93
   0  -7   1 1443.48   44.61
   0   7  -1 1341.39   42.24
   0   7   0   31.98    3.34
   0  -7   0   27.40    3.26
   0  -7   0   26.71    3.21
   0   7   0   30.79    4.09
   0  -7   0   30.58    3.15
   0   7   0   27.53    4.07
   0  -7   0   27.24    2.93
   0  -7   0   37.55    3.44
   0  -7   0   35.72    3.16
   0   7   0   30.96    4.07
   0  -7   0   33.16    3.60
   0  -7   0   31.92    3.69
   0  -7   0   27.20    3.21
   0   7   0   33.62    3.70
   0   7   0   33.50    3.09
   0  -7   0   31.17    1.90
   0   7   0   27.10    3.51
   0   7   0   32.68    3.24
   0   7   0   35.68    3.17
   0  -7   0   39.48    2.92
   0   7   0   30.48    1.93
   0   7   0   30.47    2.92
   0  -7   0   35.92    3.46
   0  -7   0   28.89    3.63
   0   7   0   35.93    3.61
   0   7   1   17.11    2.23
   0   7   1   14.82    2.64
   0  -7  -1   12.85    1.33
   0  -7  -1   15.75    2.90
   0  -7  -1    8.36    2.42
   0   7   1   12.67    3.14
   0   7   1   13.71    3.26
   0  -7  -1   14.45    2.50
   0  -7  -1   14.48    2.70
   0  -7  -1   15.23    2.48
   0  -7  -1   21.36    3.13
   0  -7  -1   10.97    2.63
   0   7   1   12.86    2.16
   0   7   1   17.45    2.82
   0  -7  -1   17.08    2.23
   0   7   1   11.21    2.72
   0   7   1   12.97    2.37
   0  -7  -1   13.54    2.76
   0   7   1   14.46    1.35
   0  -7  -1   11.06    2.83
   0   7   1   11.67    2.36
   0   7   2  433.81   16.08
   0   7   2  421.92   14.95
   0  -7  -2  396.19   15.49
   0  -7  -2  438.73   15.76
   0  -7  -2  402.40   13.46
   0  -7  -2  390.21   15.63
   0  -7  -2  399.34   15.83
   0   7   2  393.16   16.62
   0   7   2  418.49   16.72
   0  -7  -2  436.97   15.33
   0   7   2  436.30   15.30
   0  -7  -2  423.57   15.56
   0  -7  -2  423.79   14.60
   0   7   2  426.89   13.54
   0  -7  -2  457.53   16.19
   0   7   2  408.78   15.58
   0   7   2  410.54   14.63
   0  -7  -2  425.78   14.57
   0  -7  -2  422.19   14.57
   0   7   2  434.12   15.77
   0   7   2  430.48   13.10
   0  -7  -2  398.08   15.38
   0   7   2  403.82   15.28
   0  -7  -2  418.00   16.53
   0   7   3  477.92   17.86
   0   7   3  514.10   18.21
   0  -7  -3  480.02   17.51
   0   7   3  487.92   17.09
   0  -7  -3  479.47   18.00
   0  -7  -3  464.15   15.66
   0  -7  -3  430.24   17.43
   0   7   3  501.96   17.36
   0  -7  -3  497.09   17.21
   0  -7  -3  465.72   14.94
   0   7   3  450.80   18.13
   0   7   3  464.45   18.62
   0   7   3  493.00   17.28
   0   7   3  473.55   16.44
   0  -7  -3  478.30   17.07
   0  -7  -3  469.99   16.25
   0  -7  -3  492.27   17.96
   0   7   3  480.05   15.56
   0  -7  -3  509.40   17.95
   0  -7  -3  494.20   16.11
   0   7   3  482.28   17.09
   0  -7  -3  483.65   16.48
   0   7   3  480.39   17.66
   0  -7  -3  449.05   17.13
   0   7   3  472.24   14.40
   0  -7  -3  470.66   18.34
   0   7   3  474.71   17.32
   0   7   4  544.66   19.47
   0   7   4  565.00   20.41
   0  -7  -4  566.66   20.00
   0   7   4  543.89   20.19
   0  -7  -4  519.17   19.90
   0  -7  -4  545.13   18.24
   0  -7  -4  544.77   20.29
   0   7   4  515.60   20.16
   0   7   4  528.24   20.68
   0  -7  -4  529.84   16.40
   0   7   4  570.74   18.69
   0  -7  -4  539.62   18.79
   0   7   4  534.23   19.48
   0  -7  -4  583.65   20.26
   0   7   4  536.19   19.90
   0  -7  -4  570.78   18.01
   0   7   4  533.51   18.76
   0   7   4  567.57   16.86
   0  -7  -4  542.25   19.38
   0  -7  -4  550.64   20.68
   0   7   4  559.00   19.79
   0  -7  -5  670.99   24.19
   0  -7  -5  627.82   22.01
   0   7   5  671.81   23.80
   0   7   5  684.44   24.63
   0   7   5  662.10   22.14
   0   7   5  644.46   23.21
   0  -7  -5  650.54   21.98
   0  -7  -5  671.31   23.58
   0  -7  -5  711.24   21.40
   0   7   5  685.78   22.13
   0   7   5  673.73   20.70
   0  -7  -5  649.49   22.87
   0   7   5  633.59   23.25
   0   7   5  713.90   24.45
   0   7   5  662.70   23.90
   0  -7  -6 1109.52   34.76
   0  -7  -6 1065.25   36.62
   0   7   6 1058.42   36.61
   0   7   6 1074.97   35.71
   0  -7  -6 1040.77   33.71
   0   7   6 1095.12   35.84
   0   7   6 1120.75   34.46
   0  -7  -6 1101.16   35.83
   0  -7  -6 1157.85   33.37
   0   7   6 1036.91   33.71
   0   7   6 1118.25   33.22
   0   7   6 1135.98   36.12
   0  -7  -6 1077.15   35.07
   0   7   6 1133.35   36.66
   0   7   6 1006.11   35.74
   0   7   6 1126.34   36.87
   0   7   7    3.56    2.67
   0   7   7    5.10    2.56
   0  -7  -7    6.63    1.99
   0   7   7    2.24    2.18
   0  -7  -7    6.32    2.55
   0   7   7    7.84    3.03
   0  -7  -7    6.27    3.01
   0   7   7    3.34    1.76
   0   7   7    7.55    2.08
   0  -7  -7    6.09    1.58
   0  -7  -7    8.54    2.76
   0   7   7    5.19    2.62
   0   7   7   10.89    3.03
   0   7   7    4.31    3.07
   0   7   8  178.69   10.02
   0  -7  -8  186.54   10.17
   0   7   8  147.37    9.21
   0   7   8  159.52    8.63
   0  -7  -8  164.12    7.12
   0   7   8  174.62    8.31
   0  -7  -8  157.72    9.96
   0  -7  -8  161.41    9.81
   0   7   8  162.79    9.97
   0  -7  -8  172.19    7.15
   0   7   8  166.85    9.33
   0   7   8  157.30    7.95
   0  -7  -8  185.90   10.27
   0  -7  -9    8.89    3.34
   0   7   9    8.35    2.96
   0   7   9   10.53    3.33
   0   7   9   10.03    2.89
   0   7   9   12.04    2.85
   0  -7  -9   10.62    1.90
   0  -7  -9    7.29    3.25
   0  -7  -9    6.39    3.09
   0   7   9   10.30    3.28
   0  -7  -9   11.82    1.97
   0   7   9   10.38    2.83
   0   7   9   14.84    3.46
   0  -7  -9   12.37    3.26
   0  -7 -10   13.13    3.65
   0   7  10   10.00    3.30
   0   7  10   12.99    2.81
   0   7  10   16.62    3.48
   0   7  10   11.57    2.75
   0  -7 -10   13.16    2.94
   0  -7 -10   14.86    3.62
   0   7  10   14.30    4.31
   0  -7 -10   15.09    3.86
   0  -7 -10   15.12    2.26
   0   7  10   13.38    3.48
   0  -7 -10   10.25    3.68
   0   7  11  426.72   18.55
   0  -7 -11  399.23   18.46
   0   7  11  425.58   18.86
   0   7  11  379.71   15.11
   0   7  11  384.19   16.69
   0   7  11  399.89   15.97
   0  -7 -11  389.29   15.12
   0  -7 -11  396.10   18.29
   0   7  11  410.10   19.13
   0  -7 -11  379.52   18.41
   0  -7 -11  406.86   14.29
   0   7  11  408.10   17.42
   0  -7 -11  390.56   14.91
   0  -7 -11  389.63   17.79
   0  -7 -12   76.17    7.45
   0   7  12   87.67    7.82
   0   7  12   70.16    7.11
   0   7  12   70.43    6.16
   0   7  12   61.17    4.83
   0   7  12   70.46    5.82
   0   7  12   68.24    7.59
   0  -7 -12   60.82    6.79
   0  -7 -12   74.34    7.65
   0  -7 -12   75.11    4.70
   0   7  12   65.55    6.34
   0  -7 -12   77.23    5.04
   0  -7 -12   80.03    7.10
   0   7  13  443.84   19.95
   0  -7 -13  453.40   20.84
   0   7  13  459.57   20.68
   0   7  13  445.89   17.59
   0   7  13  438.26   17.83
   0   7  13  381.30   15.29
   0   7  13  444.07   20.88
   0  -7 -13  429.88   20.10
   0  -7 -13  393.03   19.85
   0   7  13  409.56   18.62
   0  -7 -13  423.84   19.23
   0   7  14  147.83   10.85
   0   7  14  161.57   11.56
   0  -7 -14  149.96   11.65
   0   7  14  136.00    8.85
   0   7  14  138.66    8.84
   0   7  14  145.39   11.49
   0  -7 -14  149.48   11.18
   0  -7 -14  157.74   11.56
   0   7  14  152.50   10.20
   0  -7 -14  140.91   10.18
   0   7  15   98.88    8.99
   0   7  15   88.15    8.69
   0  -7 -15   87.02    9.09
   0   7  15   95.98    7.43
   0   7  15   74.78    6.60
   0   7  15   78.28    8.85
   0  -7 -15   73.09    8.30
   0  -7 -15   82.25    8.57
   0   7  15   88.57    8.15
   0  -7 -15   94.57    8.34
   0  -7 -16  266.79   14.62
   0  -7 -16  222.38   14.91
   0   7  16  248.90   15.99
   0  -7 -16  226.70   15.19
   0   7  16  254.50   13.02
   0   7  16  247.23   14.11
   0   7  16  249.86   15.14
   0  -7 -16  280.09   16.67
   0   7  16  248.54   15.62
   0  -7 -17   -1.41    4.21
   0  -7 -17   -0.87    4.83
   0  -7 -17    7.27    4.58
   0   7  17    3.87    4.47
   0   7  17    6.55    3.98
   0   7  17   -2.09    4.34
   0   7  17    6.69    4.41
   0  -7 -17    4.66    5.12
   0   7  17    3.56    4.69
   0  -7 -18  134.16   10.58
   0  -7 -18   99.97   10.60
   0   7  18  115.67   11.47
   0  -7 -18  116.98   11.49
   0   7  18  121.26    9.17
   0   7  18  127.78   10.21
   0   7  18  114.91   10.73
   0  -7 -18  120.81   11.73
   0   7  18  134.30   11.82
   0  -7 -19   44.56    6.87
   0   7  19   48.80    8.12
   0  -7 -19   43.63    7.65
   0  -7 -19   35.05    7.47
   0   7  19   44.73    6.28
   0   7  19   49.06    7.13
   0  -7 -19   56.68    8.56
   0   7  19   40.82    7.89
   0   7  19   51.30    7.54
   0   7  20   60.77    9.42
   0  -7 -20   62.79    7.94
   0  -7 -20   74.28   10.00
   0   7  20   71.84    8.67
   0   7  21  155.92   11.99
   0  -7 -21  151.87   12.10
   0   8 -22   19.19    5.18
   0   8 -22    3.68    4.98
   0   8 -22    5.68    5.06
   0   8 -22    9.45    5.31
   0   8 -22    9.61    7.34
   0  -8  22    9.67    6.21
   0   8 -22    4.84    5.60
   0   8 -21   11.67    6.33
   0   8 -21   20.70    5.17
   0   8 -21   21.22    6.16
   0   8 -21   13.26    5.44
   0   8 -21   11.52    5.71
   0  -8  21   14.24    6.23
   0  -8  21   17.71    6.11
   0   8 -21   11.89    6.35
   0   8 -20   -1.12    5.45
   0   8 -20    3.18    4.75
   0   8 -20   -1.70    4.73
   0   8 -20    6.03    4.46
   0  -8  20   -0.91    4.59
   0   8 -20    3.80    6.58
   0  -8  20    2.68    4.98
   0   8 -19   50.93    8.37
   0  -8  19   52.01    6.96
   0   8 -19   52.14    7.40
   0   8 -19   61.64    7.69
   0   8 -19   46.70    6.62
   0  -8  19   61.42    8.76
   0  -8  19   44.52    7.52
   0  -8  19   55.67    7.77
   0   8 -19   48.47    9.21
   0  -8  18  164.93   11.32
   0   8 -18  144.42   11.49
   0   8 -18  151.59   11.98
   0   8 -18  166.67   11.52
   0  -8  18  190.13   13.89
   0  -8  18  178.94   12.84
   0   8 -18  183.53   15.47
   0   8 -17   17.75    2.82
   0   8 -17   18.65    6.57
   0  -8  17   15.18    4.74
   0   8 -17   20.61    5.66
   0   8 -17   19.32    5.49
   0   8 -17   17.36    3.42
   0   8 -17   12.42    4.86
   0  -8  17   28.07    6.60
   0  -8  17   24.76    6.22
   0   8 -16    8.53    2.38
   0   8 -16    5.40    3.00
   0   8 -16   20.30    4.92
   0   8 -16   13.27    4.98
   0  -8  16    2.44    4.03
   0   8 -16   12.11    5.97
   0   8 -16    8.36    4.69
   0  -8  16    7.52    4.94
   0  -8  16    8.08    4.54
   0  -8  15   31.01    5.42
   0   8 -15   33.11    3.15
   0   8 -15   30.45    4.39
   0   8 -15   33.69    5.69
   0   8 -15   37.51    5.74
   0   8 -15   30.68    3.69
   0   8 -15   28.64    6.43
   0  -8  15   29.95    5.64
   0   8 -15   37.86    5.94
   0   8 -15   41.01    6.04
   0  -8  15   36.52    6.81
   0  -8  15   33.43    6.12
   0  -8  14  362.69   15.85
   0   8 -14  307.39   10.97
   0   8 -14  291.89   15.61
   0   8 -14  348.14   16.09
   0   8 -14  314.46   13.77
   0  -8  14  312.33   11.77
   0  -8  14  307.49   15.38
   0   8 -14  311.64   15.93
   0   8 -14  312.69   15.91
   0  -8  14  305.49   16.93
   0  -8  14  348.83   16.90
   0   8 -14  270.03   17.22
   0  -8  13  100.66    7.56
   0   8 -13   76.41    3.86
   0   8 -13   85.26    5.36
   0   8 -13   99.39    6.90
   0   8 -13   74.12    7.40
   0   8 -13   96.08    7.73
   0  -8  13   87.76    5.21
   0   8 -13   79.12    8.79
   0  -8  13   77.99    8.18
   0  -8  13   82.00    7.41
   0   8 -13   84.99    7.97
   0   8 -13   79.14    7.35
   0  -8  13  100.05    8.98
   0  -8  13   78.45    7.72
   0  -8  12  488.41   19.12
   0   8 -12  468.07   17.06
   0   8 -12  438.02   13.89
   0   8 -12  486.06   19.56
   0   8 -12  445.08   18.10
   0   8 -12  478.28   16.92
   0   8 -12  478.73   19.91
   0  -8  12  476.70   16.60
   0  -8  12  430.61   20.52
   0  -8  12  475.16   16.25
   0   8 -12  454.74   20.16
   0   8 -12  436.63   19.21
   0  -8  12  455.36   20.85
   0   8 -12  456.00   21.67
   0  -8  12  489.45   20.49
   0  -8  11  170.42    9.66
   0   8 -11  155.94    7.98
   0   8 -11  181.05    9.76
   0   8 -11  194.15   10.45
   0   8 -11  162.25   10.09
   0   8 -11  165.13    8.43
   0  -8  11  176.51    8.41
   0  -8  11  176.86   11.26
   0   8 -11  169.80   10.81
   0   8 -11  160.90    9.84
   0  -8  11  187.09    8.06
   0  -8  11  179.07   11.29
   0  -8  11  184.22   10.96
   0   8 -11  171.16   11.62
   0  -8  10    9.11    2.92
   0   8 -10   11.87    2.40
   0   8 -10    9.95    3.36
   0   8 -10   17.68    3.82
   0   8 -10   12.84    3.08
   0   8 -10   14.27    3.65
   0  -8  10   11.11    2.88
   0   8 -10   13.76    3.11
   0  -8  10    7.68    3.58
   0   8 -10    8.12    3.91
   0   8 -10   10.95    3.24
   0  -8  10    9.86    2.53
   0   8 -10   14.43    4.23
   0  -8  10   14.84    4.08
   0  -8  10    8.22    3.86
   0   8 -10   11.93    2.84
   0  -8   9    2.72    2.49
   0   8  -9    0.92    2.44
   0   8  -9    0.41    1.66
   0   8  -9    0.34    2.30
   0   8  -9    2.18    2.93
   0   8  -9    3.51    2.77
   0  -8   9   -0.33    2.38
   0  -8   9    2.08    1.88
   0   8  -9   -1.67    2.60
   0   8  -9    2.28    3.22
   0  -8   9    2.19    2.93
   0   8  -9    2.32    2.12
   0   8  -9   -2.09    2.69
   0  -8   9    3.89    2.36
   0  -8   9    0.76    2.27
   0   8  -9   -2.15    3.35
   0   8  -9    0.54    3.07
   0  -8   9   -1.03    2.87
   0  -8   9    2.19    2.84
   0   8  -9   -0.61    2.32
   0  -8   8  109.28    6.85
   0   8  -8   98.17    4.91
   0   8  -8  103.18    6.68
   0   8  -8   87.59    6.97
   0   8  -8  105.26    7.00
   0   8  -8  111.72    7.26
   0  -8   8   95.85    6.38
   0  -8   8  102.48    5.64
   0  -8   8   99.89    7.57
   0   8  -8  106.98    7.92
   0   8  -8  106.28    5.91
   0   8  -8   86.90    7.09
   0   8  -8   96.23    5.71
   0   8  -8  108.42    6.93
   0  -8   8  104.45    5.77
   0  -8   8  109.80    6.31
   0   8  -8  116.03    8.10
   0  -8   8   96.40    7.49
   0  -8   8   86.03    7.36
   0  -8   8  108.54    6.26
   0   8  -8  109.01    6.33
   0  -8   7  303.86   12.08
   0  -8   7  294.18   12.68
   0   8  -7  290.73   10.17
   0   8  -7  313.56   13.25
   0   8  -7  303.54   13.07
   0   8  -7  302.77   13.03
   0   8  -7  303.94   13.80
   0  -8   7  291.39   11.56
   0  -8   7  302.77   12.96
   0   8  -7  305.49   11.72
   0   8  -7  301.79   13.87
   0  -8   7  284.06   13.93
   0   8  -7  309.32   14.20
   0   8  -7  303.43   11.92
   0   8  -7  288.57   12.65
   0  -8   7  326.17   12.25
   0   8  -7  312.09   14.18
   0  -8   7  308.22   11.59
   0  -8   7  313.18   11.80
   0  -8   7  298.19   13.79
   0  -8   7  285.45   13.93
   0   8  -7  303.55   12.33
   0  -8   6  108.97    5.98
   0  -8   6  107.09    6.29
   0   8  -6  100.62    3.97
   0   8  -6   96.03    6.62
   0   8  -6  100.65    7.23
   0   8  -6   99.23    6.54
   0   8  -6  109.82    6.72
   0  -8   6   98.26    5.74
   0   8  -6  113.25    5.92
   0   8  -6  102.11    7.16
   0   8  -6   96.99    6.92
   0  -8   6   88.00    6.83
   0   8  -6  106.64    6.04
   0   8  -6  121.42    6.62
   0  -8   6  104.64    5.87
   0   8  -6  109.61    7.43
   0   8  -6  102.26    7.60
   0  -8   6  104.12    5.57
   0  -8   6  112.65    5.58
   0  -8   6  108.88    7.15
   0   8  -6  105.49    6.19
   0  -8   6   93.14    6.94
   0  -8   5  208.86    8.91
   0   8  -5  196.53   10.03
   0   8  -5  203.97   10.53
   0   8  -5  215.20    9.74
   0   8  -5  186.50    9.38
   0  -8   5  194.64    8.95
   0  -8   5  180.00    9.82
   0   8  -5  183.23    8.55
   0   8  -5  198.61   10.02
   0  -8   5  167.41   10.28
   0   8  -5  200.96   10.62
   0   8  -5  248.82   11.00
   0   8  -5  192.02   10.58
   0   8  -5  210.31    9.18
   0   8  -5  195.27    8.98
   0  -8   5  200.81    8.58
   0   8  -5  203.46   10.23
   0  -8   5  214.35    8.56
   0  -8   5  213.78   10.29
   0  -8   5  187.58    7.80
   0   8  -5  201.71    8.48
   0   8  -5  202.20    9.22
   0   8  -5  191.03    6.21
   0  -8   5  201.73   10.20
   0  -8   5  188.84   10.85
   0  -8   4  461.37   16.11
   0   8  -4  445.64   16.66
   0   8  -4  431.83   17.53
   0  -8   4  443.63   16.38
   0   8  -4  428.41   16.67
   0   8  -4  422.07   15.79
   0  -8   4  426.37   17.18
   0   8  -4  453.77   17.99
   0   8  -4  466.64   17.34
   0   8  -4  426.57   17.92
   0   8  -4  449.51   16.46
   0   8  -4  469.20   17.43
   0   8  -4  449.52   16.04
   0  -8   4  424.81   15.37
   0  -8   4  436.32   15.42
   0   8  -4  450.00   15.13
   0  -8   4  447.52   14.48
   0  -8   4  457.85   17.30
   0   8  -4  427.93   13.74
   0  -8   4  440.79   17.22
   0   8  -4  438.44   16.38
   0  -8   4  452.83   18.22
   0  -8   4  435.25   17.13
   0  -8   3   25.19    3.14
   0  -8   3   23.95    1.39
   0   8  -3   23.72    3.12
   0  -8   3   22.41    3.08
   0   8  -3   25.94    3.94
   0  -8   3   26.44    3.33
   0  -8   3   23.39    3.31
   0   8  -3   18.60    2.87
   0   8  -3   23.93    3.73
   0  -8   3   20.30    3.78
   0  -8   3   21.40    3.26
   0   8  -3   25.00    3.34
   0   8  -3   21.60    3.11
   0  -8   3   21.37    2.72
   0   8  -3   24.42    3.26
   0   8  -3   24.37    2.82
   0  -8   3   21.34    2.63
   0   8  -3   20.65    2.63
   0   8  -3   25.62    4.02
   0  -8   3   22.15    3.24
   0   8  -3   23.92    2.25
   0  -8   3   23.34    1.95
   0   8  -3   28.14    3.28
   0  -8   3   24.03    3.17
   0  -8   3   23.23    3.38
   0   8  -3   24.18    2.07
   0  -8   2  269.07   11.38
   0  -8   2  269.44   11.79
   0  -8   2  282.37   11.19
   0   8  -2  265.03   12.75
   0   8  -2  268.23   11.48
   0  -8   2  283.35   11.30
   0  -8   2  256.15   10.41
   0  -8   2  283.29   11.18
   0  -8   2  292.83   10.79
   0  -8   2  278.98   11.96
   0   8  -2  284.75   11.90
   0   8  -2  266.84   12.68
   0  -8   2  272.49   12.25
   0  -8   2  250.10   10.56
   0  -8   2  298.64   10.71
   0   8  -2  261.97   10.61
   0   8  -2  276.71   12.68
   0   8  -2  266.24   11.66
   0   8  -2  233.95   10.46
   0   8  -2  269.55   11.47
   0   8  -2  253.78    9.25
   0  -8   2  265.95    9.18
   0   8  -2  270.49    9.86
   0  -8   2  266.16   12.12
   0  -8   2  281.73   11.94
   0  -8   1  291.92   11.84
   0  -8   1  272.53   11.97
   0  -8   1  289.36   11.41
   0  -8   1  310.37   11.80
   0   8  -1  253.96   12.80
   0  -8   1  289.94   11.25
   0  -8   1  269.21   10.80
   0  -8   1  284.57   12.51
   0   8  -1  300.67   13.50
   0  -8   1  300.43   12.67
   0  -8   1  269.01   11.16
   0   8  -1  290.12   12.25
   0   8  -1  271.77   11.12
   0  -8   1  266.62   10.53
   0   8  -1  281.57   12.64
   0   8  -1  278.54   12.25
   0   8  -1  271.55   10.90
   0   8  -1  285.10   11.62
   0  -8   1  271.15    9.14
   0   8  -1  269.91    9.23
   0  -8   1  292.19   12.12
   0  -8   1  269.91   12.44
   0   8  -1  276.90   10.54
   0  -8   0  447.71   16.52
   0   8   0  464.32   16.84
   0  -8   0  430.98   16.73
   0   8   0  424.65   17.80
   0  -8   0  465.01   16.01
   0   8   0  439.01   18.00
   0  -8   0  424.81   15.41
   0  -8   0  418.41   16.08
   0   8   0  462.48   18.31
   0  -8   0  468.91   17.31
   0  -8   0  495.55   17.40
   0   8   0  427.36   15.54
   0  -8   0  404.36   13.27
   0   8   0  447.64   15.91
   0  -8   0  458.95   15.16
   0   8   0  423.54   15.90
   0   8   0  423.71   16.93
   0   8   0  427.77   17.01
   0   8   0  440.59   13.50
   0  -8   0  435.12   16.46
   0  -8   0  483.62   16.97
   0   8   0  406.33   15.26
   0  -8   0  418.80   17.20
   0  -8  -1  112.56    6.77
   0   8   1  130.74    7.26
   0   8   1  121.80    6.11
   0  -8  -1  113.39    7.01
   0  -8  -1  118.28    4.34
   0   8   1  108.95    7.68
   0  -8  -1  124.49    6.56
   0   8   1  108.92    7.64
   0  -8  -1  110.85    6.00
   0   8   1  116.87    8.08
   0  -8  -1  112.81    6.93
   0  -8  -1  113.02    7.05
   0   8   1  123.02    7.25
   0   8   1  120.50    7.51
   0   8   1  122.12    6.74
   0   8   1  110.47    6.08
   0   8   1  123.32    6.48
   0  -8  -1  129.18    5.97
   0   8   1  114.71    4.46
   0  -8  -1  116.77    6.85
   0   8   1  128.36    6.60
   0  -8  -1  111.74    7.40
   0  -8  -1  128.65    7.14
   0   8   2  447.35   16.85
   0   8   2  425.16   15.52
   0  -8  -2  416.93   16.51
   0  -8  -2  423.21   16.77
   0  -8  -2  427.74   13.67
   0   8   2  449.54   17.89
   0   8   2  426.55   17.77
   0  -8  -2  408.85   15.05
   0   8   2  437.71   15.88
   0  -8  -2  373.35   16.43
   0  -8  -2  429.83   17.01
   0   8   2  439.35   13.81
   0   8   2  392.48   15.07
   0   8   2  439.81   16.51
   0   8   2  423.86   16.27
   0  -8  -2  461.82   15.20
   0  -8  -2  409.67   16.12
   0   8   2  437.66   13.36
   0   8   2  417.98   15.83
   0  -8  -2  450.30   17.62
   0   8   3  987.59   31.16
   0   8   3  886.84   29.58
   0  -8  -3  881.83   27.76
   0  -8  -3  885.72   30.84
   0   8   3  855.15   31.63
   0  -8  -3  900.97   27.42
   0   8   3  868.46   31.32
   0   8   3  937.32   29.98
   0  -8  -3  896.62   29.84
   0  -8  -3  870.47   28.72
   0   8   3  924.71   27.78
   0  -8  -3  926.87   31.00
   0   8   3  903.89   29.92
   0   8   3  940.06   30.62
   0  -8  -3  908.05   28.71
   0  -8  -3  951.95   29.04
   0  -8  -3  875.23   29.96
   0   8   3  933.01   27.13
   0  -8  -3  914.84   31.60
   0   8   3  902.72   29.98
   0   8   4   17.05    3.27
   0   8   4   12.01    3.04
   0   8   4   14.63    2.95
   0  -8  -4   11.38    2.15
   0  -8  -4   16.63    3.35
   0  -8  -4   13.66    1.53
   0   8   4   13.42    3.61
   0   8   4    9.61    3.18
   0   8   4   12.01    2.49
   0  -8  -4    8.84    2.81
   0  -8  -4   15.28    3.12
   0   8   4   13.27    2.02
   0   8   4   22.31    3.53
   0  -8  -4   10.37    2.36
   0  -8  -4   13.50    2.17
   0   8   4   10.22    2.77
   0   8   4    7.87    2.54
   0   8   4   11.26    1.30
   0  -8  -4   10.67    2.84
   0  -8  -4   17.62    3.57
   0   8   5   19.51    3.64
   0   8   5   23.95    3.70
   0   8   5   20.09    3.42
   0  -8  -5   21.23    2.72
   0  -8  -5   14.62    3.37
   0   8   5   21.24    3.78
   0   8   5   16.11    3.62
   0   8   5   16.96    3.09
   0  -8  -5   16.02    2.76
   0   8   5   17.04    2.74
   0   8   5   20.35    2.52
   0  -8  -5   18.02    3.34
   0   8   5   25.22    3.79
   0  -8  -5   19.90    2.40
   0   8   5   14.76    2.56
   0   8   5   18.49    1.77
   0  -8  -5   21.27    3.91
   0  -8  -6    5.40    2.91
   0  -8  -6    3.64    2.18
   0   8   6    6.18    2.91
   0   8   6    7.29    3.06
   0   8   6    3.48    3.07
   0  -8  -6    6.21    2.23
   0   8   6    3.59    2.59
   0   8   6    5.65    2.27
   0  -8  -6    7.95    2.82
   0  -8  -6    5.95    1.68
   0   8   6    8.26    2.17
   0   8   6    5.75    2.90
   0   8   6    4.79    1.57
   0   8   6    6.19    3.01
   0   8   6    3.23    2.63
   0   8   7   46.47    5.66
   0   8   7   40.52    4.75
   0   8   7   44.28    4.88
   0   8   7   42.02    3.99
   0  -8  -7   47.81    3.84
   0  -8  -7   44.09    4.83
   0  -8  -7   49.09    3.42
   0   8   7   43.20    3.69
   0   8   7   46.41    3.33
   0   8   7   52.01    5.54
   0   8   7   47.06    5.29
   0  -8  -7   50.83    5.49
   0  -8  -7   42.82    4.24
   0   8   8  141.22    9.21
   0   8   8  137.37    8.99
   0  -8  -8  137.87    9.12
   0  -8  -8  116.06    8.89
   0   8   8  120.36    8.70
   0   8   8  123.33    8.01
   0   8   8  116.13    8.30
   0   8   8  139.68    7.49
   0  -8  -8  130.73    6.50
   0  -8  -8  143.87    8.57
   0   8   8  133.50    6.55
   0  -8  -8  142.69    6.34
   0   8   8  151.66    8.94
   0   8   8  133.91    7.04
   0  -8  -8  157.95    9.82
   0   8   9  334.14   15.54
   0   8   9  320.42   15.70
   0  -8  -9  312.38   15.69
   0  -8  -9  302.78   15.26
   0   8   9  336.70   14.19
   0   8   9  322.46   15.14
   0  -8  -9  303.72   11.76
   0   8   9  344.11   15.20
   0   8   9  320.89   13.31
   0  -8  -9  319.74   14.43
   0   8   9  327.48   12.58
   0  -8  -9  340.29   11.88
   0   8   9  312.64   14.69
   0   8   9  306.23   12.89
   0  -8  -9  323.53   15.62
   0   8  10  924.68   34.53
   0   8  10  897.90   33.63
   0  -8 -10  919.64   34.01
   0  -8 -10  876.07   34.09
   0   8  10  870.90   31.17
   0   8  10  916.36   33.03
   0   8  10  964.69   31.26
   0  -8 -10  944.30   32.60
   0  -8 -10  975.47   29.23
   0   8  10  951.47   33.03
   0  -8 -10  926.35   33.96
   0  -8 -11  111.27    9.06
   0   8  11   90.02    8.01
   0   8  11  101.05    7.77
   0   8  11  106.90    6.87
   0   8  11  109.58    7.07
   0  -8 -11   99.87    8.82
   0   8  11   99.02    8.87
   0  -8 -11  102.75    8.69
   0  -8 -11  110.66    5.60
   0   8  11  107.08    8.01
   0  -8 -11  105.94    8.61
   0   8  12  299.58   15.84
   0  -8 -12  346.49   16.97
   0   8  12  328.22   13.81
   0   8  12  289.06   12.90
   0   8  12  316.25   14.83
   0   8  12  290.14   16.38
   0  -8 -12  312.44   16.30
   0  -8 -12  286.71   16.18
   0   8  12  289.93   14.76
   0  -8 -12  319.84   16.10
   0   8  13   65.89    7.22
   0  -8 -13   75.07    8.03
   0   8  13   60.55    5.80
   0   8  13   54.28    4.83
   0   8  13   66.54    6.40
   0  -8 -13   62.38    7.80
   0  -8 -13   76.24    7.87
   0   8  13   53.64    7.31
   0   8  13   61.63    6.53
   0  -8 -13   61.43    7.10
   0  -8 -14   14.93    4.49
   0   8  14    5.17    3.55
   0   8  14    6.37    3.18
   0   8  14   13.85    3.99
   0   8  14   10.83    4.64
   0  -8 -14    8.12    4.41
   0  -8 -14    9.30    4.64
   0   8  14   15.39    4.18
   0  -8 -14    7.61    3.81
   0   8  15  287.09   16.26
   0  -8 -15  301.13   17.09
   0   8  15  270.41   13.55
   0   8  15  294.62   14.05
   0  -8 -15  288.12   15.76
   0   8  15  270.51   14.95
   0  -8 -15  263.21   16.27
   0   8  15  292.48   17.11
   0  -8 -15  295.82   17.15
   0  -8 -16   13.46    5.36
   0  -8 -16    9.44    4.66
   0   8  16    5.54    4.28
   0  -8 -16    9.58    4.69
   0   8  16    7.42    4.54
   0   8  16    0.82    4.51
   0  -8 -16   19.49    5.75
   0   8  16    7.06    3.84
   0  -8 -17   63.82    8.50
   0  -8 -17   51.61    7.98
   0   8  17   75.54    9.36
   0  -8 -17   67.37    8.03
   0   8  17   83.57    8.44
   0   8  17   72.07    8.34
   0  -8 -17   68.24    8.94
   0   8  17   66.47    6.70
   0  -8 -18  126.50   11.79
   0  -8 -18  131.12   12.14
   0   8  18  134.60   12.31
   0  -8 -18  120.98   10.75
   0   8  18  123.22   10.35
   0  -8 -18  147.40   12.70
   0   8  18  153.17   12.14
   0   8  18  146.89    9.77
   0  -8 -19    6.33    4.51
   0   8  19    3.01    4.45
   0   8  19   -0.93    4.98
   0  -8 -19   -3.08    5.49
   0  -8 -19    1.02    5.43
   0   8  19    9.49    5.71
   0  -8 -19    5.83    5.12
   0   8  20  127.85   11.39
   0  -8 -20  153.43   11.93
   0   9 -22   75.29    8.26
   0   9 -22   52.38    9.80
   0   9 -22   83.66   11.85
   0   9 -21   36.83    8.28
   0   9 -21   62.15    9.84
   0   9 -21   46.00    7.26
   0   9 -21   35.99    7.38
   0   9 -21   30.71    6.77
   0   9 -21   36.02    7.40
   0   9 -21   47.00    6.94
   0  -9  21   44.94    8.10
   0  -9  21   36.29    8.01
   0   9 -20   43.02    8.64
   0  -9  20   39.03    6.67
   0   9 -20   44.28    8.86
   0   9 -20   39.55    6.78
   0   9 -20   33.82    6.54
   0   9 -20   38.77    6.89
   0   9 -20   51.64    7.92
   0   9 -20   42.71    6.68
   0  -9  20   43.91    8.16
   0  -9  20   41.41    7.69
   0   9 -19   14.70    6.09
   0   9 -19   25.26    7.04
   0  -9  19   19.06    5.40
   0   9 -19   25.64    5.81
   0   9 -19   25.15    5.72
   0   9 -19   26.67    5.81
   0   9 -19   12.11    4.96
   0   9 -19   26.81    6.54
   0  -9  19   26.56    6.70
   0  -9  19   17.65    5.96
   0   9 -18   42.84    8.14
   0  -9  18   26.12    6.00
   0   9 -18   38.99    6.55
   0   9 -18   38.84    6.72
   0   9 -18   45.06    6.94
   0   9 -18   33.11    6.56
   0  -9  18   42.55    7.75
   0  -9  18   48.78    7.53
   0  -9  17   -1.33    4.07
   0   9 -17    1.05    4.67
   0   9 -17    3.45    4.07
   0   9 -17   -2.40    2.98
   0   9 -17   -1.48    4.23
   0   9 -17   -0.73    4.02
   0   9 -17    0.71    4.22
   0  -9  17    0.91    4.64
   0  -9  17    5.63    4.64
   0  -9  16    2.59    3.83
   0   9 -16    9.66    5.45
   0   9 -16   11.45    3.51
   0   9 -16   11.16    4.46
   0   9 -16   18.93    5.23
   0   9 -16    7.63    4.11
   0   9 -16   10.44    4.56
   0  -9  16    7.80    4.83
   0  -9  16   19.06    5.66
   0  -9  16    6.90    4.83
   0  -9  15   22.21    4.71
   0   9 -15   18.39    5.75
   0  -9  15   21.25    5.13
   0   9 -15   13.73    3.61
   0   9 -15   17.99    4.85
   0   9 -15   14.89    4.55
   0   9 -15   19.67    4.88
   0   9 -15   17.67    5.05
   0   9 -15   17.78    5.19
   0  -9  15   22.34    5.73
   0  -9  15   18.26    5.35
   0  -9  14   -0.55    3.58
   0   9 -14    2.36    3.52
   0   9 -14   -0.63    3.69
   0   9 -14    1.37    3.05
   0   9 -14   -1.19    2.40
   0   9 -14    1.69    3.91
   0  -9  14    3.93    4.08
   0  -9  14   -0.60    3.61
   0   9 -14    2.68    4.30
   0   9 -14    3.69    3.76
   0   9 -14   -2.94    4.44
   0  -9  14   -3.14    4.64
   0  -9  14    2.09    4.11
   0  -9  13   -1.56    3.04
   0   9 -13    2.22    3.13
   0   9 -13    5.33    3.84
   0   9 -13   -1.63    2.32
   0   9 -13    3.29    2.99
   0  -9  13    2.61    2.31
   0   9 -13   -0.80    3.57
   0  -9  13    8.99    4.67
   0  -9  13    2.34    3.54
   0   9 -13    6.93    3.67
   0   9 -13   -2.11    3.96
   0   9 -13    7.21    4.17
   0  -9  13    9.71    4.61
   0  -9  13    1.32    3.59
   0  -9  12    0.98    2.79
   0   9 -12    0.84    2.16
   0   9 -12    5.27    3.27
   0   9 -12    1.11    3.28
   0   9 -12    0.70    2.50
   0  -9  12   -0.63    2.39
   0   9 -12    3.67    3.17
   0   9 -12    7.36    3.93
   0  -9  12    2.13    3.58
   0   9 -12   -0.67    3.62
   0   9 -12    0.64    3.51
   0   9 -12   -2.15    3.25
   0  -9  12   -2.82    4.02
   0  -9  12    4.43    3.38
   0   9 -11   31.06    3.10
   0   9 -11   32.48    4.91
   0   9 -11   37.87    4.78
   0   9 -11   28.76    3.95
   0   9 -11   33.25    4.70
   0  -9  11   34.84    4.14
   0   9 -11   35.62    5.56
   0   9 -11   28.70    5.32
   0   9 -11   32.08    4.77
   0  -9  11   28.22    4.34
   0  -9  11   34.75    5.53
   0  -9  11   30.92    5.56
   0   9 -11   32.52    5.40
   0   9 -10   63.32    4.25
   0   9 -10   70.59    6.37
   0   9 -10   74.66    6.50
   0   9 -10   68.30    5.82
   0   9 -10   64.76    6.47
   0  -9  10   66.19    7.19
   0   9 -10   78.77    7.41
   0   9 -10   57.46    6.35
   0   9 -10   86.27    5.50
   0   9 -10   65.00    7.17
   0   9 -10   70.08    6.23
   0   9 -10   63.33    6.98
   0  -9  10   50.19    6.45
   0  -9  10   53.43    6.74
   0  -9  10   59.87    5.66
   0  -9   9    2.49    2.93
   0   9  -9    0.34    1.64
   0   9  -9   -0.40    3.13
   0   9  -9   -2.47    3.27
   0   9  -9    3.21    3.11
   0  -9   9    0.77    2.23
   0   9  -9    1.34    3.30
   0   9  -9    2.01    2.63
   0  -9   9   -3.56    4.17
   0   9  -9    1.74    3.65
   0   9  -9    0.55    3.04
   0   9  -9    1.71    3.40
   0   9  -9   -0.43    2.88
   0  -9   9   -0.56    3.51
   0  -9   9    1.18    3.68
   0   9  -8  201.20    7.53
   0   9  -8  200.33   10.51
   0   9  -8  224.72   11.12
   0   9  -8  203.24   10.66
   0   9  -8  215.17   11.53
   0  -9   8  197.21    9.00
   0   9  -8  213.31    9.52
   0  -9   8  221.04   12.12
   0   9  -8  202.76   11.50
   0   9  -8  192.72   11.15
   0   9  -8  216.37   10.56
   0   9  -8  196.98    9.31
   0   9  -8  222.88   11.90
   0  -9   8  212.15    9.19
   0  -9   8  211.47   12.04
   0  -9   8  180.66   11.08
   0  -9   8  212.99    9.35
   0  -9   8  198.73   10.26
   0  -9   7    7.97    2.84
   0  -9   7    3.33    2.44
   0   9  -7    7.19    1.16
   0   9  -7   12.97    3.93
   0   9  -7    6.12    3.28
   0   9  -7    7.68    3.03
   0  -9   7    5.85    2.48
   0   9  -7    9.80    3.22
   0  -9   7    4.65    3.13
   0   9  -7   10.15    3.58
   0   9  -7   13.01    2.93
   0   9  -7   12.51    3.66
   0   9  -7    8.90    3.68
   0  -9   7    8.97    2.65
   0   9  -7    7.68    2.69
   0   9  -7   10.08    3.73
   0   9  -7    6.89    2.93
   0  -9   7    7.92    3.61
   0  -9   7    8.38    2.46
   0  -9   7    9.45    3.44
   0  -9   6    7.70    2.56
   0   9  -6    8.18    2.93
   0   9  -6    7.01    3.68
   0   9  -6   10.08    3.16
   0  -9   6    7.17    2.53
   0   9  -6   11.87    3.26
   0   9  -6    9.06    3.24
   0  -9   6   10.16    3.37
   0   9  -6   10.21    2.75
   0   9  -6    8.53    3.13
   0   9  -6    9.75    2.77
   0   9  -6    7.54    3.12
   0  -9   6    6.15    2.47
   0   9  -6    7.39    2.71
   0  -9   6    4.83    2.43
   0   9  -6    5.93    3.63
   0  -9   6    7.03    2.15
   0  -9   6    8.86    3.43
   0  -9   6   15.26    3.57
   0  -9   5  300.33   12.05
   0   9  -5  298.37   12.85
   0   9  -5  288.72   13.49
   0   9  -5  279.45   14.00
   0  -9   5  288.51   12.19
   0   9  -5  304.58   13.04
   0   9  -5  288.13   11.96
   0  -9   5  306.92   13.77
   0   9  -5  282.55   13.89
   0   9  -5  299.63   13.33
   0  -9   5  294.70   11.61
   0  -9   5  288.86   11.47
   0   9  -5  296.45   13.52
   0   9  -5  298.40   12.18
   0   9  -5  283.77   14.08
   0   9  -5  297.23   12.44
   0  -9   5  302.97   13.64
   0  -9   5  294.60   10.57
   0  -9   5  293.23   13.63
   0   9  -5  281.62    9.12
   0  -9   4   48.87    4.26
   0   9  -4   48.19    5.14
   0   9  -4   53.80    4.77
   0  -9   4   45.08    4.44
   0   9  -4   43.82    4.51
   0  -9   4   51.28    3.93
   0   9  -4   49.86    4.79
   0  -9   4   57.06    5.16
   0   9  -4   48.16    5.17
   0   9  -4   53.70    4.26
   0   9  -4   49.37    5.47
   0   9  -4   46.58    4.43
   0   9  -4   43.63    4.66
   0  -9   4   52.43    4.05
   0  -9   4   48.11    3.04
   0  -9   4   55.11    5.21
   0   9  -4   55.58    3.56
   0  -9   4   43.03    4.59
   0   9  -4   44.55    2.72
   0  -9   4   55.22    5.15
   0  -9   4   54.42    5.15
   0  -9   3    5.53    2.28
   0  -9   3    3.92    2.12
   0  -9   3    3.00    0.90
   0   9  -3    4.22    2.74
   0   9  -3    3.61    2.16
   0  -9   3    3.23    2.59
   0  -9   3    1.85    2.37
   0  -9   3    2.07    2.30
   0   9  -3    3.82    2.41
   0   9  -3    3.51    2.25
   0  -9   3    3.98    1.90
   0   9  -3    5.29    2.61
   0   9  -3    1.46    2.90
   0   9  -3    4.67    2.16
   0  -9   3    4.53    2.16
   0   9  -3    9.63    2.72
   0   9  -3    6.14    2.06
   0   9  -3    3.05    1.35
   0  -9   3    0.45    1.53
   0  -9   3    2.85    1.24
   0  -9   3    4.55    2.48
   0   9  -3    4.38    1.49
   0  -9   3    4.56    2.46
   0  -9   3    3.27    2.47
   0  -9   3    5.60    2.79
   0  -9   2   15.55    3.09
   0   9  -2   12.93    2.81
   0   9  -2    8.56    3.49
   0  -9   2   12.35    2.49
   0  -9   2    7.52    2.56
   0  -9   2   11.79    2.50
   0   9  -2   10.86    2.69
   0  -9   2   12.84    2.92
   0   9  -2    8.87    3.24
   0   9  -2   11.68    3.49
   0   9  -2    7.43    2.23
   0  -9   2   11.85    2.30
   0   9  -2   14.04    2.83
   0   9  -2   11.11    2.54
   0   9  -2    8.94    2.89
   0  -9   2   11.85    1.68
   0   9  -2   12.23    1.62
   0  -9   2    7.01    2.69
   0  -9   2   11.48    2.70
   0  -9   2   13.73    2.90
   0   9  -2   11.31    2.15
   0  -9   1   26.93    3.85
   0   9  -1   23.16    4.40
   0  -9   1   24.50    3.23
   0  -9   1   24.36    3.15
   0  -9   1   26.49    3.34
   0   9  -1   23.65    4.28
   0   9  -1   25.20    3.71
   0  -9   1   28.57    3.87
   0   9  -1   28.23    4.18
   0   9  -1   20.31    3.59
   0  -9   1   25.51    2.88
   0   9  -1   28.79    3.59
   0  -9   1   21.80    1.88
   0   9  -1   22.41    3.21
   0   9  -1   21.84    3.01
   0   9  -1   22.93    1.89
   0  -9   1   24.51    3.74
   0   9  -1   28.20    2.95
   0  -9   1   28.21    4.10
   0   9   0    4.21    2.64
   0   9   0    4.60    1.93
   0  -9   0    8.74    3.13
   0   9   0    4.03    3.30
   0  -9   0    2.95    2.35
   0  -9   0    3.68    2.56
   0   9   0    2.59    3.10
   0   9   0    2.82    2.30
   0   9   0    5.15    2.86
   0   9   0    4.67    2.88
   0   9   0    3.15    2.37
   0  -9   0    2.51    2.04
   0   9   0    1.84    2.28
   0   9   0    5.57    1.18
   0  -9   0    5.73    2.68
   0   9   0    5.87    2.31
   0  -9   0   -1.84    3.22
   0   9   1  744.37   24.09
   0   9   1  768.69   25.89
   0  -9  -1  718.64   25.85
   0   9   1  713.72   26.99
   0   9   1  695.10   26.86
   0  -9  -1  721.95   24.01
   0   9   1  674.75   26.86
   0  -9  -1  744.57   25.63
   0   9   1  754.65   25.18
   0   9   1  721.16   26.24
   0  -9  -1  751.66   23.66
   0   9   1  747.32   24.57
   0   9   1  723.28   25.82
   0   9   1  701.15   24.28
   0   9   1  707.11   21.52
   0  -9  -1  737.23   26.72
   0   9   1  695.00   24.20
   0  -9  -1  777.02   25.89
   0   9   2   70.64    4.86
   0   9   2   68.40    5.75
   0  -9  -2   63.73    3.27
   0  -9  -2   77.48    6.02
   0   9   2   67.17    6.34
   0  -9  -2   69.91    4.26
   0   9   2   71.23    6.58
   0  -9  -2   62.38    4.61
   0  -9  -2   65.93    5.98
   0  -9  -2   59.55    5.66
   0  -9  -2   80.23    4.78
   0   9   2   66.09    5.37
   0   9   2   70.11    5.20
   0   9   2   70.56    4.86
   0   9   2   71.59    5.77
   0   9   2   68.20    3.09
   0  -9  -2   71.82    6.33
   0   9   2   68.17    5.14
   0   9   3   12.93    2.79
   0   9   3   13.23    3.34
   0  -9  -3   12.34    3.46
   0  -9  -3   14.40    1.91
   0  -9  -3   16.24    3.68
   0   9   3   12.98    3.58
   0  -9  -3   16.70    2.15
   0   9   3   18.02    4.21
   0  -9  -3   15.27    2.68
   0  -9  -3   15.44    3.34
   0   9   3   17.09    1.96
   0   9   3   13.36    3.05
   0  -9  -3   12.58    2.48
   0   9   3   12.97    3.18
   0   9   3   19.21    3.40
   0   9   3   13.92    1.55
   0  -9  -3   11.12    3.54
   0   9   4  221.81   11.03
   0   9   4  202.96   10.58
   0   9   4  191.06    9.61
   0  -9  -4  178.93   10.36
   0  -9  -4  194.73    8.01
   0  -9  -4  191.59    7.03
   0   9   4  184.29   10.76
   0   9   4  177.00   11.10
   0  -9  -4  187.81    9.40
   0   9   4  210.51   10.01
   0   9   4  193.57    7.89
   0  -9  -4  207.84   10.80
   0  -9  -4  215.78    9.14
   0   9   4  184.51    9.42
   0   9   4  207.13   10.45
   0  -9  -4  200.17    8.59
   0   9   4  196.14    7.23
   0  -9  -4  209.45   11.37
   0   9   5    0.47    2.53
   0   9   5   -0.97    2.72
   0   9   5    2.38    2.37
   0  -9  -5   -0.50    2.79
   0  -9  -5    1.88    1.82
   0   9   5    2.96    3.10
   0   9   5    3.84    3.28
   0  -9  -5    0.94    0.70
   0   9   5    1.77    2.07
   0  -9  -5    0.63    2.24
   0   9   5    1.09    1.55
   0  -9  -5    2.33    2.59
   0   9   5    0.66    2.11
   0  -9  -5   -0.90    2.20
   0   9   5   -0.40    2.89
   0   9   5    1.79    2.77
   0   9   5    4.75    3.51
   0  -9  -5    2.52    1.66
   0   9   5    0.79    0.96
   0  -9  -5    0.54    2.94
   0  -9  -6   15.01    3.99
   0  -9  -6   18.91    2.84
   0   9   6   14.51    4.00
   0   9   6   14.14    3.61
   0  -9  -6   17.42    3.01
   0   9   6   12.79    3.28
   0   9   6   13.69    2.67
   0  -9  -6   22.66    3.95
   0   9   6   15.80    2.66
   0  -9  -6   20.51    2.52
   0   9   6   14.85    2.86
   0   9   6   13.39    3.64
   0   9   6   16.56    1.82
   0   9   6   15.49    3.75
   0   9   6   15.33    3.78
   0  -9  -7   33.19    4.92
   0   9   7   44.67    5.59
   0   9   7   42.80    5.12
   0   9   7   31.97    4.65
   0  -9  -7   36.22    3.66
   0   9   7   36.00    3.97
   0   9   7   36.95    3.74
   0  -9  -7   38.49    4.82
   0   9   7   40.24    5.18
   0  -9  -7   36.87    3.14
   0   9   7   36.64    3.70
   0   9   7   35.74    2.74
   0   9   7   38.47    3.43
   0   9   7   41.73    5.32
   0   9   7   29.04    4.58
   0  -9  -8  193.50   11.53
   0  -9  -8  180.71   11.48
   0   9   8  198.29   10.83
   0   9   8  181.58   11.38
   0   9   8  194.52    9.51
   0   9   8  202.54   11.09
   0  -9  -8  189.86    8.72
   0  -9  -8  204.75   11.06
   0  -9  -8  218.10    8.46
   0   9   8  205.44    8.21
   0   9   8  215.02   11.76
   0   9   8  189.13    8.86
   0   9   8  208.37   11.59
   0   9   8  201.85   11.84
   0   9   9  370.45   17.18
   0   9   9  393.62   17.87
   0  -9  -9  353.56   17.15
   0  -9  -9  355.15   17.57
   0   9   9  353.44   15.71
   0   9   9  366.92   17.13
   0   9   9  357.10   16.42
   0   9   9  371.42   14.78
   0  -9  -9  369.65   16.39
   0   9   9  360.05   13.31
   0  -9  -9  383.01   13.18
   0   9   9  339.98   14.01
   0  -9  -9  369.65   17.65
   0  -9 -10   53.95    6.45
   0  -9 -10   53.40    6.52
   0   9  10   61.72    7.09
   0   9  10   54.98    5.62
   0   9  10   58.19    6.50
   0   9  10   66.09    5.34
   0   9  10   52.38    6.14
   0  -9 -10   56.75    5.99
   0   9  10   56.86    4.43
   0  -9 -10   68.30    4.11
   0  -9 -10   53.65    6.57
   0   9  10   60.61    6.79
   0   9  11   95.25    8.82
   0   9  11  120.81    9.35
   0  -9 -11  103.29    9.10
   0  -9 -11  128.70   10.20
   0   9  11  113.46    7.64
   0   9  11  104.41    8.71
   0   9  11  116.24    7.32
   0   9  11  112.82    8.78
   0  -9 -11  134.23    8.80
   0   9  11  109.97    6.63
   0   9  11  135.37    9.16
   0  -9 -11  124.71    9.69
   0   9  12  109.41    9.57
   0   9  12  121.40    9.39
   0  -9 -12  101.95    9.00
   0  -9 -12   95.15    9.21
   0   9  12  106.98    7.29
   0   9  12  117.20    8.79
   0   9  12   99.10    8.69
   0   9  12  114.63    7.34
   0  -9 -12  100.77    8.10
   0   9  12  105.53    6.70
   0   9  12  103.59    8.36
   0  -9 -12  115.77    9.60
   0   9  13    4.37    4.25
   0   9  13    3.20    4.16
   0  -9 -13    0.77    3.56
   0  -9 -13    4.85    4.55
   0   9  13    1.16    2.83
   0   9  13    1.16    3.82
   0   9  13    3.42    3.07
   0  -9 -13    1.09    3.52
   0   9  13   -1.14    2.68
   0   9  13    6.05    3.73
   0  -9 -13   -3.63    4.33
   0   9  14  293.93   16.79
   0   9  14  297.38   16.24
   0  -9 -14  287.75   16.90
   0  -9 -14  271.32   16.08
   0   9  14  264.09   14.17
   0   9  14  293.13   13.44
   0  -9 -14  264.83   14.13
   0   9  14  260.95   12.64
   0   9  14  278.45   14.90
   0  -9 -14  289.52   15.98
   0   9  15  185.54   13.65
   0   9  15  182.34   13.04
   0  -9 -15  179.09   13.36
   0  -9 -15  188.85   13.56
   0   9  15  173.09   11.20
   0   9  15  215.99   11.10
   0  -9 -15  197.54   11.46
   0   9  15  182.44   10.34
   0   9  15  194.39   12.23
   0  -9 -15  174.88   12.66
   0   9  16   61.04    8.22
   0  -9 -16   32.95    6.99
   0  -9 -16   48.39    7.71
   0   9  16   48.97    5.62
   0  -9 -16   59.30    7.70
   0  -9 -16   55.10    6.33
   0   9  16   41.59    6.42
   0   9  16   34.39    6.30
   0  -9 -17  289.02   16.78
   0  -9 -17  278.88   14.68
   0  -9 -17  288.82   17.91
   0  -9 -17  267.62   17.07
   0   9  17  296.99   16.24
   0   9  17  291.82   17.34
   0   9  17  281.07   17.91
   0  -9 -18    5.78    4.72
   0  -9 -18   16.67    4.50
   0   9  18    0.84    5.11
   0  -9 -18   15.08    6.21
   0  -9 -18    6.76    4.72
   0   9  18   10.20    5.60
   0   9  18   10.91    4.81
   0   9  18    8.17    4.79
   0   9  19    8.22    5.09
   0  -9 -19   19.30    5.86
   0   9  19   29.71    6.48
   0  10 -22   -1.18    6.20
   0  10 -22   -3.08    5.70
   0  10 -21   20.49    7.45
   0  10 -21   13.81    5.85
   0  10 -21    8.68    5.81
   0  10 -21   30.25    6.04
   0 -10  21   21.53    6.88
   0  10 -21    9.04    6.91
   0  10 -20    3.26    5.47
   0 -10  20   13.56    5.62
   0  10 -20    4.51    6.35
   0  10 -20   15.71    5.33
   0  10 -20    7.60    5.05
   0  10 -20    7.57    5.27
   0  10 -20    2.51    4.66
   0  10 -20    6.21    4.49
   0 -10  20    7.31    6.03
   0 -10  20   21.74    5.96
   0  10 -19   25.91    6.99
   0  10 -19   22.70    5.98
   0  10 -19   16.15    5.46
   0  10 -19    9.29    5.42
   0  10 -19   32.88    6.46
   0  10 -19   23.88    6.93
   0 -10  19   22.92    5.92
   0 -10  19   22.24    6.64
   0 -10  19   25.50    6.95
   0  10 -18   32.58    6.42
   0  10 -18   31.27    6.33
   0  10 -18   44.47    6.81
   0  10 -18   39.14    6.67
   0 -10  18   48.38    6.85
   0  10 -18   31.29    7.09
   0 -10  18   31.21    7.08
   0 -10  18   39.40    7.55
   0  10 -17   62.47    7.52
   0  10 -17   57.19    7.55
   0  10 -17   57.48    5.72
   0  10 -17   54.04    8.43
   0 -10  17   57.00    7.44
   0  10 -17   55.55    7.20
   0  10 -17   65.29    7.68
   0 -10  17   72.06    8.56
   0 -10  17   49.74    8.19
   0 -10  17   63.61    8.30
   0 -10  16   42.60    6.05
   0  10 -16   35.49    5.08
   0  10 -16   34.79    6.06
   0  10 -16   31.20    5.70
   0  10 -16   41.74    7.32
   0 -10  16   39.78    6.38
   0  10 -16   27.39    6.23
   0  10 -16   42.26    6.23
   0  10 -16   31.44    6.37
   0 -10  16   45.97    7.64
   0 -10  16   44.13    6.93
   0 -10  15    7.15    3.91
   0  10 -15    8.73    4.64
   0  10 -15    5.55    3.65
   0  10 -15    7.41    2.79
   0  10 -15    5.69    3.98
   0  10 -15    4.43    4.40
   0 -10  15    5.34    4.45
   0  10 -15   12.52    5.08
   0  10 -15    9.84    4.30
   0  10 -15    5.59    4.39
   0 -10  15    9.49    5.27
   0 -10  15    4.61    4.44
   0 -10  14   27.20    4.99
   0  10 -14   19.83    4.91
   0  10 -14   28.53    4.95
   0  10 -14   23.04    3.69
   0  10 -14   24.13    4.76
   0  10 -14   13.79    4.87
   0  10 -14   22.41    5.69
   0  10 -14   23.53    4.88
   0 -10  14   15.48    5.37
   0 -10  14   37.04    6.55
   0  10 -14   28.75    5.75
   0 -10  14   28.58    5.50
   0 -10  14   22.37    5.71
   0 -10  13  191.34   10.85
   0  10 -13  159.97   10.25
   0  10 -13  169.69   10.81
   0  10 -13  180.36   11.03
   0  10 -13  164.61    8.97
   0 -10  13  142.62   11.71
   0  10 -13  181.27   12.32
   0  10 -13  171.44   11.79
   0  10 -13  160.71   11.57
   0  10 -13  166.97   10.71
   0 -10  13  169.76   12.16
   0 -10  13  147.60   11.24
   0 -10  12   30.08    4.70
   0  10 -12   30.84    3.16
   0  10 -12   24.32    3.94
   0  10 -12   35.91    5.21
   0  10 -12   41.49    5.36
   0  10 -12   37.79    5.20
   0  10 -12   39.13    5.59
   0  10 -12   41.47    6.32
   0 -10  12   30.84    5.64
   0  10 -12   41.36    6.06
   0  10 -12   38.82    6.03
   0  10 -12   37.56    5.03
   0 -10  12   29.26    6.05
   0 -10  12   32.58    5.65
   0  10 -11    4.72    1.67
   0  10 -11    6.54    3.44
   0  10 -11   13.53    3.70
   0  10 -11    2.98    2.76
   0  10 -11    5.75    3.49
   0 -10  11    6.44    3.61
   0  10 -11   10.13    4.03
   0  10 -11    3.38    4.00
   0  10 -11    5.42    4.00
   0  10 -11    0.67    3.81
   0  10 -11    4.57    3.07
   0 -10  11    3.55    3.69
   0 -10  11    9.97    4.27
   0 -10  11    5.34    3.06
   0  10 -10   22.47    2.43
   0  10 -10   32.47    5.39
   0  10 -10   20.36    4.14
   0  10 -10   30.16    4.89
   0 -10  10   25.16    3.24
   0  10 -10   26.03    4.64
   0  10 -10   21.69    4.79
   0 -10  10   24.22    5.34
   0  10 -10   25.30    4.86
   0  10 -10   26.97    4.29
   0  10 -10   31.77    5.56
   0 -10  10   24.18    4.91
   0 -10  10   18.37    4.67
   0 -10  10   27.76    4.47
   0 -10   9   11.97    3.55
   0  10  -9   11.24    1.75
   0  10  -9   10.53    3.70
   0  10  -9    7.76    4.28
   0  10  -9   11.64    4.04
   0  10  -9   17.78    4.12
   0 -10   9   12.93    2.96
   0  10  -9   12.86    3.28
   0 -10   9    9.57    4.30
   0  10  -9   17.01    4.68
   0  10  -9    6.73    3.69
   0  10  -9   13.26    4.63
   0  10  -9   10.99    3.52
   0 -10   9    2.40    3.97
   0 -10   9   16.65    4.57
   0 -10   8   -0.85    2.92
   0 -10   8    1.01    2.71
   0  10  -8   -0.06    0.83
   0  10  -8   -1.85    3.29
   0  10  -8   -2.23    3.54
   0  10  -8   -0.47    3.52
   0  10  -8    0.93    3.11
   0 -10   8   -2.07    2.42
   0 -10   8    0.60    3.50
   0  10  -8   -0.33    2.84
   0  10  -8   -1.12    3.49
   0  10  -8   -1.59    3.57
   0  10  -8    1.01    2.54
   0  10  -8   -0.57    3.66
   0  10  -8   -0.63    3.91
   0  10  -8    4.51    3.14
   0 -10   8    3.16    2.56
   0 -10   8   -1.14    4.00
   0 -10   8   -2.42    3.57
   0 -10   7   28.26    3.75
   0  10  -7   27.14    4.84
   0  10  -7   25.72    5.27
   0  10  -7   22.62    4.15
   0 -10   7   23.64    3.63
   0  10  -7   31.41    4.51
   0 -10   7   19.94    4.59
   0  10  -7   30.72    4.72
   0  10  -7   24.23    3.87
   0  10  -7   26.20    5.17
   0  10  -7   24.86    3.87
   0  10  -7   26.95    3.90
   0  10  -7   29.55    5.02
   0 -10   7   19.83    3.03
   0 -10   7   28.05    4.97
   0 -10   7   26.97    4.43
   0 -10   7   29.10    5.16
   0  10  -6    1.64    2.65
   0 -10   6    6.82    2.64
   0  10  -6    7.85    3.60
   0  10  -6    5.95    3.72
   0  10  -6    2.57    3.13
   0 -10   6    3.05    2.58
   0  10  -6    3.08    3.23
   0 -10   6    1.61    3.34
   0  10  -6    3.39    3.63
   0  10  -6    3.33    2.94
   0  10  -6    3.61    2.67
   0  10  -6    7.69    4.02
   0  10  -6    6.56    3.63
   0  10  -6    5.85    2.92
   0 -10   6    2.19    1.97
   0 -10   6    2.05    3.03
   0 -10   6    7.51    3.61
   0 -10   6   -0.48    3.19
   0 -10   5   51.26    4.49
   0  10  -5   45.53    5.97
   0  10  -5   53.21    5.79
   0  10  -5   43.05    4.82
   0  10  -5   47.13    4.97
   0  10  -5   37.92    5.17
   0 -10   5   49.99    5.52
   0  10  -5   48.93    5.00
   0  10  -5   44.81    4.43
   0  10  -5   45.58    4.70
   0  10  -5   45.86    5.31
   0  10  -5   37.90    5.49
   0 -10   5   44.17    3.16
   0 -10   5   53.33    5.50
   0  10  -5   42.08    2.31
   0 -10   5   51.88    5.72
   0 -10   5   37.39    4.80
   0 -10   4   76.64    5.62
   0 -10   4   71.32    6.16
   0  10  -4   72.26    5.88
   0  10  -4   77.66    6.91
   0 -10   4   66.76    4.86
   0 -10   4   76.69    6.49
   0  10  -4   75.79    6.85
   0  10  -4   70.54    5.93
   0  10  -4   71.74    5.80
   0  10  -4   76.74    7.09
   0  10  -4   71.62    6.02
   0  10  -4   70.69    5.21
   0 -10   4   76.32    4.30
   0 -10   4   68.37    3.69
   0 -10   4   73.79    6.34
   0  10  -4   64.36    3.58
   0 -10   4   65.07    5.95
   0 -10   4   68.03    5.91
   0 -10   4   73.62    6.39
   0 -10   3  231.31   10.65
   0 -10   3  204.70    7.10
   0 -10   3  219.99   11.26
   0  10  -3  185.54   11.35
   0  10  -3  230.27   10.99
   0 -10   3  232.66    9.79
   0  10  -3  228.55   12.18
   0  10  -3  226.33   11.26
   0 -10   3  227.68   11.64
   0  10  -3  204.26   10.72
   0  10  -3  227.72   11.19
   0  10  -3  235.94   10.06
   0  10  -3  226.35   12.15
   0  10  -3  225.98   10.10
   0 -10   3  238.29   11.80
   0 -10   3  217.74    8.17
   0 -10   3  235.32   11.65
   0  10  -3  225.13    8.53
   0 -10   3  216.71   11.00
   0 -10   3  232.66   11.80
   0 -10   2   20.84    3.53
   0 -10   2   22.00    3.93
   0  10  -2    9.59    3.99
   0 -10   2   17.36    3.12
   0  10  -2   25.35    4.06
   0  10  -2   15.45    3.27
   0  10  -2   20.75    4.29
   0 -10   2   16.57    2.81
   0  10  -2   20.29    3.23
   0  10  -2   16.43    2.43
   0 -10   2   12.15    3.25
   0 -10   2   21.40    4.12
   0 -10   2   22.19    4.08
   0  10  -2   16.38    1.81
   0 -10   2   18.49    2.00
   0  10  -2   16.10    4.00
   0 -10   2   20.23    3.26
   0 -10   2   20.45    3.79
   0  10  -2   20.05    3.76
   0 -10   1   12.40    3.46
   0  10  -1   10.16    4.16
   0 -10   1   15.22    3.06
   0  10  -1   14.32    3.97
   0 -10   1   14.39    3.53
   0  10  -1   11.84    3.69
   0  10  -1   16.71    3.38
   0 -10   1   12.21    1.61
   0  10  -1   12.17    3.22
   0 -10   1    8.54    2.48
   0  10  -1   11.41    2.95
   0  10  -1   18.97    4.30
   0  10  -1   13.02    1.54
   0  10  -1   11.21    2.78
   0 -10   1    9.65    3.49
   0 -10   1   15.19    3.62
   0  10   0  548.74   18.33
   0  10   0  540.49   20.31
   0 -10   0  530.30   20.52
   0  10   0  522.35   21.70
   0 -10   0  522.91   18.62
   0 -10   0  534.91   19.46
   0  10   0  550.09   21.96
   0  10   0  561.22   19.54
   0 -10   0  566.93   18.33
   0  10   0  525.46   19.16
   0  10   0  555.39   19.05
   0  10   0  540.51   20.97
   0  10   0  521.77   20.65
   0  10   0  470.72   15.53
   0 -10   0  541.31   21.32
   0 -10   0  553.38   20.55
   0  10   0  486.39   18.16
   0  10   1   -0.57    2.23
   0  10   1   -1.77    2.94
   0 -10  -1    0.46    2.66
   0  10   1    0.57    3.63
   0  10   1    1.13    3.13
   0 -10  -1   -0.29    2.38
   0  10   1    1.77    3.19
   0 -10  -1    1.22    2.88
   0 -10  -1    3.78    2.14
   0  10   1    1.64    2.39
   0  10   1    0.99    3.12
   0  10   1    0.98    2.10
   0  10   1    2.61    2.42
   0  10   1    3.21    2.83
   0  10   1    0.56    0.82
   0 -10  -1   -0.44    2.65
   0 -10  -1   -0.53    3.05
   0  10   1    0.31    2.30
   0  10   2   34.23    4.47
   0  10   2   35.43    3.95
   0 -10  -2   41.24    4.80
   0 -10  -2   46.00    3.54
   0  10   2   35.98    5.43
   0  10   2   39.47    5.55
   0 -10  -2   36.27    3.84
   0 -10  -2   38.85    4.71
   0  10   2   34.19    5.21
   0 -10  -2   50.76    5.41
   0  10   2   33.32    4.51
   0 -10  -2   46.88    3.74
   0  10   2   28.35    3.49
   0  10   2   32.89    4.92
   0  10   2   42.05    4.25
   0  10   2   43.99    4.62
   0  10   2   35.66    2.02
   0 -10  -2   39.63    5.27
   0 -10  -2   40.83    4.63
   0  10   3  112.55    7.82
   0  10   3  101.06    6.47
   0 -10  -3  107.77    4.77
   0 -10  -3  104.10    7.73
   0  10   3  101.59    8.25
   0  10   3   86.26    7.76
   0 -10  -3  107.81    5.15
   0 -10  -3   94.09    5.97
   0 -10  -3  107.05    7.90
   0 -10  -3   93.20    7.41
   0  10   3  104.21    7.19
   0  10   3  117.72    7.64
   0 -10  -3  126.72    6.38
   0  10   3  111.63    7.02
   0  10   3  104.45    4.19
   0 -10  -3  102.75    8.22
   0  10   4   25.48    3.75
   0  10   4   17.72    4.04
   0 -10  -4   17.83    4.26
   0  10   4   22.22    4.79
   0  10   4   24.52    4.72
   0 -10  -4   17.06    2.05
   0  10   4   21.96    2.45
   0 -10  -4   29.03    4.49
   0 -10  -4   24.89    4.32
   0 -10  -4   27.48    2.70
   0  10   4   31.38    4.26
   0  10   4   23.71    4.09
   0  10   4   27.69    3.94
   0  10   4   20.40    1.92
   0 -10  -4   16.41    4.25
   0  10   5   13.97    3.50
   0 -10  -5   17.74    4.26
   0 -10  -5   20.20    2.62
   0 -10  -5    8.47    1.19
   0  10   5   15.48    3.93
   0  10   5   15.25    4.50
   0 -10  -5   15.68    3.91
   0  10   5   17.59    2.41
   0  10   5   12.11    3.73
   0  10   5   19.47    3.31
   0  10   5   22.96    3.99
   0  10   5   17.95    2.23
   0  10   5   15.41    1.84
   0 -10  -5   18.16    4.30
   0 -10  -6  173.74    8.02
   0 -10  -6  143.92   10.06
   0  10   6  155.37   10.70
   0  10   6  160.97   10.23
   0  10   6  171.68    8.53
   0  10   6  186.74   10.05
   0 -10  -6  171.00   10.33
   0  10   6  174.49    7.83
   0 -10  -6  163.56    7.68
   0  10   6  150.17    8.43
   0  10   6  152.44   10.50
   0  10   6  163.58   10.04
   0  10   6  166.77    7.17
   0  10   6  169.04   10.44
   0  10   6  181.69   10.69
   0 -10  -7   53.60    6.54
   0  10   7   64.28    6.55
   0  10   7   61.48    6.79
   0  10   7   61.04    6.09
   0  10   7   65.87    5.14
   0 -10  -7   65.00    6.39
   0  10   7   63.79    6.48
   0  10   7   61.40    6.81
   0  10   7   57.64    4.88
   0 -10  -7   63.17    4.30
   0  10   7   62.32    4.22
   0  10   7   63.57    3.19
   0  10   7   62.65    6.53
   0  10   7   60.65    6.54
   0 -10  -8  414.99   19.10
   0 -10  -8  407.53   19.35
   0  10   8  422.22   18.35
   0  10   8  430.81   19.52
   0  10   8  420.00   16.38
   0  10   8  455.77   18.63
   0 -10  -8  434.81   18.68
   0  10   8  405.68   19.45
   0  10   8  424.86   18.91
   0 -10  -8  439.37   15.02
   0  10   8  378.01   15.47
   0  10   8  421.99   13.91
   0  10   8  410.05   15.23
   0  10   8  434.66   19.13
   0  10   8  439.44   19.39
   0  10   9   40.06    5.56
   0  10   9   24.86    5.02
   0 -10  -9   36.81    5.77
   0 -10  -9   38.93    6.10
   0  10   9   35.17    5.71
   0  10   9   26.44    4.65
   0  10   9   39.78    4.49
   0  10   9   35.55    5.24
   0 -10  -9   57.08    6.04
   0  10   9   42.69    5.85
   0  10   9   39.48    3.24
   0 -10  -9   47.75    6.28
   0  10  10   21.07    4.99
   0 -10 -10   24.15    5.22
   0  10  10   28.84    5.41
   0 -10 -10   18.72    5.22
   0  10  10   23.77    5.23
   0  10  10   17.63    4.27
   0  10  10   25.41    3.85
   0  10  10   29.63    4.88
   0 -10 -10   27.59    4.86
   0  10  10   36.78    5.82
   0  10  10   27.34    3.09
   0 -10 -10   30.74    5.70
   0 -10 -11  129.32   10.16
   0 -10 -11  114.60    9.97
   0  10  11  124.26    9.46
   0  10  11  116.09    8.15
   0  10  11  115.29    7.42
   0  10  11  108.42    9.09
   0 -10 -11  117.26    8.89
   0  10  11  119.63    6.44
   0  10  11  114.85    9.47
   0 -10 -11  124.71   10.08
   0  10  11  124.02   10.06
   0  10  11  136.50   10.07
   0  10  12   -1.45    4.12
   0  10  12   -3.06    4.42
   0 -10 -12   -0.81    4.33
   0 -10 -12    2.31    3.87
   0  10  12   -3.21    4.75
   0  10  12    2.32    3.18
   0  10  12    1.30    3.81
   0  10  12   -1.22    3.04
   0 -10 -12   -0.58    3.73
   0  10  12    5.73    4.82
   0  10  12    2.67    2.36
   0 -10 -12    5.33    4.55
   0 -10 -13  222.33   14.19
   0 -10 -13  180.12   13.48
   0  10  13  190.88   12.24
   0  10  13  213.08   10.76
   0  10  13  186.09   12.51
   0 -10 -13  204.26   12.04
   0  10  13  205.09   13.51
   0  10  13  199.41    9.75
   0  10  13  199.37   13.15
   0  10  13  192.56   13.36
   0 -10 -13  217.00   13.80
   0  10  14   75.64    8.95
   0 -10 -14   83.05    9.20
   0 -10 -14   83.52    9.29
   0  10  14   79.38    7.87
   0  10  14   79.87    8.48
   0  10  14   76.56    6.54
   0 -10 -14   79.38    7.75
   0 -10 -14   78.92    8.69
   0  10  14   84.01    8.82
   0  10  15   55.30    7.54
   0 -10 -15   62.06    8.50
   0  10  15   63.04    8.28
   0 -10 -15   47.86    7.88
   0  10  15   55.58    7.06
   0  10  15   70.27    8.31
   0 -10 -15   66.95    7.04
   0  10  15   58.62    8.23
   0  10  15   68.65    7.47
   0 -10 -15   57.85    7.77
   0 -10 -16   87.69   10.06
   0 -10 -16   90.58    9.96
   0 -10 -16  118.34   10.41
   0  10  16   87.29    9.40
   0 -10 -16   79.38    7.99
   0  10  16   96.49    9.87
   0  10  16  105.91    9.42
   0  10  16  103.23   10.47
   0  10  16   91.77    9.78
   0 -10 -17   -6.00    5.90
   0 -10 -17    8.64    5.61
   0  10  17   -2.93    5.14
   0 -10 -17   -1.72    4.92
   0  10  17    1.67    5.11
   0  10  17    1.73    5.50
   0 -10 -17    3.65    3.83
   0  10  17   -2.83    5.23
   0  10  17   -0.89    4.88
   0  10  18   21.11    6.78
   0  10  18   26.07    6.33
   0 -10 -18   38.53    7.11
   0  11 -21   76.80    9.09
   0 -11  21   88.31    9.25
   0  11 -21   90.50   11.20
   0  11 -20    1.06    5.99
   0  11 -20    3.35    4.89
   0  11 -20    7.85    4.95
   0 -11  20    7.86    5.19
   0  11 -20    4.39    5.53
   0  11 -20    5.79    4.89
   0  11 -20    4.96    4.77
   0 -11  20    1.07    5.39
   0 -11  20    4.86    5.62
   0  11 -19   16.28    6.36
   0  11 -19   22.66    5.65
   0  11 -19   19.76    5.72
   0  11 -19   13.40    6.37
   0 -11  19   13.14    5.53
   0  11 -19   17.49    5.81
   0  11 -19    2.47    4.72
   0 -11  19   25.99    6.94
   0 -11  19   25.32    7.32
   0 -11  19   16.00    6.17
   0  11 -18   -0.78    4.56
   0  11 -18   -0.73    4.89
   0  11 -18    0.92    5.42
   0  11 -18   -0.76    4.55
   0  11 -18   -4.10    5.84
   0 -11  18    2.73    4.92
   0 -11  18   -1.01    5.38
   0 -11  18    3.76    5.56
   0 -11  18    0.76    5.15
   0  11 -18    1.99    5.81
   0 -11  17  114.84    9.59
   0  11 -17  106.00    8.35
   0  11 -17  114.75   10.20
   0  11 -17  116.28    9.84
   0 -11  17  119.76   10.36
   0  11 -17  100.66   10.80
   0  11 -17  112.70   10.58
   0  11 -17  115.77    9.86
   0  11 -17  125.35   11.37
   0 -11  17  120.74   11.53
   0 -11  17  115.25   11.25
   0 -11  17  114.82   11.25
   0 -11  16   42.02    6.36
   0  11 -16   44.29    5.99
   0  11 -16   43.62    6.65
   0  11 -16   40.68    6.46
   0  11 -16   34.06    6.53
   0 -11  16   49.48    7.10
   0  11 -16   33.63    6.93
   0  11 -16   36.73    6.42
   0  11 -16   30.05    6.76
   0 -11  16   34.68    7.12
   0 -11  16   46.27    7.42
   0 -11  15   48.17    6.36
   0  11 -15   53.63    6.56
   0  11 -15   51.02    5.23
   0  11 -15   61.65    7.33
   0  11 -15   68.36    7.43
   0  11 -15   49.96    7.60
   0  11 -15   47.31    7.01
   0 -11  15   51.38    7.21
   0 -11  15   54.53    8.04
   0  11 -15   59.13    7.07
   0  11 -15   66.23    8.32
   0  11 -15   51.28    7.50
   0 -11  15   45.98    7.77
   0 -11  15   76.22    8.44
   0 -11  14   30.86    5.16
   0  11 -14   44.29    6.32
   0  11 -14   33.65    4.51
   0  11 -14   31.82    5.46
   0  11 -14   36.25    5.67
   0  11 -14   28.58    5.27
   0  11 -14   37.99    6.62
   0  11 -14   39.02    6.49
   0 -11  14   30.49    6.30
   0 -11  14   32.06    6.57
   0  11 -14   33.83    6.28
   0  11 -14   26.03    5.62
   0 -11  14   36.66    6.97
   0 -11  14   27.19    5.99
   0 -11  13  257.50   13.67
   0  11 -13  262.08   12.70
   0  11 -13  260.13   14.07
   0  11 -13  237.94   13.78
   0  11 -13  275.74   14.45
   0 -11  13  278.21   16.35
   0  11 -13  217.84   14.16
   0  11 -13  291.60   16.14
   0  11 -13  289.54   14.39
   0  11 -13  275.59   15.71
   0  11 -13  272.91   15.70
   0 -11  13  261.69   15.98
   0 -11  13  284.44   16.02
   0  11 -12    1.80    3.41
   0  11 -12    1.78    3.65
   0  11 -12    1.85    3.05
   0  11 -12    4.04    3.33
   0 -11  12    1.60    3.91
   0  11 -12   -8.09    3.84
   0  11 -12    5.08    3.60
   0  11 -12   -1.10    3.14
   0  11 -12    5.97    4.20
   0  11 -12    3.66    3.86
   0 -11  12    1.59    3.53
   0 -11  12   -0.53    3.32
   0  11 -11    4.82    3.16
   0  11 -11   11.84    3.90
   0  11 -11    9.69    3.74
   0  11 -11    8.32    3.67
   0 -11  11   11.41    3.95
   0  11 -11    5.12    3.56
   0  11 -11    6.17    3.56
   0  11 -11    5.11    4.07
   0  11 -11    5.60    3.85
   0  11 -11   13.97    3.63
   0 -11  11   -0.71    4.35
   0 -11  11    5.29    3.93
   0 -11  11    7.14    3.31
   0 -11  10    1.47    3.09
   0  11 -10    2.41    1.08
   0  11 -10    2.16    3.19
   0  11 -10    4.00    3.45
   0  11 -10    3.05    3.81
   0  11 -10    1.07    3.16
   0  11 -10    4.84    3.62
   0  11 -10   -0.65    3.76
   0 -11  10    2.90    4.04
   0  11 -10    0.67    3.81
   0  11 -10    0.97    2.87
   0 -11  10    5.43    3.91
   0 -11  10    4.34    3.81
   0 -11   9    9.01    3.38
   0  11  -9    3.09    3.44
   0  11  -9   10.45    4.45
   0  11  -9    7.75    3.80
   0  11  -9    3.10    3.42
   0  11  -9    4.97    3.88
   0 -11   9   10.27    4.18
   0  11  -9    2.88    3.63
   0  11  -9   -1.27    3.92
   0  11  -9    4.11    3.10
   0  11  -9    1.09    2.57
   0 -11   9    5.84    3.57
   0 -11   9    6.88    4.11
   0 -11   8   -0.46    2.91
   0 -11   8   -0.36    2.61
   0  11  -8   -1.06    3.65
   0  11  -8   -0.62    4.22
   0  11  -8    0.50    3.23
   0  11  -8    3.03    3.18
   0  11  -8    2.20    3.17
   0 -11   8    2.62    3.64
   0  11  -8   -0.36    2.92
   0  11  -8    3.01    3.60
   0  11  -8   -1.51    2.96
   0  11  -8    3.40    4.24
   0  11  -8   -0.43    2.79
   0 -11   8   -0.62    3.96
   0 -11   8    1.32    3.58
   0 -11   7   54.98    5.02
   0  11  -7   48.96    6.59
   0  11  -7   58.58    6.43
   0  11  -7   59.68    5.89
   0  11  -7   49.81    5.72
   0  11  -7   63.89    6.36
   0  11  -7   62.00    5.29
   0 -11   7   58.62    6.72
   0  11  -7   58.46    5.54
   0  11  -7   56.48    6.31
   0  11  -7   62.32    7.02
   0  11  -7   65.42    5.67
   0 -11   7   67.50    6.97
   0 -11   7   59.54    6.78
   0 -11   7   45.47    5.78
   0 -11   6   19.97    3.41
   0  11  -6   17.74    4.55
   0  11  -6   14.30    4.62
   0  11  -6   19.34    3.94
   0  11  -6   18.42    3.94
   0  11  -6   12.80    4.16
   0 -11   6   13.00    4.24
   0  11  -6   19.17    3.99
   0  11  -6   15.20    3.34
   0  11  -6   15.28    3.69
   0  11  -6   14.20    4.69
   0  11  -6   18.30    4.20
   0 -11   6   15.26    4.08
   0 -11   6   21.75    4.15
   0 -11   6   11.26    3.98
   0 -11   5   27.24    3.89
   0  11  -5   21.81    5.08
   0  11  -5   23.77    4.81
   0  11  -5   29.16    4.46
   0  11  -5   19.40    4.57
   0 -11   5   15.13    4.36
   0  11  -5   31.65    4.57
   0 -11   5   29.00    4.75
   0  11  -5   31.43    4.75
   0  11  -5   27.80    3.83
   0  11  -5   30.12    5.29
   0  11  -5   26.67    4.19
   0 -11   5   28.37    2.63
   0 -11   5   25.21    4.74
   0 -11   5   27.92    3.26
   0 -11   5   23.95    4.55
   0 -11   5   30.09    4.54
   0 -11   4    5.34    3.00
   0  11  -4    2.73    2.84
   0  11  -4    6.34    3.98
   0  11  -4    2.89    2.97
   0 -11   4    2.71    3.57
   0  11  -4    4.63    3.57
   0 -11   4    2.00    3.24
   0  11  -4    1.91    3.06
   0  11  -4    6.09    3.91
   0  11  -4    1.82    2.59
   0  11  -4    4.49    3.42
   0 -11   4    1.59    3.44
   0 -11   4    4.17    2.06
   0 -11   4    5.39    3.53
   0 -11   4   -1.08    3.34
   0 -11   4    2.95    3.18
   0  11  -4    3.36    1.63
   0 -11   3   95.97    6.75
   0  11  -3  113.43    8.70
   0  11  -3  101.76    7.43
   0  11  -3   97.97    7.99
   0 -11   3  116.37    8.17
   0 -11   3   98.85    7.53
   0 -11   3   82.30    3.59
   0  11  -3  108.38    7.55
   0  11  -3   92.04    6.98
   0  11  -3   96.24    8.23
   0  11  -3  109.00    6.56
   0 -11   3   93.35    4.57
   0 -11   3  118.13    8.26
   0 -11   3   95.22    7.22
   0 -11   3  100.06    7.94
   0  11  -3   98.29    5.07
   0 -11   3  112.21    8.24
   0  11  -2  229.65   12.98
   0  11  -2  230.96   13.34
   0 -11   2  253.13   12.60
   0 -11   2  274.06   10.99
   0  11  -2  249.76   13.30
   0 -11   2  223.42    8.16
   0 -11   2  228.07   12.09
   0  11  -2  232.64   11.48
   0  11  -2  250.87   12.40
   0  11  -2  240.49   10.86
   0  11  -2  242.06   13.00
   0 -11   2  204.55    7.89
   0 -11   2  208.68   11.04
   0 -11   2  228.17   12.14
   0 -11   2  215.85   12.52
   0 -11   2  251.06   12.08
   0  11  -2  220.92    9.32
   0  11  -1   13.77    5.15
   0  11  -1   13.08    4.41
   0 -11   1    9.92    3.42
   0 -11   1    8.09    3.86
   0 -11   1   12.45    3.98
   0  11  -1   10.39    3.46
   0  11  -1    6.88    3.14
   0  11  -1   10.47    3.97
   0  11  -1    7.08    3.67
   0  11  -1   10.19    2.75
   0 -11   1    4.43    3.32
   0  11  -1   10.44    2.83
   0 -11   1   11.42    4.47
   0  11   0  551.44   23.41
   0  11   0  553.84   23.30
   0 -11   0  594.03   21.09
   0 -11   0  510.22   21.76
   0  11   0  577.96   20.94
   0  11   0  539.69   20.60
   0 -11   0  564.99   19.54
   0  11   0  528.77   22.10
   0  11   0  562.36   20.33
   0  11   0  526.42   22.16
   0  11   0  591.09   19.87
   0 -11   0  596.92   22.41
   0 -11   0  580.45   23.32
   0  11   0  534.98   19.61
   0 -11  -1    8.98    2.73
   0  11   1   13.75    4.36
   0  11   1   17.04    4.44
   0 -11  -1   12.99    3.89
   0  11   1    7.67    3.87
   0 -11  -1   15.56    3.90
   0  11   1   13.09    3.96
   0  11   1   10.16    2.89
   0  11   1   13.05    3.52
   0  11   1   12.87    3.26
   0  11   1   12.24    4.00
   0  11   1   11.21    2.75
   0  11   1    9.32    3.59
   0 -11  -1    7.78    3.97
   0 -11  -1   13.32    3.94
   0  11   2    6.24    3.94
   0  11   2    1.92    3.97
   0 -11  -2   11.98    2.56
   0  11   2    3.98    3.75
   0 -11  -2   11.69    3.96
   0 -11  -2   11.53    3.92
   0 -11  -2   11.83    3.72
   0  11   2   11.23    3.80
   0  11   2    8.66    3.09
   0  11   2    7.93    3.78
   0  11   2   13.92    3.58
   0  11   2   10.43    2.97
   0 -11  -2   10.45    3.96
   0 -11  -2   16.57    3.86
   0  11   2   16.14    3.98
   0  11   2   12.51    3.00
   0  11   3  268.00   12.97
   0  11   3  257.18   11.29
   0  11   3  267.87   14.17
   0  11   3  264.30   13.74
   0  11   3  243.02   14.11
   0 -11  -3  265.77   13.46
   0 -11  -3  244.28   12.82
   0 -11  -3  253.57   13.08
   0  11   3  288.06   12.71
   0  11   3  274.86   12.38
   0  11   3  282.56   13.91
   0  11   3  278.96   11.87
   0  11   3  207.72    7.20
   0  11   3  212.24    7.18
   0 -11  -3  286.01   13.12
   0 -11  -3  257.14   13.72
   0  11   4   51.18    5.95
   0 -11  -4   60.07    6.37
   0  11   4   65.56    6.89
   0  11   4   60.23    7.11
   0 -11  -4   63.09    6.69
   0 -11  -4   65.00    6.65
   0  11   4   72.80    6.52
   0  11   4   64.78    5.89
   0  11   4   51.69    5.42
   0  11   4   52.47    2.84
   0  11   4   54.07    2.75
   0 -11  -4   75.46    7.45
   0  11   5  349.08   15.57
   0 -11  -5  298.09   15.35
   0  11   5  294.69   15.94
   0  11   5  300.77   15.55
   0  11   5  329.21   14.30
   0 -11  -5  282.99   15.30
   0  11   5  307.70   11.37
   0 -11  -5  303.00   15.24
   0  11   5  299.40   13.54
   0  11   5  339.70   15.18
   0  11   5  296.41   10.08
   0  11   5  279.97   10.24
   0 -11  -5  325.66   16.51
   0  11   6   19.81    4.36
   0 -11  -6   14.09    4.51
   0  11   6   25.17    5.50
   0  11   6   25.53    4.98
   0  11   6   13.58    2.52
   0 -11  -6   12.38    3.98
   0  11   6   16.75    4.09
   0  11   6   19.37    3.76
   0  11   6   18.99    4.65
   0  11   6   12.05    4.49
   0  11   6   12.46    1.86
   0  11   6   13.71    2.13
   0 -11  -6   16.57    4.78
   0 -11  -7  188.81   12.07
   0  11   7  179.24   11.50
   0  11   7  189.38   12.32
   0  11   7  189.97   10.99
   0 -11  -7  195.62   11.73
   0  11   7  174.50    9.40
   0  11   7  206.95   12.67
   0  11   7  196.79   11.64
   0  11   7  184.52    7.62
   0  11   7  203.19   11.84
   0  11   7  228.70   12.53
   0 -11  -8   55.02    6.71
   0 -11  -8   43.83    6.39
   0  11   8   52.46    6.06
   0  11   8   47.92    6.51
   0  11   8   46.33    4.52
   0 -11  -8   49.97    6.06
   0  11   8   44.98    6.53
   0  11   8   44.59    5.85
   0  11   8   47.37    5.73
   0  11   8   49.87    4.64
   0  11   8   25.38    2.05
   0  11   8   48.20    6.20
   0  11   8   62.94    6.74
   0  11   9   -2.10    4.27
   0  11   9    8.06    3.94
   0  11   9    2.21    2.61
   0  11   9    6.28    3.67
   0 -11  -9    0.61    3.51
   0  11   9   -2.19    4.54
   0  11   9   -1.29    3.93
   0  11   9   -4.78    3.75
   0  11   9    2.66    3.19
   0 -11  -9   -1.48    4.07
   0 -11  -9    1.41    3.49
   0 -11 -10   97.52    9.01
   0 -11 -10   79.52    8.71
   0  11  10   94.27    8.87
   0  11  10   77.32    7.28
   0  11  10   95.21    8.25
   0  11  10   93.74    6.50
   0 -11 -10   94.83    8.06
   0  11  10   79.21    8.10
   0  11  10   90.45    8.98
   0  11  10   98.52    8.93
   0  11  10   86.49    8.38
   0 -11 -10   97.16    9.09
   0 -11 -11    2.45    4.42
   0 -11 -11    5.42    4.37
   0  11  11   -1.08    3.71
   0  11  11    5.63    4.74
   0  11  11    6.36    4.05
   0  11  11    5.10    3.20
   0 -11 -11    8.11    3.97
   0  11  11    4.98    4.30
   0  11  11   10.90    5.05
   0  11  11    6.00    4.01
   0  11  11   12.31    4.38
   0 -11 -11    8.00    4.78
   0 -11 -12  165.27   12.64
   0 -11 -12  167.14   12.48
   0  11  12  138.88    9.74
   0  11  12  157.98   11.51
   0  11  12  158.04   11.34
   0  11  12  169.89    9.31
   0 -11 -12  171.45   11.14
   0  11  12  166.76   12.07
   0  11  12  159.98   12.28
   0  11  12  191.97   12.59
   0  11  12  171.03   12.40
   0 -11 -12  158.57   12.23
   0 -11 -13   41.78    7.45
   0  11  13   47.04    7.43
   0 -11 -13   66.20    8.17
   0  11  13   45.24    6.87
   0  11  13   64.10    7.44
   0  11  13   49.70    5.31
   0 -11 -13   70.61    7.41
   0  11  13   60.30    8.00
   0  11  13   57.96    8.08
   0  11  13   45.65    7.20
   0 -11 -13   45.54    7.69
   0 -11 -14   26.58    6.40
   0  11  14   22.62    6.04
   0 -11 -14   25.04    6.49
   0  11  14   25.40    5.74
   0  11  14   15.52    5.39
   0 -11 -14   25.63    5.37
   0  11  14   34.41    6.56
   0  11  14   27.24    6.56
   0 -11 -14   20.72    6.24
   0  11  14   24.50    5.86
   0 -11 -15   18.53    6.11
   0  11  15   16.27    5.59
   0 -11 -15   26.41    5.38
   0  11  15   17.43    5.94
   0  11  15   35.08    7.13
   0 -11 -15   18.29    6.49
   0  11  15   16.26    5.77
   0 -11 -15   19.37    6.64
   0  11  15   11.07    5.17
   0 -11 -16   -0.90    5.37
   0  11  16    0.81    5.19
   0 -11 -16    1.94    4.02
   0  11  16   -5.28    5.81
   0 -11 -16    0.96    4.75
   0 -11 -16   13.95    6.27
   0  11  16    0.94    4.65
   0  11  16   -1.78    5.83
   0  11  16   11.58    5.99
   0 -11 -17   59.19    7.28
   0  12 -21   65.43    9.87
   0  12 -20   14.00    6.24
   0  12 -20   16.64    6.62
   0 -12  20   14.73    5.93
   0  12 -20    9.16    5.60
   0  12 -20   -2.07    5.77
   0  12 -19    1.62    4.94
   0  12 -19   13.85    5.04
   0  12 -19    3.58    4.71
   0 -12  19    4.85    4.83
   0  12 -19    2.02    5.48
   0  12 -19    4.72    4.91
   0  12 -19    6.99    5.51
   0 -12  19    1.07    5.64
   0  12 -19    0.99    5.53
   0  12 -18   21.91    6.17
   0  12 -18   33.58    6.11
   0  12 -18   34.81    6.69
   0  12 -18   30.41    6.76
   0  12 -18   25.45    6.77
   0 -12  18   39.66    7.71
   0 -12  18   47.97    8.27
   0 -12  18   30.17    7.35
   0  12 -18   13.86    5.57
   0 -12  18   40.74    7.27
   0  12 -18   35.35    7.22
   0 -12  17   83.19    8.36
   0  12 -17   59.76    8.30
   0 -12  17  100.71    9.58
   0  12 -17  104.56   10.71
   0  12 -17   77.68    7.87
   0  12 -17   95.38    9.22
   0  12 -17   96.70    9.38
   0  12 -17   89.69    9.95
   0  12 -17   90.53    8.87
   0  12 -17   72.38    9.31
   0 -12  17   81.83   10.31
   0 -12  17  118.94   11.26
   0 -12  16   62.74    7.17
   0  12 -16   60.02    7.15
   0  12 -16   68.13    8.19
   0  12 -16   86.68    8.53
   0 -12  16   71.22    8.50
   0  12 -16   62.29    8.26
   0  12 -16   69.04    8.75
   0  12 -16   56.23    8.27
   0  12 -16   61.55    7.44
   0  12 -16   54.06    8.37
   0 -12  16   65.53    9.19
   0 -12  16   68.22    8.80
   0 -12  15   -2.49    4.11
   0  12 -15   -2.09    4.17
   0  12 -15   -1.87    4.12
   0  12 -15    3.89    3.20
   0  12 -15    0.68    4.33
   0  12 -15    0.78    4.13
   0  12 -15   11.83    5.05
   0 -12  15    2.86    5.17
   0 -12  15   -3.04    4.79
   0  12 -15   -4.28    5.45
   0  12 -15   -1.98    4.43
   0  12 -15    1.68    5.02
   0 -12  15    7.53    5.37
   0 -12  15   -6.00    5.96
   0 -12  14   29.94    5.81
   0  12 -14   43.47    6.55
   0  12 -14   43.36    6.55
   0  12 -14   36.34    5.05
   0  12 -14   33.27    5.98
   0  12 -14   29.21    6.48
   0  12 -14   38.44    6.84
   0 -12  14   37.80    7.28
   0  12 -14   36.43    6.67
   0  12 -14   43.76    6.16
   0  12 -14   28.92    6.45
   0 -12  14   35.46    6.99
   0 -12  14   35.73    7.01
   0 -12  13   23.06    4.81
   0  12 -13   37.66    6.13
   0  12 -13   27.15    4.87
   0  12 -13   38.56    5.85
   0  12 -13   39.70    5.98
   0 -12  13   32.72    6.50
   0  12 -13   42.05    6.12
   0  12 -13   34.30    6.57
   0  12 -13   30.93    6.25
   0  12 -13   33.40    6.31
   0  12 -13   39.14    5.61
   0 -12  13   21.05    6.06
   0 -12  13   14.49    5.44
   0  12 -12   23.45    5.04
   0  12 -12   15.12    5.13
   0  12 -12   15.02    4.24
   0  12 -12   17.03    4.53
   0  12 -12   17.61    4.78
   0  12 -12   20.65    4.99
   0 -12  12   21.26    5.64
   0  12 -12   24.15    4.70
   0  12 -12   10.39    5.16
   0  12 -12   24.46    5.47
   0 -12  12   16.79    5.72
   0 -12  12   24.97    4.56
   0  12 -11   10.77    3.97
   0  12 -11   11.88    4.08
   0  12 -11   14.63    4.64
   0  12 -11   12.96    4.21
   0 -12  11    9.79    4.99
   0  12 -11   14.17    4.47
   0  12 -11   11.60    4.23
   0  12 -11   11.65    3.85
   0  12 -11   18.31    5.02
   0 -12  11    4.55    4.39
   0 -12  11   29.11    5.86
   0 -12  11    9.12    3.66
   0 -12  10   53.59    5.79
   0  12 -10   46.99    5.92
   0  12 -10   54.55    6.27
   0  12 -10   50.99    6.74
   0  12 -10   55.00    6.28
   0  12 -10   46.79    6.04
   0 -12  10   51.04    6.96
   0  12 -10   47.63    6.86
   0  12 -10   48.06    5.62
   0 -12  10   51.09    6.96
   0 -12  10   38.58    6.66
   0  12  -9   90.43    8.62
   0  12  -9  114.39    8.48
   0  12  -9   93.32    8.23
   0  12  -9  109.47    8.31
   0  12  -9  109.29    8.60
   0 -12   9  113.43    9.56
   0  12  -9   98.38    7.66
   0  12  -9  114.30    9.30
   0  12  -9   91.61    8.98
   0  12  -9   97.50    7.01
   0 -12   9  102.68    9.41
   0 -12   9   99.02    9.14
   0 -12   9   95.29    7.80
   0 -12   8   31.54    4.24
   0 -12   8   24.34    4.60
   0  12  -8   22.90    4.79
   0  12  -8   35.09    5.12
   0  12  -8   48.16    6.89
   0  12  -8   36.11    5.44
   0  12  -8   37.66    5.19
   0 -12   8   24.87    5.33
   0  12  -8   38.18    4.72
   0  12  -8   29.37    6.06
   0  12  -8   34.91    4.69
   0  12  -8   35.00    5.60
   0 -12   8   28.14    5.54
   0 -12   8   29.81    5.90
   0 -12   7  100.17    6.77
   0  12  -7   94.65    8.67
   0  12  -7   88.93    7.94
   0  12  -7   67.30    6.71
   0  12  -7   79.14    7.20
   0  12  -7   91.46    7.66
   0 -12   7   91.72    8.47
   0  12  -7   88.76    7.81
   0  12  -7   89.23    6.75
   0  12  -7   88.91    8.68
   0  12  -7   84.62    6.66
   0 -12   7  106.78    8.76
   0 -12   7   95.94    8.59
   0 -12   7   74.21    7.46
   0 -12   6    9.65    3.14
   0  12  -6   13.43    3.74
   0  12  -6    2.05    4.27
   0  12  -6   15.95    4.48
   0 -12   6    7.14    3.71
   0  12  -6    7.50    3.31
   0 -12   6    5.15    3.54
   0  12  -6    9.16    3.42
   0  12  -6    6.29    4.32
   0  12  -6    9.73    3.79
   0  12  -6    5.45    2.85
   0 -12   6   14.90    4.11
   0 -12   6    8.47    4.31
   0 -12   6    6.38    3.36
   0 -12   5   74.39    5.90
   0  12  -5   90.84    7.12
   0  12  -5   83.09    7.79
   0  12  -5   75.62    6.65
   0 -12   5   64.90    6.93
   0  12  -5   56.41    6.88
   0 -12   5   74.07    6.93
   0  12  -5   66.50    5.76
   0  12  -5   74.29    7.74
   0  12  -5   77.95    7.00
   0  12  -5   72.13    6.48
   0 -12   5   94.86    8.02
   0 -12   5   67.90    6.77
   0 -12   5   79.26    7.64
   0 -12   4    4.11    2.81
   0  12  -4    5.09    4.09
   0  12  -4    2.63    2.92
   0  12  -4    1.25    3.74
   0 -12   4    2.40    3.58
   0 -12   4   -2.21    3.72
   0  12  -4    2.65    3.91
   0  12  -4    3.08    3.30
   0  12  -4    2.48    3.19
   0 -12   4    3.53    3.51
   0 -12   4    7.60    3.71
   0  12  -4    4.04    1.72
   0 -12   4    2.98    3.40
   0 -12   4    1.81    3.31
   0 -12   3   67.20    6.24
   0  12  -3   72.52    7.54
   0 -12   3   77.63    7.35
   0  12  -3   76.71    7.37
   0 -12   3   96.92    7.73
   0  12  -3   61.10    6.99
   0  12  -3   79.04    7.01
   0  12  -3   66.72    5.56
   0  12  -3   78.54    6.66
   0 -12   3   74.30    7.24
   0 -12   3   75.00    7.25
   0 -12   3   75.36    6.87
   0 -12   3   62.45    7.01
   0  12  -3   74.20    4.52
   0  12  -2   33.62    6.26
   0  12  -2   22.02    5.77
   0 -12   2   36.50    5.50
   0 -12   2   31.65    4.16
   0  12  -2   14.48    4.72
   0 -12   2   35.16    5.26
   0  12  -2   29.30    5.38
   0  12  -2   21.55    3.88
   0  12  -2   32.08    4.84
   0  12  -2   25.18    4.86
   0  12  -2   29.57    3.59
   0 -12   2   34.07    4.97
   0  12  -2   29.53    3.34
   0 -12   2   22.41    4.71
   0 -12   2   26.18    5.35
   0 -12   2   34.79    5.28
   0  12  -1  128.75   10.24
   0 -12   1  162.87    8.61
   0 -12   1  153.80    9.95
   0  12  -1  132.78   10.08
   0 -12   1  140.66    9.58
   0  12  -1  146.57    9.87
   0  12  -1  132.19    9.83
   0  12  -1  156.54    8.76
   0  12  -1  134.14    8.53
   0  12  -1  145.86    7.66
   0 -12   1  154.85   10.11
   0 -12   1  142.67    9.48
   0 -12   1  134.77   10.13
   0  12  -1  132.40    7.26
   0  12   0   -2.75    5.09
   0 -12   0   10.72    3.83
   0 -12   0    3.99    3.26
   0  12   0   11.84    4.58
   0 -12   0    2.25    3.79
   0  12   0    4.98    3.12
   0  12   0    4.81    2.95
   0  12   0    3.75    3.28
   0  12   0    5.24    4.43
   0  12   0   12.66    4.41
   0  12   0    3.11    2.54
   0 -12   0    1.30    4.05
   0 -12   0    1.64    3.55
   0  12   1   11.00    4.75
   0  12   1   14.53    4.74
   0 -12  -1    6.83    3.66
   0  12   1    8.20    3.86
   0 -12  -1    6.94    3.86
   0  12   1   14.56    3.86
   0  12   1    9.13    3.17
   0  12   1   10.42    3.25
   0  12   1    8.39    4.06
   0  12   1    8.34    3.94
   0  12   1    5.95    3.83
   0  12   1    9.00    2.73
   0 -12  -1   11.30    4.40
   0 -12  -1    4.40    3.37
   0  12   2   85.71    8.44
   0  12   2   82.34    8.24
   0  12   2   85.56    8.35
   0 -12  -2   86.47    7.09
   0 -12  -2   65.76    6.96
   0  12   2   86.05    7.37
   0  12   2   79.60    6.80
   0  12   2   97.45    8.26
   0  12   2   93.53    6.69
   0  12   2   99.00    7.71
   0  12   2   80.72    6.04
   0 -12  -2   99.33    7.99
   0 -12  -2   87.81    8.33
   0  12   3   75.23    7.92
   0  12   3   64.28    7.80
   0 -12  -3   77.81    7.68
   0 -12  -3   81.41    7.14
   0  12   3   65.86    7.65
   0 -12  -3   81.39    7.61
   0  12   3   74.44    6.41
   0  12   3   54.46    6.21
   0  12   3   74.55    7.55
   0  12   3   75.10    6.85
   0  12   3   67.60    6.68
   0 -12  -3   89.24    7.58
   0 -12  -3   77.51    7.81
   0  12   4  224.23   13.99
   0  12   4  212.92   13.41
   0  12   4  225.28   14.32
   0 -12  -4  229.54   13.32
   0 -12  -4  212.10   12.85
   0 -12  -4  241.25   13.59
   0  12   4  211.04   11.74
   0  12   4  228.64   12.34
   0  12   4  235.06   11.73
   0 -12  -4  252.45   13.23
   0 -12  -4  232.37   14.03
   0  12   4  223.88   12.81
   0  12   5  240.42   12.56
   0 -12  -5  202.49   12.45
   0  12   5  200.84   13.11
   0  12   5  214.69   12.70
   0 -12  -5  240.82   13.14
   0 -12  -5  216.65   12.80
   0  12   5  216.89   11.72
   0  12   5  218.64   11.12
   0  12   5  205.15   10.70
   0 -12  -5  227.51   13.51
   0  12   6  153.73   10.72
   0 -12  -6  142.32   10.63
   0  12   6  164.66   11.71
   0  12   6  167.64   11.28
   0  12   6  176.43   10.13
   0 -12  -6  178.43   11.28
   0 -12  -6  148.07   11.09
   0  12   6  155.59   10.44
   0  12   6  149.89    9.07
   0  12   6  137.71    5.63
   0 -12  -6  171.02   12.03
   0  12   7   18.74    5.57
   0  12   7   21.10    5.21
   0  12   7   13.45    4.25
   0  12   7   14.60    5.54
   0  12   7   15.54    3.53
   0  12   7   25.51    4.73
   0 -12  -7   16.39    4.80
   0 -12  -7   18.51    5.52
   0  12   7   15.63    4.52
   0 -12  -7   19.67    4.97
   0  12   8   28.75    5.79
   0  12   8   26.54    5.13
   0  12   8   25.75    4.72
   0  12   8   28.96    5.39
   0  12   8   21.10    5.33
   0 -12  -8   24.46    5.27
   0  12   8   21.68    4.98
   0 -12  -8   15.11    4.80
   0 -12  -8   22.77    5.49
   0  12   9   24.05    5.25
   0  12   9   40.28    6.58
   0 -12  -9   44.63    6.43
   0  12   9   35.81    6.56
   0  12   9   48.38    6.22
   0  12   9   39.77    6.13
   0  12   9   51.05    6.71
   0  12   9   49.75    6.63
   0 -12  -9   44.29    6.66
   0 -12  -9   22.54    5.82
   0 -12 -10    0.83    4.30
   0 -12 -10   -1.57    4.47
   0  12  10   -0.76    4.35
   0  12  10   -0.62    3.95
   0  12  10   -0.38    2.87
   0 -12 -10    2.68    4.05
   0  12  10    0.62    4.03
   0  12  10    4.25    3.94
   0  12  10    6.43    4.91
   0  12  10    0.75    4.16
   0  12  10    5.11    4.00
   0 -12 -10    1.68    4.80
   0 -12 -11   78.63    8.58
   0 -12 -11   58.62    8.15
   0  12  11   79.76    7.57
   0  12  11   80.13    8.80
   0  12  11   65.94    5.61
   0  12  11   71.93    7.68
   0 -12 -11   85.15    8.23
   0  12  11   87.41    8.85
   0  12  11   57.99    8.02
   0  12  11   75.02    8.42
   0  12  11   53.58    7.33
   0 -12 -11   74.20    8.98
   0 -12 -12   49.55    7.50
   0 -12 -12   43.91    7.47
   0  12  12   41.00    7.16
   0  12  12   62.45    7.42
   0 -12 -12   59.97    7.27
   0  12  12   57.94    8.18
   0  12  12   55.75    7.49
   0  12  12   59.70    7.43
   0  12  12   54.35    7.63
   0 -12 -12   67.12    8.86
   0 -12 -13    5.33    4.55
   0 -12 -13    8.37    5.11
   0  12  13   12.03    4.83
   0  12  13   -3.59    4.70
   0 -12 -13    1.37    4.44
   0  12  13    2.63    5.17
   0  12  13    1.62    4.50
   0  12  13    2.44    4.52
   0  12  13    6.78    4.40
   0 -12 -13   -0.90    5.33
   0 -12 -14    7.71    5.50
   0 -12 -14    8.31    4.94
   0  12  14    4.45    4.72
   0  12  14    5.25    5.00
   0 -12 -14    5.49    4.28
   0  12  14    6.75    4.98
   0  12  14   13.45    5.71
   0 -12 -14   -3.69    4.99
   0  12  14   13.17    5.30
   0  12  14   -1.69    4.64
   0 -12 -15    1.88    5.35
   0  12  15    0.78    4.46
   0 -12 -15   10.98    4.62
   0  12  15   13.61    5.83
   0 -12 -15    9.57    5.91
   0 -12 -15   11.94    5.75
   0  12  15    0.91    5.65
   0 -12 -16   10.92    5.17
   0  13 -19    0.78    4.50
   0 -13  19   13.53    5.43
   0  13 -19    2.64    4.57
   0  13 -19   -2.91    5.40
   0  13 -19    5.77    5.68
   0  13 -18   77.11    8.60
   0  13 -18   68.71    9.22
   0 -13  18   71.27    8.63
   0  13 -18   53.52    8.05
   0  13 -18   53.18    8.50
   0  13 -18   69.83    8.11
   0 -13  18   78.48   10.18
   0  13 -18   75.77    8.73
   0  13 -17   58.97    7.96
   0  13 -17   50.64    7.08
   0  13 -17   77.93    8.43
   0  13 -17   66.04    8.62
   0 -13  17   69.73    8.76
   0  13 -17   53.97    8.04
   0  13 -17   67.68    8.82
   0  13 -17   47.60    7.38
   0  13 -17   53.71    8.56
   0 -13  17   62.76    9.42
   0 -13  17   69.94    9.84
   0  13 -16    8.62    4.77
   0  13 -16    8.16    4.90
   0  13 -16   12.99    4.86
   0  13 -16   12.13    5.62
   0  13 -16    4.77    4.70
   0 -13  16    9.29    5.74
   0 -13  16    8.22    5.02
   0  13 -16    4.15    4.23
   0  13 -16    5.41    5.51
   0  13 -16   10.96    5.70
   0 -13  16    4.07    5.44
   0 -13  16    5.58    5.49
   0 -13  15   -0.64    4.24
   0  13 -15   10.22    4.93
   0  13 -15   -0.72    4.51
   0  13 -15    8.40    4.79
   0 -13  15    1.00    5.78
   0  13 -15    1.69    4.86
   0 -13  15    0.81    5.31
   0  13 -15    0.78    4.14
   0  13 -15    3.54    4.79
   0  13 -15    5.29    4.33
   0  13 -15   -2.67    5.14
   0 -13  15   -2.96    5.56
   0 -13  15   -0.91    5.47
   0 -13  14   69.57    7.40
   0  13 -14   52.18    7.19
   0  13 -14   74.78    7.94
   0  13 -14   62.88    6.82
   0  13 -14   69.45    7.86
   0 -13  14   60.15    9.16
   0  13 -14   65.91    8.15
   0  13 -14   57.60    7.96
   0  13 -14   70.17    8.58
   0  13 -14   65.95    8.56
   0  13 -14   60.63    7.12
   0 -13  14   60.33    8.88
   0 -13  14   77.55    9.40
   0  13 -13    2.12    4.59
   0  13 -13   16.06    4.70
   0  13 -13   12.61    4.32
   0  13 -13    8.59    4.41
   0  13 -13    7.10    4.34
   0  13 -13   11.33    4.81
   0 -13  13   21.57    5.91
   0  13 -13    9.08    5.41
   0  13 -13    9.64    4.06
   0  13 -13   20.78    5.98
   0 -13  13   16.60    5.87
   0 -13  13    5.97    4.09
   0  13 -12    5.84    4.16
   0  13 -12   -2.29    4.42
   0  13 -12    7.17    4.65
   0  13 -12    2.57    3.71
   0  13 -12    2.03    4.00
   0 -13  12    8.15    4.91
   0  13 -12    7.95    5.01
   0  13 -12    2.29    3.42
   0 -13  12    5.36    5.03
   0 -13  12    1.68    4.54
   0 -13  12    3.47    3.65
   0  13 -11   20.78    4.87
   0  13 -11   23.17    5.06
   0  13 -11   28.26    5.81
   0  13 -11   12.56    4.24
   0  13 -11   33.18    5.51
   0 -13  11   29.40    6.29
   0  13 -11   25.21    5.53
   0  13 -11   21.79    4.34
   0 -13  11   26.56    5.85
   0 -13  11   32.43    6.41
   0 -13  11   26.45    4.83
   0  13 -10  118.96    9.26
   0  13 -10  110.26    8.99
   0  13 -10  125.64   10.20
   0  13 -10  117.37    9.13
   0 -13  10  123.95   10.72
   0  13 -10   97.90    8.68
   0  13 -10  125.82    8.71
   0  13 -10   95.19   10.10
   0  13 -10  117.98    9.93
   0 -13  10  103.61   10.05
   0 -13  10  114.43   10.13
   0 -13  10  108.79    8.42
   0 -13   9    5.39    3.53
   0  13  -9   13.72    4.54
   0  13  -9   11.34    4.42
   0  13  -9    1.47    4.35
   0  13  -9   -1.20    4.16
   0 -13   9    4.80    4.78
   0  13  -9    3.04    3.72
   0  13  -9   10.46    5.12
   0  13  -9    9.75    3.56
   0  13  -9    9.81    4.63
   0  13  -9    3.51    3.29
   0 -13   9   12.02    5.10
   0 -13   9    1.61    4.41
   0 -13   8    9.77    3.38
   0 -13   8   10.11    3.65
   0  13  -8    7.10    4.39
   0  13  -8   15.72    4.65
   0  13  -8   11.83    5.19
   0  13  -8   11.25    4.36
   0  13  -8    8.32    4.28
   0 -13   8   15.99    4.90
   0  13  -8    6.02    3.54
   0  13  -8   12.51    3.68
   0  13  -8   18.75    5.21
   0  13  -8   13.40    5.07
   0 -13   8   13.80    5.02
   0 -13   8   10.78    4.95
   0 -13   7   88.18    6.57
   0  13  -7   83.62    8.00
   0  13  -7   75.72    8.55
   0  13  -7   78.68    7.21
   0 -13   7   70.51    7.92
   0  13  -7   77.45    7.22
   0 -13   7   80.93    7.91
   0  13  -7   82.99    7.82
   0  13  -7   73.06    6.29
   0  13  -7   66.32    6.49
   0  13  -7   68.60    8.26
   0 -13   7   71.14    7.87
   0 -13   7   66.74    7.15
   0 -13   7   84.37    8.60
   0 -13   6   48.04    5.01
   0  13  -6   37.56    5.30
   0  13  -6   39.63    6.27
   0  13  -6   48.41    6.86
   0 -13   6   34.75    5.80
   0  13  -6   64.98    6.45
   0 -13   6   47.50    6.11
   0  13  -6   42.82    5.37
   0  13  -6   50.46    7.03
   0  13  -6   59.54    6.60
   0  13  -6   49.59    5.12
   0 -13   6   54.26    6.66
   0 -13   6   39.17    6.25
   0 -13   6   45.53    6.18
   0 -13   5    6.41    3.02
   0  13  -5    1.37    4.05
   0  13  -5    7.45    3.82
   0 -13   5    7.45    4.00
   0  13  -5    3.42    3.09
   0 -13   5   11.09    4.07
   0  13  -5    6.93    3.75
   0  13  -5    6.83    3.62
   0  13  -5    4.41    4.39
   0  13  -5    1.29    2.52
   0 -13   5    9.94    4.42
   0 -13   5    5.53    3.67
   0 -13   5   -2.76    4.03
   0 -13   4   14.26    3.61
   0  13  -4   11.83    4.57
   0 -13   4    9.22    4.08
   0  13  -4   11.95    4.39
   0  13  -4    9.72    3.51
   0 -13   4    8.53    4.07
   0  13  -4    5.99    3.68
   0  13  -4   10.74    4.34
   0  13  -4   13.16    4.13
   0 -13   4   17.43    4.82
   0 -13   4   15.29    4.40
   0 -13   4   11.81    4.02
   0 -13   4   11.97    3.93
   0 -13   3    1.88    3.13
   0  13  -3    2.12    4.04
   0  13  -3    0.75    4.68
   0  13  -3    0.67    3.75
   0 -13   3    3.22    3.58
   0 -13   3    3.65    3.51
   0  13  -3    1.39    3.77
   0  13  -3    1.56    2.93
   0  13  -3    3.95    3.55
   0 -13   3    8.95    3.95
   0 -13   3    3.50    3.21
   0 -13   3    1.92    3.83
   0 -13   3    4.06    3.95
   0 -13   2    6.69    4.20
   0  13  -2    6.65    4.28
   0 -13   2   10.71    4.17
   0  13  -2    9.76    4.92
   0  13  -2    7.91    4.93
   0  13  -2    5.45    3.43
   0  13  -2   11.50    3.46
   0  13  -2    8.12    4.39
   0  13  -2    9.34    4.32
   0 -13   2   10.41    3.73
   0 -13   2    9.65    4.43
   0 -13   2    6.29    4.01
   0 -13   2    4.60    3.48
   0 -13   1  113.71    8.87
   0  13  -1   83.42    8.53
   0 -13   1  107.45    8.85
   0 -13   1  113.50    7.36
   0  13  -1   90.92    9.07
   0  13  -1  104.75    7.54
   0  13  -1   99.80    7.46
   0  13  -1   85.76    8.10
   0  13  -1  102.95    8.86
   0 -13   1   84.99    7.52
   0 -13   1  105.24    9.34
   0 -13   1   92.47    8.19
   0 -13   1   87.28    7.77
   0 -13   0    7.49    4.38
   0  13   0    6.94    4.19
   0 -13   0   -1.26    3.52
   0  13   0    4.51    4.49
   0  13   0    0.62    4.20
   0  13   0    6.75    3.13
   0  13   0    5.69    4.02
   0  13   0    5.39    3.39
   0 -13   0    8.73    4.16
   0 -13   0   10.75    4.95
   0 -13   0    1.22    3.88
   0  13   1   13.00    4.97
   0 -13  -1   27.72    4.48
   0  13   1   22.51    5.93
   0  13   1   16.59    5.14
   0  13   1   20.84    4.33
   0  13   1   17.43    4.94
   0  13   1   14.83    3.80
   0  13   1   20.11    4.82
   0  13   1   19.73    3.84
   0 -13  -1   21.96    5.60
   0 -13  -1   21.99    4.84
   0 -13  -1   16.49    4.72
   0 -13  -2    0.65    3.78
   0  13   2   -2.96    4.06
   0 -13  -2    1.03    3.73
   0  13   2    5.35    4.36
   0  13   2   -1.50    4.42
   0  13   2   -0.67    4.44
   0  13   2    3.44    3.20
   0  13   2   -2.93    3.72
   0  13   2    3.48    3.29
   0  13   2    3.02    3.65
   0 -13  -2    1.50    3.83
   0 -13  -2    1.85    3.76
   0 -13  -3  102.90    8.89
   0  13   3   87.33    9.03
   0 -13  -3  111.62    8.64
   0  13   3  103.92    9.55
   0  13   3   95.47    9.31
   0  13   3   85.67    7.79
   0  13   3   87.01    7.09
   0  13   3   86.58    8.60
   0  13   3   85.91    7.55
   0  13   3  107.30    8.73
   0 -13  -3  104.51    8.64
   0 -13  -3  104.95    9.37
   0 -13  -4   72.85    8.01
   0  13   4   72.43    8.63
   0 -13  -4   77.36    7.78
   0 -13  -4   81.07    8.25
   0  13   4   84.85    9.11
   0  13   4   75.67    8.65
   0  13   4   75.81    7.36
   0  13   4   58.97    7.68
   0  13   4   83.69    6.91
   0  13   4   68.48    6.74
   0  13   4   73.45    7.56
   0 -13  -4   82.90    7.92
   0 -13  -4   98.10    9.26
   0 -13  -5   22.46    5.41
   0 -13  -5   27.08    5.69
   0  13   5   22.15    5.98
   0 -13  -5   22.51    5.59
   0  13   5   36.05    6.43
   0  13   5   35.00    6.80
   0  13   5   27.92    5.51
   0  13   5   28.82    5.14
   0  13   5   21.79    4.64
   0  13   5   24.78    5.38
   0 -13  -5   38.48    6.00
   0 -13  -5   23.32    6.00
   0 -13  -6   35.23    6.28
   0 -13  -6   50.08    6.98
   0 -13  -6   50.91    7.74
   0  13   6   43.34    7.33
   0  13   6   26.93    6.04
   0  13   6   41.85    5.60
   0  13   6   27.75    4.79
   0  13   6   31.22    5.69
   0  13   6   41.70    6.12
   0 -13  -6   51.92    7.49
   0 -13  -6   46.86    6.51
   0 -13  -7    2.35    4.25
   0 -13  -7   12.70    5.66
   0 -13  -7    4.31    4.43
   0  13   7   12.91    5.15
   0  13   7    4.86    5.11
   0  13   7    9.35    4.36
   0  13   7    9.58    4.70
   0  13   7   11.06    4.81
   0 -13  -7    2.53    4.58
   0  13   8   28.17    6.02
   0  13   8   26.94    5.95
   0  13   8   27.76    5.04
   0  13   8   16.86    5.63
   0  13   8   22.14    5.68
   0 -13  -8   24.51    5.49
   0  13   8   25.02    5.77
   0 -13  -8   23.79    6.41
   0 -13  -8   34.89    6.46
   0 -13  -8   18.46    5.31
   0  13   9   18.60    5.35
   0  13   9    9.02    5.60
   0 -13  -9   19.57    5.20
   0  13   9   20.07    5.03
   0  13   9   21.81    5.53
   0  13   9   31.43    6.49
   0 -13  -9   26.12    6.55
   0  13   9   39.21    6.17
   0 -13  -9   27.17    5.86
   0 -13  -9   13.46    5.49
   0 -13 -10   87.24    9.47
   0 -13 -10   90.55    9.38
   0  13  10  101.00    9.92
   0  13  10   90.40    8.60
   0  13  10   95.99    8.68
   0 -13 -10   97.49    8.97
   0  13  10   86.59    8.95
   0  13  10   86.11    9.88
   0  13  10  101.30    9.31
   0 -13 -10  115.05   10.73
   0 -13 -11   85.48    9.47
   0 -13 -11   83.59    9.70
   0  13  11   81.97    9.37
   0  13  11   91.25    8.64
   0  13  11   91.33    8.72
   0  13  11   92.84    9.23
   0  13  11   84.04    9.59
   0 -13 -11   98.08   10.20
   0  13  11  102.82    9.81
   0  13  11   87.62    9.11
   0 -13 -11   86.87    8.74
   0 -13 -12   -4.70    5.36
   0 -13 -12   -1.79    4.92
   0 -13 -12    4.39    4.07
   0  13  12    1.63    5.02
   0  13  12    6.26    4.60
   0  13  12    1.80    5.42
   0  13  12    1.60    5.18
   0  13  12    4.87    4.63
   0  13  12   -0.84    4.42
   0 -13 -12    1.89    5.45
   0 -13 -13   28.13    7.09
   0 -13 -13   44.56    7.46
   0  13  13   20.96    6.38
   0  13  13   32.35    7.04
   0  13  13   21.13    6.77
   0  13  13   44.24    6.93
   0 -13 -13   43.89    6.49
   0  13  13   37.22    6.75
   0  13  13   46.25    7.40
   0 -13 -13   33.66    7.63
   0 -13 -14    0.73    4.36
   0  13  14   -3.17    5.60
   0  13  14    4.53    5.08
   0  13  14   -0.89    5.38
   0 -13 -15    2.18    4.39
   0  14 -18   43.57    8.18
   0  14 -18   25.38    6.84
   0  14 -17    2.16    5.25
   0  14 -17    7.22    4.90
   0 -14  17   13.13    6.04
   0  14 -17    0.90    5.55
   0  14 -17    8.39    5.26
   0  14 -17   -2.78    5.81
   0  14 -16    0.74    4.83
   0  14 -16    1.76    4.70
   0  14 -16    3.86    4.46
   0 -14  16    5.22    5.14
   0  14 -16    6.56    5.47
   0  14 -16    1.39    4.42
   0  14 -16    5.69    5.48
   0 -14  16    6.36    5.74
   0  14 -16    4.56    4.59
   0  14 -16    4.31    4.65
   0  14 -15    8.13    4.97
   0  14 -15    9.58    5.08
   0  14 -15    0.73    4.72
   0 -14  15    6.89    5.64
   0 -14  15    8.41    5.92
   0  14 -15    5.30    4.11
   0  14 -15    2.57    4.64
   0  14 -15    0.67    3.98
   0  14 -15   -0.91    5.32
   0  14 -15    8.46    5.10
   0 -14  15   13.37    6.01
   0 -14  15    1.91    4.74
   0  14 -14    1.44    4.67
   0  14 -14   12.03    4.97
   0  14 -14    8.00    3.98
   0  14 -14   13.49    4.98
   0  14 -14    4.38    4.36
   0 -14  14   -2.05    5.62
   0  14 -14    8.36    6.09
   0  14 -14   10.88    4.56
   0  14 -14   15.00    5.62
   0 -14  14   10.02    5.65
   0 -14  14    9.33    5.58
   0  14 -13    1.39    4.11
   0 -14  13    2.98    5.38
   0  14 -13    0.70    4.20
   0  14 -13   -1.85    4.28
   0  14 -13    3.66    5.35
   0  14 -13    5.12    4.69
   0 -14  13    8.77    5.82
   0  14 -13    7.02    4.51
   0  14 -13    4.81    4.07
   0  14 -13    3.82    4.96
   0  14 -12   74.34    8.67
   0  14 -12   75.85    7.64
   0  14 -12   86.55    8.43
   0  14 -12   72.91    8.05
   0  14 -12   82.87    8.25
   0 -14  12   81.26    9.73
   0  14 -12   89.83    9.16
   0  14 -12   79.15    7.64
   0 -14  12   85.40    9.56
   0 -14  12   68.19    9.11
   0 -14  12   62.53    7.23
   0  14 -11   46.55    6.57
   0  14 -11   53.21    7.90
   0  14 -11   43.49    6.34
   0  14 -11   52.79    6.89
   0 -14  11   60.03    8.37
   0  14 -11   49.44    6.64
   0  14 -11   49.21    7.16
   0  14 -11   34.37    5.57
   0 -14  11   42.92    7.44
   0 -14  11   54.46    7.93
   0 -14  11   49.42    6.28
   0 -14  10    7.52    3.93
   0  14 -10   13.42    5.54
   0  14 -10   12.99    4.88
   0  14 -10    6.69    4.54
   0  14 -10   13.77    4.96
   0 -14  10    6.24    4.90
   0  14 -10   12.85    4.80
   0  14 -10    7.05    3.90
   0  14 -10    5.24    5.10
   0  14 -10    6.11    4.57
   0 -14  10   11.74    5.29
   0 -14  10   14.21    6.03
   0 -14   9   14.85    4.41
   0  14  -9   10.97    4.85
   0  14  -9    5.56    5.25
   0  14  -9    1.27    4.09
   0 -14   9    5.16    5.37
   0  14  -9    6.93    4.17
   0 -14   9   15.80    5.08
   0  14  -9    3.43    5.24
   0  14  -9   12.08    4.08
   0  14  -9    5.80    3.40
   0  14  -9   11.74    5.02
   0 -14   9    5.65    5.29
   0 -14   9    2.59    4.87
   0 -14   8   62.88    5.93
   0 -14   8   61.18    6.69
   0  14  -8   73.54    7.40
   0  14  -8   64.56    7.80
   0  14  -8   73.51    8.60
   0 -14   8   61.61    7.66
   0  14  -8   50.91    6.40
   0 -14   8   85.76    8.48
   0  14  -8   68.78    7.54
   0  14  -8   53.88    7.91
   0  14  -8   54.57    6.42
   0  14  -8   55.50    5.99
   0 -14   8   54.09    7.39
   0 -14   8   59.84    7.92
   0 -14   7   17.63    4.06
   0  14  -7   25.75    5.10
   0  14  -7   32.93    6.62
   0  14  -7   17.19    5.26
   0  14  -7   20.91    4.84
   0 -14   7    9.54    4.79
   0 -14   7   24.15    5.53
   0  14  -7   29.53    5.67
   0  14  -7   15.66    6.04
   0  14  -7   25.27    4.73
   0  14  -7   23.92    4.35
   0 -14   7   20.60    5.51
   0 -14   7   27.51    6.23
   0 -14   7   20.50    5.07
   0 -14   6    3.50    3.04
   0  14  -6   -1.46    4.69
   0  14  -6    1.61    4.92
   0 -14   6    4.62    4.29
   0  14  -6    0.61    3.74
   0 -14   6    3.40    4.02
   0  14  -6    2.56    3.61
   0  14  -6    1.65    3.79
   0  14  -6   -3.23    4.87
   0 -14   6   -2.95    5.04
   0 -14   6    4.13    3.52
   0 -14   6    5.42    4.25
   0 -14   5   23.49    4.24
   0  14  -5   23.78    5.53
   0 -14   5   14.97    4.71
   0  14  -5   20.75    5.37
   0 -14   5   18.14    4.75
   0  14  -5   29.15    6.03
   0  14  -5   23.25    4.79
   0  14  -5   18.24    4.61
   0 -14   5   18.05    5.14
   0 -14   5   36.10    5.59
   0 -14   5   21.02    5.26
   0 -14   4   17.44    3.93
   0  14  -4   12.85    5.10
   0  14  -4   11.99    4.63
   0 -14   4   18.72    5.06
   0 -14   4   15.98    4.72
   0  14  -4    6.93    4.61
   0  14  -4   13.03    4.43
   0  14  -4   11.07    4.17
   0 -14   4   14.19    5.15
   0 -14   4   10.45    4.25
   0 -14   4   12.42    4.48
   0 -14   3   72.64    6.67
   0  14  -3   81.38    8.49
   0  14  -3   72.30    8.50
   0  14  -3   83.75    8.15
   0 -14   3   72.69    7.72
   0 -14   3   68.70    7.74
   0  14  -3   66.66    7.96
   0  14  -3   75.98    7.70
   0  14  -3   76.57    7.25
   0 -14   3   72.72    7.73
   0 -14   3   76.36    8.16
   0 -14   3   62.15    6.99
   0 -14   3   76.32    7.88
   0 -14   2   -0.53    3.45
   0  14  -2   -3.25    5.22
   0  14  -2   -0.78    4.45
   0 -14   2    5.57    4.16
   0  14  -2    1.39    4.02
   0 -14   2   -0.67    4.25
   0  14  -2   -1.59    3.30
   0  14  -2   -0.44    2.85
   0  14  -2    5.06    3.74
   0  14  -2    5.10    4.11
   0 -14   2    0.70    4.35
   0 -14   2    1.89    3.33
   0 -14   2   -4.53    4.66
   0 -14   1   34.99    6.18
   0 -14   1   25.52    5.50
   0 -14   1   39.32    4.94
   0  14  -1   42.85    6.32
   0  14  -1   30.11    6.57
   0  14  -1   39.60    6.17
   0  14  -1   41.05    5.46
   0  14  -1   53.72    5.69
   0  14  -1   30.09    6.04
   0 -14   1   39.99    5.61
   0 -14   1   42.88    6.39
   0 -14   1   32.30    6.22
   0 -14   1   41.25    5.75
   0 -14   0   23.36    5.14
   0  14   0   13.76    4.71
   0 -14   0   20.11    4.03
   0  14   0    8.95    5.29
   0  14   0   12.95    4.16
   0  14   0   12.11    4.77
   0  14   0   16.40    4.96
   0  14   0   13.96    3.79
   0 -14   0   19.21    4.83
   0 -14   0   10.15    4.45
   0 -14   0   17.25    5.15
   0 -14   0   12.47    4.29
   0 -14  -1    3.34    3.29
   0  14   1    0.74    4.31
   0  14   1    6.52    4.87
   0  14   1    7.32    4.52
   0  14   1    0.66    3.57
   0  14   1   -2.18    3.45
   0  14   1   -1.51    3.42
   0  14   1    4.86    4.46
   0 -14  -1    0.70    4.07
   0 -14  -1    8.11    4.30
   0 -14  -1    2.40    4.03
   0 -14  -2   36.03    5.48
   0  14   2   50.92    7.10
   0  14   2   29.99    6.43
   0  14   2   39.63    6.75
   0  14   2   34.81    5.33
   0  14   2   42.62    5.07
   0  14   2   39.90    6.00
   0  14   2   40.81    6.48
   0 -14  -2   54.93    6.68
   0 -14  -2   44.14    7.26
   0 -14  -2   38.43    5.99
   0 -14  -3    0.74    4.30
   0  14   3    7.92    4.29
   0 -14  -3    6.33    3.97
   0  14   3    5.02    5.37
   0  14   3    8.87    4.71
   0  14   3    2.21    3.85
   0  14   3    1.21    3.74
   0  14   3    2.84    3.15
   0  14   3    8.84    4.99
   0  14   3    4.66    3.98
   0 -14  -3   -1.67    4.58
   0 -14  -3    6.84    4.48
   0 -14  -4    8.33    4.63
   0  14   4    9.80    5.36
   0 -14  -4    7.08    4.42
   0  14   4   18.61    5.75
   0  14   4   14.44    5.59
   0  14   4   19.71    4.77
   0  14   4   15.84    4.13
   0  14   4   12.13    4.19
   0  14   4   11.39    5.03
   0  14   4   10.20    4.46
   0 -14  -4   11.95    5.55
   0 -14  -4   11.81    4.64
   0 -14  -5   21.06    5.97
   0 -14  -5   27.23    5.94
   0  14   5   21.33    5.78
   0  14   5   13.68    6.18
   0  14   5   17.50    5.79
   0  14   5   35.13    5.28
   0  14   5   22.75    4.68
   0  14   5   24.33    5.18
   0  14   5   21.85    5.94
   0  14   5   27.20    5.49
   0 -14  -5   26.17    5.60
   0 -14  -5   27.91    6.72
   0 -14  -6   58.46    8.00
   0 -14  -6   68.65    8.48
   0  14   6   60.60    8.52
   0 -14  -6   73.93    8.77
   0  14   6   40.87    7.34
   0  14   6   52.67    8.27
   0  14   6   75.09    7.74
   0  14   6   74.57    7.20
   0  14   6   73.52    7.97
   0 -14  -6   71.53    8.24
   0 -14  -6   76.68    9.07
   0 -14  -7    6.70    5.33
   0  14   7    9.91    5.39
   0 -14  -7    7.81    4.73
   0 -14  -7   13.81    5.79
   0  14   7   11.61    5.39
   0  14   7    7.82    5.80
   0  14   7   16.66    4.90
   0  14   7   10.19    4.55
   0  14   7    4.40    4.58
   0 -14  -7   14.80    4.98
   0 -14  -7    9.11    5.57
   0 -14  -8   10.95    5.75
   0 -14  -8    6.09    5.59
   0  14   8    8.74    5.72
   0  14   8    5.32    4.89
   0  14   8    5.58    5.13
   0  14   8   12.44    4.78
   0  14   8    1.70    5.25
   0  14   8   12.84    5.21
   0 -14  -8    4.09    4.78
   0 -14  -8    6.91    5.28
   0 -14  -9    7.83    5.45
   0 -14  -9   -2.74    5.64
   0  14   9    9.65    6.00
   0  14   9    2.23    4.95
   0  14   9    3.63    4.84
   0  14   9   16.73    5.15
   0  14   9   19.19    5.87
   0  14   9   10.89    5.14
   0 -14  -9    0.89    5.09
   0 -14  -9    8.47    5.00
   0 -14 -10   83.07    8.98
   0  14  10   94.76   10.13
   0  14  10   68.51    8.70
   0  14  10   72.74    8.91
   0  14  10   85.21    9.84
   0  14  10   77.11    8.16
   0  14  10  106.07    9.53
   0 -14 -10   88.33   10.35
   0 -14 -10   90.24    9.72
   0 -14 -10   87.93    9.86
   0 -14 -11    9.96    5.99
   0 -14 -11    8.58    5.31
   0 -14 -11    5.48    4.94
   0  14  11    4.37    5.77
   0  14  11    3.14    5.24
   0  14  11    3.67    5.61
   0  14  11    9.45    5.41
   0  14  11    5.75    5.23
   0 -14 -11   11.23    6.56
   0 -14 -11   12.82    6.81
   0  14  12   12.13    5.84
   0  14  12   12.26    5.51
   0  14  12    9.85    5.40
   0 -14 -12   14.07    5.54
   0 -14 -12   29.00    7.18
   0 -14 -12   21.32    7.05
   0  14  13   43.66    7.15
   0 -14 -13   33.46    6.80
   0  15 -16    6.92    4.85
   0  15 -15   -0.75    4.80
   0  15 -15   18.50    5.15
   0 -15  15    6.44    5.58
   0  15 -15    6.89    4.82
   0  15 -15   -7.10    5.92
   0  15 -14   54.93    7.47
   0  15 -14   58.93    7.44
   0  15 -14   69.02    8.76
   0  15 -14   65.37    9.35
   0 -15  14   67.22    9.64
   0  15 -14   56.37    8.00
   0  15 -14   55.19    7.08
   0  15 -14   63.07    7.78
   0  15 -13    4.38    4.16
   0 -15  13    5.25    5.91
   0  15 -13    4.20    3.84
   0  15 -13    6.16    5.20
   0 -15  13   -3.08    5.92
   0  15 -13   -4.56    4.75
   0  15 -13   -2.46    4.61
   0  15 -13    6.59    4.88
   0  15 -12   55.90    7.05
   0 -15  12   27.34    7.44
   0  15 -12   54.00    6.98
   0 -15  12   33.88    7.27
   0 -15  12   40.78    8.03
   0  15 -12   44.79    7.57
   0  15 -12   58.03    7.30
   0  15 -12   42.02    6.65
   0  15 -12   51.94    7.98
   0  15 -11   84.06    8.31
   0 -15  11   75.58    9.47
   0  15 -11   84.91    7.81
   0  15 -11   88.94    9.34
   0  15 -11   74.14    9.60
   0 -15  11   73.73    9.64
   0 -15  11   73.40    9.22
   0  15 -11   78.01    9.26
   0  15 -11   70.93    8.17
   0  15 -11   79.94    8.32
   0 -15  10    0.60    3.77
   0  15 -10   -1.44    4.81
   0  15 -10   -6.89    4.75
   0  15 -10    0.85    5.69
   0  15 -10   -0.67    3.56
   0 -15  10    0.95    5.22
   0 -15  10   -2.35    4.47
   0  15 -10   -0.79    4.52
   0  15 -10   -1.68    3.49
   0  15 -10   -3.70    5.46
   0 -15  10    1.79    4.91
   0 -15  10   -2.84    5.90
   0 -15   9    6.61    4.04
   0  15  -9    6.09    4.43
   0  15  -9   -0.85    5.15
   0  15  -9    2.96    4.57
   0 -15   9    2.76    4.85
   0  15  -9    2.63    3.76
   0 -15   9    3.84    4.59
   0  15  -9   -2.72    3.97
   0  15  -9   -1.82    5.18
   0  15  -9    6.26    4.08
   0  15  -9    1.53    4.66
   0 -15   9    0.86    5.22
   0 -15   9    4.63    5.47
   0 -15   8    0.60    4.17
   0  15  -8    9.44    5.24
   0  15  -8    6.06    4.72
   0  15  -8    0.67    3.93
   0  15  -8    2.61    3.90
   0 -15   8   -1.79    5.09
   0 -15   8   -2.27    4.46
   0  15  -8    3.82    3.86
   0  15  -8    0.73    4.76
   0  15  -8    1.57    3.33
   0  15  -8   -0.89    4.90
   0 -15   8    7.58    4.74
   0 -15   8    2.68    5.09
   0  15  -7   54.82    7.67
   0  15  -7   35.36    7.04
   0  15  -7   35.84    5.82
   0 -15   7   42.85    7.24
   0 -15   7   43.18    6.72
   0  15  -7   50.61    7.03
   0  15  -7   43.87    7.12
   0  15  -7   30.14    5.52
   0 -15   7   46.85    7.29
   0 -15   7   29.67    6.59
   0 -15   7   31.17    6.08
   0  15  -6    3.47    4.94
   0  15  -6    0.79    5.20
   0 -15   6    5.83    4.57
   0 -15   6    2.94    4.59
   0  15  -6    5.39    3.94
   0  15  -6    6.87    4.90
   0  15  -6    7.12    4.16
   0 -15   6    8.04    4.86
   0 -15   6    7.43    4.14
   0 -15   6    6.80    4.73
   0  15  -5   29.59    6.57
   0 -15   5   19.47    5.60
   0 -15   5   40.78    6.34
   0  15  -5   23.84    5.29
   0  15  -5   39.51    6.94
   0  15  -5   34.45    5.69
   0 -15   5   17.19    5.71
   0 -15   5   23.57    5.89
   0 -15   5   29.07    5.84
   0 -15   4    4.00    3.51
   0  15  -4    3.25    4.70
   0 -15   4    2.38    4.57
   0  15  -4    0.74    4.31
   0 -15   4    5.10    4.25
   0  15  -4    5.54    3.88
   0  15  -4    9.86    5.33
   0  15  -4   -0.64    4.21
   0 -15   4   -0.77    4.85
   0 -15   4    5.55    4.84
   0 -15   4    8.50    4.28
   0 -15   3    1.06    3.77
   0  15  -3    1.75    5.04
   0  15  -3   15.69    6.20
   0 -15   3    1.55    4.26
   0  15  -3    2.18    4.15
   0 -15   3    1.46    4.25
   0  15  -3   -1.60    4.67
   0  15  -3   10.02    4.20
   0  15  -3    2.63    4.10
   0 -15   3    0.76    4.35
   0 -15   3    4.18    3.82
   0 -15   3   -3.10    4.63
   0 -15   3    5.64    4.65
   0 -15   2   22.70    4.81
   0  15  -2   19.30    5.88
   0  15  -2   29.75    6.78
   0  15  -2   29.69    6.02
   0 -15   2   24.47    5.90
   0 -15   2   29.93    6.07
   0  15  -2   22.61    5.85
   0  15  -2   17.43    4.42
   0  15  -2   15.61    5.10
   0  15  -2   29.44    4.80
   0 -15   2   37.19    6.93
   0 -15   2   21.98    5.38
   0 -15   2   43.43    6.82
   0 -15   2   23.00    5.80
   0  15  -1   70.82    9.14
   0  15  -1   70.15    7.93
   0 -15   1   67.38    8.12
   0 -15   1   63.24    7.88
   0  15  -1   64.96    6.66
   0  15  -1   74.08    8.33
   0  15  -1   69.32    8.24
   0  15  -1   73.42    6.78
   0 -15   1   73.88    7.14
   0 -15   1   88.74    8.66
   0 -15   1   74.22    7.89
   0 -15   1   90.41    9.38
   0  15   0    4.37    4.81
   0  15   0    7.47    4.57
   0 -15   0    8.97    4.57
   0 -15   0    8.18    4.24
   0  15   0   11.66    3.99
   0  15   0   10.10    4.85
   0  15   0   15.37    4.93
   0  15   0    4.58    3.51
   0 -15   0    5.53    4.10
   0 -15   0    2.71    3.97
   0 -15   0   11.94    4.84
   0 -15   0   11.08    5.26
   0  15   1   17.49    5.04
   0 -15  -1    9.90    4.86
   0  15   1   18.59    4.43
   0  15   1    9.18    4.85
   0  15   1   21.48    5.73
   0  15   1   20.95    5.88
   0  15   1   11.36    5.79
   0 -15  -1   13.03    5.43
   0 -15  -1   23.07    5.18
   0 -15  -1   10.39    4.46
   0  15   2   14.79    5.00
   0 -15  -2    7.76    4.49
   0  15   2    5.43    4.06
   0  15   2   14.98    3.99
   0  15   2    7.58    3.87
   0  15   2   11.44    5.09
   0  15   2   20.34    5.90
   0  15   2   13.05    5.26
   0 -15  -2   13.29    5.42
   0 -15  -2    0.74    3.98
   0  15   3   52.09    7.76
   0 -15  -3   69.90    7.28
   0 -15  -3   70.59    8.15
   0  15   3   72.23    8.33
   0  15   3   63.86    6.38
   0  15   3   57.88    6.97
   0  15   3   54.48    6.75
   0  15   3   64.44    8.68
   0  15   3   49.39    8.13
   0 -15  -3   67.13    7.65
   0 -15  -3   56.02    8.39
   0  15   4    5.43    4.97
   0  15   4    3.44    4.90
   0  15   4    5.02    4.94
   0 -15  -4    5.05    4.09
   0 -15  -4   -1.63    4.28
   0  15   4    0.51    3.65
   0  15   4    0.81    4.30
   0  15   4    0.61    3.70
   0  15   4    2.48    4.13
   0  15   4   -2.91    4.15
   0 -15  -4    0.92    5.44
   0 -15  -4    3.76    3.96
   0  15   5   14.48    5.91
   0  15   5   30.13    7.16
   0  15   5   14.66    5.35
   0 -15  -5   32.87    6.00
   0 -15  -5    7.59    4.78
   0  15   5   28.11    6.61
   0  15   5   21.35    4.95
   0  15   5   23.42    5.20
   0  15   5   29.61    5.89
   0 -15  -5   15.98    6.35
   0 -15  -5   24.42    5.99
   0  15   6    5.05    5.40
   0  15   6   -0.92    4.99
   0 -15  -6    8.90    4.76
   0  15   6    5.33    5.54
   0 -15  -6    4.33    4.56
   0  15   6    3.97    4.63
   0  15   6   -3.40    6.25
   0  15   6    2.23    3.90
   0  15   6   -4.54    4.86
   0 -15  -6   -3.88    5.40
   0 -15  -6    0.96    5.33
   0  15   7   17.40    6.40
   0  15   7    8.34    5.96
   0 -15  -7    3.20    5.71
   0  15   7   17.41    6.33
   0 -15  -7   13.35    5.67
   0 -15  -7    9.26    5.36
   0  15   7    8.28    5.15
   0  15   7    6.38    4.36
   0  15   7   17.03    5.65
   0 -15  -7   14.23    6.10
   0 -15  -7    3.91    5.64
   0  15   8    6.50    6.14
   0  15   8    4.87    5.21
   0 -15  -8    0.86    5.47
   0  15   8   13.18    5.50
   0 -15  -8    3.66    5.47
   0 -15  -8   -0.87    5.61
   0  15   8    3.01    4.43
   0  15   8   13.60    4.94
   0  15   8    3.17    4.47
   0 -15  -8   -4.98    6.45
   0 -15  -8    6.46    5.24
   0 -15  -9   40.48    8.18
   0  15   9   43.31    8.02
   0 -15  -9   41.61    8.24
   0 -15  -9   41.89    7.93
   0  15   9   54.38    8.08
   0  15   9   57.70    7.08
   0  15   9   53.95    8.83
   0  15   9   41.20    7.42
   0  15   9   61.55    8.40
   0  15  10   -1.30    4.72
   0  15  10    4.63    5.41
   0 -15 -10    6.43    5.55
   0  15  10    0.93    5.73
   0 -15 -10    0.84    5.17
   0 -15 -10    6.72    5.93
   0  15  11    0.68    5.01
   0 -15 -11   -3.06    6.67
   0 -15 -11   -3.34    5.20
   0  15  12   11.92    5.83
   0  16 -14   41.02    8.03
   0  16 -13   16.52    6.03
   0  16 -13   25.11    5.93
   0  16 -13   28.22    5.92
   0  16 -12    6.97    4.53
   0 -16  12   10.35    6.10
   0  16 -12    6.14    5.19
   0 -16  12   16.77    6.27
   0  16 -12   12.00    4.97
   0  16 -12   17.42    5.64
   0  16 -12   19.40    6.39
   0 -16  11   50.81    8.48
   0  16 -11   45.51    6.98
   0 -16  11   44.00    7.51
   0  16 -11   61.15    8.89
   0  16 -11   64.49    8.26
   0 -16  11   41.70    7.95
   0 -16  11   44.13    8.19
   0  16 -11   55.15    7.31
   0  16 -11   39.25    7.79
   0  16 -11   55.55    7.30
   0  16 -10   -2.17    3.92
   0  16 -10    6.18    4.82
   0  16 -10    7.20    5.32
   0 -16  10   -2.02    4.83
   0  16 -10    0.68    3.95
   0 -16  10    0.83    4.63
   0  16 -10   -2.92    5.68
   0  16 -10   -2.47    4.74
   0 -16  10   -6.64    5.21
   0 -16  10    1.01    5.30
   0  16  -9   11.80    5.36
   0  16  -9   -0.71    4.26
   0  16  -9    2.37    4.62
   0  16  -9    0.68    3.80
   0 -16   9   -1.96    4.78
   0 -16   9    4.92    4.85
   0  16  -9   -0.56    3.82
   0  16  -9   -1.58    4.78
   0  16  -9    2.87    5.53
   0 -16   9   -0.92    4.98
   0 -16   9    4.93    5.26
   0  16  -8  105.98   11.05
   0  16  -8   96.31   10.09
   0  16  -8   92.95    8.94
   0 -16   8  128.74   11.78
   0 -16   8  114.98   10.55
   0  16  -8  101.76   11.05
   0  16  -8  103.20    8.81
   0  16  -8  123.69   10.49
   0 -16   8  115.05   11.03
   0 -16   8   90.68   10.38
   0  16  -7   39.51    7.79
   0  16  -7   41.30    7.52
   0 -16   7   48.32    7.88
   0 -16   7   47.25    7.50
   0  16  -7   48.52    7.06
   0  16  -7   55.38    6.71
   0  16  -7   60.27    8.88
   0 -16   7   47.50    7.63
   0 -16   7   51.24    7.54
   0 -16   7   42.02    7.65
   0  16  -6  213.40   15.26
   0  16  -6  210.99   14.49
   0 -16   6  214.76   15.03
   0 -16   6  215.32   14.22
   0  16  -6  199.17   14.73
   0  16  -6  215.66   13.07
   0  16  -6  210.35   13.25
   0 -16   6  221.72   14.87
   0 -16   6  199.88   14.77
   0 -16   6  192.83   13.53
   0  16  -5   10.26    5.34
   0 -16   5    6.12    5.05
   0 -16   5    7.90    4.56
   0  16  -5    4.74    4.43
   0  16  -5    5.25    4.34
   0  16  -5    9.79    5.44
   0 -16   5   12.73    5.24
   0 -16   5    4.69    4.18
   0 -16   5    4.46    5.27
   0  16  -4   -0.87    4.89
   0 -16   4   -0.85    4.50
   0  16  -4   -0.76    4.14
   0 -16   4   -5.52    5.06
   0  16  -4   -0.87    5.21
   0  16  -4   -5.18    4.16
   0  16  -4   -0.68    4.14
   0 -16   4    0.84    4.71
   0 -16   4    2.61    4.78
   0 -16   4   -3.07    4.78
   0  16  -3   70.63    9.00
   0  16  -3   86.65    9.97
   0 -16   3   78.83    8.92
   0  16  -3   85.06    8.78
   0 -16   3   74.98    8.80
   0  16  -3   77.75    8.44
   0  16  -3   61.87    7.13
   0  16  -3   53.52    8.10
   0 -16   3   76.88    8.93
   0 -16   3   83.68    8.72
   0 -16   3   80.21    9.38
   0  16  -2   53.73    8.31
   0  16  -2   65.30    9.07
   0 -16   2   62.84    8.38
   0  16  -2   52.99    7.51
   0 -16   2   64.20    8.26
   0  16  -2   58.78    8.06
   0  16  -2   58.49    7.36
   0  16  -2   51.45    6.57
   0 -16   2   80.19    8.97
   0 -16   2   62.94    8.67
   0 -16   2   73.60    7.96
   0 -16   2   59.99    8.07
   0  16  -1   22.41    6.76
   0  16  -1   29.95    7.37
   0 -16   1   29.46    6.41
   0  16  -1   31.75    6.38
   0 -16   1   29.53    6.57
   0  16  -1   26.50    6.38
   0  16  -1   40.28    5.78
   0  16  -1   35.67    6.68
   0 -16   1   31.93    6.54
   0 -16   1   30.94    6.11
   0 -16   1   36.52    6.84
   0 -16   1   31.60    7.47
   0  16   0   19.83    5.51
   0 -16   0   19.37    6.08
   0  16   0   17.51    4.95
   0  16   0   22.94    6.27
   0  16   0   23.32    6.10
   0  16   0   20.53    6.57
   0 -16   0   16.12    5.60
   0 -16   0   26.52    6.66
   0 -16   0   25.75    7.02
   0  16   1   10.23    5.80
   0  16   1   10.23    5.44
   0  16   1   16.26    5.26
   0 -16  -1    9.00    4.67
   0  16   1   13.51    5.39
   0  16   1    8.28    4.00
   0  16   1   10.19    4.79
   0 -16  -1    4.02    3.92
   0 -16  -1    9.36    5.60
   0 -16  -1    6.58    4.57
   0 -16  -1   15.99    5.61
   0  16   2   22.89    5.76
   0 -16  -2   19.33    6.22
   0  16   2   31.18    5.25
   0  16   2   24.53    5.86
   0  16   2   33.06    6.81
   0  16   2   36.69    7.24
   0  16   2   13.91    5.89
   0 -16  -2   32.26    6.03
   0 -16  -2   27.13    6.16
   0 -16  -2   25.75    6.73
   0  16   3   -3.23    5.19
   0 -16  -3   -0.86    4.51
   0  16   3   -1.81    4.15
   0  16   3   -0.51    3.77
   0  16   3   -4.97    5.81
   0  16   3   -4.83    4.31
   0  16   3   -3.69    5.63
   0  16   3    3.80    5.36
   0 -16  -3   -0.81    4.99
   0 -16  -3    2.91    5.11
   0  16   4   14.93    5.50
   0 -16  -4   11.38    5.31
   0  16   4   20.07    5.29
   0  16   4   16.97    5.87
   0  16   4   16.27    4.43
   0  16   4   20.15    6.47
   0  16   4   16.46    5.89
   0 -16  -4   17.86    5.80
   0 -16  -4   17.78    5.79
   0  16   5    6.34    5.65
   0  16   5    0.97    5.84
   0  16   5    4.26    4.68
   0  16   5    2.60    5.19
   0  16   5    3.82    4.01
   0  16   5    2.61    4.87
   0 -16  -5    7.04    5.45
   0 -16  -5    4.09    4.89
   0  16   5    2.35    4.53
   0 -16  -5    2.69    4.72
   0 -16  -6    7.34    5.60
   0  16   6   -5.36    5.51
   0  16   6    2.92    5.06
   0  16   6   -0.89    5.50
   0  16   6   -3.40    4.89
   0  16   6   -0.68    4.33
   0  16   6    8.77    5.12
   0 -16  -6   -0.83    4.72
   0  16   7   40.39    7.49
   0  16   7   36.59    6.77
   0  16   7   38.20    6.13
   0 -16  -7   40.85    7.74
   0 -16  -7   32.22    7.48
   0  16   8   13.75    5.88
   0  16   8    7.92    4.51
   0  16   8    5.12    4.74
   0 -16  -8    2.73    5.80
   0  16   9    9.21    5.88
   0  17 -12    8.45    5.13
   0  17 -11   12.72    5.76
   0  17 -10    8.19    5.10
   0  17 -10   -1.69    5.10
   0  17  -9  133.47   11.95
   0  17  -9   98.43    8.94
   0  17  -9  123.09   10.81
   0  17  -8   74.10    7.97
   0  17  -8   78.01    8.78
   0 -17   8   92.92    9.84
   0  17  -8   79.83    9.36
   0 -17   8   86.07   10.29
   0  17  -7    3.89    6.08
   0  17  -7   21.88    6.63
   0 -17   7   22.20    6.01
   0  17  -7   10.69    6.50
   0  17  -7   35.38    5.98
   0  17  -7   25.07    6.04
   0 -17   7   14.96    6.09
   0 -17   7   20.13    6.42
   0  17  -6   75.23    9.91
   0  17  -6   90.96   10.14
   0 -17   6   86.09   10.11
   0 -17   6   95.99    9.84
   0  17  -6   82.60    8.77
   0  17  -6   90.77   10.28
   0  17  -6   82.16    8.33
   0 -17   6   87.29    9.70
   0 -17   6   87.62    9.55
   0 -17   6   78.74    9.82
   0  17  -5    2.72    5.36
   0 -17   5    3.79    4.92
   0 -17   5    2.54    5.01
   0  17  -5    1.40    4.10
   0  17  -5    3.75    5.72
   0  17  -5   18.06    5.06
   0 -17   5   -1.81    5.58
   0 -17   5    0.84    4.28
   0 -17   5    0.95    5.01
   0  17  -4    4.60    5.56
   0 -17   4    5.57    5.60
   0 -17   4    5.93    5.00
   0  17  -4    0.72    5.20
   0  17  -4   -0.92    5.60
   0 -17   4    2.68    5.27
   0 -17   4   -4.11    4.97
   0 -17   4    1.86    5.11
   0  17  -3   31.56    7.84
   0  17  -3   28.99    7.00
   0  17  -3   15.43    5.45
   0 -17   3   22.77    6.63
   0 -17   3   22.92    5.99
   0  17  -3   21.49    5.83
   0  17  -3   21.46    6.70
   0 -17   3   44.15    7.53
   0 -17   3   19.17    5.96
   0 -17   3   31.60    6.57
   0  17  -2   11.37    5.91
   0  17  -2   22.71    6.98
   0 -17   2    8.07    5.24
   0  17  -2    7.62    4.85
   0 -17   2    8.53    5.69
   0  17  -2    6.85    5.21
   0  17  -2   13.08    5.87
   0 -17   2    9.66    5.37
   0 -17   2    8.00    4.94
   0 -17   2    6.28    5.12
   0  17  -1   37.53    7.83
   0  17  -1   34.55    7.89
   0 -17   1   34.54    7.21
   0  17  -1   37.52    6.72
   0 -17   1   34.40    7.00
   0  17  -1   33.66    6.61
   0  17  -1   30.42    6.88
   0 -17   1   44.64    7.54
   0 -17   1   31.66    6.42
   0 -17   1   30.91    7.90
   0 -17   1   37.11    7.32
   0  17   0   15.78    6.87
   0  17   0    4.62    4.71
   0  17   0    4.83    5.32
   0  17   0    5.73    5.56
   0  17   0   17.57    4.65
   0 -17   0   19.13    6.20
   0 -17   0   11.40    5.90
   0 -17   0   16.50    5.25
   0 -17   0   15.72    5.78
   0 -17   0   16.72    6.26
   0 -17  -1   -4.40    5.43
   0  17   1    7.87    6.07
   0 -17  -1    4.70    4.52
   0 -17  -1    2.60    4.88
   0 -17  -1    2.00    5.63
   0  17   1   -3.95    5.85
   0  17   1    4.13    5.41
   0  17   1    2.28    4.10
   0 -17  -2   12.51    5.91
   0  17   2    3.92    5.86
   0 -17  -2   19.56    5.63
   0  17   2   20.29    6.08
   0  17   2    7.11    4.76
   0  17   2   14.43    5.55
   0 -17  -3   -2.73    5.37
   0  17   3   -2.92    6.60
   0 -17  -3   -0.78    4.58
   0  17   3   -4.95    5.11
   0  17   4    5.14    3.97
   0  17   5    3.99    4.88
   0  17   6    7.58    4.56
   0  18  -7   27.63    5.87
   0  18  -6    4.90    4.95
   0  18  -5    3.63    4.48
   0  18  -4   11.26    5.48
   0  18  -3    3.10    4.62
   0  18  -1   31.74    7.78
   0  18   0   21.35    6.07
  -1  18   4   64.28    7.60
  -1  18   3   11.81    4.76
  -1  18   2   -3.18    4.74
  -1  18   1   35.68    7.75
  -1  18   1   40.64    6.46
   1 -18   0   -6.20    6.31
  -1  18   0    1.71    5.61
  -1  18   0    0.60    3.94
   1 -18   1   28.33    7.38
   1 -18   1   35.97    6.82
  -1  18  -1   37.41    7.11
  -1  18  -1   20.30    6.63
   1 -18   2    4.63    5.42
   1 -18   2   16.28    6.67
   1 -18   2   17.26    6.01
  -1  18  -2   12.70    5.79
  -1  18  -2   13.58    6.20
   1 -18   3    5.66    5.44
   1 -18   3   -4.30    6.17
  -1  18  -3    4.64    4.56
  -1  18  -3    3.72    4.82
   1 -18   4   27.87    7.10
   1 -18   4   28.30    6.92
  -1  18  -4   30.07    6.57
  -1  18  -4   25.61    7.06
   1 -18   5   39.15    7.88
   1 -18   5   22.31    6.12
  -1  18  -5   27.01    6.42
  -1  18  -6    1.42    4.27
  -1  18  -6    3.11    4.84
  -1  18  -7  208.21   13.52
  -1  18  -7  192.77   14.22
  -1  18  -8  100.70   10.10
  -1  18  -8   83.24    8.62
  -1  17   8   16.92    5.20
   1 -17  -7    8.83    5.99
  -1  17   7   -0.73    5.11
  -1  17   7    3.16    4.39
  -1  17   6    8.26    5.90
   1 -17  -6    6.03    5.15
  -1  17   6   11.64    4.54
  -1  17   6   11.36    5.33
  -1  17   5    2.79    5.92
   1 -17  -5   -1.82    5.36
  -1  17   5   -2.76    4.99
  -1  17   5    1.78    4.19
   1 -17  -4   -1.76    5.15
  -1  17   4   -2.88    5.10
  -1  17   4    1.74    4.83
  -1  17   4    2.66    4.40
  -1  17   4    1.88    5.92
  -1  17   4    3.92    5.39
   1 -17  -4   -0.83    4.83
   1 -17  -4   -1.01    5.76
   1 -17  -3    8.55    5.17
   1 -17  -3    6.05    4.81
  -1  17   3   10.29    4.83
  -1  17   3    4.25    4.85
  -1  17   3    8.80    4.93
  -1  17   3    0.97    5.82
  -1  17   3    7.58    5.41
   1 -17  -3   14.87    6.37
   1 -17  -3    4.12    5.09
   1 -17  -2   22.15    6.10
   1 -17  -2   25.48    6.67
  -1  17   2   16.77    5.11
  -1  17   2   18.28    5.81
  -1  17   2   17.57    5.60
  -1  17   2   30.88    7.57
  -1  17   2   22.87    6.87
   1 -17  -2   28.02    6.68
   1 -17  -2   25.06    5.99
   1 -17  -2   32.08    6.79
   1 -17  -1   46.86    7.75
   1 -17  -1   54.33    7.89
  -1  17   1   51.22    7.95
  -1  17   1   47.50    7.55
  -1  17   1   46.69    6.45
  -1  17   1   56.34    8.61
  -1  17   1   35.41    7.70
   1 -17  -1   45.79    8.22
   1 -17  -1   62.04    8.12
   1 -17  -1   43.78    7.16
  -1  17   0    0.96    5.27
   1 -17   0   -0.85    4.53
   1 -17   0   -0.83    4.53
  -1  17   0   -5.72    4.77
  -1  17   0   -2.38    5.00
  -1  17   0   -2.32    4.22
   1 -17   0    5.01    5.10
   1 -17   0    0.78    4.41
   1 -17   0   -0.93    5.13
   1 -17   0    3.33    4.69
  -1  17  -1   10.56    5.86
  -1  17  -1    0.93    5.39
   1 -17   1   -1.71    4.81
  -1  17  -1    5.99    4.40
   1 -17   1    5.72    5.09
  -1  17  -1   10.93    5.66
  -1  17  -1    1.68    3.78
  -1  17  -1   11.61    5.39
   1 -17   1    6.66    5.65
   1 -17   1    7.57    5.61
   1 -17   1    7.33    5.83
   1 -17   1    0.79    4.38
  -1  17  -2   11.98    6.20
  -1  17  -2   11.51    6.28
   1 -17   2    4.31    5.10
  -1  17  -2    2.70    4.50
   1 -17   2   18.50    5.95
  -1  17  -2    7.77    5.33
  -1  17  -2    7.57    4.57
   1 -17   2    3.34    4.82
   1 -17   2   -1.71    5.10
   1 -17   2    1.80    5.31
   1 -17   2   15.88    5.25
  -1  17  -3    9.58    5.97
  -1  17  -3    6.37    5.38
   1 -17   3    3.49    4.86
   1 -17   3    6.41    4.74
  -1  17  -3    3.36    4.02
  -1  17  -3   -7.09    5.96
  -1  17  -3    4.42    4.50
   1 -17   3   -2.52    4.97
   1 -17   3    0.87    4.95
   1 -17   3    5.63    4.91
  -1  17  -4   31.37    7.21
   1 -17   4   34.69    6.93
   1 -17   4   42.45    7.06
  -1  17  -4   41.61    7.54
  -1  17  -4   28.66    6.10
  -1  17  -4   41.27    6.34
   1 -17   4   54.42    8.04
   1 -17   4   19.48    6.43
   1 -17   4   35.09    6.81
  -1  17  -5   37.11    7.39
   1 -17   5   24.84    6.71
   1 -17   5   25.69    6.83
  -1  17  -5   23.11    6.59
  -1  17  -5   38.46    6.32
  -1  17  -5   22.95    6.03
   1 -17   5   42.26    7.21
   1 -17   5   30.77    6.75
   1 -17   5   24.08    6.46
  -1  17  -6  125.45   11.84
  -1  17  -6  108.83   10.95
   1 -17   6  157.97   12.84
   1 -17   6  140.53   11.71
  -1  17  -6  127.46   10.20
  -1  17  -6  129.37   10.78
  -1  17  -6  137.59   12.34
   1 -17   6  128.47   11.69
   1 -17   6  131.15   11.29
   1 -17   6  129.40   11.89
  -1  17  -7   32.14    7.43
  -1  17  -7   42.76    7.28
   1 -17   7   47.13    7.98
   1 -17   7   40.71    7.34
  -1  17  -7   43.07    7.94
  -1  17  -7   40.37    6.30
  -1  17  -7   49.06    7.13
   1 -17   7   40.63    7.55
   1 -17   7   33.61    7.00
   1 -17   7   44.89    7.51
  -1  17  -8    1.68    4.96
  -1  17  -8    5.64    5.80
   1 -17   8    9.85    5.48
   1 -17   8    7.41    5.29
  -1  17  -8    6.81    5.34
  -1  17  -8    9.69    5.09
  -1  17  -8    7.55    4.19
   1 -17   8    3.69    5.26
   1 -17   8   -2.91    5.61
  -1  17  -9    8.40    6.22
  -1  17  -9    0.82    4.75
   1 -17   9   -1.01    5.17
  -1  17  -9    7.90    5.96
  -1  17  -9    0.83    4.57
   1 -17   9    4.17    5.15
   1 -17   9   -0.94    5.81
   1 -17   9   -0.99    5.57
  -1  17 -10   12.39    4.93
  -1  17 -10    6.42    4.85
  -1  17 -10   11.11    5.66
  -1  17 -10    9.43    5.18
   1 -17  10    2.54    4.90
   1 -17  10    8.66    5.69
   1 -17  10   11.07    5.74
   1 -17  11   17.42    6.54
  -1  17 -11   11.72    6.17
  -1  17 -11   21.20    6.16
  -1  17 -11   25.67    7.23
  -1  17 -11   26.54    6.28
  -1  17 -12   40.11    7.53
  -1  17 -13    2.18    4.76
  -1  16  10    1.38    4.75
  -1  16   9    4.00    4.52
  -1  16   9    0.77    4.96
   1 -16  -9    4.46    5.45
  -1  16   9   -2.45    5.35
  -1  16   8    2.98    5.22
  -1  16   8   -4.52    5.17
   1 -16  -8   -2.76    5.79
   1 -16  -8    3.46    5.87
   1 -16  -8    8.03    5.50
  -1  16   8   10.42    6.08
  -1  16   8   14.24    5.58
  -1  16   7   18.90    6.82
  -1  16   7   18.80    6.41
  -1  16   7   22.96    5.65
  -1  16   7   24.94    5.54
   1 -16  -7   27.81    6.72
   1 -16  -7   24.37    6.43
  -1  16   7   33.14    6.52
   1 -16  -7   28.32    6.49
   1 -16  -7   33.17    7.31
  -1  16   6    8.68    5.68
  -1  16   6   -5.65    5.81
  -1  16   6   -0.69    4.55
  -1  16   6   -5.44    5.05
   1 -16  -6   -1.74    4.83
   1 -16  -6   -0.82    4.66
  -1  16   6    7.94    5.10
   1 -16  -6   -4.93    5.89
   1 -16  -6    2.39    4.37
  -1  16   5   11.42    5.76
  -1  16   5   19.63    6.51
   1 -16  -5   15.27    5.62
  -1  16   5   16.34    4.72
  -1  16   5   18.69    6.16
  -1  16   5   10.71    4.79
  -1  16   5   13.26    4.88
   1 -16  -5   14.82    5.44
   1 -16  -5   16.43    6.28
  -1  16   4   36.36    7.31
  -1  16   4   23.19    6.75
  -1  16   4   17.43    5.68
   1 -16  -4   20.73    5.99
  -1  16   4   23.09    5.31
  -1  16   4   18.69    5.64
  -1  16   4   31.90    6.16
  -1  16   4   28.15    6.63
  -1  16   4   29.95    6.19
   1 -16  -4   24.62    5.90
   1 -16  -4   29.33    6.98
   1 -16  -3   23.13    5.83
  -1  16   3   12.72    4.85
  -1  16   3   28.48    6.81
  -1  16   3    0.89    5.53
  -1  16   3   15.28    4.81
  -1  16   3   19.88    5.15
  -1  16   3    8.91    4.86
  -1  16   3   12.54    4.39
   1 -16  -3   19.45    5.88
   1 -16  -3   21.36    5.37
   1 -16  -3   18.54    5.74
   1 -16  -2    1.58    4.40
  -1  16   2    4.06    3.81
  -1  16   2   10.92    5.55
  -1  16   2    2.69    5.12
  -1  16   2    6.31    4.61
  -1  16   2    5.29    3.65
  -1  16   2    6.58    3.85
  -1  16   2    2.17    4.32
   1 -16  -2   -2.36    4.95
   1 -16  -2    7.26    4.64
   1 -16  -2    3.80    4.44
  -1  16   1    1.33    3.93
   1 -16  -1    7.09    5.01
  -1  16   1    1.80    4.74
  -1  16   1    7.21    5.56
  -1  16   1    5.40    4.61
  -1  16   1   -2.24    5.57
  -1  16   1    5.18    3.80
   1 -16  -1    6.96    4.46
   1 -16  -1    8.36    4.59
   1 -16  -1    8.74    4.64
   1 -16  -1    4.44    4.94
  -1  16   0    3.95    4.35
   1 -16   0    8.68    5.07
  -1  16   0   -0.90    5.27
  -1  16   0   -3.01    5.14
  -1  16   0   -0.56    4.17
  -1  16   0    1.54    4.56
   1 -16   0    2.61    4.78
   1 -16   0    2.18    4.25
   1 -16   0   -0.76    4.61
   1 -16   0    1.52    4.70
   1 -16   1    1.51    4.41
   1 -16   1    5.55    4.74
  -1  16  -1    1.97    4.18
  -1  16  -1    3.61    5.40
  -1  16  -1   20.50    5.50
  -1  16  -1    3.97    5.20
  -1  16  -1    4.30    4.01
  -1  16  -1    4.75    3.96
   1 -16   1    7.75    5.22
   1 -16   1    5.12    4.60
   1 -16   1    6.92    4.89
   1 -16   1   12.78    5.83
   1 -16   2   19.48    5.43
  -1  16  -2    9.84    4.79
   1 -16   2   18.42    5.58
  -1  16  -2    3.47    5.42
  -1  16  -2    8.12    5.52
  -1  16  -2   12.26    5.60
  -1  16  -2    9.27    4.68
  -1  16  -2    6.82    4.46
   1 -16   2   10.11    5.63
   1 -16   2   10.12    5.01
   1 -16   2   12.52    5.86
   1 -16   2    7.37    4.46
   1 -16   3   93.44    9.02
  -1  16  -3   82.08    8.33
   1 -16   3   92.54    9.61
  -1  16  -3   93.23    9.56
  -1  16  -3   90.19    9.92
  -1  16  -3   82.33    8.08
  -1  16  -3   79.54    9.37
  -1  16  -3   72.18    8.21
   1 -16   3   95.56    9.55
   1 -16   3   76.00    8.61
   1 -16   3   91.67    9.14
   1 -16   3   67.04    8.66
   1 -16   4   84.64    8.96
   1 -16   4   99.28    9.89
  -1  16  -4   86.86    9.46
  -1  16  -4  116.59   10.83
  -1  16  -4   90.42    8.82
  -1  16  -4  110.32    9.22
   1 -16   4  117.36   10.32
   1 -16   4  100.58    9.75
   1 -16   4   96.94    9.35
   1 -16   5    9.70    4.56
   1 -16   5    4.23    4.39
  -1  16  -5   -0.83    4.91
  -1  16  -5    0.66    4.29
  -1  16  -5    2.78    4.06
  -1  16  -5   -0.87    5.40
   1 -16   5    6.44    4.54
   1 -16   5   -1.69    4.99
   1 -16   5    6.98    4.26
   1 -16   6   78.31    8.68
   1 -16   6   58.06    8.24
  -1  16  -6   94.79    9.74
  -1  16  -6   64.62    8.49
  -1  16  -6   80.34    9.46
  -1  16  -6   82.27    8.41
  -1  16  -6   76.79    7.91
   1 -16   6   86.98    9.00
   1 -16   6   76.03    8.51
   1 -16   6   84.63    9.42
   1 -16   7   -1.52    4.34
   1 -16   7    3.56    4.82
  -1  16  -7    3.22    4.42
  -1  16  -7    1.78    4.95
  -1  16  -7    0.75    4.57
  -1  16  -7   -0.91    5.06
  -1  16  -7    1.84    3.71
   1 -16   7   -5.03    5.23
   1 -16   7    8.82    5.44
   1 -16   7    2.43    4.32
   1 -16   8   37.09    6.51
   1 -16   8   61.95    8.33
  -1  16  -8   59.97    7.96
  -1  16  -8   36.31    7.04
  -1  16  -8   42.08    5.94
  -1  16  -8   51.74    8.04
  -1  16  -8   37.94    5.81
  -1  16  -8   43.37    6.77
   1 -16   8   51.99    7.97
   1 -16   8   49.26    7.85
   1 -16   9   -3.14    5.46
   1 -16   9    0.95    5.15
  -1  16  -9    6.12    4.12
  -1  16  -9   -1.45    4.25
  -1  16  -9    2.64    5.20
  -1  16  -9    2.32    5.46
  -1  16  -9   -0.94    5.67
  -1  16  -9    1.21    4.02
  -1  16  -9   -4.02    5.11
  -1  16  -9   -2.86    4.04
   1 -16   9   -0.89    5.13
   1 -16   9    2.79    5.56
   1 -16  10    2.40    5.08
  -1  16 -10    5.53    4.24
   1 -16  10    0.98    4.93
  -1  16 -10    1.51    5.17
  -1  16 -10    4.37    5.39
  -1  16 -10    5.17    4.60
  -1  16 -10    6.24    3.93
  -1  16 -10    2.86    5.69
  -1  16 -10    4.98    5.28
   1 -16  10    2.73    4.58
   1 -16  10   -2.85    5.08
  -1  16 -11  128.99   11.53
  -1  16 -11  126.34   10.94
  -1  16 -11  115.17   10.46
  -1  16 -11  136.81    9.95
   1 -16  11  115.90   11.75
  -1  16 -11  115.13    9.77
  -1  16 -11  113.93   12.06
  -1  16 -11  141.06   11.92
   1 -16  11  100.07   11.03
   1 -16  11  143.66   12.57
   1 -16  11  148.55   11.68
  -1  16 -12    1.54    4.49
   1 -16  12    9.33    5.77
  -1  16 -12    9.70    5.21
   1 -16  12    9.01    5.50
   1 -16  12   -0.95    6.01
  -1  16 -12    7.65    4.68
  -1  16 -12    5.69    4.62
  -1  16 -12    5.99    5.29
  -1  16 -13   15.43    6.20
  -1  16 -13   19.48    6.01
  -1  16 -13   34.22    6.26
  -1  16 -13   26.18    6.33
  -1  16 -13   27.25    6.32
   1 -16  13   33.74    7.70
  -1  16 -14   20.59    5.84
   1 -16  14   11.48    6.18
  -1  16 -14   19.10    6.38
  -1  16 -15   14.65    5.95
  -1  16 -16    6.34    5.42
  -1  15  12   37.26    7.45
   1 -15 -12   49.45    9.27
  -1  15  12   58.05    9.16
   1 -15 -11   14.21    6.06
   1 -15 -11    5.46    5.26
   1 -15 -11    4.74    5.67
  -1  15  11   17.67    5.35
  -1  15  11   15.34    5.67
   1 -15 -11   15.68    6.54
  -1  15  11    7.10    5.98
   1 -15 -10   40.11    7.05
   1 -15 -10   42.40    8.01
   1 -15 -10   56.34    8.05
  -1  15  10   52.90    7.96
  -1  15  10   44.33    7.01
  -1  15  10   47.18    7.97
   1 -15 -10   28.98    7.12
  -1  15  10   44.64    7.28
  -1  15  10   36.64    7.69
  -1  15  10   49.42    7.19
  -1  15   9    0.77    5.53
  -1  15   9    3.58    5.96
   1 -15  -9    6.68    5.61
   1 -15  -9    4.39    5.58
   1 -15  -9    0.85    4.91
   1 -15  -9    3.58    5.29
  -1  15   9   -1.32    5.02
  -1  15   9    2.26    4.79
  -1  15   9    2.66    5.36
  -1  15   9    1.62    4.78
   1 -15  -9    9.82    6.25
  -1  15   8   37.80    7.03
  -1  15   8   20.55    6.85
  -1  15   8   23.35    6.44
   1 -15  -8   21.66    6.48
   1 -15  -8   40.91    7.48
   1 -15  -8   19.72    6.26
   1 -15  -8   35.69    7.15
  -1  15   8   24.09    5.45
  -1  15   8   38.30    6.52
  -1  15   8   27.75    6.65
  -1  15   8   27.58    5.93
   1 -15  -8   31.89    6.59
   1 -15  -8   41.36    7.75
  -1  15   7   47.22    8.09
  -1  15   7   52.93    7.91
  -1  15   7   56.49    7.99
   1 -15  -7   39.41    7.14
   1 -15  -7   50.66    7.91
   1 -15  -7   52.82    8.15
   1 -15  -7   38.13    7.13
  -1  15   7   52.47    6.90
  -1  15   7   48.89    7.27
  -1  15   7   46.88    7.21
   1 -15  -7   50.87    8.29
   1 -15  -7   44.03    7.47
  -1  15   6    1.77    5.29
  -1  15   6    5.69    5.12
   1 -15  -6    0.70    4.40
   1 -15  -6    4.97    5.00
  -1  15   6    3.12    4.71
   1 -15  -6    1.63    4.65
  -1  15   6    3.53    4.22
  -1  15   6   -4.69    5.03
  -1  15   6    7.52    5.10
   1 -15  -6    1.84    5.31
   1 -15  -6    0.74    4.62
  -1  15   5   -1.65    4.97
  -1  15   5   -1.76    5.48
  -1  15   5    3.77    4.19
   1 -15  -5   -0.83    4.94
   1 -15  -5    0.64    4.39
   1 -15  -5    0.79    4.18
  -1  15   5    1.93    4.21
  -1  15   5   -0.57    4.16
  -1  15   5   -1.79    3.86
  -1  15   5    8.82    4.94
   1 -15  -5    2.70    5.13
   1 -15  -5    0.73    3.94
  -1  15   4   17.43    5.66
  -1  15   4   25.25    6.65
  -1  15   4   27.25    5.63
   1 -15  -4   22.84    5.14
   1 -15  -4   23.73    5.77
  -1  15   4   18.79    5.47
  -1  15   4   14.97    4.78
  -1  15   4   20.41    5.31
  -1  15   4   12.56    4.54
  -1  15   4   18.00    5.58
   1 -15  -4   16.41    5.53
   1 -15  -4   32.56    6.85
  -1  15   3   64.32    8.35
  -1  15   3   73.26    8.87
  -1  15   3   69.64    7.71
   1 -15  -3   80.61    8.33
  -1  15   3   74.21    7.70
  -1  15   3   74.21    6.98
  -1  15   3   83.77    7.80
  -1  15   3   81.01    8.71
  -1  15   3   81.37    8.32
   1 -15  -3   83.61    8.24
   1 -15  -3   66.21    8.31
   1 -15  -2    1.46    4.12
  -1  15   2    7.46    4.05
   1 -15  -2    7.30    4.36
  -1  15   2    0.68    3.91
  -1  15   2    5.08    3.33
  -1  15   2    4.00    3.45
  -1  15   2    7.44    4.73
  -1  15   2   12.78    5.31
  -1  15   2   -0.84    4.55
   1 -15  -2    9.24    4.91
   1 -15  -2    4.87    4.25
   1 -15  -1    2.90    3.98
  -1  15   1    1.95    3.38
   1 -15  -1    0.71    4.29
  -1  15   1    1.45    4.12
  -1  15   1    4.20    4.14
  -1  15   1   -0.55    3.66
  -1  15   1    3.37    4.37
  -1  15   1    5.90    4.80
   1 -15  -1    4.93    4.74
   1 -15  -1   -1.39    4.24
  -1  15   0   -3.37    5.20
   1 -15   0    2.89    3.97
  -1  15   0    3.85    3.88
   1 -15   0    3.49    4.17
  -1  15   0    4.75    3.64
  -1  15   0    6.49    3.57
  -1  15   0   11.30    4.62
  -1  15   0    6.51    4.46
   1 -15   0   -3.21    5.11
   1 -15   0    2.78    3.96
   1 -15   0    0.67    3.74
   1 -15   0    3.28    3.37
   1 -15   1   24.29    4.54
  -1  15  -1   19.39    6.00
   1 -15   1   31.19    5.78
  -1  15  -1   26.13    5.28
   1 -15   1   21.45    5.17
  -1  15  -1   18.56    5.10
  -1  15  -1   20.85    5.43
  -1  15  -1   33.67    5.25
  -1  15  -1   24.79    4.71
   1 -15   1   31.52    5.82
   1 -15   1   33.71    5.74
   1 -15   1   26.55    5.54
   1 -15   1   17.30    5.29
   1 -15   2   53.15    5.91
  -1  15  -2   56.45    8.18
  -1  15  -2   54.24    7.77
   1 -15   2   73.85    8.07
  -1  15  -2   64.47    7.35
   1 -15   2   58.45    7.20
  -1  15  -2   53.86    6.32
  -1  15  -2   57.25    6.20
  -1  15  -2   48.14    6.81
  -1  15  -2   63.63    7.84
   1 -15   2   67.97    7.59
   1 -15   2   56.50    7.28
   1 -15   2   71.44    7.51
   1 -15   2   59.25    7.53
   1 -15   3   87.46    6.90
  -1  15  -3   82.51    9.11
  -1  15  -3   75.82    8.72
   1 -15   3   57.03    7.25
  -1  15  -3   66.69    7.45
   1 -15   3   85.85    8.25
  -1  15  -3   58.12    8.12
  -1  15  -3   70.21    7.61
  -1  15  -3   71.29    7.39
   1 -15   3   79.14    8.07
   1 -15   3   80.44    8.52
   1 -15   3   79.12    8.58
   1 -15   3   71.67    7.92
  -1  15  -4   -3.15    4.70
   1 -15   4    3.82    3.97
   1 -15   4    0.68    3.55
  -1  15  -4   -0.81    4.70
  -1  15  -4    3.17    3.53
  -1  15  -4    2.53    3.90
   1 -15   4   -2.91    4.80
   1 -15   4    4.48    4.41
   1 -15   4    0.74    4.05
   1 -15   4    3.51    3.85
  -1  15  -5   41.06    6.78
   1 -15   5   35.99    6.36
   1 -15   5   49.65    6.53
  -1  15  -5   39.85    5.88
  -1  15  -5   34.36    5.60
  -1  15  -5   41.94    7.03
   1 -15   5   38.84    6.84
   1 -15   5   39.08    6.74
   1 -15   5   31.54    6.19
  -1  15  -6   21.36    5.52
  -1  15  -6   31.75    6.31
   1 -15   6   32.95    6.44
   1 -15   6   21.65    4.95
  -1  15  -6   26.65    5.24
  -1  15  -6   29.56    5.65
  -1  15  -6   18.47    5.49
   1 -15   6   21.35    5.35
   1 -15   6   21.62    5.52
   1 -15   6   25.72    5.67
   1 -15   7   24.88    4.62
  -1  15  -7   31.32    5.40
  -1  15  -7   26.23    5.88
  -1  15  -7   29.97    6.21
  -1  15  -7   31.41    5.24
   1 -15   7   27.31    6.13
   1 -15   7   24.08    5.59
  -1  15  -7   26.31    4.73
  -1  15  -7   28.67    5.22
  -1  15  -7   31.71    6.44
  -1  15  -7   32.14    5.95
   1 -15   7   38.27    6.43
   1 -15   7   28.68    5.76
   1 -15   7   33.63    6.50
   1 -15   8    8.46    3.97
   1 -15   8    1.44    4.26
  -1  15  -8    3.49    3.40
   1 -15   8    3.41    4.62
  -1  15  -8    9.11    5.27
  -1  15  -8    5.88    4.14
  -1  15  -8    6.76    4.09
  -1  15  -8    5.66    3.46
  -1  15  -8   10.38    5.20
  -1  15  -8    9.58    5.32
  -1  15  -8    8.32    4.11
   1 -15   8    0.81    4.89
   1 -15   8    9.24    5.24
   1 -15   9   10.29    4.77
  -1  15  -9    2.16    4.40
  -1  15  -9    1.65    5.08
  -1  15  -9    0.69    4.29
  -1  15  -9    1.17    3.38
   1 -15   9    8.02    5.14
  -1  15  -9    2.31    4.11
  -1  15  -9    1.77    5.30
  -1  15  -9    1.60    3.98
  -1  15  -9    4.09    3.79
   1 -15   9    1.66    4.32
   1 -15   9    6.97    4.66
  -1  15 -10  171.92   12.19
   1 -15  10  174.89   13.65
  -1  15 -10  178.88   11.65
  -1  15 -10  188.07   11.84
  -1  15 -10  166.71   13.53
  -1  15 -10  199.52   13.39
   1 -15  10  180.36   13.70
   1 -15  10  198.70   13.93
  -1  15 -10  199.59   13.77
  -1  15 -10  187.04   12.39
  -1  15 -10  199.06   12.78
  -1  15 -11   43.88    6.68
   1 -15  11   30.39    6.79
  -1  15 -11   40.94    5.87
  -1  15 -11   33.00    6.93
  -1  15 -11   53.14    6.31
   1 -15  11   28.41    6.71
   1 -15  11   42.28    7.35
  -1  15 -11   39.73    7.44
  -1  15 -11   24.63    6.03
  -1  15 -11   32.15    5.96
  -1  15 -12   19.01    5.14
  -1  15 -12    4.93    3.89
   1 -15  12    3.92    5.66
  -1  15 -12   13.53    4.64
  -1  15 -12    0.85    5.27
   1 -15  12   13.27    5.80
   1 -15  12   13.58    5.76
  -1  15 -12   19.26    6.07
  -1  15 -12    7.29    4.38
  -1  15 -12   17.51    5.33
  -1  15 -13   18.66    5.67
  -1  15 -13   18.96    4.68
   1 -15  13   24.39    6.92
  -1  15 -13   23.72    6.53
  -1  15 -13   24.44    6.93
  -1  15 -13   20.60    5.39
   1 -15  13   23.35    6.96
  -1  15 -13   22.46    5.69
  -1  15 -13   19.01    5.89
  -1  15 -13   19.76    5.27
  -1  15 -14    9.88    4.64
  -1  15 -14    7.16    4.02
   1 -15  14   -1.04    5.66
  -1  15 -14   13.70    4.73
  -1  15 -14    9.51    5.36
  -1  15 -14    6.34    4.97
   1 -15  14    1.00    4.87
  -1  15 -14    3.90    5.24
  -1  15 -14    5.46    4.36
  -1  15 -14    2.29    4.86
  -1  15 -15    1.55    4.62
   1 -15  15   -0.92    5.17
   1 -15  15    6.15    5.77
  -1  15 -15    0.78    4.66
  -1  15 -15    3.05    5.04
  -1  15 -15    4.27    3.96
  -1  15 -15    9.61    5.74
  -1  15 -15    7.45    5.56
   1 -15  16   -1.05    5.83
  -1  15 -16   10.42    5.22
  -1  15 -16    7.32    4.97
  -1  15 -17    0.76    4.47
  -1  15 -17   11.11    5.16
   1 -14 -14    3.93    5.24
   1 -14 -13   10.24    5.31
   1 -14 -13   15.87    6.23
  -1  14  13   12.81    5.16
  -1  14  13   11.69    5.00
  -1  14  13    9.83    5.89
   1 -14 -12    0.79    4.70
   1 -14 -12   -2.71    5.51
   1 -14 -12    0.93    5.32
  -1  14  12   -3.27    5.05
  -1  14  12    3.63    4.53
  -1  14  12    1.81    5.16
  -1  14  12    5.67    4.50
  -1  14  12   -0.84    4.98
   1 -14 -12    0.98    5.38
   1 -14 -11   36.10    6.67
   1 -14 -11   32.18    6.60
   1 -14 -11   33.47    7.00
  -1  14  11   30.69    6.11
  -1  14  11   35.72    6.59
  -1  14  11   33.61    6.90
  -1  14  11   48.18    7.45
  -1  14  11   42.66    7.37
   1 -14 -10   29.67    6.38
   1 -14 -10   28.48    6.47
   1 -14 -10   21.02    6.04
  -1  14  10   29.55    5.82
  -1  14  10   18.22    6.17
  -1  14  10   37.16    6.97
  -1  14  10   36.62    6.39
  -1  14  10   30.21    6.85
  -1  14  10   27.24    5.82
   1 -14  -9   24.08    5.96
   1 -14  -9    7.25    4.82
   1 -14  -9   12.70    5.18
  -1  14   9    9.02    4.74
  -1  14   9   -0.84    5.73
  -1  14   9   13.82    5.15
   1 -14  -9   15.69    5.97
  -1  14   9    7.71    4.86
  -1  14   9    4.31    5.39
  -1  14   9   14.27    5.70
  -1  14   8    6.70    5.44
  -1  14   8    8.80    5.03
   1 -14  -8   10.04    5.16
   1 -14  -8    4.07    4.76
   1 -14  -8   14.72    5.27
  -1  14   8   11.73    4.55
  -1  14   8   15.42    5.59
  -1  14   8   11.47    5.80
   1 -14  -8   15.57    5.80
  -1  14   8   13.45    4.81
   1 -14  -8   26.94    6.70
  -1  14   7   19.98    6.36
  -1  14   7   21.63    6.26
   1 -14  -7   18.31    5.63
   1 -14  -7   19.21    5.46
  -1  14   7   19.83    6.02
   1 -14  -7   29.10    6.01
   1 -14  -7   26.71    6.17
  -1  14   7   12.77    5.67
  -1  14   7   25.51    5.39
  -1  14   7   18.14    5.42
  -1  14   7   16.04    5.06
   1 -14  -7   23.66    6.12
  -1  14   6   10.59    5.61
  -1  14   6   25.60    6.42
  -1  14   6   10.77    5.04
   1 -14  -6   19.10    5.32
   1 -14  -6   15.52    5.23
   1 -14  -6   12.93    5.08
  -1  14   6   15.92    4.68
  -1  14   6    2.57    4.14
  -1  14   6   10.02    4.14
  -1  14   6   11.33    4.90
   1 -14  -6   13.79    4.81
   1 -14  -6   14.53    5.95
  -1  14   5    3.82    4.62
  -1  14   5    0.82    4.78
   1 -14  -5   -0.76    4.28
   1 -14  -5   -2.60    4.36
  -1  14   5    2.94    4.29
   1 -14  -5   -2.19    4.21
  -1  14   5    1.09    4.06
  -1  14   5    5.54    4.21
  -1  14   5    0.55    3.83
  -1  14   5    0.69    4.07
   1 -14  -5   -1.34    4.14
   1 -14  -5    0.83    4.57
  -1  14   4   43.92    6.95
  -1  14   4   47.04    7.27
   1 -14  -4   38.65    6.07
   1 -14  -4   35.57    6.53
  -1  14   4   48.30    6.58
   1 -14  -4   30.48    6.16
  -1  14   4   45.35    5.97
  -1  14   4   21.33    5.89
  -1  14   4   46.05    5.78
  -1  14   4   39.54    5.96
  -1  14   4   43.65    6.32
   1 -14  -4   41.40    6.21
   1 -14  -4   45.50    7.25
  -1  14   3    3.10    4.63
  -1  14   3    1.60    4.85
  -1  14   3    5.50    4.11
   1 -14  -3    0.53    3.35
   1 -14  -3    6.79    4.20
   1 -14  -3    6.90    4.30
  -1  14   3    9.56    3.78
  -1  14   3    7.86    4.21
  -1  14   3   12.97    4.30
  -1  14   3   -0.71    4.22
  -1  14   3   13.15    4.61
   1 -14  -3    9.51    4.63
   1 -14  -3    3.87    4.18
  -1  14   2   17.12    5.63
  -1  14   2   19.01    5.42
   1 -14  -2   29.76    4.66
  -1  14   2   25.62    5.37
   1 -14  -2   21.98    4.72
  -1  14   2   22.61    5.08
  -1  14   2   30.28    4.98
  -1  14   2   23.75    4.46
  -1  14   2   16.69    5.04
  -1  14   2   25.82    4.99
   1 -14  -2   26.66    5.04
   1 -14  -2   37.08    6.30
   1 -14  -1   33.84    5.69
   1 -14  -1   31.43    4.56
  -1  14   1   34.66    5.53
   1 -14  -1   26.74    5.18
  -1  14   1   23.42    5.17
  -1  14   1   31.14    4.99
  -1  14   1   35.15    5.82
  -1  14   1   31.84    4.74
  -1  14   1   15.65    5.45
  -1  14   1   12.49    4.92
   1 -14  -1   30.22    5.46
   1 -14  -1   17.33    4.99
   1 -14   0  190.68    9.81
   1 -14   0  206.92   12.71
  -1  14   0  176.19   11.52
   1 -14   0  158.51   11.26
  -1  14   0  176.65   11.83
  -1  14   0  172.09   10.58
  -1  14   0  193.18   10.95
  -1  14   0  191.54   12.24
  -1  14   0  209.47   13.51
   1 -14   0  198.54   12.13
   1 -14   0  200.82   12.92
  -1  14  -1   32.83    6.04
  -1  14  -1   34.94    5.35
   1 -14   1   33.63    4.19
   1 -14   1   32.32    5.63
   1 -14   1   34.00    5.53
  -1  14  -1   15.26    4.66
  -1  14  -1   32.64    5.82
  -1  14  -1   37.37    5.02
  -1  14  -1   23.83    4.65
   1 -14   1   26.60    5.23
   1 -14   1   31.35    5.61
   1 -14   1   28.76    5.64
   1 -14   1   24.84    4.31
   1 -14   2   73.72    6.32
  -1  14  -2   85.18    8.69
  -1  14  -2   54.79    7.40
   1 -14   2   74.95    7.69
  -1  14  -2   71.23    7.26
   1 -14   2   69.51    7.36
  -1  14  -2   68.47    7.71
  -1  14  -2   59.31    6.43
  -1  14  -2   73.56    6.43
  -1  14  -2   73.37    7.44
   1 -14   2   80.60    8.05
   1 -14   2   68.52    7.22
   1 -14   2   71.02    7.66
   1 -14   2   57.57    6.90
   1 -14   3   27.38    4.37
  -1  14  -3   30.46    6.06
  -1  14  -3   12.58    4.66
  -1  14  -3   25.47    4.82
   1 -14   3   27.15    5.18
   1 -14   3   32.36    5.22
  -1  14  -3   24.09    5.00
  -1  14  -3   22.68    5.26
  -1  14  -3   28.07    5.07
   1 -14   3   25.74    5.27
   1 -14   3   24.09    5.28
   1 -14   3   30.29    5.32
   1 -14   3   21.03    4.95
   1 -14   4   15.30    3.55
  -1  14  -4   10.92    4.56
  -1  14  -4   11.18    4.37
   1 -14   4   17.30    4.79
   1 -14   4   19.42    4.75
  -1  14  -4   15.55    4.41
  -1  14  -4    9.01    5.02
  -1  14  -4    9.94    3.88
   1 -14   4    7.35    4.23
   1 -14   4   19.55    4.71
   1 -14   4   25.37    4.98
   1 -14   4   10.98    4.36
   1 -14   5   39.45    4.60
  -1  14  -5   28.70    5.91
   1 -14   5   27.70    5.42
   1 -14   5   23.45    5.14
  -1  14  -5   25.38    5.78
  -1  14  -5   29.49    5.16
  -1  14  -5   28.70    4.97
   1 -14   5   20.43    4.99
   1 -14   5   26.05    5.59
   1 -14   5   23.81    5.16
   1 -14   6   33.42    4.26
  -1  14  -6   27.16    5.87
  -1  14  -6   27.51    5.53
  -1  14  -6   19.63    4.85
  -1  14  -6   33.26    4.94
   1 -14   6   31.13    5.49
   1 -14   6   40.42    6.17
  -1  14  -6   22.13    5.17
  -1  14  -6   25.82    4.92
  -1  14  -6   17.32    3.95
  -1  14  -6   32.19    6.22
   1 -14   6   27.45    5.37
   1 -14   6   25.82    5.29
   1 -14   6   21.01    5.56
   1 -14   7   -0.50    3.22
   1 -14   7    1.08    2.67
  -1  14  -7    4.36    3.42
  -1  14  -7    0.69    3.90
  -1  14  -7    6.18    4.56
  -1  14  -7    0.55    3.16
   1 -14   7    4.59    4.09
   1 -14   7   -0.65    3.73
  -1  14  -7   -1.58    3.04
  -1  14  -7    6.11    4.01
  -1  14  -7    4.81    4.74
  -1  14  -7   -0.53    3.56
   1 -14   7    2.89    4.27
   1 -14   7    3.50    3.94
   1 -14   7    0.76    4.05
   1 -14   8   10.97    3.81
   1 -14   8   17.39    5.17
  -1  14  -8   13.27    4.51
  -1  14  -8   13.60    4.70
  -1  14  -8   16.91    5.40
  -1  14  -8   12.15    3.95
   1 -14   8   10.30    5.10
  -1  14  -8    9.73    3.92
  -1  14  -8    9.82    4.85
  -1  14  -8   11.81    4.10
  -1  14  -8    7.06    4.28
   1 -14   8    9.68    4.84
   1 -14   8    7.01    4.92
  -1  14  -9  108.46    9.61
  -1  14  -9  110.24    9.31
  -1  14  -9  124.72   10.52
  -1  14  -9  126.91    9.87
  -1  14  -9  118.48    9.11
   1 -14   9  108.81   10.58
  -1  14  -9  131.48   10.43
  -1  14  -9  118.34    8.55
  -1  14  -9  115.12   10.75
  -1  14  -9  115.41    8.96
   1 -14   9  131.39   10.95
   1 -14   9  129.66   10.68
   1 -14   9  122.91    8.58
   1 -14  10   23.05    4.57
  -1  14 -10   31.83    6.05
  -1  14 -10   34.29    5.74
  -1  14 -10   26.59    6.17
  -1  14 -10   21.96    5.25
  -1  14 -10   28.75    5.09
   1 -14  10   18.93    5.78
  -1  14 -10   22.61    4.90
  -1  14 -10   23.70    6.05
   1 -14  10   28.07    6.10
   1 -14  10   20.87    5.99
  -1  14 -11   -0.75    4.19
  -1  14 -11    1.89    4.32
  -1  14 -11    0.68    3.91
  -1  14 -11   -2.72    4.15
   1 -14  11   -2.67    5.21
  -1  14 -11    1.78    3.46
  -1  14 -11    1.58    4.23
  -1  14 -11    2.40    3.67
   1 -14  11    5.21    4.83
   1 -14  11   -0.83    4.78
   1 -14  11    3.14    3.36
  -1  14 -12    1.39    4.24
  -1  14 -12    9.79    4.19
   1 -14  12   13.04    5.69
  -1  14 -12    8.09    4.15
  -1  14 -12    4.93    4.63
   1 -14  12    1.79    4.98
  -1  14 -12   10.43    4.80
  -1  14 -12    8.21    4.61
  -1  14 -12    5.49    4.25
  -1  14 -13    6.39    4.20
   1 -14  13   -0.96    5.35
  -1  14 -13   10.16    4.35
  -1  14 -13    3.39    4.90
  -1  14 -13    2.59    3.99
  -1  14 -13    5.34    5.50
   1 -14  13    9.21    5.32
  -1  14 -13    5.70    4.71
  -1  14 -13    2.21    4.50
  -1  14 -13    6.45    4.31
  -1  14 -14   75.61    8.39
  -1  14 -14   90.34    9.17
  -1  14 -14   66.79    7.73
   1 -14  14   77.36    9.79
  -1  14 -14   69.17    7.78
  -1  14 -14   79.74    9.42
  -1  14 -14   82.99    9.48
   1 -14  14   78.24    9.89
  -1  14 -14   78.54    8.42
  -1  14 -14   69.17    7.40
  -1  14 -14   89.89    9.04
  -1  14 -15   53.00    7.60
  -1  14 -15   63.47    8.43
   1 -14  15   62.58    8.72
   1 -14  15   63.27    9.16
  -1  14 -15   53.79    7.08
  -1  14 -15   64.78    9.14
  -1  14 -15   60.54    8.69
  -1  14 -15   72.14    7.88
   1 -14  15   50.01    8.23
  -1  14 -15   67.46    7.81
  -1  14 -15   67.90    8.11
  -1  14 -16   56.71    7.61
  -1  14 -16   67.51    8.35
  -1  14 -16   70.32    8.37
  -1  14 -16   79.13    9.11
   1 -14  16   70.32    8.70
  -1  14 -16   46.79    7.20
   1 -14  16   51.32    8.94
  -1  14 -16   71.14    8.12
  -1  14 -16   71.54    9.17
  -1  14 -16   75.51    9.56
   1 -14  16   62.47    9.46
   1 -14  16   70.25    9.25
  -1  14 -17  106.64    9.83
  -1  14 -17   96.39   10.39
   1 -14  17   90.61   10.32
   1 -14  17  119.16   11.84
  -1  14 -17   82.26    8.69
  -1  14 -17   87.76    9.42
  -1  14 -17   77.62    8.98
  -1  14 -17   76.04   10.03
  -1  14 -18    6.24    4.28
  -1  14 -18    3.49    5.16
  -1  14 -19   24.49    6.74
   1 -13 -16   -1.48    4.76
   1 -13 -15   13.39    5.45
  -1  13  15   28.84    6.20
  -1  13  15   21.74    5.72
   1 -13 -14    0.93    5.56
   1 -13 -14   -1.91    5.91
   1 -13 -14    2.97    4.39
  -1  13  14    3.02    4.85
  -1  13  14    2.70    5.38
  -1  13  14    6.00    5.00
  -1  13  14    4.65    5.07
  -1  13  14   -3.39    4.88
   1 -13 -14    6.73    5.21
   1 -13 -13    5.38    5.42
   1 -13 -13    8.31    5.27
  -1  13  13    8.44    4.88
   1 -13 -13    5.93    4.23
  -1  13  13    2.64    5.38
  -1  13  13    8.26    5.31
  -1  13  13    8.95    5.40
  -1  13  13    5.73    5.10
  -1  13  13    4.21    4.50
   1 -13 -13   -1.88    5.31
   1 -13 -12  111.25   10.76
   1 -13 -12   98.10   10.33
  -1  13  12  109.40   10.11
  -1  13  12  109.56    9.98
   1 -13 -12  114.96   10.05
  -1  13  12  116.83   10.43
  -1  13  12  125.69   11.40
  -1  13  12  109.53   10.18
  -1  13  12  131.96   10.94
   1 -13 -12  110.55   10.92
   1 -13 -11   22.35    6.16
   1 -13 -11   22.34    5.88
  -1  13  11   17.96    5.73
  -1  13  11   21.25    5.11
  -1  13  11   25.49    4.34
   1 -13 -11   16.83    5.29
  -1  13  11   27.71    6.29
  -1  13  11   22.10    5.67
  -1  13  11   19.18    5.29
  -1  13  11   28.03    5.84
  -1  13  11   25.19    5.64
   1 -13 -11   20.71    6.24
  -1  13  10   63.90    7.26
  -1  13  10   52.41    7.77
  -1  13  10   70.45    6.36
  -1  13  10   61.38    7.80
  -1  13  10   62.28    7.25
  -1  13  10   56.41    7.77
   1 -13 -10   62.08    7.97
   1 -13 -10   60.29    7.65
  -1  13  10   78.13    8.19
  -1  13  10   66.23    7.82
   1 -13 -10   63.90    7.72
   1 -13  -9   37.37    6.26
   1 -13  -9   25.49    5.73
   1 -13  -9   30.38    6.29
  -1  13   9   25.45    5.94
  -1  13   9   25.86    5.45
  -1  13   9   25.12    5.25
  -1  13   9   32.92    6.13
  -1  13   9   27.32    6.31
  -1  13   9   34.44    6.27
  -1  13   8    4.67    4.65
  -1  13   8    4.06    4.47
   1 -13  -8    2.85    4.49
   1 -13  -8    3.80    4.34
   1 -13  -8    2.18    4.15
  -1  13   8    0.77    4.66
  -1  13   8    4.70    4.27
  -1  13   8   -1.20    4.27
  -1  13   8   -1.42    3.90
   1 -13  -8    5.00    4.92
  -1  13   7    4.82    4.43
  -1  13   7   11.59    4.97
   1 -13  -7   13.42    4.80
   1 -13  -7    7.32    4.28
   1 -13  -7   12.53    5.04
  -1  13   7   10.12    3.68
  -1  13   7    5.77    4.28
  -1  13   7   12.58    4.42
  -1  13   7   11.99    5.13
   1 -13  -7   -1.49    4.93
  -1  13   7   18.50    4.81
   1 -13  -7   17.82    5.78
  -1  13   6    7.66    4.97
  -1  13   6   10.45    4.56
   1 -13  -6    4.90    4.45
   1 -13  -6    4.89    4.36
  -1  13   6    5.45    3.89
  -1  13   6    5.50    4.00
  -1  13   6    6.81    3.31
   1 -13  -6   14.60    5.11
  -1  13   6   10.60    4.46
   1 -13  -6   10.24    5.26
  -1  13   5   22.53    5.39
  -1  13   5   19.70    6.03
   1 -13  -5   21.83    5.18
  -1  13   5   19.96    5.23
   1 -13  -5   26.40    5.70
   1 -13  -5   17.53    5.13
  -1  13   5   26.64    4.80
  -1  13   5   14.60    4.58
  -1  13   5   23.42    4.94
  -1  13   5   22.48    5.28
   1 -13  -5   29.11    6.21
   1 -13  -5   25.99    5.29
  -1  13   4   17.23    5.36
  -1  13   4   21.99    5.67
  -1  13   4   15.15    4.78
   1 -13  -4   16.56    5.27
   1 -13  -4   10.97    4.27
   1 -13  -4   26.73    5.37
  -1  13   4   19.43    4.17
  -1  13   4   14.45    4.32
  -1  13   4   16.72    4.73
  -1  13   4   13.72    4.47
   1 -13  -4   22.35    5.53
   1 -13  -4   18.66    4.67
  -1  13   3   -3.70    4.32
  -1  13   3    1.43    4.63
  -1  13   3    4.60    3.66
   1 -13  -3   -2.11    3.75
   1 -13  -3   -1.37    4.41
   1 -13  -3    5.01    3.57
  -1  13   3    3.91    3.62
  -1  13   3    2.66    4.18
  -1  13   3    0.95    3.42
  -1  13   3   -0.53    3.64
  -1  13   3    1.21    3.38
   1 -13  -3   -2.90    4.47
   1 -13  -3    1.18    3.39
  -1  13   2   15.77    4.78
  -1  13   2   13.88    4.74
   1 -13  -2   10.27    4.44
   1 -13  -2    6.96    3.52
  -1  13   2    6.27    3.63
   1 -13  -2    4.27    3.53
  -1  13   2    6.46    4.20
  -1  13   2    4.64    3.69
  -1  13   2   11.68    3.79
  -1  13   2    9.61    3.68
  -1  13   2    9.50    3.75
   1 -13  -2    4.23    4.08
   1 -13  -2   12.69    4.21
  -1  13   1   -2.16    3.90
  -1  13   1    5.75    4.19
  -1  13   1    0.61    3.45
   1 -13  -1    4.91    2.98
   1 -13  -1    3.54    3.40
  -1  13   1    4.81    3.51
  -1  13   1    0.63    3.30
  -1  13   1    0.46    2.84
  -1  13   1    5.28    3.19
  -1  13   1    0.97    2.98
  -1  13   1    7.58    3.71
   1 -13  -1    2.06    3.35
   1 -13  -1    1.14    3.54
   1 -13   0   21.47    3.80
   1 -13   0   11.97    4.15
  -1  13   0   21.19    4.53
   1 -13   0   12.76    4.06
  -1  13   0    9.94    4.48
  -1  13   0   15.80    4.86
  -1  13   0   14.38    3.88
  -1  13   0   16.60    3.66
  -1  13   0   17.50    4.06
  -1  13   0   10.06    4.59
   1 -13   0   17.72    4.37
   1 -13   0   10.70    4.19
  -1  13  -1    9.14    3.79
   1 -13   1   14.92    3.16
   1 -13   1   16.18    4.25
   1 -13   1   11.38    3.97
  -1  13  -1   14.69    3.81
  -1  13  -1    8.36    3.49
  -1  13  -1   12.17    4.32
  -1  13  -1   14.74    4.24
  -1  13  -1    7.91    4.31
   1 -13   1   10.44    4.16
   1 -13   1    8.45    4.21
   1 -13   1    2.86    3.32
   1 -13   2   52.57    5.38
  -1  13  -2   44.15    6.58
  -1  13  -2   49.64    6.79
  -1  13  -2   45.15    5.70
   1 -13   2   46.46    5.87
   1 -13   2   62.33    6.45
  -1  13  -2   55.38    6.65
  -1  13  -2   49.21    6.12
  -1  13  -2   54.22    5.79
  -1  13  -2   53.75    5.51
   1 -13   2   50.08    6.16
   1 -13   2   66.32    6.49
   1 -13   2   52.90    6.44
   1 -13   2   52.06    6.05
   1 -13   3   12.03    3.39
  -1  13  -3   11.55    4.85
  -1  13  -3   18.85    4.56
   1 -13   3   12.24    4.34
   1 -13   3    9.04    3.85
  -1  13  -3   10.70    3.58
  -1  13  -3   14.44    4.09
  -1  13  -3   15.61    4.69
   1 -13   3   13.77    4.18
   1 -13   3   11.52    4.21
   1 -13   3   11.85    4.28
   1 -13   3    9.57    3.93
   1 -13   4   33.12    4.20
  -1  13  -4   32.81    5.79
   1 -13   4   26.50    5.23
  -1  13  -4   31.00    5.13
   1 -13   4   34.23    5.28
  -1  13  -4   36.23    5.12
  -1  13  -4   31.77    5.06
  -1  13  -4   32.01    5.78
   1 -13   4   37.80    5.74
   1 -13   4   27.05    4.86
   1 -13   4   28.18    5.02
   1 -13   4   39.12    5.57
   1 -13   5    4.99    2.76
  -1  13  -5    5.01    4.51
  -1  13  -5   11.19    4.35
  -1  13  -5    9.51    3.46
  -1  13  -5    6.55    3.12
   1 -13   5    7.14    3.66
   1 -13   5    6.35    3.64
  -1  13  -5   12.84    4.07
  -1  13  -5   12.84    4.76
  -1  13  -5    8.32    3.85
  -1  13  -5    7.02    3.21
   1 -13   5    7.48    3.93
   1 -13   5    9.00    3.97
   1 -13   5    7.19    3.54
   1 -13   5    9.10    3.83
   1 -13   6  104.12    6.52
   1 -13   6  110.02    8.57
  -1  13  -6   81.60    7.47
  -1  13  -6   87.86    8.82
  -1  13  -6   82.79    8.04
  -1  13  -6   99.04    7.66
   1 -13   6  108.18    9.09
  -1  13  -6   94.22    7.49
  -1  13  -6  100.73    9.09
  -1  13  -6   97.79    8.19
  -1  13  -6   79.73    6.86
   1 -13   6  101.39    8.49
   1 -13   6   81.27    7.92
   1 -13   6   96.83    8.48
   1 -13   7   17.99    3.81
   1 -13   7   16.69    3.25
  -1  13  -7   17.17    4.79
  -1  13  -7   16.16    4.29
  -1  13  -7   14.96    5.05
  -1  13  -7   15.92    4.32
   1 -13   7   13.40    4.72
  -1  13  -7   11.32    3.72
  -1  13  -7   15.99    4.43
  -1  13  -7    8.96    3.40
  -1  13  -7   18.49    4.06
  -1  13  -7   15.68    5.04
   1 -13   7   15.98    4.46
   1 -13   7   13.93    4.58
  -1  13  -8   79.62    7.59
  -1  13  -8   73.50    7.67
  -1  13  -8   86.43    8.54
  -1  13  -8   82.71    7.59
  -1  13  -8   97.33    7.52
   1 -13   8   79.88    8.16
  -1  13  -8   75.87    6.74
  -1  13  -8   68.67    8.22
  -1  13  -8   91.11    8.24
  -1  13  -8   81.91    7.12
   1 -13   8   79.27    8.16
   1 -13   8   76.23    8.32
   1 -13   8   83.95    6.90
   1 -13   9    5.69    3.59
  -1  13  -9    7.75    4.40
  -1  13  -9    1.81    4.03
  -1  13  -9    1.22    3.87
  -1  13  -9    1.83    3.73
   1 -13   9    6.93    4.55
  -1  13  -9    5.42    3.71
  -1  13  -9    3.72    3.25
  -1  13  -9    4.10    3.27
  -1  13  -9    2.80    4.18
  -1  13  -9   -2.34    5.05
   1 -13   9    5.77    4.40
   1 -13   9    2.26    4.07
   1 -13  10   36.45    5.07
  -1  13 -10   40.64    6.44
  -1  13 -10   32.07    5.74
  -1  13 -10   42.20    6.01
  -1  13 -10   46.17    6.25
  -1  13 -10   48.25    5.79
   1 -13  10   50.44    7.26
  -1  13 -10   49.52    6.93
  -1  13 -10   49.24    6.12
   1 -13  10   33.66    6.36
   1 -13  10   33.43    6.15
  -1  13 -11   51.44    7.09
  -1  13 -11   49.78    6.44
  -1  13 -11   53.05    6.43
  -1  13 -11   56.91    6.86
   1 -13  11   53.01    7.52
  -1  13 -11   46.70    6.07
  -1  13 -11   65.99    7.74
  -1  13 -11   53.12    6.42
   1 -13  11   31.16    6.33
   1 -13  11   47.91    7.04
   1 -13  11   55.59    5.97
  -1  13 -12    5.50    4.42
  -1  13 -12    4.45    3.88
  -1  13 -12    6.59    4.43
  -1  13 -12    3.28    4.26
  -1  13 -12    6.85    4.08
  -1  13 -12    7.76    4.22
   1 -13  12   10.49    5.28
  -1  13 -12    8.66    4.44
  -1  13 -12    5.43    3.73
  -1  13 -12   12.35    5.68
   1 -13  12   11.77    5.03
   1 -13  12    3.11    3.61
  -1  13 -13   90.01    8.55
  -1  13 -13   85.51    8.51
  -1  13 -13   84.81    7.52
  -1  13 -13   77.05    8.22
  -1  13 -13   76.16    8.99
  -1  13 -13   85.81    9.18
  -1  13 -13   91.60    8.26
  -1  13 -13   85.59    8.48
  -1  13 -13   76.80    7.69
   1 -13  13   79.76    9.42
   1 -13  13   73.60    9.09
   1 -13  13   76.71    7.10
  -1  13 -14  101.15    9.27
  -1  13 -14   94.67    7.66
  -1  13 -14   89.46    8.58
  -1  13 -14   86.09    8.78
  -1  13 -14   87.51    9.57
  -1  13 -14  104.90    9.77
  -1  13 -14   86.13    8.25
   1 -13  14   94.23    9.87
  -1  13 -14   98.25    8.85
   1 -13  14   97.62   10.33
  -1  13 -14   93.76    9.47
   1 -13  14   90.60   10.22
   1 -13  14   90.25    7.82
  -1  13 -15   80.64    8.39
   1 -13  15   94.25    9.75
  -1  13 -15   83.14    9.11
   1 -13  15   70.99    9.31
  -1  13 -15   73.42    9.02
  -1  13 -15   96.78    8.80
  -1  13 -15   70.59    9.02
   1 -13  15  103.92   10.71
  -1  13 -15   85.62    8.57
  -1  13 -15   61.39    8.12
  -1  13 -15   91.29    8.85
  -1  13 -15   66.97    6.52
  -1  13 -16   78.22    8.01
  -1  13 -16   83.11    8.87
  -1  13 -16   80.07    8.62
  -1  13 -16   64.57    8.21
   1 -13  16   74.10    9.67
   1 -13  16   74.12    9.12
  -1  13 -16   71.79    8.95
  -1  13 -16   83.75    8.72
  -1  13 -16  100.05   10.12
  -1  13 -16   62.20    8.72
   1 -13  16   54.27    8.37
   1 -13  16   93.07   10.17
  -1  13 -17    4.99    4.97
  -1  13 -17    0.78    4.78
  -1  13 -17    4.30    4.44
  -1  13 -17    6.87    4.95
   1 -13  17   -1.69    5.42
  -1  13 -17   -3.05    3.84
  -1  13 -17    0.87    4.64
  -1  13 -17    5.56    5.42
  -1  13 -17   -5.25    5.26
  -1  13 -17   -6.16    6.17
   1 -13  17    3.89    5.67
   1 -13  17   -2.00    5.76
   1 -13  17    1.92    5.34
  -1  13 -18    5.64    4.76
  -1  13 -18    4.71    4.99
   1 -13  18   -3.42    5.76
  -1  13 -18   10.73    5.85
  -1  13 -18   -0.80    4.81
   1 -13  18   -1.03    5.63
  -1  13 -18   10.54    4.76
  -1  13 -18    0.78    4.45
  -1  13 -18    3.54    5.85
  -1  13 -19    0.81    4.88
  -1  13 -19    5.33    5.19
   1 -13  19   -1.05    5.99
  -1  13 -19   -0.92    4.77
   1 -13  19    0.87    5.12
  -1  13 -20    9.66    6.15
   1 -12 -17   -0.70    4.52
  -1  12  16    4.45    5.88
   1 -12 -16    7.06    4.99
  -1  12  16    0.83    5.27
  -1  12  16    5.40    5.32
   1 -12 -15   60.08    8.82
  -1  12  15   52.61    7.64
   1 -12 -15   62.71    7.45
  -1  12  15   38.25    7.31
  -1  12  15   48.99    7.76
  -1  12  15   43.50    7.40
  -1  12  15   50.60    7.89
   1 -12 -15   57.22    8.65
   1 -12 -15   38.10    7.67
   1 -12 -14   84.04    9.60
   1 -12 -14   97.60   10.13
  -1  12  14   75.04    8.65
  -1  12  14   85.64    9.24
   1 -12 -14  101.56    9.23
  -1  12  14   97.79   10.09
  -1  12  14   78.76    9.41
  -1  12  14   87.23    9.59
  -1  12  14  103.90   10.11
   1 -12 -14  109.52   10.51
   1 -12 -13  190.43   13.71
   1 -12 -13  187.95   13.96
  -1  12  13  183.00   12.62
  -1  12  13  194.77   13.08
  -1  12  13  190.03   10.89
   1 -12 -13  224.51   13.36
  -1  12  13  192.12   13.59
  -1  12  13  177.99   13.60
  -1  12  13  197.59   13.48
  -1  12  13  202.75   13.69
   1 -12 -13  201.53   14.19
   1 -12 -12   49.23    7.47
   1 -12 -12   52.56    7.56
  -1  12  12   48.91    7.19
  -1  12  12   45.04    6.21
  -1  12  12   58.12    7.57
  -1  12  12   43.21    5.59
   1 -12 -12   52.97    6.94
  -1  12  12   56.16    7.60
  -1  12  12   42.20    7.04
  -1  12  12   55.08    7.22
  -1  12  12   56.41    7.39
   1 -12 -12   56.88    7.88
   1 -12 -11  110.64    9.86
   1 -12 -11   91.15    9.50
  -1  12  11  107.64    9.52
  -1  12  11  109.73    8.59
  -1  12  11   87.57    8.56
  -1  12  11   96.10    7.48
   1 -12 -11   99.17    9.08
  -1  12  11   96.29    9.31
  -1  12  11  101.28    9.78
  -1  12  11   93.15    9.18
  -1  12  11  106.28    9.52
   1 -12 -11   98.12    9.74
  -1  12  10    5.78    4.95
  -1  12  10    5.90    4.24
  -1  12  10   11.51    3.77
   1 -12 -10   12.08    4.56
  -1  12  10   12.73    4.51
  -1  12  10   11.92    4.92
  -1  12  10   15.37    5.52
   1 -12 -10    6.73    4.12
   1 -12 -10    7.80    4.67
  -1  12  10    9.36    4.41
  -1  12  10   10.47    4.18
  -1  12   9   -3.60    4.26
  -1  12   9    5.45    4.00
  -1  12   9    2.60    3.34
   1 -12  -9    5.96    4.00
  -1  12   9    6.66    4.14
  -1  12   9    2.97    4.54
  -1  12   9    1.34    4.01
  -1  12   9    1.39    4.11
  -1  12   9    4.66    3.84
   1 -12  -9    2.85    4.02
   1 -12  -9    9.70    4.36
   1 -12  -8   45.41    6.17
   1 -12  -8   41.86    6.22
  -1  12   8   48.71    6.87
  -1  12   8   41.42    5.99
  -1  12   8   48.39    5.02
   1 -12  -8   50.29    6.23
  -1  12   8   49.04    6.91
  -1  12   8   41.54    5.68
  -1  12   8   36.37    5.96
  -1  12   8   41.64    2.85
  -1  12   8   53.40    6.36
  -1  12   8   61.05    6.72
  -1  12   7    2.57    3.43
  -1  12   7   -3.14    3.80
  -1  12   7   -2.13    4.15
   1 -12  -7    4.52    3.68
   1 -12  -7    3.39    3.78
   1 -12  -7    5.18    3.82
  -1  12   7    4.64    2.86
  -1  12   7    0.70    3.98
  -1  12   7    3.04    4.01
  -1  12   7    5.49    3.63
  -1  12   7    1.51    1.18
   1 -12  -7   -3.72    4.30
  -1  12   6   59.84    7.19
  -1  12   6   38.85    5.98
   1 -12  -6   51.69    6.26
   1 -12  -6   45.16    6.06
  -1  12   6   45.39    5.61
  -1  12   6   49.40    6.00
  -1  12   6   43.66    5.13
  -1  12   6   43.34    6.60
  -1  12   6   56.16    6.56
   1 -12  -6   38.99    6.17
  -1  12   5    9.75    4.52
  -1  12   5   14.15    4.44
   1 -12  -5   10.72    4.10
   1 -12  -5    4.33    3.58
  -1  12   5    7.47    3.34
  -1  12   5   16.04    4.52
  -1  12   5   11.37    4.02
  -1  12   5    5.95    3.76
   1 -12  -5   11.68    4.32
   1 -12  -5    7.00    4.00
  -1  12   4   44.74    6.48
  -1  12   4   33.01    5.93
  -1  12   4   48.67    6.17
   1 -12  -4   32.71    5.39
   1 -12  -4   32.49    5.40
   1 -12  -4   28.92    5.11
  -1  12   4   37.34    5.33
  -1  12   4   34.73    5.03
  -1  12   4   45.60    5.34
  -1  12   4   37.41    5.25
  -1  12   4   30.11    4.13
   1 -12  -4   33.95    5.76
  -1  12   3    2.61    3.90
  -1  12   3    4.75    4.01
  -1  12   3    3.76    3.79
   1 -12  -3    0.62    3.83
   1 -12  -3    7.05    3.73
   1 -12  -3    2.85    3.45
  -1  12   3    4.48    3.52
  -1  12   3    6.10    3.39
  -1  12   3    2.69    3.10
  -1  12   3    5.73    2.64
  -1  12   3    8.37    3.66
   1 -12  -3    6.58    4.02
   1 -12  -3    2.13    3.15
  -1  12   2    0.65    3.59
  -1  12   2    0.67    3.57
   1 -12  -2    5.78    3.07
  -1  12   2    0.60    3.38
   1 -12  -2   -2.19    3.56
  -1  12   2    1.19    3.22
  -1  12   2    1.89    3.43
  -1  12   2    0.53    3.23
  -1  12   2    1.29    3.31
  -1  12   2    4.34    2.98
  -1  12   2   -0.31    2.25
   1 -12  -2   -1.28    3.46
   1 -12  -2    1.04    3.28
   1 -12  -1    7.24    2.86
  -1  12   1    5.90    4.01
  -1  12   1    6.59    4.24
  -1  12   1    8.63    3.67
   1 -12  -1   10.15    3.32
   1 -12  -1    7.42    3.38
  -1  12   1    8.07    3.85
  -1  12   1    6.33    3.10
  -1  12   1    4.39    3.50
  -1  12   1    7.81    3.18
  -1  12   1   10.35    3.38
  -1  12   1    5.84    2.31
  -1  12   1    7.97    3.55
   1 -12  -1    8.07    3.54
   1 -12  -1    7.16    3.29
  -1  12   0    7.22    4.57
   1 -12   0    1.38    2.71
  -1  12   0   -1.66    3.20
   1 -12   0   -1.56    3.47
  -1  12   0    1.59    2.85
  -1  12   0    1.75    3.04
  -1  12   0    6.02    3.29
  -1  12   0    1.12    3.26
  -1  12   0   -1.71    3.72
  -1  12   0    1.53    2.04
   1 -12   0   -0.51    3.24
  -1  12   0    3.69    2.34
   1 -12   0    4.83    3.27
  -1  12  -1   33.51    5.93
  -1  12  -1   37.57    5.28
   1 -12   1   40.35    5.28
   1 -12   1   32.12    3.98
   1 -12   1   32.70    4.91
  -1  12  -1   30.28    5.06
  -1  12  -1   44.04    6.02
  -1  12  -1   39.83    4.73
  -1  12  -1   34.02    4.78
  -1  12  -1   35.19    3.50
   1 -12   1   40.79    5.19
  -1  12  -1   31.72    3.46
   1 -12   1   32.89    5.17
  -1  12  -2    5.04    4.12
  -1  12  -2   -2.63    4.01
   1 -12   2    0.28    2.60
   1 -12   2    0.54    3.63
  -1  12  -2    4.75    3.39
   1 -12   2    4.08    3.34
  -1  12  -2    3.03    4.01
  -1  12  -2    2.37    2.86
  -1  12  -2    8.04    3.57
  -1  12  -2    4.19    3.46
  -1  12  -2    2.56    1.99
   1 -12   2    3.08    3.42
   1 -12   2   -0.57    3.50
   1 -12   2    4.17    3.51
   1 -12   2    5.50    2.97
  -1  12  -2    4.47    2.05
   1 -12   3   39.10    4.34
  -1  12  -3   45.27    6.18
   1 -12   3   39.25    5.62
  -1  12  -3   34.74    5.29
   1 -12   3   34.18    5.08
  -1  12  -3   48.03    6.38
  -1  12  -3   45.01    5.41
  -1  12  -3   40.68    5.10
  -1  12  -3   39.98    4.69
   1 -12   3   37.88    5.46
   1 -12   3   46.36    5.52
   1 -12   3   37.56    5.19
   1 -12   3   36.08    5.23
   1 -12   4    2.76    2.61
  -1  12  -4    5.57    3.06
  -1  12  -4    5.49    3.88
  -1  12  -4   -0.46    3.19
  -1  12  -4    2.17    3.32
   1 -12   4    4.57    3.30
   1 -12   4    1.54    3.27
  -1  12  -4    0.64    3.42
  -1  12  -4    1.47    2.93
  -1  12  -4    0.85    2.54
  -1  12  -4    5.71    3.27
   1 -12   4    2.76    3.34
   1 -12   4    0.55    3.46
   1 -12   4    3.29    3.32
   1 -12   5   86.09    5.82
   1 -12   5   85.46    7.21
  -1  12  -5   85.00    7.09
  -1  12  -5   82.46    7.96
  -1  12  -5   87.46    7.73
  -1  12  -5   87.73    6.80
   1 -12   5   80.89    7.37
  -1  12  -5   82.40    7.30
  -1  12  -5   72.80    6.16
  -1  12  -5   81.63    6.84
  -1  12  -5   92.13    8.32
   1 -12   5   70.82    6.92
   1 -12   5   81.85    7.13
   1 -12   5   81.63    7.45
   1 -12   6   20.02    3.18
  -1  12  -6   30.04    5.58
  -1  12  -6   21.79    4.70
  -1  12  -6   21.39    4.22
  -1  12  -6   23.00    4.41
   1 -12   6   15.54    4.54
  -1  12  -6   22.08    3.72
  -1  12  -6   24.31    5.14
  -1  12  -6   28.12    4.69
  -1  12  -6   23.98    3.93
  -1  12  -6   19.23    3.89
   1 -12   6   19.45    4.46
   1 -12   6   16.31    4.35
   1 -12   7   -0.85    2.99
   1 -12   7    1.91    2.39
  -1  12  -7    0.53    3.23
  -1  12  -7   -0.58    3.29
  -1  12  -7    4.56    4.38
  -1  12  -7    0.54    3.13
  -1  12  -7    2.88    2.87
   1 -12   7   -1.94    3.91
  -1  12  -7   -0.47    2.66
  -1  12  -7   -1.21    3.68
  -1  12  -7   -0.44    2.97
  -1  12  -7   -2.76    4.08
   1 -12   7    1.22    3.26
   1 -12   7   -0.64    3.26
   1 -12   8   10.41    3.30
  -1  12  -8    9.61    3.90
  -1  12  -8   10.37    4.58
  -1  12  -8    2.18    3.58
  -1  12  -8   -2.21    3.66
   1 -12   8    4.77    3.93
  -1  12  -8    3.03    2.91
  -1  12  -8    7.77    3.46
  -1  12  -8    6.33    4.07
  -1  12  -8    6.37    3.94
  -1  12  -8    3.43    3.03
   1 -12   8    7.04    4.04
   1 -12   8    4.01    3.82
   1 -12   9   38.26    4.85
  -1  12  -9   37.66    5.58
  -1  12  -9   31.48    5.42
  -1  12  -9   40.61    6.19
  -1  12  -9   41.95    5.78
  -1  12  -9   36.74    5.16
   1 -12   9   40.51    6.19
  -1  12  -9   25.85    5.28
  -1  12  -9   38.34    5.25
   1 -12   9   35.39    5.95
   1 -12   9   49.31    6.57
   1 -12  10   22.98    4.23
  -1  12 -10   34.89    5.39
  -1  12 -10   30.12    5.67
  -1  12 -10   29.04    5.02
  -1  12 -10   30.31    5.33
   1 -12  10   23.76    5.59
  -1  12 -10   28.81    5.17
  -1  12 -10   21.43    4.45
  -1  12 -10   24.39    4.95
  -1  12 -10   30.51    5.75
   1 -12  10   31.50    5.93
   1 -12  10   34.97    5.86
  -1  12 -11   10.43    3.73
  -1  12 -11   15.88    4.64
  -1  12 -11   11.47    4.00
  -1  12 -11   21.65    4.86
  -1  12 -11    9.81    4.81
  -1  12 -11   14.52    3.96
  -1  12 -11    8.69    4.19
  -1  12 -11    7.08    3.62
  -1  12 -11   16.92    4.65
   1 -12  11    9.41    4.80
   1 -12  11   16.77    5.32
   1 -12  11    9.10    4.54
   1 -12  11    6.21    3.23
  -1  12 -12  135.20    9.92
  -1  12 -12  114.36    9.33
  -1  12 -12  121.50    8.62
  -1  12 -12  122.60    9.39
  -1  12 -12  120.02   10.32
  -1  12 -12  147.00   10.99
  -1  12 -12  114.71    8.95
   1 -12  12  134.30   10.92
  -1  12 -12  143.02   10.26
  -1  12 -12  127.10    9.46
   1 -12  12  126.34   10.81
   1 -12  12  110.56    8.28
  -1  12 -13  174.11   11.29
  -1  12 -13  150.68   10.48
  -1  12 -13  136.69    9.21
  -1  12 -13  156.88   10.89
   1 -12  13  165.52   12.39
  -1  12 -13  164.45   11.09
  -1  12 -13  151.56   11.37
  -1  12 -13  161.33   11.93
  -1  12 -13  151.27   11.56
  -1  12 -13  155.14   10.68
   1 -12  13  159.53   12.15
   1 -12  13  143.12    9.52
  -1  12 -14    1.22    3.76
  -1  12 -14   -1.37    3.80
  -1  12 -14   -0.45    3.15
  -1  12 -14    2.01    4.17
  -1  12 -14    4.57    4.07
  -1  12 -14   -2.77    3.99
   1 -12  14    2.26    4.46
   1 -12  14    0.89    4.56
  -1  12 -14    3.91    3.94
  -1  12 -14    1.63    4.47
  -1  12 -14    0.80    4.96
   1 -12  14   -0.86    4.86
   1 -12  14   -3.26    3.36
   1 -12  15   25.60    5.12
  -1  12 -15   27.69    5.75
  -1  12 -15   11.31    4.69
  -1  12 -15   19.03    4.01
  -1  12 -15   23.55    5.37
  -1  12 -15   22.69    5.76
   1 -12  15   23.10    6.40
   1 -12  15    9.24    5.07
  -1  12 -15   21.51    5.48
  -1  12 -15   24.44    5.94
  -1  12 -15   13.74    5.46
  -1  12 -15   18.48    5.31
   1 -12  15   20.60    6.26
   1 -12  15   32.59    6.55
  -1  12 -16    5.19    4.62
  -1  12 -16   -5.20    4.46
  -1  12 -16    0.72    4.04
  -1  12 -16    3.37    4.74
  -1  12 -16   -2.25    4.67
   1 -12  16    1.57    5.15
  -1  12 -16    4.36    4.85
  -1  12 -16   -0.82    5.10
  -1  12 -16    5.02    4.69
   1 -12  16    4.50    5.01
   1 -12  16    2.79    5.16
   1 -12  16    0.89    5.07
  -1  12 -17   16.36    6.20
  -1  12 -17   23.82    6.14
  -1  12 -17   12.78    4.56
  -1  12 -17   20.80    5.75
   1 -12  17   12.84    6.04
  -1  12 -17   15.53    5.24
  -1  12 -17   11.66    5.67
  -1  12 -17   12.42    5.82
  -1  12 -17   23.37    6.06
  -1  12 -17   17.24    5.68
   1 -12  17   15.88    6.07
   1 -12  17   15.40    6.08
   1 -12  17   22.10    6.78
  -1  12 -18    6.37    5.49
  -1  12 -18   -0.80    4.96
  -1  12 -18    3.84    4.74
   1 -12  18    1.64    4.83
  -1  12 -18    2.42    4.71
  -1  12 -18    2.79    5.03
  -1  12 -18    3.90    4.34
  -1  12 -18    3.34    5.21
   1 -12  18   -2.90    5.91
   1 -12  18    9.93    6.32
   1 -12  18   -0.95    5.50
  -1  12 -19    3.81    5.37
  -1  12 -19   -0.83    4.89
  -1  12 -19    3.17    4.89
  -1  12 -19    1.62    5.16
  -1  12 -19    7.55    5.39
  -1  12 -19    1.92    5.27
   1 -12  19   -3.33    5.59
  -1  12 -19    4.99    4.68
   1 -12  19    4.09    5.46
   1 -12  19    3.94    5.62
   1 -12  20   65.88    8.46
  -1  12 -20   59.17    9.40
   1 -12  20   57.74    9.11
  -1  12 -20   56.36    8.26
  -1  12 -20   44.66    8.21
  -1  12 -21   12.42    5.77
   1 -11 -18    4.02    4.34
  -1  11  17   62.31    8.73
   1 -11 -17   64.36    7.75
  -1  11  17   49.15    8.23
   1 -11 -17   47.15    8.06
  -1  11  17   59.10    9.01
   1 -11 -17   43.47    8.62
   1 -11 -16  105.85   10.42
  -1  11  16  122.16   10.87
   1 -11 -16  117.55    9.57
  -1  11  16   85.27    9.95
  -1  11  16  105.85   10.38
  -1  11  16  129.71   11.35
  -1  11  16  113.86   10.67
   1 -11 -16   84.78   10.02
   1 -11 -16   95.43   10.69
   1 -11 -15   22.98    6.33
  -1  11  15   26.91    6.37
   1 -11 -15   35.81    7.03
  -1  11  15   18.96    5.59
  -1  11  15   21.41    4.98
  -1  11  15   30.61    6.56
   1 -11 -15   24.52    5.46
  -1  11  15   27.34    6.68
  -1  11  15   19.41    6.37
  -1  11  15   28.75    6.34
   1 -11 -15   30.44    6.70
   1 -11 -14   85.63    9.90
   1 -11 -14   90.83    9.90
  -1  11  14   93.65    8.79
  -1  11  14   91.45    7.61
  -1  11  14   98.08    9.57
   1 -11 -14  116.73    9.27
  -1  11  14   94.63    9.55
  -1  11  14   85.79    9.53
  -1  11  14  103.49    9.89
  -1  11  14   91.50    9.52
   1 -11 -14  101.80    9.98
   1 -11 -13   -4.23    5.11
   1 -11 -13    4.91    5.10
  -1  11  13    2.35    4.07
  -1  11  13    1.96    4.55
  -1  11  13   11.43    5.01
  -1  11  13    2.40    3.50
   1 -11 -13    4.53    4.08
  -1  11  13    5.41    4.62
  -1  11  13   -1.57    4.91
   1 -11 -13   -4.13    5.04
  -1  11  13    7.79    4.65
  -1  11  12  117.65   10.02
  -1  11  12  126.58   10.24
   1 -11 -12   95.91    9.34
   1 -11 -12   86.56    9.33
  -1  11  12  120.79    9.65
  -1  11  12  100.30    7.90
  -1  11  12  103.33    9.32
  -1  11  12  109.39    7.80
   1 -11 -12  107.84    8.99
  -1  11  12   95.75    9.26
  -1  11  12  102.43    9.69
  -1  11  12  113.14    6.65
   1 -11 -12  128.34   10.78
  -1  11  11   26.62    5.36
  -1  11  11   27.53    5.48
   1 -11 -11   32.63    5.83
   1 -11 -11   34.58    6.22
  -1  11  11   38.43    6.14
  -1  11  11   34.13    5.14
  -1  11  11   27.78    4.55
  -1  11  11   31.00    5.65
   1 -11 -11   30.15    5.38
  -1  11  11   37.94    6.10
  -1  11  11   38.53    6.63
  -1  11  11   30.22    3.48
   1 -11 -11   38.89    6.49
   1 -11 -10   35.89    5.91
   1 -11 -10   40.12    6.21
  -1  11  10   34.43    6.09
  -1  11  10   46.45    5.64
  -1  11  10   37.33    4.78
  -1  11  10   44.76    6.16
   1 -11 -10   40.17    5.91
  -1  11  10   44.86    6.36
  -1  11  10   43.05    6.65
  -1  11  10   38.50    3.56
  -1  11  10   41.20    6.07
  -1  11  10   46.45    6.16
   1 -11  -9  320.10   16.56
   1 -11  -9  295.68   15.95
  -1  11   9  291.05   14.90
  -1  11   9  329.53   16.48
  -1  11   9  304.56   15.44
  -1  11   9  313.57   13.95
   1 -11  -9  325.26   15.94
  -1  11   9  313.77   15.95
  -1  11   9  297.94   16.39
  -1  11   9  300.51   11.44
  -1  11   9  338.75   16.30
  -1  11   9  326.16   16.31
   1 -11  -8   34.70    5.69
   1 -11  -8   30.31    5.42
  -1  11   8   37.98    5.78
  -1  11   8   36.95    5.38
  -1  11   8   40.08    4.73
   1 -11  -8   42.38    5.70
  -1  11   8   33.23    5.30
  -1  11   8   36.84    6.18
  -1  11   8   50.67    6.00
  -1  11   8   42.65    3.12
  -1  11   8   34.19    5.42
  -1  11   8   29.59    5.13
  -1  11   7   66.07    6.54
  -1  11   7   61.35    6.45
   1 -11  -7   50.17    6.20
   1 -11  -7   49.13    6.18
  -1  11   7   62.62    6.54
  -1  11   7   60.36    6.86
  -1  11   7   74.49    5.86
  -1  11   7   61.53    6.26
   1 -11  -7   53.38    6.24
  -1  11   7   63.86    6.70
  -1  11   7   61.93    5.36
  -1  11   7   51.76    6.61
   1 -11  -7   66.67    4.85
  -1  11   7   53.37    3.44
  -1  11   7   67.67    3.61
   1 -11  -7   69.48    7.33
  -1  11   6   -1.73    3.08
  -1  11   6    4.88    3.13
   1 -11  -6    1.78    3.30
  -1  11   6    3.85    3.83
  -1  11   6   -1.15    3.60
  -1  11   6    4.29    2.80
   1 -11  -6    1.73    3.34
  -1  11   6    1.53    1.91
  -1  11   6    0.63    3.39
  -1  11   6    5.43    3.35
  -1  11   6    1.61    2.46
  -1  11   6    5.46    3.00
  -1  11   6    2.28    1.15
  -1  11   6    1.21    1.21
   1 -11  -6    1.97    3.26
  -1  11   5    3.31    3.11
  -1  11   5    6.97    4.07
  -1  11   5    3.50    4.15
   1 -11  -5    1.71    3.29
   1 -11  -5    2.26    3.23
  -1  11   5    3.62    3.20
  -1  11   5    1.27    2.92
  -1  11   5    4.20    3.14
  -1  11   5    4.83    3.95
  -1  11   5    4.05    0.80
  -1  11   5    3.03    0.79
   1 -11  -5    7.63    3.71
  -1  11   4    4.38    4.03
  -1  11   4   11.15    4.38
   1 -11  -4    8.60    2.05
   1 -11  -4    7.88    3.44
   1 -11  -4   11.61    2.10
   1 -11  -4    3.22    3.07
  -1  11   4    6.18    3.37
  -1  11   4    8.34    3.39
  -1  11   4    7.06    3.34
   1 -11  -4    5.89    3.64
  -1  11   4    4.96    2.83
  -1  11   4    6.37    3.45
   1 -11  -4    7.37    3.64
  -1  11   3   66.64    6.96
  -1  11   3   78.50    7.29
   1 -11  -3   65.84    4.20
  -1  11   3   59.85    6.48
   1 -11  -3   46.09    5.60
   1 -11  -3   71.84    6.69
   1 -11  -3   60.30    3.28
   1 -11  -3   56.21    5.81
  -1  11   3   67.09    6.06
  -1  11   3   75.74    6.11
  -1  11   3   57.10    5.71
  -1  11   3   69.33    6.26
  -1  11   3   65.47    5.05
   1 -11  -3   65.33    6.84
  -1  11   2   35.22    5.45
   1 -11  -2   34.42    3.54
  -1  11   2   31.99    5.35
   1 -11  -2   37.06    4.59
  -1  11   2   35.08    5.16
   1 -11  -2   34.61    4.67
  -1  11   2   35.43    4.39
  -1  11   2   32.91    3.93
  -1  11   2   36.46    4.90
  -1  11   2   28.06    4.31
  -1  11   2   38.07    3.76
  -1  11   2   53.82    5.34
   1 -11  -2   43.90    4.92
   1 -11  -2   44.83    5.58
  -1  11   1  127.02    9.39
  -1  11   1  127.91    9.40
   1 -11  -1  141.54    7.06
  -1  11   1  134.44    9.07
   1 -11  -1  137.25    8.02
   1 -11  -1  118.13    8.25
  -1  11   1  128.40    8.72
  -1  11   1  151.24    8.50
  -1  11   1  112.27    7.46
  -1  11   1  127.00    9.02
  -1  11   1  133.41    7.90
  -1  11   1  119.63    6.54
  -1  11   1  133.00    8.56
   1 -11  -1  147.47    9.55
   1 -11  -1  145.79    8.72
   1 -11   0  335.78   13.21
  -1  11   0  284.82   15.43
  -1  11   0  329.51   15.25
   1 -11   0  307.30   13.11
   1 -11   0  326.48   14.69
  -1  11   0  301.32   13.71
  -1  11   0  341.54   15.33
  -1  11   0  314.24   15.07
  -1  11   0  350.31   14.01
  -1  11   0  342.76   14.25
  -1  11   0  312.97   12.08
  -1  11   0  327.31   14.83
   1 -11   0  342.30   14.89
  -1  11   0  308.10   12.43
   1 -11   0  327.14   15.52
  -1  11  -1   44.62    6.14
   1 -11   1   46.52    4.26
   1 -11   1   44.72    5.26
  -1  11  -1   37.39    5.18
   1 -11   1   48.72    5.51
   1 -11   1   41.86    3.08
  -1  11  -1   42.25    5.70
  -1  11  -1   44.82    4.95
  -1  11  -1   40.51    4.64
  -1  11  -1   44.60    5.51
  -1  11  -1   43.64    4.93
   1 -11   1   44.04    5.57
  -1  11  -1   40.02    3.77
   1 -11   1   42.39    5.11
  -1  11  -1   39.87    3.49
   1 -11   2   19.18    3.35
  -1  11  -2   17.25    4.91
  -1  11  -2   12.73    3.88
   1 -11   2   16.01    2.96
   1 -11   2   16.95    4.01
   1 -11   2   19.64    2.23
   1 -11   2   22.20    4.20
  -1  11  -2   21.31    4.23
  -1  11  -2   15.90    3.60
  -1  11  -2   19.88    4.51
  -1  11  -2   17.36    3.72
   1 -11   2   17.33    2.48
   1 -11   2   15.83    4.02
   1 -11   2   14.70    3.87
  -1  11  -2   19.87    2.59
   1 -11   3  137.92    7.70
  -1  11  -3  138.33    9.60
  -1  11  -3  133.76    8.67
  -1  11  -3  129.30    8.87
   1 -11   3  138.43    8.99
  -1  11  -3  154.09    8.71
   1 -11   3  137.50    5.29
   1 -11   3  138.87    8.80
  -1  11  -3  148.85    9.04
  -1  11  -3  129.67    7.92
  -1  11  -3  137.23    9.72
  -1  11  -3  152.57    8.17
  -1  11  -3  151.79    9.09
   1 -11   3  144.99    6.46
   1 -11   3  154.83    9.43
   1 -11   3  143.12    9.01
   1 -11   3  135.67    9.04
  -1  11  -3  137.87    6.05
   1 -11   4   35.25    3.91
   1 -11   4   28.72    4.50
  -1  11  -4   30.82    5.09
  -1  11  -4   23.84    4.19
   1 -11   4   29.04    4.66
  -1  11  -4   34.03    4.93
  -1  11  -4   38.38    4.46
  -1  11  -4   34.03    5.19
  -1  11  -4   33.14    4.63
  -1  11  -4   30.30    4.65
  -1  11  -4   31.34    4.11
   1 -11   4   24.49    2.05
   1 -11   4   26.84    3.13
   1 -11   4   42.47    5.18
   1 -11   4   26.88    4.28
   1 -11   4   35.33    5.02
   1 -11   5    3.27    2.46
  -1  11  -5    3.73    3.08
  -1  11  -5    0.54    3.70
  -1  11  -5    5.34    4.16
  -1  11  -5    6.73    3.12
  -1  11  -5    4.24    2.72
   1 -11   5    3.74    3.30
   1 -11   5    4.96    1.18
  -1  11  -5    0.40    2.56
  -1  11  -5    4.70    3.05
  -1  11  -5    3.62    3.72
  -1  11  -5    6.10    3.45
   1 -11   5    2.05    3.38
   1 -11   5    0.73    2.30
   1 -11   5    3.04    1.63
   1 -11   5    3.36    2.96
   1 -11   5    4.20    3.50
   1 -11   6    1.75    2.31
  -1  11  -6    3.72    3.41
  -1  11  -6    2.37    3.69
  -1  11  -6    2.38    2.91
  -1  11  -6   -1.46    3.22
  -1  11  -6    4.83    2.79
   1 -11   6    0.56    2.98
  -1  11  -6    4.29    3.17
  -1  11  -6    2.89    2.82
  -1  11  -6   -0.42    2.69
  -1  11  -6   -1.24    3.70
   1 -11   6   -1.07    3.40
   1 -11   6    1.11    2.68
   1 -11   6    0.18    1.83
   1 -11   6    2.19    3.16
   1 -11   7    5.86    2.93
   1 -11   7   -0.29    2.20
  -1  11  -7    1.56    3.46
  -1  11  -7   -0.49    2.96
  -1  11  -7   -2.36    4.20
  -1  11  -7    1.99    3.13
   1 -11   7   -1.18    3.48
  -1  11  -7    0.46    2.60
  -1  11  -7    1.74    3.00
  -1  11  -7    2.26    3.46
  -1  11  -7    1.20    2.84
  -1  11  -7    0.64    3.63
   1 -11   7    3.34    3.65
   1 -11   7    1.49    1.91
   1 -11   7    5.80    3.69
  -1  11  -8  104.20    7.76
  -1  11  -8   82.86    8.00
  -1  11  -8  104.73    7.92
  -1  11  -8  100.69    7.81
  -1  11  -8   95.26    6.06
  -1  11  -8   94.04    7.36
   1 -11   8  106.08    8.57
  -1  11  -8  111.56    8.74
  -1  11  -8   97.06    7.28
  -1  11  -8   99.92    6.87
   1 -11   8   94.70    8.02
   1 -11   8  107.16    8.55
   1 -11   8   89.10    6.76
  -1  11  -9   95.96    8.44
  -1  11  -9  109.30    8.26
  -1  11  -9  104.11    8.05
  -1  11  -9  117.86    8.45
  -1  11  -9  122.61    8.91
  -1  11  -9  106.76    6.42
   1 -11   9   96.21    8.62
  -1  11  -9  106.10    8.02
  -1  11  -9  119.82    9.35
  -1  11  -9  106.07    7.85
   1 -11   9  104.03    8.87
   1 -11   9  105.60    8.69
   1 -11   9  104.83    7.43
  -1  11 -10    1.41    1.22
  -1  11 -10    1.16    3.76
  -1  11 -10    0.96    3.15
  -1  11 -10   -0.55    3.52
  -1  11 -10    1.09    3.54
   1 -11  10    3.48    4.15
  -1  11 -10    1.65    2.82
  -1  11 -10   -1.19    3.39
  -1  11 -10    1.19    2.33
  -1  11 -10   -0.66    4.18
  -1  11 -10    3.58    3.41
   1 -11  10    5.20    3.93
   1 -11  10    0.68    3.29
   1 -11  10    0.87    2.71
  -1  11 -11   -1.15    3.58
  -1  11 -11    2.79    2.96
  -1  11 -11   -0.58    3.28
  -1  11 -11    2.84    3.28
  -1  11 -11    4.67    3.37
  -1  11 -11    7.56    3.46
   1 -11  11    0.73    3.68
  -1  11 -11   -1.40    3.69
  -1  11 -11    3.25    3.17
  -1  11 -11   -2.07    4.11
   1 -11  11   -2.14    4.01
   1 -11  11    0.46    2.84
  -1  11 -12   34.32    5.39
  -1  11 -12   31.29    4.55
  -1  11 -12   41.55    5.54
  -1  11 -12   33.12    5.30
   1 -11  12   32.40    5.78
  -1  11 -12   29.54    5.43
  -1  11 -12   30.25    5.12
  -1  11 -12   32.25    5.01
  -1  11 -12   36.67    5.98
  -1  11 -12   25.74    5.22
   1 -11  12   39.01    6.01
   1 -11  12   35.45    4.71
  -1  11 -13   56.06    6.44
  -1  11 -13   61.45    7.01
  -1  11 -13   53.96    5.42
  -1  11 -13   54.19    6.49
  -1  11 -13   55.38    6.84
  -1  11 -13   47.45    6.40
   1 -11  13   37.94    6.59
  -1  11 -13   60.75    7.31
  -1  11 -13   46.68    6.62
  -1  11 -13   67.64    6.99
   1 -11  13   39.97    6.78
   1 -11  13   43.86    5.30
  -1  11 -14   25.17    5.32
  -1  11 -14   20.89    4.65
  -1  11 -14   25.19    3.92
  -1  11 -14   32.76    5.44
  -1  11 -14   34.02    6.46
   1 -11  14   18.57    5.52
   1 -11  14   21.90    5.24
  -1  11 -14   23.18    5.13
  -1  11 -14   30.43    5.94
  -1  11 -14   21.88    5.05
  -1  11 -14   26.00    6.03
   1 -11  14   28.65    6.14
   1 -11  14   24.99    4.57
   1 -11  15   23.48    4.83
  -1  11 -15   42.34    5.89
  -1  11 -15   45.26    6.52
  -1  11 -15   50.89    6.85
   1 -11  15   32.63    6.44
  -1  11 -15   42.45    7.18
   1 -11  15   30.74    6.62
  -1  11 -15   30.20    6.02
  -1  11 -15   31.86    5.59
  -1  11 -15   35.66    6.77
   1 -11  15   37.69    7.14
   1 -11  15   41.45    7.05
  -1  11 -16   11.39    3.92
  -1  11 -16   12.35    5.10
  -1  11 -16    4.19    4.41
   1 -11  16    7.43    4.91
  -1  11 -16    2.61    4.39
  -1  11 -16    6.42    4.50
  -1  11 -16    7.56    5.35
  -1  11 -16    5.36    4.63
   1 -11  16   11.60    5.15
   1 -11  16    5.17    5.20
   1 -11  16   13.55    5.75
  -1  11 -17   -2.65    5.67
  -1  11 -17    1.49    3.56
  -1  11 -17    3.05    4.40
  -1  11 -17   -1.45    4.53
   1 -11  17   -4.57    4.80
  -1  11 -17    0.94    5.00
  -1  11 -17    2.24    4.51
  -1  11 -17   -0.78    4.63
   1 -11  17   -4.63    5.72
   1 -11  17   -3.59    5.70
   1 -11  17   -5.31    5.57
  -1  11 -18    8.40    5.76
  -1  11 -18    9.51    5.43
  -1  11 -18    9.06    4.99
  -1  11 -18    3.90    4.51
  -1  11 -18    8.61    5.40
   1 -11  18   11.96    5.62
   1 -11  18   11.53    5.68
   1 -11  18    0.93    5.39
  -1  11 -18    9.74    5.62
   1 -11  18    4.68    4.67
  -1  11 -19   95.18   10.86
  -1  11 -19  119.33   10.21
  -1  11 -19  103.55   10.18
   1 -11  19   96.60   10.17
  -1  11 -19  101.68    9.93
  -1  11 -19  110.59   10.59
   1 -11  19  109.40   11.14
   1 -11  19  103.37   10.99
  -1  11 -19  127.54   12.09
   1 -11  19   97.45   10.53
  -1  11 -20   23.53    7.07
  -1  11 -20   16.16    5.58
  -1  11 -20    6.49    5.42
  -1  11 -20   16.04    5.59
  -1  11 -20   11.84    5.32
  -1  11 -20   14.68    6.21
   1 -11  20   16.28    5.63
   1 -11  20   11.27    5.71
   1 -11  20   11.87    6.30
  -1  11 -21    6.30    5.35
  -1  11 -21    9.63    6.26
  -1  11 -21   19.02    6.76
   1 -11  21   14.07    5.72
  -1  11 -22   29.70    6.24
  -1  10  19   20.18    6.50
   1 -10 -19   14.67    4.88
  -1  10  18   60.68    8.49
   1 -10 -18   56.16    7.16
  -1  10  18   42.45    7.59
   1 -10 -18   48.88    7.76
   1 -10 -18   48.74    8.58
  -1  10  18   59.00    8.57
   1 -10 -17   25.29    6.71
   1 -10 -17   39.36    7.68
  -1  10  17   18.91    6.45
   1 -10 -17   23.11    6.37
  -1  10  17   31.21    6.58
   1 -10 -17   20.32    5.26
  -1  10  17   22.08    6.51
  -1  10  17   16.64    5.24
  -1  10  17   28.50    6.81
  -1  10  16   27.19    6.18
   1 -10 -16   15.70    5.73
   1 -10 -16   28.79    6.44
   1 -10 -16   29.27    6.26
  -1  10  16   21.43    4.79
  -1  10  16   19.35    6.00
   1 -10 -16   18.89    4.70
  -1  10  16   30.43    6.61
  -1  10  16   21.70    5.39
  -1  10  16   23.14    5.95
  -1  10  15  215.76   14.36
  -1  10  15  210.71   13.93
   1 -10 -15  195.30   13.77
   1 -10 -15  193.10   14.14
  -1  10  15  195.53   11.89
  -1  10  15  177.74   11.01
  -1  10  15  202.08   13.47
   1 -10 -15  205.14   12.43
  -1  10  15  205.53   13.92
  -1  10  15  215.53   13.81
  -1  10  15  195.81   10.63
  -1  10  15  184.46   11.86
   1 -10 -15  188.15   13.38
  -1  10  14   41.57    6.61
   1 -10 -14   59.04    7.80
   1 -10 -14   49.97    7.43
  -1  10  14   48.05    7.22
  -1  10  14   41.70    6.01
  -1  10  14   47.38    5.87
  -1  10  14   52.62    7.33
   1 -10 -14   45.90    6.11
  -1  10  14   48.50    5.42
  -1  10  14   45.14    7.05
  -1  10  14   40.27    6.72
  -1  10  14   42.07    6.04
   1 -10 -14   45.91    6.89
   1 -10 -13   86.23    9.04
   1 -10 -13   75.63    8.31
  -1  10  13   94.14    8.16
  -1  10  13   65.88    6.08
  -1  10  13   58.27    7.33
  -1  10  13   84.17    6.99
   1 -10 -13   75.18    7.35
  -1  10  13   82.17    6.09
  -1  10  13   86.97    8.52
  -1  10  13   71.16    8.09
  -1  10  13   86.37    8.62
  -1  10  13   92.19    8.74
   1 -10 -13   91.34    9.21
   1 -10 -12  139.50   11.05
   1 -10 -12  119.78   10.06
  -1  10  12  132.00    9.75
  -1  10  12  130.12    8.54
  -1  10  12  159.98    9.30
  -1  10  12  135.41   10.35
   1 -10 -12  127.40    9.59
  -1  10  12  132.67   10.44
  -1  10  12  126.76   10.27
  -1  10  12  136.92    7.88
  -1  10  12  164.50   11.37
  -1  10  12  152.36   11.10
   1 -10 -12  150.02   11.27
   1 -10 -11  135.31   10.39
   1 -10 -11  123.82    9.96
  -1  10  11  125.55    8.35
  -1  10  11  132.43    9.72
  -1  10  11  131.97    8.41
  -1  10  11  137.42    9.88
   1 -10 -11  123.05    9.23
  -1  10  11  132.73    7.35
  -1  10  11  124.08   10.10
  -1  10  11  121.14    9.78
  -1  10  11  128.26   10.01
  -1  10  11  136.90   10.38
   1 -10 -11  156.51   11.02
   1 -10 -10  147.29   10.51
   1 -10 -10  161.21   11.09
  -1  10  10  143.24    9.18
  -1  10  10  166.51   10.66
  -1  10  10  167.97   10.60
  -1  10  10  156.42    9.06
   1 -10 -10  160.62   10.21
  -1  10  10  145.56    7.56
  -1  10  10  154.37   10.89
  -1  10  10  150.41   10.57
   1 -10 -10  154.48   10.94
  -1  10  10  155.65   10.69
  -1  10  10  159.73   10.92
   1 -10  -9  104.68    8.63
   1 -10  -9   98.71    8.41
  -1  10   9   98.59    7.48
  -1  10   9   96.27    8.18
  -1  10   9  104.43    7.03
  -1  10   9  102.72    8.16
   1 -10  -9  109.11    8.14
  -1  10   9   89.11    8.15
   1 -10  -9   99.47    5.74
  -1  10   9   91.37    8.06
  -1  10   9   99.50    5.66
  -1  10   9   84.52    5.46
  -1  10   9   91.62    7.88
  -1  10   9  101.73    8.41
   1 -10  -8   60.84    6.59
   1 -10  -8   60.44    6.47
  -1  10   8   72.96    7.14
  -1  10   8   48.11    5.59
  -1  10   8   63.74    5.51
  -1  10   8   61.27    6.23
   1 -10  -8   53.08    5.98
   1 -10  -8   65.00    4.60
  -1  10   8   64.86    6.87
  -1  10   8   49.59    6.17
  -1  10   8   57.79    4.08
  -1  10   8   59.46    4.12
  -1  10   8   59.81    6.29
  -1  10   8   54.67    6.17
  -1  10   7   16.55    3.91
  -1  10   7   15.08    3.90
   1 -10  -7   14.93    3.80
   1 -10  -7   16.15    3.99
  -1  10   7   17.04    4.42
  -1  10   7   18.87    4.23
  -1  10   7   13.82    3.90
  -1  10   7   14.75    3.28
   1 -10  -7   11.15    3.68
  -1  10   7    8.56    2.83
  -1  10   7    9.52    3.76
  -1  10   7   15.09    3.88
   1 -10  -7   11.51    2.61
  -1  10   7   11.56    2.09
  -1  10   7   11.07    2.11
   1 -10  -7    6.82    3.76
  -1  10   6   -0.50    2.72
  -1  10   6    1.06    2.76
   1 -10  -6    3.79    2.89
   1 -10  -6    0.55    2.02
  -1  10   6    0.52    3.71
  -1  10   6    0.58    3.10
  -1  10   6    1.46    2.42
  -1  10   6    0.26    2.21
   1 -10  -6    2.60    2.66
  -1  10   6    5.10    3.27
  -1  10   6    1.72    3.22
   1 -10  -6    0.82    2.10
  -1  10   6    1.86    2.87
  -1  10   6    1.80    2.27
  -1  10   6    1.19    1.29
  -1  10   6    0.15    1.42
   1 -10  -6   -1.19    3.19
  -1  10   5  130.06    7.68
  -1  10   5  151.92    9.21
  -1  10   5  142.71    8.79
   1 -10  -5  125.78    8.68
   1 -10  -5  144.37    6.77
   1 -10  -5  114.16    5.18
  -1  10   5  140.98    9.32
  -1  10   5  125.37    9.27
  -1  10   5  148.08    7.95
  -1  10   5  138.19    8.44
   1 -10  -5  138.59    9.07
  -1  10   5  150.00    6.80
   1 -10  -5  152.29    7.31
  -1  10   5  135.78    7.90
  -1  10   5  138.41    9.31
  -1  10   5  143.80    8.88
  -1  10   5  138.02    5.10
  -1  10   5  127.63    5.20
  -1  10   5  137.83    5.53
   1 -10  -5  132.53    9.35
  -1  10   4   52.17    4.57
  -1  10   4   51.32    5.39
   1 -10  -4   42.50    2.98
  -1  10   4   56.42    6.28
  -1  10   4   50.53    5.77
  -1  10   4   47.02    3.44
   1 -10  -4   43.75    5.28
   1 -10  -4   52.75    5.42
   1 -10  -4   43.20    3.36
   1 -10  -4   43.88    4.00
  -1  10   4   44.09    4.75
  -1  10   4   50.47    5.33
  -1  10   4   40.27    4.54
  -1  10   4   38.51    1.95
  -1  10   4   36.91    1.89
   1 -10  -4   50.24    5.68
  -1  10   3    0.56    3.46
   1 -10  -3    4.34    1.91
  -1  10   3    7.94    3.68
   1 -10  -3    0.99    2.93
   1 -10  -3    4.83    1.58
   1 -10  -3    2.29    2.83
  -1  10   3    5.81    3.05
  -1  10   3    2.14    2.73
  -1  10   3   -0.41    2.64
   1 -10  -3    5.06    2.37
   1 -10  -3    1.36    2.91
  -1  10   3    2.31    2.82
  -1  10   3   -0.90    2.24
   1 -10  -3    4.78    3.03
   1 -10  -2  262.66   10.12
  -1  10   2  254.68   13.34
  -1  10   2  229.39   12.74
   1 -10  -2  238.57   11.75
  -1  10   2  277.19   13.38
   1 -10  -2  247.81    8.50
   1 -10  -2  282.81   12.72
   1 -10  -2  271.26   11.32
   1 -10  -2  278.64   11.03
  -1  10   2  240.22   11.47
  -1  10   2  264.18   12.07
  -1  10   2  265.05   12.33
  -1  10   2  253.54   11.30
  -1  10   2  240.71   10.48
  -1  10   2  276.44   12.65
   1 -10  -2  275.40   12.34
  -1  10   2  250.27   11.09
   1 -10  -2  265.93   13.20
  -1  10   1  704.40   27.47
  -1  10   1  740.38   27.81
   1 -10  -1  756.69   24.22
   1 -10  -1  711.20   25.31
  -1  10   1  760.97   27.25
   1 -10  -1  712.67   26.18
  -1  10   1  745.78   25.45
  -1  10   1  744.10   25.83
  -1  10   1  746.91   26.63
   1 -10  -1  783.10   24.72
  -1  10   1  670.91   25.04
  -1  10   1  726.49   26.93
  -1  10   1  771.83   26.64
  -1  10   1  733.18   23.99
   1 -10  -1  742.37   26.12
   1 -10  -1  744.46   27.28
  -1  10   1  721.55   24.52
  -1  10   0  354.59   16.79
   1 -10   0  414.75   14.77
   1 -10   0  360.41   14.44
  -1  10   0  350.88   16.08
   1 -10   0  383.97   15.86
  -1  10   0  379.11   16.32
  -1  10   0  360.40   15.05
   1 -10   0  407.49   14.53
  -1  10   0  403.02   15.24
  -1  10   0  382.62   15.28
  -1  10   0  393.20   16.48
   1 -10   0  351.60   12.45
  -1  10   0  390.61   13.63
  -1  10   0  372.15   15.80
   1 -10   0  405.71   15.93
  -1  10   0  390.83   14.11
   1 -10   0  399.25   16.76
  -1  10  -1   57.09    6.30
   1 -10   1   57.40    4.48
   1 -10   1   60.95    5.59
  -1  10  -1   54.43    5.80
   1 -10   1   50.22    5.58
   1 -10   1   52.29    5.21
  -1  10  -1   55.91    5.89
  -1  10  -1   56.08    5.17
  -1  10  -1   56.62    4.91
  -1  10  -1   66.88    5.23
   1 -10   1   60.46    4.63
  -1  10  -1   53.80    5.51
   1 -10   1   53.09    3.42
  -1  10  -1   57.25    4.06
   1 -10   1   59.32    5.95
   1 -10   1   56.61    5.23
  -1  10  -1   52.86    3.77
  -1  10  -2  344.62   16.50
   1 -10   2  380.16   15.73
  -1  10  -2  349.29   15.49
   1 -10   2  414.99   13.62
  -1  10  -2  376.08   15.07
   1 -10   2  364.23   15.20
   1 -10   2  352.29   11.92
  -1  10  -2  343.38   14.23
  -1  10  -2  372.12   16.38
  -1  10  -2  385.55   15.38
   1 -10   2  377.72   14.06
  -1  10  -2  343.51   15.25
   1 -10   2  344.13   12.32
  -1  10  -2  347.55   12.56
   1 -10   2  355.67   15.65
   1 -10   2  359.07   15.28
   1 -10   3    0.89    2.15
   1 -10   3    1.62    2.45
   1 -10   3    1.95    1.18
  -1  10  -3    0.50    3.09
  -1  10  -3    0.41    2.52
  -1  10  -3    2.99    2.42
   1 -10   3    0.88    2.71
  -1  10  -3    4.00    3.01
  -1  10  -3    6.14    3.07
  -1  10  -3    2.50    2.76
  -1  10  -3    5.68    3.41
  -1  10  -3    0.35    2.24
  -1  10  -3    2.54    2.35
   1 -10   3    0.73    1.87
   1 -10   3    3.45    3.00
   1 -10   3    4.65    2.74
  -1  10  -3    1.85    1.47
   1 -10   3    4.39    2.88
   1 -10   4    2.78    2.34
   1 -10   4    1.41    0.80
  -1  10  -4    2.07    2.30
  -1  10  -4   -0.49    3.59
  -1  10  -4    4.71    2.90
  -1  10  -4    1.13    2.47
   1 -10   4    1.64    1.06
  -1  10  -4   -0.46    2.73
   1 -10   4    2.73    2.72
  -1  10  -4   -1.44    2.51
  -1  10  -4    1.33    2.98
  -1  10  -4    4.73    2.67
  -1  10  -4    1.07    3.32
   1 -10   4    2.78    1.38
   1 -10   4    0.88    2.67
   1 -10   4    0.63    2.05
   1 -10   4   -1.29    2.84
   1 -10   4    6.20    3.08
   1 -10   5   66.89    4.74
  -1  10  -5   67.13    6.33
  -1  10  -5   64.51    5.81
  -1  10  -5   68.65    6.83
  -1  10  -5   64.20    5.87
  -1  10  -5   66.67    5.55
   1 -10   5   68.64    6.14
  -1  10  -5   73.09    6.90
  -1  10  -5   74.36    5.68
  -1  10  -5   71.50    5.78
  -1  10  -5   78.66    6.41
   1 -10   5   70.82    4.77
   1 -10   5   69.02    3.83
   1 -10   5   71.71    6.20
   1 -10   5   66.79    6.19
   1 -10   5   64.71    5.74
   1 -10   6  117.74    6.35
  -1  10  -6   99.34    7.89
  -1  10  -6  112.59    7.82
  -1  10  -6  118.63    7.73
  -1  10  -6  106.47    7.47
  -1  10  -6  111.93    6.23
   1 -10   6   96.72    7.74
  -1  10  -6  108.28    7.32
  -1  10  -6  125.98    8.39
  -1  10  -6  110.69    7.13
  -1  10  -6   98.73    6.76
  -1  10  -6  115.43    8.82
   1 -10   6  132.99    8.38
   1 -10   6  112.68    5.57
   1 -10   6  111.86    8.08
  -1  10  -7  310.11   14.43
  -1  10  -7  321.26   14.45
  -1  10  -7  304.58   14.88
  -1  10  -7  310.96   14.39
  -1  10  -7  354.37   15.08
  -1  10  -7  322.19   14.29
   1 -10   7  312.83   15.23
  -1  10  -7  325.57   12.46
  -1  10  -7  292.33   15.29
  -1  10  -7  295.15   13.17
  -1  10  -7  327.03   15.26
  -1  10  -7  321.75   13.91
   1 -10   7  296.43   14.94
   1 -10   7  295.95   14.57
   1 -10   7  304.14   11.81
   1 -10   7  321.45   13.40
   1 -10   7  319.20   12.47
   1 -10   8   -1.48    2.76
  -1  10  -8    1.08    1.16
  -1  10  -8   -1.41    3.13
  -1  10  -8   -1.81    3.60
  -1  10  -8   -0.53    3.52
  -1  10  -8    1.88    3.30
   1 -10   8   -2.21    2.81
  -1  10  -8   -1.86    2.48
  -1  10  -8   -1.53    3.18
   1 -10   8    1.71    3.90
  -1  10  -8    8.39    3.40
  -1  10  -8   -1.74    2.78
  -1  10  -8    0.56    3.77
  -1  10  -8    0.87    3.05
   1 -10   8    1.09    3.56
   1 -10   8    4.22    2.55
   1 -10   8    2.26    3.42
   1 -10   9    0.39    2.79
  -1  10  -9    0.13    1.46
  -1  10  -9    9.45    4.38
  -1  10  -9   -0.49    3.29
  -1  10  -9   -0.44    3.13
  -1  10  -9   -4.42    3.76
   1 -10   9    0.92    2.61
  -1  10  -9    4.04    3.15
  -1  10  -9   -1.34    2.61
  -1  10  -9   -0.54    3.40
   1 -10   9   -1.22    3.91
  -1  10  -9   -1.85    3.43
  -1  10  -9    0.59    3.57
   1 -10   9   -0.57    3.61
   1 -10   9    1.19    3.67
  -1  10 -10  221.20    8.56
  -1  10 -10  231.70   12.91
   1 -10  10  216.51   12.95
  -1  10 -10  196.80   11.72
  -1  10 -10  211.04    9.62
  -1  10 -10  229.72   12.34
  -1  10 -10  232.98   12.23
  -1  10 -10  212.09   11.11
  -1  10 -10  221.01   12.11
  -1  10 -10  208.68   12.76
  -1  10 -10  250.72   12.40
  -1  10 -10  250.82   13.49
   1 -10  10  211.04   12.54
   1 -10  10  207.59   12.57
   1 -10  10  224.69   11.06
  -1  10 -11   51.41    3.82
  -1  10 -11   58.28    6.15
  -1  10 -11   67.57    6.64
  -1  10 -11   52.48    5.35
  -1  10 -11   70.46    6.59
  -1  10 -11   60.37    4.73
  -1  10 -11   65.58    6.60
   1 -10  11   48.73    6.73
  -1  10 -11   60.18    6.78
  -1  10 -11   52.95    6.76
  -1  10 -11   69.29    6.50
  -1  10 -11   73.24    7.57
   1 -10  11   58.18    7.02
   1 -10  11   62.15    5.82
  -1  10 -12   40.94    3.66
  -1  10 -12   52.48    5.90
  -1  10 -12   54.06    4.97
  -1  10 -12   44.80    5.38
  -1  10 -12   43.32    5.52
  -1  10 -12   56.21    6.52
   1 -10  12   38.51    6.20
  -1  10 -12   45.22    6.24
  -1  10 -12   35.67    5.94
  -1  10 -12   58.08    6.08
   1 -10  12   42.23    5.89
   1 -10  12   46.61    5.13
  -1  10 -13   13.01    3.74
  -1  10 -13    8.03    4.17
  -1  10 -13   11.12    3.11
  -1  10 -13   10.06    3.99
  -1  10 -13    7.88    4.29
  -1  10 -13    9.60    3.86
  -1  10 -13   13.50    4.35
   1 -10  13   16.16    3.71
   1 -10  13   11.14    4.55
   1 -10  13    6.41    3.92
   1 -10  13   13.73    4.52
  -1  10 -13   13.15    4.42
   1 -10  14  164.20   10.13
   1 -10  14  185.61   11.64
   1 -10  14  155.05   11.88
  -1  10 -14  160.94    8.63
  -1  10 -14  155.72   10.77
  -1  10 -14  175.18   10.07
  -1  10 -14  154.72   10.93
  -1  10 -14  167.37   11.86
  -1  10 -14  167.16   11.09
  -1  10 -14  172.81   11.57
   1 -10  14  165.28   12.22
  -1  10 -14  162.67   12.28
   1 -10  15   67.13    6.63
  -1  10 -15   67.21    8.38
   1 -10  15   58.64    7.14
  -1  10 -15   57.99    6.17
  -1  10 -15   64.62    7.45
  -1  10 -15   63.99    7.33
  -1  10 -15   60.55    7.20
  -1  10 -15   62.42    7.36
   1 -10  15   59.72    7.86
   1 -10  15   63.11    7.99
   1 -10  15   65.79    7.69
   1 -10  16    0.70    4.20
  -1  10 -16    3.62    4.34
  -1  10 -16   -0.69    3.77
  -1  10 -16    3.65    3.26
  -1  10 -16    2.88    4.06
  -1  10 -16    2.85    4.53
  -1  10 -16    0.71    3.94
   1 -10  16   -0.86    4.77
   1 -10  16   11.52    5.23
   1 -10  16    5.67    4.84
  -1  10 -17    8.09    5.19
   1 -10  17   10.14    4.92
  -1  10 -17    5.89    5.25
  -1  10 -17    7.36    3.28
  -1  10 -17   10.76    4.91
  -1  10 -17   11.30    4.84
  -1  10 -17    8.19    4.70
  -1  10 -17    2.89    4.46
   1 -10  17    3.44    5.20
   1 -10  17    3.58    4.85
   1 -10  17    5.08    4.95
  -1  10 -18   40.02    7.51
   1 -10  18   42.53    6.94
  -1  10 -18   38.00    7.77
  -1  10 -18   56.19    7.49
  -1  10 -18   27.71    6.33
  -1  10 -18   37.95    6.57
  -1  10 -18   27.76    6.71
  -1  10 -18   28.93    5.98
   1 -10  18   18.88    6.27
   1 -10  18   31.65    7.05
   1 -10  18   32.90    7.19
  -1  10 -19    4.01    5.72
   1 -10  19    6.13    5.29
  -1  10 -19    1.07    5.14
  -1  10 -19   -3.30    4.70
  -1  10 -19   -2.34    4.65
  -1  10 -19   -0.82    4.93
  -1  10 -19   -0.90    5.35
  -1  10 -19   -2.94    5.47
   1 -10  19   -3.87    5.24
   1 -10  19   -1.87    5.07
   1 -10  19    5.56    5.09
  -1  10 -20    4.19    5.36
  -1  10 -20    3.35    5.80
   1 -10  20    1.57    4.94
  -1  10 -20   -1.71    5.22
  -1  10 -20   -2.44    5.61
  -1  10 -20   -1.70    4.96
  -1  10 -20    8.29    5.38
  -1  10 -20    4.42    4.15
   1 -10  20   -1.00    4.89
   1 -10  20    3.86    5.01
  -1  10 -21   42.92    7.08
  -1  10 -21   20.58    6.02
  -1  10 -21   30.86    6.76
   1 -10  21   29.99    7.55
  -1  10 -21   26.35    7.16
  -1  10 -21   27.80    8.10
  -1  10 -22   40.02    7.12
  -1  10 -22   45.35    9.55
  -1  10 -22   51.47    9.25
  -1   9  20   99.92   10.21
   1  -9 -19  251.11   15.81
   1  -9 -19  256.34   17.17
  -1   9  19  224.31   16.57
  -1   9  19  228.99   15.24
  -1   9  19  252.60   14.78
   1  -9 -19  243.63   17.11
   1  -9 -18   70.83    8.74
  -1   9  18   88.21    7.92
  -1   9  18   68.54    9.03
   1  -9 -18   85.90    9.84
   1  -9 -18   80.44    9.52
  -1   9  18   62.05    7.42
  -1   9  18   70.71    8.51
  -1   9  18   82.98    8.23
  -1   9  18   97.36    9.94
   1  -9 -18   97.76   10.58
   1  -9 -17   96.55    9.58
  -1   9  17  111.23    8.69
  -1   9  17  107.44   10.62
   1  -9 -17   97.80   10.49
   1  -9 -17   98.82   10.23
  -1   9  17   90.48    8.19
  -1   9  17   97.88    9.69
  -1   9  17  101.92    8.77
  -1   9  17  103.14   10.01
   1  -9 -17  121.23   11.32
   1  -9 -16  176.20   12.61
  -1   9  16  195.23   11.22
   1  -9 -16  178.32   13.37
   1  -9 -16  174.34   13.10
  -1   9  16  175.12   13.23
  -1   9  16  173.71   12.26
  -1   9  16  160.02   10.39
  -1   9  16  169.49   11.30
   1  -9 -16  187.24   13.42
  -1   9  16  171.36   12.64
   1  -9 -15   -0.81    4.64
  -1   9  15    0.80    4.31
  -1   9  15    4.65    3.32
  -1   9  15    5.24    3.52
   1  -9 -15   -0.85    4.73
  -1   9  15    1.70    4.01
   1  -9 -15    4.96    4.17
  -1   9  15    5.12    4.65
  -1   9  15    3.91    3.59
  -1   9  15    5.91    3.83
   1  -9 -15    9.88    4.39
  -1   9  14   10.62    4.79
   1  -9 -14    5.34    4.36
  -1   9  14   17.42    4.16
  -1   9  14   21.48    4.23
   1  -9 -14   10.21    4.70
  -1   9  14   10.50    4.50
   1  -9 -14   10.52    4.90
  -1   9  14   14.98    3.97
  -1   9  14    4.96    4.47
  -1   9  14    7.91    4.01
   1  -9 -14   10.31    4.36
  -1   9  13   43.35    6.29
   1  -9 -13   25.68    5.45
  -1   9  13   26.00    3.82
  -1   9  13   27.32    4.93
  -1   9  13   33.35    4.68
  -1   9  13   22.17    5.03
   1  -9 -13   26.13    5.45
   1  -9 -13   31.24    5.72
  -1   9  13   35.94    5.99
  -1   9  13   29.30    4.31
  -1   9  13   22.59    4.38
   1  -9 -13   30.59    5.58
   1  -9 -12   -1.98    3.99
  -1   9  12   -2.05    3.65
  -1   9  12   -1.62    3.60
  -1   9  12    3.50    2.79
  -1   9  12   -2.53    4.07
  -1   9  12    1.82    3.16
   1  -9 -12    1.40    3.70
  -1   9  12    2.14    3.75
   1  -9 -12   -0.73    3.99
  -1   9  12    5.36    3.05
  -1   9  12   -2.05    3.26
   1  -9 -12    4.80    4.14
  -1   9  11  329.59   16.74
   1  -9 -11  390.96   17.17
  -1   9  11  346.20   16.88
  -1   9  11  335.31   15.68
  -1   9  11  313.97   14.13
  -1   9  11  301.54   15.70
  -1   9  11  344.02   14.72
   1  -9 -11  295.99   16.05
   1  -9 -11  300.65   16.42
  -1   9  11  298.88   13.35
   1  -9 -11  340.62   12.82
  -1   9  11  332.57   15.13
   1  -9 -11  351.10   16.97
  -1   9  10  158.20   10.31
  -1   9  10  149.16   10.05
  -1   9  10  138.25    9.40
  -1   9  10  149.86    8.63
  -1   9  10  141.47    9.66
  -1   9  10  129.99    8.28
   1  -9 -10  139.40    9.81
   1  -9 -10  149.67   10.47
   1  -9 -10  142.95    7.07
  -1   9  10  141.94    9.89
  -1   9  10  139.64    7.49
  -1   9  10  139.74    8.84
  -1   9  10  132.58    7.38
   1  -9 -10  145.91   10.24
   1  -9  -9  178.29   10.89
   1  -9  -9  171.82   10.76
  -1   9   9  160.98   10.16
  -1   9   9  155.90    9.27
   1  -9  -9  142.08    7.57
  -1   9   9  165.18    9.10
  -1   9   9  171.41   10.46
  -1   9   9  146.37   10.02
  -1   9   9  171.43   10.74
   1  -9  -9  193.43    8.14
  -1   9   9  158.65    7.95
  -1   9   9  164.42    7.97
  -1   9   9  183.34   10.86
  -1   9   9  191.33   11.12
   1  -9  -8  324.06   15.68
   1  -9  -8  321.65   15.74
  -1   9   8  332.68   14.73
  -1   9   8  359.86   16.04
   1  -9  -8  323.67   12.92
  -1   9   8  368.91   14.45
  -1   9   8  331.86   15.29
   1  -9  -8  321.55   15.11
  -1   9   8  328.24   15.70
  -1   9   8  321.78   15.89
  -1   9   8  325.17   12.56
   1  -9  -8  355.76   12.92
  -1   9   8  322.68   12.48
  -1   9   8  344.08   15.82
  -1   9   8  341.91   15.84
   1  -9  -7   58.15    5.99
   1  -9  -7   65.12    6.21
   1  -9  -7   51.89    4.66
  -1   9   7   58.21    5.58
  -1   9   7   71.56    6.51
  -1   9   7   58.10    5.80
  -1   9   7   69.20    5.39
   1  -9  -7   54.74    4.53
   1  -9  -7   64.86    5.94
  -1   9   7   47.83    4.38
  -1   9   7   46.69    5.66
  -1   9   7   57.32    5.89
   1  -9  -7   63.94    4.31
  -1   9   7   53.31    3.86
  -1   9   7   57.09    3.92
  -1   9   7   61.93    5.93
  -1   9   7   53.58    5.77
  -1   9   6  688.18   25.25
  -1   9   6  698.15   24.96
   1  -9  -6  625.01   24.81
   1  -9  -6  672.47   22.65
  -1   9   6  698.83   25.76
  -1   9   6  679.33   24.78
  -1   9   6  685.09   24.58
   1  -9  -6  635.80   22.65
  -1   9   6  685.28   23.44
  -1   9   6  658.54   22.18
   1  -9  -6  677.02   24.92
  -1   9   6  694.03   25.10
   1  -9  -6  668.28   22.15
  -1   9   6  613.18   22.69
  -1   9   6  636.10   25.16
  -1   9   6  635.84   20.99
  -1   9   6  690.61   21.27
   1  -9  -6  674.23   25.69
  -1   9   5   29.41    3.73
  -1   9   5   34.65    4.42
  -1   9   5   18.14    3.59
   1  -9  -5   30.13    4.45
   1  -9  -5   25.30    3.01
   1  -9  -5   26.47    2.06
  -1   9   5   25.46    4.29
  -1   9   5   22.03    4.48
  -1   9   5   21.85    3.40
   1  -9  -5   25.57    3.45
  -1   9   5   24.62    2.90
   1  -9  -5   28.68    4.24
  -1   9   5   32.18    4.22
  -1   9   5   25.49    4.53
   1  -9  -5   24.53    3.01
  -1   9   5   25.84    4.11
  -1   9   5   21.03    3.30
   1  -9  -5   27.66    3.58
  -1   9   5   27.69    2.22
  -1   9   5   29.22    2.46
   1  -9  -5   25.19    4.33
  -1   9   4  374.11   15.10
  -1   9   4  319.16   13.54
  -1   9   4  359.40   15.24
   1  -9  -4  330.35   14.78
   1  -9  -4  343.74   12.52
   1  -9  -4  331.45   11.50
  -1   9   4  388.51   15.88
  -1   9   4  359.47   15.95
  -1   9   4  362.11   14.03
   1  -9  -4  356.89   14.09
  -1   9   4  319.66   14.22
   1  -9  -4  339.29   15.11
  -1   9   4  358.03   12.53
   1  -9  -4  388.72   13.51
  -1   9   4  332.49   13.99
  -1   9   4  322.15   15.26
  -1   9   4  359.53   15.03
   1  -9  -4  361.54   13.78
   1  -9  -4  331.93   13.74
  -1   9   4  337.65   11.02
  -1   9   4  348.34   11.49
  -1   9   4  340.25   10.87
   1  -9  -4  378.91   16.06
  -1   9   3  324.51   12.58
  -1   9   3  348.79   14.36
   1  -9  -3  351.65   14.32
   1  -9  -3  327.51   11.25
  -1   9   3  347.96   15.28
  -1   9   3  360.19   15.13
   1  -9  -3  338.50   11.33
  -1   9   3  365.30   13.97
  -1   9   3  332.21   13.10
   1  -9  -3  354.14   12.95
  -1   9   3  357.58   14.30
   1  -9  -3  374.04   13.13
  -1   9   3  353.53   13.86
   1  -9  -3  360.90   12.79
   1  -9  -3  322.66   13.05
  -1   9   3  294.19    9.54
  -1   9   3  292.66    9.59
   1  -9  -3  344.06   14.93
  -1   9   3  350.64   13.38
   1  -9  -2   43.02    4.53
  -1   9   2   48.14    3.85
  -1   9   2   54.22    5.08
   1  -9  -2   52.62    4.92
   1  -9  -2   50.32    2.80
   1  -9  -2   43.16    4.51
  -1   9   2   43.32    5.07
   1  -9  -2   52.94    3.67
  -1   9   2   54.07    5.65
   1  -9  -2   48.47    4.20
  -1   9   2   51.58    5.14
  -1   9   2   43.38    4.06
   1  -9  -2   48.26    4.08
  -1   9   2   54.21    4.89
   1  -9  -2   53.83    4.19
  -1   9   2   53.88    4.68
  -1   9   2   52.55    4.90
   1  -9  -2   52.05    4.44
   1  -9  -2   52.07    5.32
  -1   9   2   53.16    4.39
  -1   9   1  296.54   11.26
  -1   9   1  301.65   13.12
   1  -9  -1  291.96   12.92
   1  -9  -1  295.86    9.29
   1  -9  -1  286.30   12.51
  -1   9   1  279.48   13.84
  -1   9   1  292.80   14.02
   1  -9  -1  330.37   11.74
   1  -9  -1  284.79   11.93
   1  -9  -1  321.55   13.13
   1  -9  -1  307.14   12.64
  -1   9   1  292.73   13.54
   1  -9  -1  321.94   11.94
  -1   9   1  328.81   12.76
  -1   9   1  291.37   12.32
   1  -9  -1  296.71   12.21
  -1   9   1  301.89   13.29
  -1   9   1  322.77   12.96
   1  -9  -1  315.83   12.60
   1  -9  -1  314.03   13.84
  -1   9   1  289.01   11.74
   1  -9  -1  324.42   13.09
  -1   9   0    8.94    2.66
  -1   9   0    6.15    1.78
   1  -9   0    5.35    2.61
   1  -9   0    5.06    2.37
  -1   9   0    4.69    3.27
  -1   9   0    9.93    3.50
   1  -9   0    7.59    2.65
   1  -9   0    4.85    2.60
   1  -9   0    6.82    3.18
  -1   9   0    5.91    2.74
   1  -9   0    9.75    2.95
   1  -9   0    5.58    2.39
   1  -9   0   10.61    2.87
  -1   9   0    7.75    2.48
  -1   9   0   10.63    2.90
  -1   9   0    8.95    2.84
   1  -9   0    5.25    2.13
  -1   9   0    6.03    2.54
  -1   9   0    4.55    2.97
   1  -9   0    9.98    1.72
   1  -9   0    5.22    2.52
  -1   9   0    4.79    2.06
   1  -9   0    9.63    3.08
   1  -9   1  271.40   11.68
   1  -9   1  275.28   12.16
  -1   9  -1  238.15   12.91
   1  -9   1  270.05   11.33
   1  -9   1  282.64   11.65
   1  -9   1  310.58   12.74
   1  -9   1  287.17   10.92
   1  -9   1  271.67   12.30
  -1   9  -1  268.10   12.58
   1  -9   1  303.39   13.32
  -1   9  -1  281.18   13.05
  -1   9  -1  289.19   12.15
  -1   9  -1  296.32   11.89
  -1   9  -1  268.40   12.48
  -1   9  -1  292.61   11.70
   1  -9   1  280.99   11.12
   1  -9   1  270.03   11.50
   1  -9   1  268.71    9.74
   1  -9   1  302.05   12.34
  -1   9  -1  276.54   10.43
   1  -9   1  277.87   12.69
   1  -9   2   18.00    3.07
   1  -9   2   19.69    3.25
   1  -9   2   21.47    1.95
  -1   9  -2   16.57    3.90
  -1   9  -2   19.83    3.30
   1  -9   2   26.86    3.68
   1  -9   2   18.20    3.49
   1  -9   2   22.57    3.44
   1  -9   2   23.80    2.74
  -1   9  -2   19.61    3.53
  -1   9  -2   20.49    3.15
   1  -9   2   25.19    3.80
   1  -9   2   19.50    3.14
  -1   9  -2   15.60    2.79
  -1   9  -2   26.81    4.13
   1  -9   2   15.21    2.65
  -1   9  -2   13.13    3.07
  -1   9  -2   22.16    3.46
  -1   9  -2   19.79    3.01
   1  -9   2   14.14    2.80
   1  -9   2   19.34    2.22
   1  -9   2   19.99    3.65
  -1   9  -2   18.70    2.22
   1  -9   2   17.12    3.13
   1  -9   3  288.84   11.65
   1  -9   3  307.60    9.65
   1  -9   3  317.89   13.12
  -1   9  -3  305.11   13.83
  -1   9  -3  294.67   12.79
  -1   9  -3  280.58   12.89
   1  -9   3  293.49   11.83
   1  -9   3  312.54   13.14
   1  -9   3  293.32    9.75
  -1   9  -3  301.93   13.36
  -1   9  -3  312.53   12.70
   1  -9   3  292.46   13.06
  -1   9  -3  290.60   13.86
  -1   9  -3  295.91   12.01
  -1   9  -3  297.90   12.90
   1  -9   3  272.77   11.75
  -1   9  -3  305.91   12.46
  -1   9  -3  317.09   13.27
   1  -9   3  315.12   12.15
   1  -9   3  349.52   13.63
   1  -9   3  310.95   10.96
   1  -9   3  296.34    9.71
   1  -9   3  294.38   13.46
   1  -9   3  296.64   13.04
  -1   9  -3  299.32   10.15
   1  -9   3  284.86   12.83
   1  -9   4  280.44   10.77
   1  -9   4  233.18    8.24
  -1   9  -4  278.60   12.87
  -1   9  -4  269.81   12.00
   1  -9   4  278.58   11.12
   1  -9   4  254.26   11.61
  -1   9  -4  270.61   12.08
   1  -9   4  295.42   12.71
  -1   9  -4  298.38   12.02
  -1   9  -4  295.72   12.76
   1  -9   4  262.01   10.92
  -1   9  -4  282.49   12.54
  -1   9  -4  284.23   11.96
  -1   9  -4  283.29   11.69
  -1   9  -4  277.26   13.13
   1  -9   4  303.13   10.59
   1  -9   4  269.25    9.27
   1  -9   4  269.71   12.22
   1  -9   4  267.82   13.03
   1  -9   4  274.65   12.33
   1  -9   4  280.22   12.16
  -1   9  -4  281.85   11.48
   1  -9   5   46.26    3.63
  -1   9  -5   46.39    4.99
  -1   9  -5   42.20    4.34
  -1   9  -5   49.14    5.19
   1  -9   5   47.34    4.37
  -1   9  -5   39.98    4.37
  -1   9  -5   44.88    3.63
   1  -9   5   42.35    4.72
  -1   9  -5   49.98    4.51
   1  -9   5   39.22    5.00
  -1   9  -5   53.86    5.07
   1  -9   5   53.47    4.13
  -1   9  -5   52.60    5.53
   1  -9   5   45.55    4.16
  -1   9  -5   50.59    4.43
  -1   9  -5   38.58    4.11
   1  -9   5   47.27    3.18
   1  -9   5   46.37    4.85
   1  -9   5   46.41    4.71
  -1   9  -5   44.09    4.09
   1  -9   5   36.49    4.15
   1  -9   5   43.33    5.43
   1  -9   6  249.66    9.84
   1  -9   6  231.89   10.20
  -1   9  -6  250.39   11.45
  -1   9  -6  251.39   12.28
  -1   9  -6  224.80   11.36
   1  -9   6  216.16   10.18
  -1   9  -6  242.31   11.51
  -1   9  -6  234.75    9.65
   1  -9   6  218.01   11.61
  -1   9  -6  267.50   12.06
  -1   9  -6  221.59   10.99
   1  -9   6  238.92   10.10
  -1   9  -6  224.97   12.23
  -1   9  -6  230.40   10.52
  -1   9  -6  254.69   12.24
  -1   9  -6  242.21   11.06
   1  -9   6  230.77    9.27
   1  -9   6  239.52   11.78
  -1   9  -6  247.50   10.49
   1  -9   6  226.13   11.67
   1  -9   7   33.12    3.85
  -1   9  -7   33.01    2.09
  -1   9  -7   40.25    4.73
  -1   9  -7   39.04    5.15
  -1   9  -7   27.63    4.25
   1  -9   7   32.06    3.81
  -1   9  -7   42.42    4.81
  -1   9  -7   41.05    4.70
  -1   9  -7   36.64    3.37
  -1   9  -7   36.26    4.70
   1  -9   7   37.71    5.04
  -1   9  -7   35.86    4.26
   1  -9   7   32.38    3.89
  -1   9  -7   31.61    3.79
  -1   9  -7   34.09    4.73
   1  -9   7   29.04    3.28
   1  -9   7   31.89    4.58
   1  -9   7   23.13    4.31
  -1   9  -7   36.28    3.95
   1  -9   8   42.08    4.52
  -1   9  -8   47.29    3.04
  -1   9  -8   48.66    5.12
  -1   9  -8   55.29    5.71
  -1   9  -8   44.50    5.40
  -1   9  -8   56.20    5.58
   1  -9   8   53.23    4.48
   1  -9   8   29.99    4.94
  -1   9  -8   44.70    5.36
  -1   9  -8   54.15    4.12
  -1   9  -8   48.54    5.25
  -1   9  -8   46.91    5.11
   1  -9   8   54.12    4.63
  -1   9  -8   58.78    6.22
   1  -9   8   34.35    5.04
   1  -9   8   53.06    4.49
   1  -9   8   57.25    6.07
  -1   9  -8   39.67    4.00
   1  -9   9   12.00    3.24
  -1   9  -9   14.38    2.24
  -1   9  -9   10.24    3.82
  -1   9  -9   16.36    3.76
  -1   9  -9   17.64    3.91
   1  -9   9   10.53    3.04
  -1   9  -9   11.43    3.75
  -1   9  -9   19.45    4.24
   1  -9   9    7.92    4.08
  -1   9  -9   13.07    3.49
  -1   9  -9   10.91    2.70
  -1   9  -9    9.53    4.25
  -1   9  -9    9.46    3.62
   1  -9   9   15.41    3.09
  -1   9  -9   11.18    3.44
   1  -9   9    5.51    3.52
   1  -9   9   11.14    3.11
   1  -9   9   10.64    3.71
  -1   9  -9   13.72    3.07
   1  -9  10   28.35    4.07
  -1   9 -10   30.51    3.16
  -1   9 -10   33.41    4.94
  -1   9 -10   28.90    4.16
  -1   9 -10   31.37    4.67
  -1   9 -10   31.42    4.93
  -1   9 -10   37.12    5.55
  -1   9 -10   38.75    3.74
   1  -9  10   24.90    5.29
  -1   9 -10   32.31    5.40
  -1   9 -10   22.48    5.05
  -1   9 -10   27.94    4.64
   1  -9  10   27.51    3.75
   1  -9  10   31.22    5.16
  -1   9 -10   31.89    3.69
   1  -9  11  163.48    9.20
  -1   9 -11  155.91    7.48
  -1   9 -11  159.91    9.83
  -1   9 -11  154.43    9.99
  -1   9 -11  160.60    9.56
  -1   9 -11  150.68    8.45
   1  -9  11  153.12    8.37
  -1   9 -11  179.63    8.11
   1  -9  11  157.10   10.75
  -1   9 -11  144.85    9.57
  -1   9 -11  151.77   10.60
  -1   9 -11  151.50   10.40
   1  -9  11  165.85   10.95
  -1   9 -11  157.89   10.79
  -1   9 -11  163.12    8.00
   1  -9  12   66.42    5.91
  -1   9 -12   61.93    4.72
  -1   9 -12   48.76    2.47
  -1   9 -12   56.01    4.86
  -1   9 -12   54.34    5.43
  -1   9 -12   72.23    6.95
  -1   9 -12   63.34    6.29
   1  -9  12   62.89    4.84
   1  -9  12   64.94    7.15
   1  -9  12   69.56    6.94
  -1   9 -12   64.88    6.32
  -1   9 -12   64.45    6.95
  -1   9 -12   60.06    6.68
   1  -9  12   63.16    7.14
  -1   9 -12   65.69    7.32
  -1   9 -12   61.63    4.53
  -1   9 -13   35.61    2.26
  -1   9 -13   27.09    5.07
  -1   9 -13   44.27    5.87
  -1   9 -13   30.38    4.42
  -1   9 -13   33.94    3.79
   1  -9  13   35.29    3.68
  -1   9 -13   44.92    6.47
   1  -9  13   37.04    5.59
   1  -9  13   39.63    6.13
  -1   9 -13   27.94    5.04
  -1   9 -13   41.66    5.94
  -1   9 -13   36.14    5.21
   1  -9  13   27.50    5.60
   1  -9  13   29.08    4.54
   1  -9  14   24.95    4.31
  -1   9 -14   23.53    2.25
  -1   9 -14   25.28    4.12
  -1   9 -14   22.41    5.05
  -1   9 -14   25.63    4.94
  -1   9 -14   27.51    3.94
  -1   9 -14   26.26    5.80
   1  -9  14   23.52    5.16
  -1   9 -14   29.60    5.22
  -1   9 -14   21.58    5.20
   1  -9  14   22.32    5.31
   1  -9  14   35.07    6.00
  -1   9 -15    1.73    1.66
  -1   9 -15    2.07    2.92
  -1   9 -15    2.57    3.53
  -1   9 -15   -0.68    3.75
  -1   9 -15    0.37    2.69
   1  -9  15   -0.64    4.09
  -1   9 -15   -1.80    4.45
  -1   9 -15   -0.65    3.86
  -1   9 -15    2.67    3.47
   1  -9  15    2.36    4.31
   1  -9  15    5.24    4.27
   1  -9  15    2.22    4.26
  -1   9 -16   32.44    6.14
  -1   9 -16   26.02    4.13
  -1   9 -16   35.76    6.14
  -1   9 -16   35.08    7.12
   1  -9  16   33.30    6.03
  -1   9 -16   30.66    3.00
  -1   9 -16   31.09    5.63
  -1   9 -16   33.57    5.75
   1  -9  16   42.50    6.85
   1  -9  16   33.80    6.42
   1  -9  16   29.54    6.44
  -1   9 -17   25.52    6.37
   1  -9  17   31.78    6.13
  -1   9 -17   20.63    6.53
  -1   9 -17   24.78    5.51
  -1   9 -17   23.24    3.56
  -1   9 -17   22.15    5.17
  -1   9 -17   30.51    5.47
  -1   9 -17   24.71    5.49
  -1   9 -17   16.16    5.47
   1  -9  17   24.80    6.37
   1  -9  17   19.87    5.85
   1  -9  17   26.13    6.12
  -1   9 -18    7.74    5.24
  -1   9 -18   -1.08    4.93
   1  -9  18    1.43    4.12
  -1   9 -18    4.72    4.59
  -1   9 -18   -1.50    4.57
  -1   9 -18    1.35    4.17
  -1   9 -18    1.56    4.18
  -1   9 -18    5.03    4.89
   1  -9  18   -3.61    4.89
   1  -9  18    4.28    4.83
  -1   9 -19    9.19    5.89
   1  -9  19    4.41    4.77
  -1   9 -19    6.82    5.99
  -1   9 -19    7.39    5.07
  -1   9 -19    9.38    4.57
  -1   9 -19   10.64    5.00
  -1   9 -19    6.93    5.35
  -1   9 -19    6.79    4.69
   1  -9  19    8.48    5.24
   1  -9  19    4.51    5.02
  -1   9 -20    9.76    5.03
  -1   9 -20    7.69    5.12
  -1   9 -20    9.83    5.69
  -1   9 -20   14.99    5.05
  -1   9 -20   16.22    5.95
  -1   9 -20   13.08    6.45
  -1   9 -20   17.10    6.53
   1  -9  20   12.23    6.22
  -1   9 -21   -1.69    4.76
  -1   9 -21   -3.55    5.12
  -1   9 -21    9.90    6.71
   1  -9  21   17.62    6.35
  -1   9 -21    4.49    5.74
  -1   9 -21   12.85    5.42
  -1   9 -21    0.89    4.61
  -1   9 -21    2.71    4.52
  -1   9 -22   15.08    7.09
  -1   9 -22    5.37    4.40
  -1   9 -22    8.99    6.67
   1  -8 -21   51.60    7.92
   1  -8 -20  134.92   11.34
  -1   8  20  130.61   10.09
  -1   8  20  112.65   11.95
  -1   8  20  132.39   11.04
  -1   8  20  126.12   10.41
   1  -8 -20  135.05   12.77
   1  -8 -19  149.05   11.55
  -1   8  19  163.63   11.00
  -1   8  19  154.67   13.29
   1  -8 -19  134.25   12.19
   1  -8 -19  148.24   13.04
  -1   8  19  135.36   11.03
  -1   8  19  124.20   10.45
   1  -8 -19  150.46   13.13
  -1   8  19  145.21   12.55
  -1   8  19  142.02   12.12
   1  -8 -18    5.42    4.08
  -1   8  18   -3.64    3.93
   1  -8 -18   14.15    5.76
   1  -8 -18    5.50    4.62
  -1   8  18    6.90    5.20
  -1   8  18    9.60    4.79
  -1   8  18    2.67    4.00
  -1   8  18    6.49    5.22
   1  -8 -18    8.66    5.28
  -1   8  17  122.19    9.13
   1  -8 -17  106.32    9.70
  -1   8  17  109.07   10.73
   1  -8 -17   91.16    9.79
   1  -8 -17  121.82   11.03
  -1   8  17  121.19    9.32
   1  -8 -17  125.22   11.44
  -1   8  17  126.89   10.82
  -1   8  17  127.39   11.14
  -1   8  16    6.11    3.67
   1  -8 -16    0.73    4.17
   1  -8 -16    0.84    4.47
   1  -8 -16    3.44    4.33
  -1   8  16    2.68    4.50
  -1   8  16    4.90    3.78
   1  -8 -16    4.35    4.38
  -1   8  16   -0.84    4.10
  -1   8  16    1.62    4.52
   1  -8 -15   26.16    5.84
  -1   8  15   29.51    6.05
  -1   8  15   38.62    6.13
[truncated: 5,033,487 more chars]
