# Supplementary material for: Solid State and Solution Structures of Lanthanide Nitrate Complexes of Tris-(1-napthylphosphine oxide)
Source: Molecules. 2024 May 30;29(11):2580. doi: 10.3390/molecules29112580 (PMC11173986; doi:10.3390/molecules29112580)
Supplement: Supplementary file 1 [file molecules-29-02580-s001.zip › molecules-3017195-supplementary/Revised Supplementary information and CIFS and cif checks/L.cif]

data_2023ncs0628_1a
_audit_creation_date               2023-10-12
_audit_creation_method
;
Olex2 1.3
(compiled 2020.11.12 svn.r5f609507 for OlexSys, GUI svn.r6408)
;
_shelx_SHELXL_version_number       '2018/3'
loop_
  _audit_author_name
  _audit_author_email
  _audit_author_address
 'Platt, A.' a.platt@staffs.ac.uk
;
Staffordshire University
School of Justice, Security and Sustainability
Leek Road
Stoke on Trent
ST4 2DF
UK
;
 'McCormick McPherson, L.J.' L.J.McCormick@soton.ac.uk
;
University of Southampton
National Crystallography Service
University Road
Southampton
SO17 1BJ
UK
;

_audit_contact_author_address      ?
_audit_contact_author_email        ?
_audit_contact_author_name         ''
_audit_contact_author_phone        ?
_publ_contact_author_id_orcid      ?
_publ_section_references
;
Dolomanov, O.V., Bourhis, L.J., Gildea, R.J, Howard, J.A.K. & Puschmann, H.
 (2009), J. Appl. Cryst. 42, 339-341.

Sheldrick, G.M. (2015). Acta Cryst. A71, 3-8.

Sheldrick, G.M. (2015). Acta Cryst. C71, 3-8.
;
_chemical_name_common              ?
_chemical_name_systematic          ?
_chemical_formula_moiety           'C30 H21 O P'
_chemical_formula_sum              'C30 H21 O P'
_chemical_formula_weight           428.44
_chemical_absolute_configuration   ?
_chemical_melting_point            ?
_chemical_oxdiff_formula           C30H21PO
_chemical_oxdiff_usercomment       LaNap3PO
loop_
  _atom_type_symbol
  _atom_type_description
  _atom_type_scat_dispersion_real
  _atom_type_scat_dispersion_imag
  _atom_type_scat_source
 'C' 'C' 0.0181 0.0091 'International Tables Vol C Tables 4.2.6.8 and 6.1.1.4'
 'H' 'H' 0.0000 0.0000 'International Tables Vol C Tables 4.2.6.8 and 6.1.1.4'
 'O' 'O' 0.0492 0.0322 'International Tables Vol C Tables 4.2.6.8 and 6.1.1.4'
 'P' 'P' 0.2955 0.4335 'International Tables Vol C Tables 4.2.6.8 and 6.1.1.4'

_shelx_space_group_comment
;
The symmetry employed for this shelxl refinement is uniquely defined
by the following loop, which should always be used as a source of
symmetry information in preference to the above space-group names.
They are only intended as comments.
;
_space_group_crystal_system        'monoclinic'
_space_group_IT_number             4
_space_group_name_H-M_alt          'P 1 21 1'
_space_group_name_Hall             'P 2yb'
loop_
  _space_group_symop_operation_xyz
 'x, y, z'
 '-x, y+1/2, -z'

_cell_length_a                     8.82800(10)
_cell_length_b                     7.69800(10)
_cell_length_c                     16.39170(10)
_cell_angle_alpha                  90
_cell_angle_beta                   101.9190(10)
_cell_angle_gamma                  90
_cell_volume                       1089.93(2)
_cell_formula_units_Z              2
_cell_measurement_reflns_used      26392
_cell_measurement_temperature      99.98(10)
_cell_measurement_theta_max        73.4890
_cell_measurement_theta_min        2.7430
_shelx_estimated_absorpt_T_max     0.963
_shelx_estimated_absorpt_T_min     0.804
_exptl_absorpt_coefficient_mu      1.265
_exptl_absorpt_correction_T_max    0.969
_exptl_absorpt_correction_T_min    0.839
_exptl_absorpt_correction_type     analytical
_exptl_absorpt_process_details
;
CrysAlisPro 1.171.42.99a (Rigaku Oxford Diffraction, 2023)
Analytical numeric absorption correction using a multifaceted crystal
model based on expressions derived by R.C. Clark & J.S. Reid.
(Clark, R. C. & Reid, J. S. (1995). Acta Cryst. A51, 887-897)
Empirical absorption correction using spherical harmonics,
implemented in SCALE3 ABSPACK scaling algorithm.
;
_exptl_absorpt_special_details     ?
_exptl_crystal_colour              yellow
_exptl_crystal_colour_primary      yellow
_exptl_crystal_density_diffrn      1.305
_exptl_crystal_density_meas        ?
_exptl_crystal_density_method      ?
_exptl_crystal_description         plate
_exptl_crystal_F_000               448
loop_
  _exptl_crystal_face_index_h
  _exptl_crystal_face_index_k
  _exptl_crystal_face_index_l
  _exptl_crystal_face_perp_dist
 -1 0 0 0.0137
 1 0 0 0.0137
 1 1 -11 0.0597
 -2 -1 11 0.0647
 -5 0 6 0.0422
 -4 -4 3 0.0632
 -2 4 4 0.0816
 3 4 -3 0.0730
 2 -4 -4 0.0774
 5 1 -6 0.0248
 2 -4 5 0.0669

_exptl_crystal_recrystallization_method 
 'The material was recrystallised from --- by as supplied'
_exptl_crystal_size_max            0.18
_exptl_crystal_size_mid            0.12
_exptl_crystal_size_min            0.03
loop_
  _exptl_oxdiff_crystal_face_indexfrac_h
  _exptl_oxdiff_crystal_face_indexfrac_k
  _exptl_oxdiff_crystal_face_indexfrac_l
  _exptl_oxdiff_crystal_face_x
  _exptl_oxdiff_crystal_face_y
  _exptl_oxdiff_crystal_face_z
 -1.0000 -0.0000 -0.0000 -0.0355 -0.0992 0.1439
 1.0000 0.0000 0.0000 0.0355 0.0992 -0.1439
 1.3229 0.6394 -10.5477 -0.2632 -0.7456 -0.6122
 -1.6130 -0.6378 10.5183 0.2521 0.7144 0.6528
 -5.2002 0.2410 6.3414 -0.1195 0.0407 0.9920
 -3.6155 -3.7374 3.4810 0.6578 -0.2343 0.7158
 -2.3864 4.3143 3.9089 -0.8525 0.3014 0.4271
 3.0882 4.1358 -2.7492 -0.7409 0.2636 -0.6177
 2.3784 -4.3185 -3.9003 0.8532 -0.3017 -0.4256
 5.1861 0.8103 -6.0746 -0.0801 0.0301 -0.9963
 2.4093 -3.6369 4.7175 0.8742 0.4742 -0.1046

_exptl_transmission_factor_max     ?
_exptl_transmission_factor_min     ?
_diffrn_reflns_av_R_equivalents    0.0401
_diffrn_reflns_av_unetI/netI       0.0198
_diffrn_reflns_Laue_measured_fraction_full  1.000
_diffrn_reflns_Laue_measured_fraction_max  0.999
_diffrn_reflns_limit_h_max         8
_diffrn_reflns_limit_h_min         -10
_diffrn_reflns_limit_k_max         9
_diffrn_reflns_limit_k_min         -9
_diffrn_reflns_limit_l_max         19
_diffrn_reflns_limit_l_min         -19
_diffrn_reflns_number              32321
_diffrn_reflns_point_group_measured_fraction_full  1.000
_diffrn_reflns_point_group_measured_fraction_max  0.999
_diffrn_reflns_theta_full          67.684
_diffrn_reflns_theta_max           70.037
_diffrn_reflns_theta_min           2.755
_diffrn_ambient_environment        N~2~
_diffrn_ambient_temperature        100(2)
_diffrn_detector                   'hybrid pixel array detector'
_diffrn_detector_area_resol_mean   10.0000
_diffrn_detector_dtime             0.000
_diffrn_detector_type              'Rigaku, HyPix Arc-100\%'
_diffrn_measured_fraction_theta_full  1.000
_diffrn_measured_fraction_theta_max  0.999
_diffrn_measurement_details
;
List of Runs (angles in degrees, time in seconds):

  # Type    Start    End  Width  t~exp~   \w     \q     \k     \f   Frames
--------------------------------------------------------------------------
  1  \w      5.00  33.00   0.25    0.03    --   32.00  94.00 176.60  112
  2  \w     12.00  42.00   0.25    0.03    --   36.00  90.00  54.96  120
  3  \w     16.00  42.00   0.25    0.03    --   40.00  90.00 -43.57  104
  4  \w     16.00  42.00   0.25    0.03    --   40.00  89.00 -91.30  104
  5  \w     83.00 147.00   0.25    0.10    --   83.36 124.00-154.00  256
  6  \w     68.00 115.00   0.25    0.03    --   51.81 146.00  11.00  188
  7  \w     68.00 147.00   0.25    0.10    --   83.36 146.00  11.00  316
  8  \w     35.00 113.00   0.25    0.03    --   51.81  77.00-180.00  312
  9  \w     50.00 161.00   0.25    0.10    --   92.00  14.00-115.18  444
 10  \w     50.00 161.00   0.25    0.10    --   92.00  14.00-115.18  444
 11  \w     50.00 161.00   0.25    0.10    --   92.00  13.00  57.46  444
 12  \w     38.00 160.00   0.25    0.10    --   92.00  11.00  86.14  488
 13  \w     38.00 160.00   0.25    0.10    --   92.00  11.00  11.51  488
 14  \w     38.00 160.00   0.25    0.10    --   92.00  11.00  11.51  488
 15  \w     42.00 161.00   0.25    0.10    --   92.00  12.00 154.14  476
 16  \w     42.00 161.00   0.25    0.10    --   92.00  12.00 154.14  476
 17  \w    -18.00  28.00   0.25    0.03    --   51.81 -19.00 120.00  184
 18  \w     31.00 111.00   0.25    0.10    --   92.00 -80.00 124.53  320
 19  \w     31.00 109.00   0.25    0.10    --   92.00 -77.00  43.18  312
 20  \w     16.00  68.00   0.25    0.10    --   83.36 -57.00 150.00  208
 21  \w     31.00 104.00   0.25    0.10    --   92.00 -76.00 -27.99  292
 22  \w     16.00  68.00   0.25    0.10    --   83.36 -57.00 -30.00  208
 23  \w     31.00 110.00   0.25    0.10    --   92.00 -78.00-156.91  316
 24  \w     31.00 111.00   0.25    0.10    --   92.00 -80.00-123.41  320
 25  \w     12.00  44.00   0.25    0.10    --   83.36 -37.00-180.00  128
 26  \w     12.00  44.00   0.25    0.10    --   83.36 -37.00 -90.00  128
 27  \w     12.00  44.00   0.25    0.10    --   83.36 -37.00 -60.00  128
 28  \w     12.00  44.00   0.25    0.10    --   83.36 -37.00  90.00  128
 29  \w     12.00  44.00   0.25    0.10    --   83.36 -37.00 120.00  128
 30  \w     12.00  44.00   0.25    0.10    --   83.36 -37.00 150.00  128
 31  \w     31.00 116.00   0.25    0.10    --   92.00 -88.00 155.54  340
 32  \w     23.00 111.00   0.25    0.10    --   83.36-124.00 126.00  352
 33  \w     32.00 107.00   0.25    0.10    --   92.00-100.00  93.65  300
 34  \w     32.00 107.00   0.25    0.10    --   92.00-100.00  93.65  300
 35  \w     34.00 111.00   0.25    0.03    --   51.81-146.00 -38.00  308
 36  \w     32.00 107.00   0.25    0.10    --   92.00-100.00  37.81  300
 37  \w     34.00 127.00   0.25    0.10    --   83.36-146.00 -38.00  372
 38  \w     23.00 106.00   0.25    0.10    --   83.36 -99.00 -90.00  332
 39  \w     33.00 106.00   0.25    0.10    --   92.00 -96.00 -73.67  292
 40  \w     33.00 106.00   0.25    0.10    --   92.00 -96.00 -73.67  292
 41  \w     31.00 105.00   0.25    0.10    --   92.00 -92.00 -45.23  296
 42  \w    -24.00  15.00   0.25    0.03    --  -55.06  19.00   0.00  156
 43  \w    -24.00  15.00   0.25    0.03    --  -55.06  19.00  60.00  156
 44  \w    -24.00  15.00   0.25    0.03    --  -55.06  19.00 150.00  156
 45  \w   -114.00 -27.00   0.25    0.03    --  -55.06 146.00  11.00  348
 46  \w   -127.00 -27.00   0.25    0.10    --  -79.36 146.00  11.00  400
 47  \w   -111.00 -17.00   0.25    0.10    --  -79.36 124.00-154.00  376
 48  \w   -150.00 -72.00   0.25    0.10    --  -88.00 -75.00 126.53  312
 49  \w   -143.00 -77.00   0.25    0.10    --  -79.36-124.00 126.00  264
 50  \w   -143.00 -62.00   0.25    0.10    --  -79.36-146.00 -38.00  324
 51  \w   -118.00 -62.00   0.25    0.03    --  -55.06-146.00 -38.00  224
 52  \w   -150.00 -72.00   0.25    0.10    --  -88.00 -75.00  76.34  312
;
_diffrn_measurement_device         'four-circle diffractometer'
_diffrn_measurement_device_details  'Rigaku, UG2 \k goniometer'
_diffrn_measurement_device_type   
 'Rigaku 007HF diffractometer equipped with Arc)Sec VHF Varimax confocal mirrors and a UG2 goniometer and HyPix Arc-100\% detector'
_diffrn_measurement_method         'profile data from \w-scans'
_diffrn_measurement_specimen_support  'MiTeGen loops'
_diffrn_orient_matrix_type        
 'CrysAlisPro convention (1999,Acta A55,543-557)'
_diffrn_orient_matrix_UB_11        0.0355278000
_diffrn_orient_matrix_UB_12        -0.1939356000
_diffrn_orient_matrix_UB_13        0.0176544000
_diffrn_orient_matrix_UB_21        0.0991740000
_diffrn_orient_matrix_UB_22        0.0468321000
_diffrn_orient_matrix_UB_23        0.0859667000
_diffrn_orient_matrix_UB_31        -0.1439115000
_diffrn_orient_matrix_UB_32        -0.0159563000
_diffrn_orient_matrix_UB_33        0.0390242000
_diffrn_radiation_collimation      0.3
_diffrn_radiation_monochromator    'Arc)Sec VHF Varimax focusing mirrors'
_diffrn_radiation_probe            x-ray
_diffrn_radiation_type             'Cu K\a'
_diffrn_radiation_wavelength       1.54184
_diffrn_source                     'Rotating-anode X-ray tube'
_diffrn_source_current             30.0
_diffrn_source_power               1.2
_diffrn_source_target              Cu
_diffrn_source_type                'Rigaku 007 HF'
_diffrn_source_voltage             40.0
_reflns_Friedel_coverage           0.852
_reflns_Friedel_fraction_full      1.000
_reflns_Friedel_fraction_max       0.999
_reflns_number_gt                  4075
_reflns_number_total               4140
_reflns_odcompleteness_completeness  99.91
_reflns_odcompleteness_iscentric   1
_reflns_odcompleteness_theta       69.95
_reflns_special_details
;
 Reflections were merged by SHELXL according to the crystal
 class for the calculation of statistics and refinement.
 
 _reflns_Friedel_fraction is defined as the number of unique
 Friedel pairs measured divided by the number that would be
 possible theoretically, ignoring centric projections and
 systematic absences.
;
_reflns_threshold_expression       'I > 2\s(I)'
_computing_cell_refinement         'CrysAlisPro 1.171.42.99a (Rigaku OD, 2023)'
_computing_data_collection         'CrysAlisPro 1.171.42.99a (Rigaku OD, 2023)'
_computing_data_reduction          'CrysAlisPro 1.171.42.99a (Rigaku OD, 2023)'
_computing_molecular_graphics      'Olex2 1.3 (Dolomanov et al., 2009)'
_computing_publication_material    'Olex2 1.3 (Dolomanov et al., 2009)'
_computing_structure_refinement    'SHELXL 2018/3 (Sheldrick, 2015)'
_computing_structure_solution      'SHELXT 2018/2 (Sheldrick, 2018)'
_refine_diff_density_max           0.425
_refine_diff_density_min           -0.241
_refine_diff_density_rms           0.037
_refine_ls_abs_structure_details
;
 Flack x determined using 1847 quotients [(I+)-(I-)]/[(I+)+(I-)]
 (Parsons, Flack and Wagner, Acta Cryst. B69 (2013) 249-259).
;
_refine_ls_abs_structure_Flack     0.011(14)
_refine_ls_extinction_coef         .
_refine_ls_extinction_method       none
_refine_ls_goodness_of_fit_ref     1.059
_refine_ls_hydrogen_treatment      constr
_refine_ls_matrix_type             full
_refine_ls_number_parameters       289
_refine_ls_number_reflns           4140
_refine_ls_number_restraints       1
_refine_ls_R_factor_all            0.0327
_refine_ls_R_factor_gt             0.0324
_refine_ls_restrained_S_all        1.059
_refine_ls_shift/su_max            0.000
_refine_ls_shift/su_mean           0.000
_refine_ls_structure_factor_coef   Fsqd
_refine_ls_weighting_details      
 'w=1/[\s^2^(Fo^2^)+(0.0534P)^2^+0.3246P] where P=(Fo^2^+2Fc^2^)/3'
_refine_ls_weighting_scheme        calc
_refine_ls_wR_factor_gt            0.0858
_refine_ls_wR_factor_ref           0.0861
_refine_special_details            ?
_olex2_refinement_description
;
1. Fixed Uiso
 At 1.2 times of:
  All C(H) groups
2.a Aromatic/amide H refined with riding coordinates:
 C2(H2), C3(H3), C4(H4), C6(H6), C7(H7), C8(H8), C9(H9), C12(H12), C13(H13),
 C14(H14), C16(H16), C17(H17), C18(H18), C19(H19), C22(H22), C23(H23), C24(H24),
  C26(H26), C27(H27), C28(H28), C29(H29)
;
_atom_sites_solution_hydrogens     geom
_atom_sites_solution_primary       dual
_atom_sites_solution_secondary     ?
loop_
  _atom_site_label
  _atom_site_type_symbol
  _atom_site_fract_x
  _atom_site_fract_y
  _atom_site_fract_z
  _atom_site_U_iso_or_equiv
  _atom_site_adp_type
  _atom_site_occupancy
  _atom_site_site_symmetry_order
  _atom_site_calc_flag
  _atom_site_refinement_flags_posn
  _atom_site_refinement_flags_adp
  _atom_site_refinement_flags_occupancy
  _atom_site_disorder_assembly
  _atom_site_disorder_group
 P1 P 0.58865(6) 0.49625(7) 0.75604(3) 0.01872(15) Uani 1 1 d . . . . .
 O1 O 0.49483(19) 0.6583(2) 0.75317(10) 0.0228(4) Uani 1 1 d . . . . .
 C1 C 0.6339(3) 0.4067(3) 0.86077(15) 0.0218(5) Uani 1 1 d . . . . .
 C2 C 0.7860(3) 0.3881(4) 0.90108(16) 0.0273(5) Uani 1 1 d . . . . .
 H2 H 0.865914 0.409376 0.871452 0.033 Uiso 1 1 calc R U . . .
 C3 C 0.8253(3) 0.3381(4) 0.98563(17) 0.0350(7) Uani 1 1 d . . . . .
 H3 H 0.930943 0.324172 1.012153 0.042 Uiso 1 1 calc R U . . .
 C4 C 0.7123(3) 0.3099(4) 1.02912(16) 0.0326(6) Uani 1 1 d . . . . .
 H4 H 0.739873 0.277177 1.086155 0.039 Uiso 1 1 calc R U . . .
 C5 C 0.5539(3) 0.3283(4) 0.99085(15) 0.0258(5) Uani 1 1 d . . . . .
 C6 C 0.4377(3) 0.3015(4) 1.03692(17) 0.0314(6) Uani 1 1 d . . . . .
 H6 H 0.465648 0.271253 1.094245 0.038 Uiso 1 1 calc R U . . .
 C7 C 0.2850(3) 0.3189(4) 0.99966(19) 0.0369(7) Uani 1 1 d . . . . .
 H7 H 0.207213 0.299933 1.031007 0.044 Uiso 1 1 calc R U . . .
 C8 C 0.2429(3) 0.3649(4) 0.91483(19) 0.0352(6) Uani 1 1 d . . . . .
 H8 H 0.136485 0.375857 0.889273 0.042 Uiso 1 1 calc R U . . .
 C9 C 0.3527(3) 0.3938(4) 0.86889(16) 0.0269(5) Uani 1 1 d . . . . .
 H9 H 0.321817 0.426190 0.811943 0.032 Uiso 1 1 calc R U . . .
 C10 C 0.5125(3) 0.3763(3) 0.90500(14) 0.0225(5) Uani 1 1 d . . . . .
 C11 C 0.4905(3) 0.3293(3) 0.68710(15) 0.0203(5) Uani 1 1 d . . . . .
 C12 C 0.4940(3) 0.1595(3) 0.71363(16) 0.0236(5) Uani 1 1 d . . . . .
 H12 H 0.550543 0.130975 0.767801 0.028 Uiso 1 1 calc R U . . .
 C13 C 0.4161(3) 0.0273(3) 0.66249(16) 0.0261(5) Uani 1 1 d . . . . .
 H13 H 0.423643 -0.089892 0.681072 0.031 Uiso 1 1 calc R U . . .
 C14 C 0.3292(3) 0.0683(4) 0.58582(16) 0.0270(5) Uani 1 1 d . . . . .
 H14 H 0.272969 -0.020562 0.552415 0.032 Uiso 1 1 calc R U . . .
 C15 C 0.3216(3) 0.2411(3) 0.55524(15) 0.0231(5) Uani 1 1 d . . . . .
 C16 C 0.2343(3) 0.2822(4) 0.47481(16) 0.0298(6) Uani 1 1 d . . . . .
 H16 H 0.175141 0.194309 0.442111 0.036 Uiso 1 1 calc R U . . .
 C17 C 0.2344(3) 0.4472(4) 0.44389(16) 0.0315(6) Uani 1 1 d . . . . .
 H17 H 0.175223 0.473422 0.390037 0.038 Uiso 1 1 calc R U . . .
 C18 C 0.3219(3) 0.5778(4) 0.49163(16) 0.0284(6) Uani 1 1 d . . . . .
 H18 H 0.322668 0.691635 0.469330 0.034 Uiso 1 1 calc R U . . .
 C19 C 0.4065(3) 0.5433(3) 0.57023(15) 0.0233(5) Uani 1 1 d . . . . .
 H19 H 0.465116 0.633247 0.601636 0.028 Uiso 1 1 calc R U . . .
 C20 C 0.4069(3) 0.3742(3) 0.60475(15) 0.0205(5) Uani 1 1 d . . . . .
 C21 C 0.7750(3) 0.5233(3) 0.72634(14) 0.0208(5) Uani 1 1 d . . . . .
 C22 C 0.8316(3) 0.3865(3) 0.68681(15) 0.0241(5) Uani 1 1 d . . . . .
 H22 H 0.770383 0.284816 0.673769 0.029 Uiso 1 1 calc R U . . .
 C23 C 0.9780(3) 0.3946(4) 0.66546(16) 0.0284(6) Uani 1 1 d . . . . .
 H23 H 1.014992 0.298862 0.638643 0.034 Uiso 1 1 calc R U . . .
 C24 C 1.0668(3) 0.5406(4) 0.68340(16) 0.0285(6) Uani 1 1 d . . . . .
 H24 H 1.164917 0.546176 0.668242 0.034 Uiso 1 1 calc R U . . .
 C25 C 1.0144(3) 0.6833(4) 0.72423(15) 0.0260(5) Uani 1 1 d . . . . .
 C26 C 1.1077(3) 0.8339(4) 0.74367(17) 0.0323(6) Uani 1 1 d . . . . .
 H26 H 1.206427 0.838117 0.729186 0.039 Uiso 1 1 calc R U . . .
 C27 C 1.0580(3) 0.9727(4) 0.78282(17) 0.0341(6) Uani 1 1 d . . . . .
 H27 H 1.121283 1.073034 0.794832 0.041 Uiso 1 1 calc R U . . .
 C28 C 0.9127(3) 0.9667(4) 0.80533(16) 0.0308(6) Uani 1 1 d . . . . .
 H28 H 0.879291 1.062932 0.833370 0.037 Uiso 1 1 calc R U . . .
 C29 C 0.8185(3) 0.8242(3) 0.78742(15) 0.0258(5) Uani 1 1 d . . . . .
 H29 H 0.720349 0.823238 0.802668 0.031 Uiso 1 1 calc R U . . .
 C30 C 0.8664(3) 0.6777(3) 0.74619(14) 0.0221(5) Uani 1 1 d . . . . .

loop_
  _atom_site_aniso_label
  _atom_site_aniso_U_11
  _atom_site_aniso_U_22
  _atom_site_aniso_U_33
  _atom_site_aniso_U_23
  _atom_site_aniso_U_13
  _atom_site_aniso_U_12
 P1 0.0219(3) 0.0172(3) 0.0161(3) 0.0004(2) 0.00167(19) 0.0008(2)
 O1 0.0261(8) 0.0202(8) 0.0208(8) -0.0007(7) 0.0016(6) 0.0031(7)
 C1 0.0255(12) 0.0189(11) 0.0193(11) -0.0011(9) 0.0009(9) 0.0010(9)
 C2 0.0249(12) 0.0321(14) 0.0233(12) 0.0037(11) 0.0014(9) 0.0024(10)
 C3 0.0300(13) 0.0452(17) 0.0254(14) 0.0068(12) -0.0047(10) 0.0030(13)
 C4 0.0388(14) 0.0355(15) 0.0196(12) 0.0052(11) -0.0030(10) -0.0004(12)
 C5 0.0362(13) 0.0212(12) 0.0189(12) -0.0001(9) 0.0029(10) -0.0025(10)
 C6 0.0417(15) 0.0285(14) 0.0244(13) 0.0024(11) 0.0076(11) -0.0030(12)
 C7 0.0406(15) 0.0400(16) 0.0349(15) 0.0034(13) 0.0185(12) -0.0031(13)
 C8 0.0283(13) 0.0416(17) 0.0357(15) 0.0022(13) 0.0068(11) -0.0025(12)
 C9 0.0261(12) 0.0307(13) 0.0227(12) 0.0008(10) 0.0021(10) -0.0015(10)
 C10 0.0286(12) 0.0189(12) 0.0181(11) -0.0004(9) 0.0007(9) -0.0011(9)
 C11 0.0214(11) 0.0199(11) 0.0191(11) -0.0009(9) 0.0030(8) -0.0008(9)
 C12 0.0249(11) 0.0221(12) 0.0226(12) 0.0042(10) 0.0025(9) 0.0018(10)
 C13 0.0298(12) 0.0187(13) 0.0302(12) 0.0028(10) 0.0073(10) -0.0003(10)
 C14 0.0312(13) 0.0209(12) 0.0286(13) -0.0040(11) 0.0050(11) -0.0059(10)
 C15 0.0237(12) 0.0219(12) 0.0232(12) -0.0025(10) 0.0036(9) -0.0005(9)
 C16 0.0342(13) 0.0281(14) 0.0239(12) -0.0046(11) -0.0015(10) -0.0022(11)
 C17 0.0381(14) 0.0331(15) 0.0191(11) 0.0017(10) -0.0039(10) 0.0018(11)
 C18 0.0394(14) 0.0237(12) 0.0205(12) 0.0037(11) 0.0023(11) 0.0014(11)
 C19 0.0291(12) 0.0207(13) 0.0196(11) -0.0007(9) 0.0036(9) -0.0005(9)
 C20 0.0225(11) 0.0199(12) 0.0195(11) -0.0012(9) 0.0050(9) 0.0002(9)
 C21 0.0247(11) 0.0204(12) 0.0168(10) 0.0015(9) 0.0032(8) 0.0012(10)
 C22 0.0289(12) 0.0226(12) 0.0203(12) 0.0011(10) 0.0037(9) 0.0020(10)
 C23 0.0319(13) 0.0297(14) 0.0246(13) 0.0020(11) 0.0081(10) 0.0068(11)
 C24 0.0245(12) 0.0361(15) 0.0251(12) 0.0080(10) 0.0057(10) 0.0046(10)
 C25 0.0263(12) 0.0295(14) 0.0198(12) 0.0083(10) -0.0010(9) -0.0004(11)
 C26 0.0278(12) 0.0370(16) 0.0297(13) 0.0107(12) 0.0005(10) -0.0052(12)
 C27 0.0364(13) 0.0290(15) 0.0321(13) 0.0053(12) -0.0043(11) -0.0104(12)
 C28 0.0397(14) 0.0237(14) 0.0256(12) -0.0023(10) -0.0014(10) -0.0034(11)
 C29 0.0297(12) 0.0246(12) 0.0214(12) 0.0002(10) 0.0013(9) -0.0013(10)
 C30 0.0272(11) 0.0212(12) 0.0160(11) 0.0030(9) 0.0003(9) 0.0001(10)

_geom_special_details
;
 All esds (except the esd in the dihedral angle between two l.s. planes)
 are estimated using the full covariance matrix.  The cell esds are taken
 into account individually in the estimation of esds in distances, angles
 and torsion angles; correlations between esds in cell parameters are only
 used when they are defined by crystal symmetry.  An approximate (isotropic)
 treatment of cell esds is used for estimating esds involving l.s. planes.
;
loop_
  _geom_bond_atom_site_label_1
  _geom_bond_atom_site_label_2
  _geom_bond_distance
  _geom_bond_site_symmetry_2
  _geom_bond_publ_flag
 P1 O1 1.4929(18) . ?
 P1 C1 1.816(2) . ?
 P1 C11 1.810(2) . ?
 P1 C21 1.822(2) . ?
 C1 C2 1.375(3) . ?
 C1 C10 1.432(3) . ?
 C2 H2 0.9500 . ?
 C2 C3 1.411(4) . ?
 C3 H3 0.9500 . ?
 C3 C4 1.359(4) . ?
 C4 H4 0.9500 . ?
 C4 C5 1.416(4) . ?
 C5 C6 1.409(4) . ?
 C5 C10 1.428(3) . ?
 C6 H6 0.9500 . ?
 C6 C7 1.367(4) . ?
 C7 H7 0.9500 . ?
 C7 C8 1.408(4) . ?
 C8 H8 0.9500 . ?
 C8 C9 1.363(4) . ?
 C9 H9 0.9500 . ?
 C9 C10 1.420(3) . ?
 C11 C12 1.376(4) . ?
 C11 C20 1.441(3) . ?
 C12 H12 0.9500 . ?
 C12 C13 1.405(4) . ?
 C13 H13 0.9500 . ?
 C13 C14 1.367(4) . ?
 C14 H14 0.9500 . ?
 C14 C15 1.418(4) . ?
 C15 C16 1.419(3) . ?
 C15 C20 1.423(3) . ?
 C16 H16 0.9500 . ?
 C16 C17 1.367(4) . ?
 C17 H17 0.9500 . ?
 C17 C18 1.404(4) . ?
 C18 H18 0.9500 . ?
 C18 C19 1.375(4) . ?
 C19 H19 0.9500 . ?
 C19 C20 1.419(3) . ?
 C21 C22 1.383(3) . ?
 C21 C30 1.436(3) . ?
 C22 H22 0.9500 . ?
 C22 C23 1.409(4) . ?
 C23 H23 0.9500 . ?
 C23 C24 1.367(4) . ?
 C24 H24 0.9500 . ?
 C24 C25 1.413(4) . ?
 C25 C26 1.419(4) . ?
 C25 C30 1.426(3) . ?
 C26 H26 0.9500 . ?
 C26 C27 1.365(4) . ?
 C27 H27 0.9500 . ?
 C27 C28 1.407(4) . ?
 C28 H28 0.9500 . ?
 C28 C29 1.371(4) . ?
 C29 H29 0.9500 . ?
 C29 C30 1.423(4) . ?

loop_
  _geom_angle_atom_site_label_1
  _geom_angle_atom_site_label_2
  _geom_angle_atom_site_label_3
  _geom_angle
  _geom_angle_site_symmetry_1
  _geom_angle_site_symmetry_3
  _geom_angle_publ_flag
 O1 P1 C1 111.06(10) . . ?
 O1 P1 C11 112.52(11) . . ?
 O1 P1 C21 114.95(11) . . ?
 C1 P1 C21 105.15(11) . . ?
 C11 P1 C1 107.71(11) . . ?
 C11 P1 C21 104.87(11) . . ?
 C2 C1 P1 119.74(19) . . ?
 C2 C1 C10 119.8(2) . . ?
 C10 C1 P1 119.94(17) . . ?
 C1 C2 H2 119.4 . . ?
 C1 C2 C3 121.2(2) . . ?
 C3 C2 H2 119.4 . . ?
 C2 C3 H3 120.0 . . ?
 C4 C3 C2 120.0(2) . . ?
 C4 C3 H3 120.0 . . ?
 C3 C4 H4 119.5 . . ?
 C3 C4 C5 121.1(2) . . ?
 C5 C4 H4 119.5 . . ?
 C4 C5 C10 119.4(2) . . ?
 C6 C5 C4 120.6(2) . . ?
 C6 C5 C10 120.0(2) . . ?
 C5 C6 H6 119.8 . . ?
 C7 C6 C5 120.4(3) . . ?
 C7 C6 H6 119.8 . . ?
 C6 C7 H7 120.0 . . ?
 C6 C7 C8 120.0(3) . . ?
 C8 C7 H7 120.0 . . ?
 C7 C8 H8 119.5 . . ?
 C9 C8 C7 120.9(3) . . ?
 C9 C8 H8 119.5 . . ?
 C8 C9 H9 119.6 . . ?
 C8 C9 C10 120.9(2) . . ?
 C10 C9 H9 119.6 . . ?
 C5 C10 C1 118.4(2) . . ?
 C9 C10 C1 123.8(2) . . ?
 C9 C10 C5 117.8(2) . . ?
 C12 C11 P1 120.04(18) . . ?
 C12 C11 C20 119.9(2) . . ?
 C20 C11 P1 120.06(18) . . ?
 C11 C12 H12 119.2 . . ?
 C11 C12 C13 121.5(2) . . ?
 C13 C12 H12 119.2 . . ?
 C12 C13 H13 120.2 . . ?
 C14 C13 C12 119.6(2) . . ?
 C14 C13 H13 120.2 . . ?
 C13 C14 H14 119.4 . . ?
 C13 C14 C15 121.2(2) . . ?
 C15 C14 H14 119.4 . . ?
 C14 C15 C16 121.0(2) . . ?
 C14 C15 C20 119.5(2) . . ?
 C16 C15 C20 119.4(2) . . ?
 C15 C16 H16 119.7 . . ?
 C17 C16 C15 120.7(2) . . ?
 C17 C16 H16 119.7 . . ?
 C16 C17 H17 120.0 . . ?
 C16 C17 C18 120.1(2) . . ?
 C18 C17 H17 120.0 . . ?
 C17 C18 H18 119.5 . . ?
 C19 C18 C17 120.9(3) . . ?
 C19 C18 H18 119.5 . . ?
 C18 C19 H19 119.8 . . ?
 C18 C19 C20 120.5(2) . . ?
 C20 C19 H19 119.8 . . ?
 C15 C20 C11 118.0(2) . . ?
 C19 C20 C11 123.6(2) . . ?
 C19 C20 C15 118.4(2) . . ?
 C22 C21 P1 118.15(18) . . ?
 C22 C21 C30 119.7(2) . . ?
 C30 C21 P1 122.04(18) . . ?
 C21 C22 H22 119.3 . . ?
 C21 C22 C23 121.4(2) . . ?
 C23 C22 H22 119.3 . . ?
 C22 C23 H23 120.1 . . ?
 C24 C23 C22 119.9(2) . . ?
 C24 C23 H23 120.1 . . ?
 C23 C24 H24 119.6 . . ?
 C23 C24 C25 120.8(2) . . ?
 C25 C24 H24 119.6 . . ?
 C24 C25 C26 120.7(2) . . ?
 C24 C25 C30 120.2(2) . . ?
 C26 C25 C30 119.2(2) . . ?
 C25 C26 H26 119.4 . . ?
 C27 C26 C25 121.1(3) . . ?
 C27 C26 H26 119.4 . . ?
 C26 C27 H27 120.1 . . ?
 C26 C27 C28 119.8(3) . . ?
 C28 C27 H27 120.1 . . ?
 C27 C28 H28 119.5 . . ?
 C29 C28 C27 121.0(3) . . ?
 C29 C28 H28 119.5 . . ?
 C28 C29 H29 119.7 . . ?
 C28 C29 C30 120.6(2) . . ?
 C30 C29 H29 119.7 . . ?
 C25 C30 C21 118.0(2) . . ?
 C29 C30 C21 123.7(2) . . ?
 C29 C30 C25 118.3(2) . . ?

loop_
  _geom_torsion_atom_site_label_1
  _geom_torsion_atom_site_label_2
  _geom_torsion_atom_site_label_3
  _geom_torsion_atom_site_label_4
  _geom_torsion
  _geom_torsion_site_symmetry_1
  _geom_torsion_site_symmetry_2
  _geom_torsion_site_symmetry_3
  _geom_torsion_site_symmetry_4
  _geom_torsion_publ_flag
 P1 C1 C2 C3 172.6(2) . . . . ?
 P1 C1 C10 C5 -171.65(19) . . . . ?
 P1 C1 C10 C9 7.3(3) . . . . ?
 P1 C11 C12 C13 178.46(19) . . . . ?
 P1 C11 C20 C15 -175.17(18) . . . . ?
 P1 C11 C20 C19 5.5(3) . . . . ?
 P1 C21 C22 C23 -177.00(18) . . . . ?
 P1 C21 C30 C25 176.76(17) . . . . ?
 P1 C21 C30 C29 -2.4(3) . . . . ?
 O1 P1 C1 C2 -119.9(2) . . . . ?
 O1 P1 C1 C10 52.3(2) . . . . ?
 O1 P1 C11 C12 -137.38(19) . . . . ?
 O1 P1 C11 C20 41.8(2) . . . . ?
 O1 P1 C21 C22 -147.52(18) . . . . ?
 O1 P1 C21 C30 35.4(2) . . . . ?
 C1 P1 C11 C12 -14.6(2) . . . . ?
 C1 P1 C11 C20 164.56(18) . . . . ?
 C1 P1 C21 C22 90.0(2) . . . . ?
 C1 P1 C21 C30 -87.0(2) . . . . ?
 C1 C2 C3 C4 -1.0(5) . . . . ?
 C2 C1 C10 C5 0.5(4) . . . . ?
 C2 C1 C10 C9 179.4(3) . . . . ?
 C2 C3 C4 C5 0.5(5) . . . . ?
 C3 C4 C5 C6 -178.9(3) . . . . ?
 C3 C4 C5 C10 0.4(4) . . . . ?
 C4 C5 C6 C7 -179.8(3) . . . . ?
 C4 C5 C10 C1 -0.9(4) . . . . ?
 C4 C5 C10 C9 -179.9(3) . . . . ?
 C5 C6 C7 C8 -0.4(5) . . . . ?
 C6 C5 C10 C1 178.4(2) . . . . ?
 C6 C5 C10 C9 -0.6(4) . . . . ?
 C6 C7 C8 C9 -0.5(5) . . . . ?
 C7 C8 C9 C10 0.8(5) . . . . ?
 C8 C9 C10 C1 -179.2(3) . . . . ?
 C8 C9 C10 C5 -0.3(4) . . . . ?
 C10 C1 C2 C3 0.5(4) . . . . ?
 C10 C5 C6 C7 0.9(4) . . . . ?
 C11 P1 C1 C2 116.5(2) . . . . ?
 C11 P1 C1 C10 -71.4(2) . . . . ?
 C11 P1 C21 C22 -23.4(2) . . . . ?
 C11 P1 C21 C30 159.52(19) . . . . ?
 C11 C12 C13 C14 -2.7(4) . . . . ?
 C12 C11 C20 C15 4.0(3) . . . . ?
 C12 C11 C20 C19 -175.3(2) . . . . ?
 C12 C13 C14 C15 2.8(4) . . . . ?
 C13 C14 C15 C16 178.5(2) . . . . ?
 C13 C14 C15 C20 0.6(4) . . . . ?
 C14 C15 C16 C17 -176.3(3) . . . . ?
 C14 C15 C20 C11 -4.0(3) . . . . ?
 C14 C15 C20 C19 175.4(2) . . . . ?
 C15 C16 C17 C18 0.2(4) . . . . ?
 C16 C15 C20 C11 178.1(2) . . . . ?
 C16 C15 C20 C19 -2.5(4) . . . . ?
 C16 C17 C18 C19 -1.0(4) . . . . ?
 C17 C18 C19 C20 0.0(4) . . . . ?
 C18 C19 C20 C11 -178.9(2) . . . . ?
 C18 C19 C20 C15 1.8(4) . . . . ?
 C20 C11 C12 C13 -0.7(4) . . . . ?
 C20 C15 C16 C17 1.5(4) . . . . ?
 C21 P1 C1 C2 5.0(3) . . . . ?
 C21 P1 C1 C10 177.19(18) . . . . ?
 C21 P1 C11 C12 97.0(2) . . . . ?
 C21 P1 C11 C20 -83.8(2) . . . . ?
 C21 C22 C23 C24 -0.4(4) . . . . ?
 C22 C21 C30 C25 -0.3(3) . . . . ?
 C22 C21 C30 C29 -179.4(2) . . . . ?
 C22 C23 C24 C25 0.8(4) . . . . ?
 C23 C24 C25 C26 179.2(2) . . . . ?
 C23 C24 C25 C30 -1.0(4) . . . . ?
 C24 C25 C26 C27 179.8(2) . . . . ?
 C24 C25 C30 C21 0.7(3) . . . . ?
 C24 C25 C30 C29 179.9(2) . . . . ?
 C25 C26 C27 C28 0.7(4) . . . . ?
 C26 C25 C30 C21 -179.5(2) . . . . ?
 C26 C25 C30 C29 -0.3(3) . . . . ?
 C26 C27 C28 C29 -1.0(4) . . . . ?
 C27 C28 C29 C30 0.6(4) . . . . ?
 C28 C29 C30 C21 179.2(2) . . . . ?
 C28 C29 C30 C25 0.1(3) . . . . ?
 C30 C21 C22 C23 0.1(4) . . . . ?
 C30 C25 C26 C27 0.0(4) . . . . ?

_shelx_res_file
;
TITL 2023ncs0628_1a_a.res in P2(1)
    2023ncs0628_1a.res
    created by SHELXL-2018/3 at 15:29:45 on 12-Oct-2023
REM Old TITL 2023NCS0628_1a in P2(1)
REM SHELXT solution in P2(1): R1 0.071, Rweak 0.027, Alpha 0.003
REM <I/s> 0.820 for 5 systematic absences, Orientation as input
REM Flack x = 0.018 ( 0.012 ) from 1850 Parsons' quotients
REM Formula found by SHELXT: C30 O P
CELL 1.54184 8.828 7.698 16.3917 90 101.919 90
ZERR 2 0.0001 0.0001 0.0001 0 0.001 0
LATT -1
SYMM -X,0.5+Y,-Z
SFAC C H O P
UNIT 60 42 2 2

L.S. 10
PLAN  5
SIZE 0.03 0.12 0.18
TEMP -173(2)
CONF
BOND
list 4
MORE -1
BOND $H
fmap 2 53
acta
REM <olex2.extras>
REM <HklSrc "%.\\2023NCS0628_1a.hkl">
REM </olex2.extras>

WGHT    0.053400    0.324600
FVAR       0.80291
P1    4    0.588649    0.496251    0.756045    11.00000    0.02192    0.01721 =
         0.01606    0.00042    0.00167    0.00076
O1    3    0.494833    0.658332    0.753166    11.00000    0.02611    0.02020 =
         0.02083   -0.00065    0.00165    0.00311
C1    1    0.633936    0.406730    0.860767    11.00000    0.02548    0.01891 =
         0.01933   -0.00105    0.00091    0.00103
C2    1    0.785951    0.388139    0.901080    11.00000    0.02490    0.03209 =
         0.02331    0.00365    0.00135    0.00243
AFIX  43
H2    2    0.865914    0.409376    0.871452    11.00000   -1.20000
AFIX   0
C3    1    0.825322    0.338108    0.985628    11.00000    0.03003    0.04521 =
         0.02541    0.00681   -0.00468    0.00300
AFIX  43
H3    2    0.930943    0.324172    1.012153    11.00000   -1.20000
AFIX   0
C4    1    0.712256    0.309852    1.029124    11.00000    0.03881    0.03548 =
         0.01956    0.00517   -0.00298   -0.00039
AFIX  43
H4    2    0.739873    0.277177    1.086155    11.00000   -1.20000
AFIX   0
C5    1    0.553924    0.328302    0.990851    11.00000    0.03619    0.02116 =
         0.01894   -0.00007    0.00287   -0.00247
C6    1    0.437689    0.301547    1.036918    11.00000    0.04175    0.02849 =
         0.02436    0.00241    0.00756   -0.00304
AFIX  43
H6    2    0.465648    0.271253    1.094245    11.00000   -1.20000
AFIX   0
C7    1    0.284997    0.318897    0.999664    11.00000    0.04057    0.04002 =
         0.03486    0.00342    0.01846   -0.00313
AFIX  43
H7    2    0.207213    0.299933    1.031007    11.00000   -1.20000
AFIX   0
C8    1    0.242893    0.364876    0.914830    11.00000    0.02830    0.04157 =
         0.03574    0.00218    0.00682   -0.00255
AFIX  43
H8    2    0.136485    0.375857    0.889273    11.00000   -1.20000
AFIX   0
C9    1    0.352681    0.393837    0.868888    11.00000    0.02609    0.03069 =
         0.02270    0.00077    0.00208   -0.00148
AFIX  43
H9    2    0.321817    0.426190    0.811943    11.00000   -1.20000
AFIX   0
C10   1    0.512538    0.376297    0.905005    11.00000    0.02860    0.01893 =
         0.01812   -0.00044    0.00071   -0.00105
C11   1    0.490505    0.329263    0.687100    11.00000    0.02137    0.01989 =
         0.01907   -0.00091    0.00299   -0.00076
C12   1    0.494046    0.159491    0.713629    11.00000    0.02492    0.02208 =
         0.02264    0.00418    0.00254    0.00178
AFIX  43
H12   2    0.550543    0.130975    0.767801    11.00000   -1.20000
AFIX   0
C13   1    0.416072    0.027285    0.662490    11.00000    0.02983    0.01871 =
         0.03017    0.00278    0.00732   -0.00026
AFIX  43
H13   2    0.423643   -0.089892    0.681072    11.00000   -1.20000
AFIX   0
C14   1    0.329240    0.068325    0.585824    11.00000    0.03116    0.02094 =
         0.02855   -0.00402    0.00505   -0.00588
AFIX  43
H14   2    0.272969   -0.020562    0.552415    11.00000   -1.20000
AFIX   0
C15   1    0.321592    0.241057    0.555238    11.00000    0.02374    0.02186 =
         0.02318   -0.00254    0.00358   -0.00054
C16   1    0.234289    0.282235    0.474813    11.00000    0.03423    0.02812 =
         0.02387   -0.00456   -0.00146   -0.00222
AFIX  43
H16   2    0.175141    0.194309    0.442111    11.00000   -1.20000
AFIX   0
C17   1    0.234412    0.447190    0.443889    11.00000    0.03811    0.03308 =
         0.01909    0.00175   -0.00395    0.00181
AFIX  43
H17   2    0.175223    0.473422    0.390037    11.00000   -1.20000
AFIX   0
C18   1    0.321896    0.577805    0.491627    11.00000    0.03937    0.02370 =
         0.02046    0.00371    0.00232    0.00139
AFIX  43
H18   2    0.322668    0.691635    0.469330    11.00000   -1.20000
AFIX   0
C19   1    0.406505    0.543267    0.570230    11.00000    0.02906    0.02071 =
         0.01962   -0.00073    0.00357   -0.00050
AFIX  43
H19   2    0.465116    0.633247    0.601636    11.00000   -1.20000
AFIX   0
C20   1    0.406893    0.374244    0.604752    11.00000    0.02246    0.01986 =
         0.01951   -0.00123    0.00497    0.00018
C21   1    0.775019    0.523285    0.726341    11.00000    0.02472    0.02040 =
         0.01684    0.00149    0.00315    0.00124
C22   1    0.831588    0.386487    0.686811    11.00000    0.02886    0.02263 =
         0.02032    0.00112    0.00367    0.00200
AFIX  43
H22   2    0.770383    0.284816    0.673769    11.00000   -1.20000
AFIX   0
C23   1    0.978024    0.394631    0.665460    11.00000    0.03187    0.02973 =
         0.02462    0.00195    0.00812    0.00677
AFIX  43
H23   2    1.014992    0.298862    0.638643    11.00000   -1.20000
AFIX   0
C24   1    1.066818    0.540606    0.683405    11.00000    0.02455    0.03607 =
         0.02512    0.00804    0.00575    0.00460
AFIX  43
H24   2    1.164917    0.546176    0.668242    11.00000   -1.20000
AFIX   0
C25   1    1.014446    0.683284    0.724229    11.00000    0.02629    0.02949 =
         0.01983    0.00825   -0.00100   -0.00043
C26   1    1.107702    0.833876    0.743671    11.00000    0.02781    0.03705 =
         0.02971    0.01073    0.00048   -0.00523
AFIX  43
H26   2    1.206427    0.838117    0.729186    11.00000   -1.20000
AFIX   0
C27   1    1.057966    0.972684    0.782819    11.00000    0.03642    0.02898 =
         0.03213    0.00525   -0.00430   -0.01041
AFIX  43
H27   2    1.121283    1.073034    0.794832    11.00000   -1.20000
AFIX   0
C28   1    0.912674    0.966731    0.805329    11.00000    0.03972    0.02366 =
         0.02555   -0.00233   -0.00145   -0.00339
AFIX  43
H28   2    0.879291    1.062932    0.833370    11.00000   -1.20000
AFIX   0
C29   1    0.818484    0.824205    0.787420    11.00000    0.02972    0.02456 =
         0.02136    0.00021    0.00127   -0.00130
AFIX  43
H29   2    0.720349    0.823238    0.802668    11.00000   -1.20000
AFIX   0
C30   1    0.866442    0.677693    0.746186    11.00000    0.02723    0.02121 =
         0.01601    0.00297    0.00034    0.00006
HKLF 4


REM  2023ncs0628_1a_a.res in P2(1)
REM wR2 = 0.0861, GooF = S = 1.059, Restrained GooF = 1.059 for all data
REM R1 = 0.0324 for 4075 Fo > 4sig(Fo) and 0.0327 for all 4140 data
REM 289 parameters refined using 1 restraints

END

WGHT      0.0534      0.3246

REM Highest difference peak  0.425,  deepest hole -0.241,  1-sigma level  0.037
Q1    1   0.6905  0.5065  0.7369  11.00000  0.05    0.42
Q2    1   0.2601  0.5068  0.7642  11.00000  0.05    0.31
Q3    1   0.4987  0.5048  0.7787  11.00000  0.05    0.25
Q4    1   0.5729  0.3946  0.8815  11.00000  0.05    0.24
Q5    1   0.9448  0.6733  0.7404  11.00000  0.05    0.20
;
_shelx_res_checksum                89881
_shelx_hkl_file
;
   0  -9   0    0.06    0.66
   0  -9   0    0.79    0.75
   0  -9   1   96.02    4.07
   0  -9  -1   93.08    4.09
   0  -9  -1   90.56    4.03
   0  -9   1   95.20    4.00
   0  -9  -2    6.99    1.06
   0  -9  -2    7.58    1.08
   0  -9  -3    7.82    1.10
   0  -9  -3    5.33    0.95
   0  -9  -4   19.13    1.51
   0  -9  -4   18.84    1.50
   0  -9  -5   11.07    1.16
   0  -9  -5    9.45    1.13
   0  -8   0   27.48    2.27
   0  -8   0   26.80    3.37
   0  -8   0   31.86    3.61
   0  -8   0   26.94    2.33
   0  -8   0   32.35    3.53
   0  -8   1    6.97    2.00
   0  -8  -1    4.45    1.95
   0  -8   1    3.28    2.16
   0  -8  -1    4.57    2.03
   0  -8   1    5.09    2.07
   0  -8   1    5.67    1.27
   0  -8  -1    6.47    1.35
   0  -8   1    5.71    1.29
   0  -8  -1    6.14    1.29
   0  -8  -2   80.46    4.29
   0  -8  -2   76.55    4.17
   0  -8   2   77.81    4.09
   0  -8   2   88.03    5.50
   0  -8   2   77.48    5.68
   0  -8  -2   88.45    5.85
   0  -8   2   81.46    4.25
   0  -8  -2   79.71    5.36
   0  -8   3   33.85    2.39
   0  -8   3   25.40    3.19
   0  -8  -3   31.62    3.57
   0  -8   3   32.76    2.45
   0  -8  -3   32.02    3.41
   0  -8  -3   34.35    3.47
   0  -8   4   56.65    3.23
   0  -8   4   58.30    4.25
   0  -8  -4   56.69    4.53
   0  -8   4   57.54    3.30
   0  -8  -4   55.47    4.33
   0  -8  -4   53.60    4.25
   0  -8   5  146.85    5.88
   0  -8   5  137.28    6.87
   0  -8  -5  132.49    7.33
   0  -8   5  152.66    6.05
   0  -8  -5  125.05    6.84
   0  -8  -5  139.31    7.14
   0  -8   6   72.67    3.58
   0  -8  -6   71.38    4.57
   0  -8  -6   71.66    4.67
   0  -8   6   74.15    3.50
   0  -8  -6   70.42    4.79
   0  -8  -7   80.57    4.67
   0  -8  -7   86.25    4.87
   0  -8  -8   25.79    2.55
   0  -8  -8   26.39    2.70
   0  -8  -9   15.53    2.03
   0  -8  -9   20.04    2.20
   0  -8 -10   48.27    2.86
   0  -8 -10   42.82    2.84
   0  -7   0   -0.43    2.09
   0  -7   0    0.23    2.05
   0  -7   0    2.50    2.26
   0  -7   1  467.45   19.36
   0  -7  -1  519.74   19.37
   0  -7  -1  506.81   19.43
   0  -7  -1  527.56   20.72
   0  -7   1  550.57   20.88
   0  -7   1  502.92   17.87
   0  -7   1  499.28   17.79
   0  -7  -2   23.91    3.25
   0  -7   2   18.54    2.09
   0  -7  -2   19.36    2.90
   0  -7  -2   18.27    2.80
   0  -7   2   16.46    3.29
   0  -7  -2   21.23    3.30
   0  -7   2   19.21    2.05
   0  -7  -3    5.18    1.95
   0  -7   3    2.14    2.45
   0  -7  -3    3.53    2.05
   0  -7  -3    5.50    2.17
   0  -7  -3    2.19    2.13
   0  -7   3    3.35    2.34
   0  -7   3    4.28    1.35
   0  -7   3    4.91    1.30
   0  -7  -4   22.87    3.12
   0  -7   4   23.45    3.61
   0  -7   4   19.03    3.16
   0  -7   4   22.69    3.71
   0  -7  -5  351.72   14.87
   0  -7   5  324.88   13.89
   0  -7   6   24.25    3.28
   0  -7  -6   26.67    2.94
   0  -7  -6   19.83    2.71
   0  -7  -6   23.35    3.20
   0  -7   6   22.43    2.08
   0  -7   6   23.79    2.23
   0  -7   7   74.92    5.26
   0  -7  -7   78.41    4.90
   0  -7  -7   81.53    5.00
   0  -7  -7   73.30    5.56
   0  -7   7   77.26    4.02
   0  -7   7   78.89    4.19
   0  -7   8    6.77    1.32
   0  -7   8    8.52    1.33
   0  -7  -8    7.98    1.92
   0  -7  -8   10.25    2.07
   0  -7   8    7.73    2.33
   0  -7  -9   60.56    4.05
   0  -7  -9   64.99    4.17
   0  -7   9   61.12    3.15
   0  -7   9   60.50    3.29
   0  -7   9   55.58    4.21
   0  -7 -10   11.07    1.92
   0  -7 -10   16.73    2.19
   0  -7 -11   13.19    1.88
   0  -7 -11   13.62    1.87
   0  -7  11    9.89    1.38
   0  -7 -12   24.18    2.21
   0  -7 -12   22.05    2.14
   0  -7  12   21.39    1.64
   0  -7 -13  175.52    6.81
   0  -7 -13  170.35    6.75
   0  -6   0  651.01   23.72
   0  -6   0  673.01   23.93
   0  -6   0  671.38   25.96
   0  -6   0  695.16   25.38
   0  -6  -1  185.23    8.41
   0  -6   1  163.47    8.32
   0  -6   1  163.08    8.46
   0  -6  -1  187.25    8.49
   0  -6   1  177.08   10.10
   0  -6  -1  189.00    9.64
   0  -6   1  183.08    9.59
   0  -6  -2  639.78   22.40
   0  -6  -2  639.18   22.50
   0  -6   2  653.61   24.24
   0  -6  -2  648.74   22.17
   0  -6   2  671.26   25.59
   0  -6   3  292.16   13.82
   0  -6  -3  304.87   13.10
   0  -6   3  272.23   10.80
   0  -6   3  286.51   14.46
   0  -6  -3  308.79   11.91
   0  -6  -3  311.62   11.99
   0  -6  -3  283.13   11.51
   0  -6   3  288.26   13.38
   0  -6   3  281.90   10.91
   0  -6   4 1231.18   43.93
   0  -6   4 1330.37   46.05
   0  -6  -4 1361.04   44.94
   0  -6   4 1272.71   42.23
   0  -6   4 1314.19   47.24
   0  -6  -4 1386.30   43.36
   0  -6  -4 1393.71   43.45
   0  -6   4 1302.92   45.36
   0  -6  -4 1309.95   42.98
   0  -6   4 1289.22   42.38
   0  -6   5  298.18   13.19
   0  -6   5  338.80   15.05
   0  -6  -5  325.71   13.88
   0  -6   5  304.03   11.59
   0  -6   5  301.56   15.66
   0  -6  -5  332.94   12.55
   0  -6  -5  338.01   12.73
   0  -6  -5  295.45   12.12
   0  -6   5  281.40   13.98
   0  -6   5  309.15   11.72
   0  -6   6  184.03    7.70
   0  -6   6  170.67   11.19
   0  -6  -6  197.07    9.81
   0  -6   6  184.65   10.44
   0  -6  -6  180.81    7.45
   0  -6  -6  189.94    8.50
   0  -6  -6  198.03    8.57
   0  -6   6  185.06    7.83
   0  -6   6  172.37    9.10
   0  -6  -7   29.98    2.92
   0  -6  -7   35.02    3.15
   0  -6   7   28.90    2.40
   0  -6   7   29.28    2.55
   0  -6   7   28.33    3.74
   0  -6  -7   30.50    3.53
   0  -6   8  220.19    8.91
   0  -6  -8  231.68   11.16
   0  -6   8  234.83   12.05
   0  -6  -8  226.80    8.98
   0  -6  -8  237.57    9.89
   0  -6  -8  225.30    9.75
   0  -6   8  219.72    9.06
   0  -6   8  229.34   10.58
   0  -6  -9    7.49    1.54
   0  -6   9    7.76    2.57
   0  -6  -9    9.22    2.45
   0  -6   9    5.69    2.06
   0  -6  10   49.03    3.04
   0  -6  10   49.68    4.81
   0  -6 -10   53.68    3.38
   0  -6 -10   54.90    3.89
   0  -6 -10   61.67    4.03
   0  -6  10   51.38    3.23
   0  -6  10   46.69    4.21
   0  -6  11   18.90    1.75
   0  -6 -11   18.96    2.07
   0  -6  11   23.66    3.20
   0  -6  11   17.20    2.92
   0  -6  11   19.70    1.84
   0  -6 -11   20.67    2.41
   0  -6 -11   20.01    2.35
   0  -6 -12  145.27    6.54
   0  -6 -12  145.02    6.54
   0  -6 -12  147.18    6.12
   0  -6 -13   15.77    1.97
   0  -6 -13   16.53    2.05
   0  -6 -13   18.84    1.85
   0  -6  13   14.37    1.52
   0  -6 -14   55.18    2.98
   0  -6 -14   53.10    3.18
   0  -6 -14   58.30    3.28
   0  -6 -15    7.47    1.24
   0  -6 -15    6.61    1.20
   0  -6  15    6.50    0.97
   0  -5   0   -0.12    1.35
   0  -5   0    0.52    1.27
   0  -5   0   -0.13    1.39
   0  -5   1   12.08    2.19
   0  -5  -1   14.13    2.36
   0  -5   1   10.90    1.97
   0  -5  -1   12.09    1.91
   0  -5  -1   10.75    1.81
   0  -5   1   14.93    2.13
   0  -5   1   13.79    2.53
   0  -5  -1   12.81    1.93
   0  -5   2  135.99    6.96
   0  -5   2  142.19    7.12
   0  -5  -2  167.32    6.92
   0  -5  -2  157.67    6.79
   0  -5  -2  145.61    7.98
   0  -5   2  154.00    8.06
   0  -5  -2  152.00    6.74
   0  -5   2  148.58    8.12
   0  -5  -3  933.52   29.01
   0  -5   3  739.94   29.29
   0  -5  -3  961.61   29.06
   0  -5  -3  871.61   30.73
   0  -5   3  881.03   32.13
   0  -5   3  816.43   28.09
   0  -5   3  844.50   28.20
   0  -5  -3  901.90   28.91
   0  -5   3  865.36   30.63
   0  -5   3  915.52   31.26
   0  -5  -4   77.69    5.05
   0  -5   4   79.37    5.61
   0  -5   4   71.43    3.77
   0  -5   4   76.23    6.28
   0  -5  -4   76.04    4.26
   0  -5  -4   80.00    4.33
   0  -5   4   69.04    5.31
   0  -5  -4   77.54    4.33
   0  -5   4   72.40    3.81
   0  -5   5  302.74   13.20
   0  -5   5  325.01   11.91
   0  -5   5  352.26   14.82
   0  -5  -5  336.54   13.69
   0  -5   5  318.11   11.87
   0  -5   5  315.58   15.61
   0  -5  -5  356.46   12.62
   0  -5  -5  349.11   12.57
   0  -5   5  317.44   14.18
   0  -5  -5  350.54   12.60
   0  -5   5  322.59   11.98
   0  -5   6   40.18    2.78
   0  -5  -6   43.36    2.78
   0  -5  -6   45.93    3.92
   0  -5   6   40.75    4.16
   0  -5   6   41.18    2.72
   0  -5  -6   42.30    3.13
   0  -5  -6   43.38    3.14
   0  -5  -6   34.80    3.01
   0  -5   6   37.65    3.85
   0  -5   7  323.26   12.10
   0  -5  -7  346.99   12.09
   0  -5   7  312.93   14.67
   0  -5  -7  345.80   14.05
   0  -5   7  314.04   16.23
   0  -5   7  309.02   11.91
   0  -5  -7  331.38   12.59
   0  -5  -7  364.93   12.80
   0  -5  -7  318.25   12.53
   0  -5   7  310.44   13.44
   0  -5   8   41.44    2.91
   0  -5  -8   42.00    2.94
   0  -5  -8   39.79    3.83
   0  -5   8   40.21    4.28
   0  -5   8   42.70    2.84
   0  -5  -8   39.38    3.17
   0  -5  -8   35.56    3.06
   0  -5  -8   33.57    3.11
   0  -5   8   34.38    3.93
   0  -5  -9  322.12   14.11
   0  -5   9  323.46   15.06
   0  -5   9  294.12   13.51
   0  -5  -9  346.47   12.81
   0  -5  -9  339.45   12.75
   0  -5   9  326.23   12.16
   0  -5   9  321.13   11.98
   0  -5 -10   15.16    2.23
   0  -5 -10   16.58    2.29
   0  -5  10   13.49    1.69
   0  -5  10   13.39    1.80
   0  -5  10   14.94    2.83
   0  -5 -10   15.15    2.08
   0  -5  11  394.25   17.26
   0  -5 -11  393.72   14.37
   0  -5  11  379.77   15.69
   0  -5 -12    4.40    1.42
   0  -5  12    6.18    2.07
   0  -5  12    4.93    1.35
   0  -5 -12    3.43    1.51
   0  -5 -12    6.17    1.61
   0  -5  12    6.26    1.22
   0  -5  12    4.96    1.31
   0  -5  12    3.86    2.25
   0  -5 -13   68.04    3.92
   0  -5 -13   63.45    4.07
   0  -5 -13   68.97    4.15
   0  -5  13   59.31    3.49
   0  -5 -14   64.16    3.82
   0  -5 -14   60.12    3.73
   0  -5 -14   60.54    3.61
   0  -5 -15   62.62    3.61
   0  -5 -15   64.47    3.63
   0  -5 -15   63.21    3.47
   0  -5 -16   51.41    2.92
   0  -5 -16   50.88    2.91
   0  -5 -16   56.11    2.91
   0  -5  16   52.85    2.71
   0  -4   0  414.30   14.34
   0  -4   0  423.56   14.41
   0  -4   0  412.16   15.91
   0  -4   0  403.80   14.31
   0  -4   0  410.18   15.59
   0  -4   1  350.50   12.94
   0  -4  -1  382.21   12.86
   0  -4   1  341.36   12.85
   0  -4  -1  378.40   12.86
   0  -4  -1  373.98   14.38
   0  -4   1  359.00   14.57
   0  -4   1  353.71   12.90
   0  -4  -1  371.32   12.90
   0  -4   1  391.36   14.37
   0  -4   2 1017.97   34.89
   0  -4  -2 1116.84   34.62
   0  -4  -2 1097.00   34.60
   0  -4   2  996.03   34.91
   0  -4  -2 1098.44   36.29
   0  -4   2 1128.39   37.09
   0  -4  -2 1111.79   34.74
   0  -4   2 1049.08   35.95
   0  -4   2 1129.53   36.40
   0  -4  -3  577.04   19.00
   0  -4   3  551.71   20.28
   0  -4  -3  583.38   20.51
   0  -4   3  593.74   21.59
   0  -4   3  496.54   19.36
   0  -4   3  484.08   19.20
   0  -4  -3  594.20   18.91
   0  -4  -3  622.35   19.00
   0  -4  -4  569.91   20.53
   0  -4   4  520.09   18.44
   0  -4   4  550.68   21.67
   0  -4  -4  597.05   18.96
   0  -4  -4  614.81   19.02
   0  -4  -4  583.85   19.06
   0  -4   4  554.93   20.49
   0  -4   4  529.53   18.51
   0  -4   5  304.84   12.51
   0  -4   5  323.40   11.45
   0  -4   5  342.47   13.65
   0  -4   5  307.15   11.34
   0  -4  -5  321.02   13.26
   0  -4  -5  362.74   11.92
   0  -4  -5  351.28   11.85
   0  -4   5  310.89   13.32
   0  -4   5  317.51   11.45
   0  -4   6  422.81   16.26
   0  -4   6  434.79   15.02
   0  -4  -6  458.47   16.61
   0  -4   6  454.49   17.44
   0  -4   6  424.05   18.75
   0  -4   6  430.40   14.99
   0  -4  -6  409.41   16.88
   0  -4  -6  468.19   15.43
   0  -4  -6  477.92   15.52
   0  -4   6  416.53   17.11
   0  -4   6  426.97   15.06
   0  -4  -7   51.23    3.79
   0  -4   7   47.09    4.10
   0  -4   7   42.56    3.73
   0  -4   7   41.76    2.85
   0  -4  -7   43.72    2.97
   0  -4  -7   42.75    2.92
   0  -4   7   39.90    2.68
   0  -4   7   42.75    2.64
   0  -4   7   37.42    4.63
   0  -4   8   23.50    2.00
   0  -4   8   26.11    3.13
   0  -4  -8   23.17    2.75
   0  -4  -8   29.59    2.32
   0  -4  -8   24.82    2.28
   0  -4  -8   26.85    2.37
   0  -4   8   24.96    2.14
   0  -4   8   21.50    3.10
   0  -4   8   23.81    2.28
   0  -4   9   20.82    1.96
   0  -4   9   22.33    3.04
   0  -4  -9   21.47    2.84
   0  -4  -9   20.70    2.15
   0  -4  -9   21.92    2.24
   0  -4  -9   24.83    2.40
   0  -4   9   20.50    2.01
   0  -4   9   22.70    3.25
   0  -4  10  540.40   18.77
   0  -4  10  516.59   21.67
   0  -4 -10  549.93   19.14
   0  -4 -10  603.80   19.64
   0  -4 -10  555.07   19.34
   0  -4  10  548.92   19.00
   0  -4  10  514.94   20.44
   0  -4  11   31.61    3.81
   0  -4  11   33.77    4.03
   0  -4 -11   37.80    3.03
   0  -4 -11   41.95    3.22
   0  -4  11   35.12    2.77
   0  -4  11   34.68    2.61
   0  -4  12   32.92    2.55
   0  -4 -12   37.18    3.01
   0  -4  12   32.94    3.89
   0  -4 -12   40.70    3.20
   0  -4 -12   34.71    3.01
   0  -4  12   29.59    2.57
   0  -4  12   35.40    2.83
   0  -4  12   31.67    3.81
   0  -4 -13    8.19    1.74
   0  -4  13    7.29    2.09
   0  -4 -14   13.46    2.04
   0  -4 -14   11.97    1.84
   0  -4  14   13.64    1.71
   0  -4  14   12.20    1.55
   0  -4 -14   11.50    1.85
   0  -4  14   10.02    2.26
   0  -4 -15   13.08    1.85
   0  -4 -15   18.12    2.11
   0  -4 -15   16.11    1.95
   0  -4 -16   28.48    2.28
   0  -4  16   24.84    2.03
   0  -4 -16   29.04    2.38
   0  -4 -16   29.47    2.40
   0  -4 -17   15.74    1.61
   0  -4 -17   13.43    1.59
   0  -4 -17   13.99    1.58
   0  -4  17   15.02    1.26
   0  -4  17   13.29    1.20
   0  -4  17   15.77    1.39
   0  -3   0    0.25    1.10
   0  -3   0    0.45    0.85
   0  -3   0    0.06    1.08
   0  -3  -1  584.23   19.23
   0  -3   1  574.42   19.29
   0  -3   1  614.61   20.31
   0  -3  -1  600.59   20.40
   0  -3   1  603.78   20.66
   0  -3   2  378.03   12.75
   0  -3   2  402.90   12.96
   0  -3  -2  370.31   12.84
   0  -3   2  385.72   13.46
   0  -3   3  843.32   27.03
   0  -3   3  838.91   25.39
   0  -3   3  847.59   27.86
   0  -3   3  769.69   24.92
   0  -3  -3  773.91   26.83
   0  -3   3  791.52   26.79
   0  -3   3  808.41   25.25
   0  -3   4  409.07   13.64
   0  -3   4  418.76   13.70
   0  -3  -4  395.20   14.26
   0  -3   4  417.08   14.94
   0  -3  -4  409.74   14.12
   0  -3   4  401.62   15.79
   0  -3  -4  439.59   13.64
   0  -3  -4  417.32   13.54
   0  -3   4  408.06   14.84
   0  -3  -5  596.56   21.39
   0  -3   5  640.76   21.42
   0  -3   5  653.77   20.77
   0  -3   5  688.57   22.14
   0  -3  -5  670.96   22.44
   0  -3   5  672.55   20.79
   0  -3   5  674.73   23.18
   0  -3   5  706.63   22.17
   0  -3  -5  676.86   22.27
   0  -3   5  656.87   24.31
   0  -3   5  634.64   21.34
   0  -3  -5  754.12   21.84
   0  -3  -5  691.94   21.60
   0  -3   5  655.67   23.04
   0  -3   5  623.86   22.30
   0  -3  -6   17.48    1.87
   0  -3   6   17.69    1.48
   0  -3   6   18.10    1.51
   0  -3   6   14.17    2.76
   0  -3   6   18.31    1.21
   0  -3  -6   19.20    2.09
   0  -3   6   18.54    2.06
   0  -3   6   17.12    2.03
   0  -3   6   17.25    1.16
   0  -3  -6   19.88    1.82
   0  -3  -6   17.47    1.64
   0  -3  -6   17.35    1.68
   0  -3   6   19.40    1.60
   0  -3   6   15.21    2.40
   0  -3   6   17.14    1.76
   0  -3   7   82.98    3.85
   0  -3   7   86.42    3.96
   0  -3   7   87.98    3.45
   0  -3   7   89.59    4.90
   0  -3   7   80.67    3.91
   0  -3   7   80.34    4.82
   0  -3   7   91.52    3.48
   0  -3  -7   84.92    4.08
   0  -3  -7   82.73    4.01
   0  -3   7   85.04    3.99
   0  -3   7   85.07    4.06
   0  -3   7   86.89    4.95
   0  -3   8   63.59    3.24
   0  -3   8   68.16    3.46
   0  -3   8   61.58    2.79
   0  -3   8   53.28    3.27
   0  -3   8   60.47    2.80
   0  -3   8   67.64    4.48
   0  -3  -8   69.49    3.54
   0  -3  -8   74.95    3.78
   0  -3   8   59.91    3.29
   0  -3  -8   60.40    3.35
   0  -3   8   61.13    3.45
   0  -3   8   65.20    4.43
   0  -3   9  241.09    9.00
   0  -3   9  244.33    9.30
   0  -3   9  236.35    8.45
   0  -3   9  249.19   10.79
   0  -3   9  246.84   10.93
   0  -3  -9  242.35    9.21
   0  -3   9  233.87    8.46
   0  -3  -9  248.46    9.34
   0  -3   9  237.32    9.13
   0  -3  -9  227.35    9.06
   0  -3   9  242.68   10.42
   0  -3   9  226.82    9.16
   0  -3  10    1.66    1.05
   0  -3  10    2.64    0.98
   0  -3  10    1.51    1.23
   0  -3 -10    1.20    1.14
   0  -3  10    2.37    0.90
   0  -3  10    0.70    1.52
   0  -3  10    2.69    1.61
   0  -3  10    2.33    0.86
   0  -3 -10    1.86    1.28
   0  -3 -10    2.25    1.24
   0  -3 -10    1.84    1.26
   0  -3  10    0.74    2.04
   0  -3  10    1.75    1.53
   0  -3  11   76.57    4.44
   0  -3  11   78.84    4.08
   0  -3  11   87.15    6.00
   0  -3  11   76.67    3.63
   0  -3 -11   77.41    4.27
   0  -3  11   79.91    5.75
   0  -3  11   79.27    3.62
   0  -3 -11   95.24    4.84
   0  -3 -11   80.20    4.36
   0  -3  11   60.72    3.79
   0  -3 -11   73.55    4.15
   0  -3  11   77.88    4.20
   0  -3  11   72.01    4.34
   0  -3  11   64.96    5.20
   0  -3  12   76.05    4.10
   0  -3  12   79.62    4.59
   0  -3 -12   77.42    4.34
   0  -3  12   83.40    6.17
   0  -3  12   71.71    5.73
   0  -3 -12   80.87    4.48
   0  -3 -12   93.25    4.90
   0  -3  12   62.79    3.85
   0  -3 -12   69.38    4.21
   0  -3  12   78.12    4.30
   0  -3  12   71.35    4.37
   0  -3  13  200.07    7.59
   0  -3  13  172.87   10.13
   0  -3  13  206.31   10.67
   0  -3  13  185.22    7.97
   0  -3 -13  205.33    8.55
   0  -3  13  191.03   10.56
   0  -3  13  191.17    7.55
   0  -3  13  198.72    8.27
   0  -3 -13  179.35    8.15
   0  -3  14   54.23    3.01
   0  -3  14   49.85    4.69
   0  -3  14   55.40    5.11
   0  -3  14   58.39    3.89
   0  -3  14   44.28    3.40
   0  -3 -14   50.63    3.54
   0  -3  14   51.06    2.94
   0  -3  14   54.87    5.21
   0  -3 -15   58.75    3.92
   0  -3  15   61.95    5.45
   0  -3 -15   62.36    3.80
   0  -3  15   58.04    3.14
   0  -3  15   51.41    5.09
   0  -3  15   56.94    3.14
   0  -3  15   57.39    4.88
   0  -3  15   59.43    3.44
   0  -3  15   62.74    4.07
   0  -3 -15   64.50    3.89
   0  -3 -15   67.75    4.08
   0  -3  15   54.09    3.57
   0  -3  15   58.29    3.55
   0  -3 -15   55.30    3.65
   0  -3 -16  117.70    5.57
   0  -3  16  116.49    4.91
   0  -3 -16  121.50    4.89
   0  -3  16  122.35    5.00
   0  -3  16  114.72    5.81
   0  -3 -16  131.39    5.85
   0  -3 -16  113.17    5.53
   0  -3  16  112.71    5.35
   0  -3  16  117.28    5.38
   0  -3  17   -0.40    0.83
   0  -3 -17    0.44    1.11
   0  -3  17    1.16    0.89
   0  -3 -17    1.20    1.07
   0  -3 -17   -0.19    1.10
   0  -3 -17   -0.34    1.04
   0  -3  17   -0.32    0.69
   0  -3  17    0.82    0.83
   0  -3 -18    1.68    0.97
   0  -3 -18   -0.07    0.91
   0  -3  18   -0.20    0.66
   0  -3  18    0.33    0.68
   0  -3  18    0.78    0.69
   0  -3 -18   -0.06    0.83
   0  -2   0 5009.33  153.09
   0  -2   0 4931.01  152.86
   0  -2   1 4301.71  134.43
   0  -2  -1 4187.87  134.14
   0  -2   1 4401.98  132.90
   0  -2  -1 4188.25  134.00
   0  -2   1 4409.10  134.12
   0  -2  -2 2490.40   76.97
   0  -2   2 2532.10   77.88
   0  -2   2 2499.67   77.34
   0  -2   2 2460.04   76.41
   0  -2  -3  715.99   22.64
   0  -2   3  679.00   23.60
   0  -2   3  690.68   22.33
   0  -2   4  943.17   31.03
   0  -2  -4  913.86   29.53
   0  -2   4  882.96   29.97
   0  -2   4  949.72   29.63
   0  -2  -5   15.60    1.60
   0  -2   5   18.25    1.88
   0  -2   5   16.06    1.05
   0  -2   5   13.71    2.27
   0  -2   5   17.25    2.19
   0  -2  -6  553.99   19.25
   0  -2   6  578.76   19.80
   0  -2   6  567.25   18.15
   0  -2  -6  593.42   18.62
   0  -2   6  551.55   19.36
   0  -2   6  588.16   18.68
   0  -2   6  550.02   21.11
   0  -2   7  132.16    4.91
   0  -2   7  126.82    5.14
   0  -2   7  109.20    4.96
   0  -2  -7  123.01    5.65
   0  -2   7  122.00    4.57
   0  -2   7  129.20    6.26
   0  -2  -7  143.58    5.13
   0  -2  -7  113.21    4.80
   0  -2  -7  124.28    4.88
   0  -2   7  123.72    4.94
   0  -2   7  114.96    5.01
   0  -2   7  121.21    5.84
   0  -2   8   24.14    2.01
   0  -2   8   23.22    1.70
   0  -2   8   20.83    1.48
   0  -2   8   22.91    2.65
   0  -2   8   17.59    1.91
   0  -2   8   23.34    2.74
   0  -2   8   21.55    1.52
   0  -2  -8   28.47    1.96
   0  -2  -8   21.06    1.79
   0  -2  -8   23.35    1.80
   0  -2   8   23.06    1.79
   0  -2   8   20.72    2.65
   0  -2   8   22.04    2.05
   0  -2   9  730.53   23.46
   0  -2   9  715.65   22.95
   0  -2  -9  723.13   23.12
   0  -2   9  686.30   22.54
   0  -2   9  723.60   22.56
   0  -2  -9  759.55   23.24
   0  -2   9  694.40   23.08
   0  -2  -9  694.32   22.89
   0  -2  -9  635.44   22.79
   0  -2   9  670.49   23.17
   0  -2   9  712.19   24.36
   0  -2  10  272.42    9.65
   0  -2  10  282.94   10.28
   0  -2  10  260.77   11.99
   0  -2  10  256.64    9.23
   0  -2 -10  262.37    9.77
   0  -2  10  265.72    9.22
   0  -2  10  276.37   11.95
   0  -2 -10  286.15    9.93
   0  -2  10  228.63    9.36
   0  -2 -10  237.12    9.48
   0  -2  10  259.78    9.77
   0  -2 -10  266.72    9.62
   0  -2  10  253.47    9.91
   0  -2  10  268.64   11.10
   0  -2  11  192.74    8.08
   0  -2  11  186.29    7.45
   0  -2  11  187.18    7.10
   0  -2 -11  188.10    7.62
   0  -2  11  182.50    9.82
   0  -2  11  195.33    9.81
   0  -2  11  185.46    7.02
   0  -2 -11  199.53    7.77
   0  -2  11  163.93    7.12
   0  -2  11  186.97    7.62
   0  -2 -11  184.21    7.41
   0  -2  11  174.87    7.79
   0  -2  12  162.73    9.33
   0  -2 -12  149.11    6.66
   0  -2  12  172.71    9.24
   0  -2  12  147.94    6.53
   0  -2  12  147.18    7.11
   0  -2 -12  160.95    6.87
   0  -2 -12  152.43    6.59
   0  -2  12  142.69    6.63
   0  -2  12  149.57    7.01
   0  -2  13  109.81    8.00
   0  -2 -13  128.42    6.02
   0  -2  13  125.78    5.49
   0  -2  13  138.49    8.46
   0  -2  13  136.56    5.56
   0  -2  13  126.02    6.53
   0  -2  13  120.60    5.82
   0  -2 -13  129.92    6.14
   0  -2  13  124.07    6.00
   0  -2 -13  125.15    5.87
   0  -2  13  120.06    6.28
   0  -2  14   29.54    2.29
   0  -2  14   25.26    3.71
   0  -2  14   29.57    2.50
   0  -2 -14   30.22    2.70
   0  -2  14   27.06    2.61
   0  -2 -14   31.23    2.70
   0  -2 -14   29.12    2.66
   0  -2  14   33.04    4.27
   0  -2  14   29.34    2.30
   0  -2  15   25.61    2.13
   0  -2 -15   25.84    2.54
   0  -2  15   24.28    3.81
   0  -2  15   30.52    3.98
   0  -2  15   27.24    2.14
   0  -2  15   25.24    2.30
   0  -2  15   25.81    2.84
   0  -2  15   28.25    2.42
   0  -2 -15   23.05    2.44
   0  -2  15   25.77    2.47
   0  -2  16   47.23    3.28
   0  -2 -16   48.04    3.31
   0  -2 -16   50.13    3.35
   0  -2 -16   58.29    4.01
   0  -2  16   57.40    5.48
   0  -2  16   53.59    3.09
   0  -2  16   63.00    3.24
   0  -2  16   59.81    5.37
   0  -2  16   53.20    3.90
   0  -2  16   55.12    3.29
   0  -2 -16   58.58    3.62
   0  -2 -16   69.75    4.00
   0  -2  16   53.68    3.63
   0  -2  16   50.95    3.27
   0  -2 -17   46.08    3.02
   0  -2  17   58.16    2.99
   0  -2 -17   51.48    3.15
   0  -2 -17   49.18    3.51
   0  -2  17   54.76    2.93
   0  -2  17   62.35    3.90
   0  -2 -17   60.26    3.56
   0  -2 -17   55.09    3.36
   0  -2  17   54.72    3.38
   0  -2  17   52.32    3.03
   0  -2  18    9.05    1.20
   0  -2  18   10.00    1.66
   0  -2  18    9.63    1.12
   0  -2 -18    8.92    1.43
   0  -2 -18   11.32    1.45
   0  -2  18    9.25    1.35
   0  -2  18   10.25    1.22
   0  -2  18   10.58    1.27
   0  -2  18   11.34    1.22
   0  -2 -18    9.92    1.18
   0  -2 -18    9.97    1.30
   0  -2  19   24.94    1.59
   0  -2  19   25.91    1.60
   0  -1   0    0.27    0.56
   0  -1   0    0.27    0.43
   0  -1  -1 2466.41   77.10
   0  -1   1 2506.20   77.49
   0  -1   1 2533.01   76.85
   0  -1   2  116.01    4.86
   0  -1  -2  120.65    4.40
   0  -1   2  120.35    4.39
   0  -1  -3 2421.38   73.43
   0  -1   3 2495.37   73.44
   0  -1   3 2238.02   74.34
   0  -1  -3 2284.60   73.45
   0  -1   3 2390.05   73.76
   0  -1   4 2100.18   62.01
   0  -1   4 1892.60   63.38
   0  -1  -4 2011.18   61.97
   0  -1  -4 1929.58   62.24
   0  -1   4 2009.76   62.72
   0  -1   5 1810.76   62.35
   0  -1   5 2009.00   60.36
   0  -1   5 2011.91   61.75
   0  -1  -5 1890.32   61.04
   0  -1   6 1286.84   39.53
   0  -1   6 1306.70   41.26
   0  -1   6 1221.63   40.45
   0  -1   7 1251.74   42.00
   0  -1   7 1260.00   40.02
   0  -1   7 1219.73   41.10
   0  -1   7 1299.42   40.65
   0  -1  -7 1363.71   40.38
   0  -1   8   52.44    2.65
   0  -1   8   51.78    3.00
   0  -1  -8   56.53    2.80
   0  -1   8   55.42    2.55
   0  -1  -8   51.94    2.74
   0  -1   8   56.67    4.11
   0  -1   8   53.55    2.77
   0  -1  -8   51.31    2.57
   0  -1  -8   50.20    2.56
   0  -1   8   47.52    2.94
   0  -1   8   50.44    3.57
   0  -1   9  629.57   20.58
   0  -1   9  621.15   20.00
   0  -1  -9  608.02   20.02
   0  -1   9  611.79   19.72
   0  -1  -9  677.82   20.24
   0  -1   9  537.20   19.65
   0  -1   9  600.31   20.11
   0  -1  -9  612.41   19.84
   0  -1  -9  625.70   19.84
   0  -1   9  604.46   20.34
   0  -1  10  114.39    4.99
   0  -1  10  117.94    5.50
   0  -1 -10  111.16    4.96
   0  -1  10  118.32    4.75
   0  -1  10  119.56    7.07
   0  -1  10  127.88    7.04
   0  -1  10  118.51    4.70
   0  -1 -10  129.71    5.22
   0  -1  10  103.79    4.62
   0  -1 -10  102.53    4.71
   0  -1 -10  115.07    4.81
   0  -1  10  107.86    5.04
   0  -1  10  111.87    5.40
   0  -1  11  269.48    9.61
   0  -1 -11  259.69    9.86
   0  -1  11  279.85   12.80
   0  -1  11  268.65    9.53
   0  -1  11  287.95   12.61
   0  -1  11  279.10   10.64
   0  -1  11  262.88    9.94
   0  -1 -11  288.02   10.17
   0  -1  11  250.71   10.03
   0  -1 -11  253.24    9.67
   0  -1 -11  271.21    9.74
   0  -1  11  242.68   10.25
   0  -1  12   58.59    5.48
   0  -1  12   65.54    3.43
   0  -1 -12   61.89    3.61
   0  -1  12   65.85    3.38
   0  -1  12   71.14    5.64
   0  -1  12   61.44    3.63
   0  -1  12   63.35    4.16
   0  -1 -12   74.60    3.96
   0  -1 -12   63.58    3.52
   0  -1 -12   60.23    3.50
   0  -1  12   63.91    3.79
   0  -1  12   60.06    4.14
   0  -1 -13  310.03   11.62
   0  -1  13  330.49   15.32
   0  -1  13  329.19   14.94
   0  -1  13  302.16   11.70
   0  -1  13  332.98   12.70
   0  -1  13  291.74   11.55
   0  -1 -13  349.95   12.07
   0  -1  13  312.00   11.94
   0  -1 -13  301.29   11.48
   0  -1 -13  318.09   11.54
   0  -1  13  279.58   12.07
   0  -1  14  179.16    7.28
   0  -1  14  163.96   10.42
   0  -1  14  198.13    7.37
   0  -1  14  197.77   10.78
   0  -1  14  179.80    7.70
   0  -1 -14  184.40    7.85
   0  -1 -14  164.51    7.42
   0  -1  14  174.27    7.85
   0  -1 -14  173.72    7.46
   0  -1  14  171.72    7.51
   0  -1  15  154.76    7.76
   0  -1  15  164.30    6.69
   0  -1  15  163.41    9.96
   0  -1 -15  172.81    8.01
   0  -1 -15  151.68    6.87
   0  -1  15  167.54   10.22
   0  -1  15  152.93    6.63
   0  -1  16   10.32    2.80
   0  -1 -16   10.51    1.71
   0  -1  16   13.31    1.65
   0  -1 -16   10.70    2.23
   0  -1  16   12.47    2.95
   0  -1  16   12.37    1.61
   0  -1  16   12.20    2.13
   0  -1  16    9.97    1.65
   0  -1  16   11.51    1.80
   0  -1 -16   10.77    1.82
   0  -1  16   10.12    1.53
   0  -1  16    8.79    1.79
   0  -1 -16   10.59    1.74
   0  -1 -17  106.40    5.22
   0  -1  17  109.56    5.38
   0  -1 -17  115.50    5.15
   0  -1  17  123.30    5.22
   0  -1 -17  117.91    6.11
   0  -1  17  135.48    5.33
   0  -1  17  107.62    5.23
   0  -1  17  117.34    6.18
   0  -1 -17  143.19    6.11
   0  -1 -17  127.92    5.63
   0  -1  17  108.16    5.66
   0  -1  17  118.69    5.14
   0  -1  18   43.39    2.47
   0  -1  18   42.05    3.11
   0  -1  18   33.99    2.29
   0  -1  18   36.75    2.68
   0  -1  18   37.59    2.38
   0  -1 -18   41.92    2.38
   0  -1  18   37.66    2.35
   0  -1 -18   32.62    2.89
   0  -1 -18   42.26    2.78
   0  -1 -18   38.33    2.60
   0  -1  19   29.95    2.39
   0  -1 -19   32.77    2.08
   0  -1 -19   29.10    1.96
   0  -1  19   35.07    1.97
   0  -1  19   34.17    2.14
   0  -1  19   35.40    1.97
   0  -1 -19   27.96    2.25
   0   0   1   20.08    0.91
   0   0  -1   20.28    0.91
   0   0   1   19.71    0.92
   0   0   2 1249.67   39.53
   0   0  -2 1284.98   39.53
   0   0   2 1290.79   39.58
   0   0  -3  912.11   28.10
   0   0   3  946.53   28.21
   0   0   4 4451.69  137.19
   0   0   5   78.48    3.88
   0   0   5   74.13    3.93
   0   0   5   76.54    2.90
   0   0   6  555.26   18.72
   0   0   6  545.93   18.82
   0   0   6  535.06   17.17
   0   0   7  575.32   19.65
   0   0   7  557.99   19.76
   0   0   7  560.81   17.80
   0   0  -7  545.35   17.87
   0   0   8  400.97   15.19
   0   0  -8  371.44   12.95
   0   0   8  398.17   12.91
   0   0   8  402.83   13.58
   0   0   8  389.22   13.12
   0   0   8  410.54   15.04
   0   0   8  384.67   13.23
   0   0  -8  393.35   12.88
   0   0  -8  392.97   12.87
   0   0   8  379.34   13.45
   0   0  -9  969.87   31.99
   0   0   9 1011.10   31.92
   0   0   9 1059.22   32.81
   0   0   9 1000.79   32.21
   0   0  -9 1034.09   31.92
   0   0  -9 1041.76   31.94
   0   0   9  989.14   32.35
   0   0   9  954.73   32.56
   0   0 -10    0.22    0.95
   0   0  10    0.24    1.50
   0   0  10   -0.41    0.81
   0   0  10    1.11    1.69
   0   0  10    0.90    0.79
   0   0  10    0.93    1.14
   0   0  10   -0.78    0.93
   0   0  10   -0.19    0.98
   0   0 -10    0.20    0.91
   0   0 -10    0.27    0.91
   0   0  10    0.44    1.47
   0   0  11   19.75    3.05
   0   0 -11   17.77    1.75
   0   0  11   19.18    1.70
   0   0  11   18.98    1.65
   0   0  11   24.71    3.21
   0   0  11   22.50    2.32
   0   0  11   17.29    1.87
   0   0  11   17.17    1.71
   0   0  11   20.00    2.02
   0   0 -11   19.79    1.76
   0   0 -11   18.69    1.72
   0   0  11   17.01    2.35
   0   0  12  404.55   13.93
   0   0 -12  373.01   13.90
   0   0  12  409.75   17.66
   0   0  12  435.20   17.51
   0   0  12  443.38   13.98
   0   0  12  381.76   14.29
   0   0  12  427.49   15.19
   0   0  12  386.98   14.49
   0   0 -12  418.97   14.03
   0   0 -12  399.29   13.90
   0   0  12  363.40   13.98
   0   0  13    2.53    2.12
   0   0  13    3.11    1.33
   0   0  13    0.25    1.08
   0   0  13    2.32    1.59
   0   0 -13    0.60    1.12
   0   0  13    2.56    1.11
   0   0 -13    1.05    1.11
   0   0 -13    1.56    1.23
   0   0 -13    1.28    1.18
   0   0  13    3.08    2.09
   0   0  14  137.45    9.09
   0   0  14  132.40    5.76
   0   0  14  138.64    5.77
   0   0  14  132.86    8.65
   0   0  14  119.17    6.09
   0   0 -14  136.68    6.25
   0   0 -14  121.10    5.75
   0   0  14  127.35    6.30
   0   0 -14  128.20    5.83
   0   0  14  118.44    5.72
   0   0  15    2.54    1.64
   0   0 -15    0.35    1.78
   0   0  15    1.04    1.07
   0   0  15    0.74    2.16
   0   0  15    0.50    1.06
   0   0  15   -0.35    1.97
   0   0  16   66.48    3.56
   0   0  16   73.75    6.13
   0   0  16   55.39    3.68
   0   0  16   69.19    4.54
   0   0 -16   65.47    3.90
   0   0 -16   70.14    4.70
   0   0  16   69.02    6.22
   0   0  16   65.00    3.59
   0   0 -16   52.89    3.48
   0   0 -16   61.19    3.61
   0   0  16   59.05    3.88
   0   0  17   79.63    3.93
   0   0 -17   77.97    4.84
   0   0  17   85.33    4.01
   0   0  17   74.90    4.08
   0   0  17   81.03    4.92
   0   0 -17   78.98    4.21
   0   0  17   73.03    4.37
   0   0  17   72.48    3.83
   0   0  17   72.59    3.82
   0   0  17   74.82    4.17
   0   0 -17   71.97    3.89
   0   0  18   57.99    2.95
   0   0 -18   48.48    3.54
   0   0  18   58.52    2.97
   0   0 -18   61.25    3.42
   0   0 -18   50.89    3.04
   0   0  18   53.61    3.68
   0   0  18   50.46    2.80
   0   0  18   49.52    3.21
   0   0  18   49.55    2.80
   0   0 -18   43.55    2.76
   0   0  19   16.28    1.93
   0   0  19   13.64    1.24
   0   0  19   15.81    1.29
   0   0  19   14.11    1.51
   0   0 -19   15.73    1.90
   0   0 -19   13.23    1.41
   0   0 -19   11.27    1.32
   0   1   0    0.79    0.57
   0   1   1 2498.96   75.82
   0   1  -1 2410.05   76.39
   0   1  -2  137.74    4.93
   0   1  -2  116.12    4.51
   0   1  -3 2554.12   79.16
   0   1   3 2565.02   79.18
   0   1  -4 2029.89   63.45
   0   1   4 2035.91   63.51
   0   1  -5 2179.09   67.45
   0   1   5 2131.00   67.56
   0   1   5 2144.16   66.12
   0   1   5 2158.95   67.53
   0   1  -6 1333.78   42.87
   0   1   6 1340.67   43.03
   0   1   6 1317.77   43.01
   0   1   6 1332.09   41.31
   0   1   7 1307.76   38.67
   0   1   7 1305.11   40.86
   0   1   7 1324.37   40.87
   0   1   7 1294.99   39.29
   0   1   7 1229.02   38.95
   0   1   7 1202.64   39.04
   0   1  -8   45.52    2.28
   0   1   8   51.33    3.91
   0   1   8   48.93    2.38
   0   1   8   49.79    3.76
   0   1  -8   42.42    2.44
   0   1  -8   43.73    2.45
   0   1  -8   48.96    2.37
   0   1   8   48.14    2.73
   0   1  -8   48.19    2.34
   0   1   8   44.38    2.38
   0   1   8   45.93    2.98
   0   1   8   47.30    2.85
   0   1   8   47.50    2.63
   0   1  -9  625.31   21.05
   0   1   9  677.79   21.22
   0   1   9  657.14   21.60
   0   1   9  682.00   22.03
   0   1   9  633.78   21.70
   0   1  -9  680.60   21.17
   0   1  -9  686.84   21.19
   0   1   9  611.86   21.24
   0   1  10  109.33    6.74
   0   1 -10  100.53    4.39
   0   1  10  107.81    4.53
   0   1  10   98.12    4.81
   0   1  10  105.27    5.22
   0   1  10  119.60    6.79
   0   1  10  122.77    6.84
   0   1  10  116.37    4.53
   0   1 -10  106.90    4.50
   0   1  10  104.52    5.03
   0   1 -10  112.83    4.55
   0   1  10  100.86    4.57
   0   1  11  299.32   13.34
   0   1  11  280.78    9.99
   0   1  11  282.83   10.96
   0   1  11  258.61   10.37
   0   1  11  286.55    9.90
   0   1  11  300.26   12.97
   0   1  11  284.45   12.88
   0   1 -11  282.98    9.97
   0   1  11  275.17   10.67
   0   1 -11  282.76    9.97
   0   1  11  250.13    9.95
   0   1  12   60.39    5.48
   0   1  12   64.84    3.38
   0   1  12   56.43    3.67
   0   1  12   58.61    4.02
   0   1  12   66.41    3.32
   0   1  12   58.13    5.24
   0   1  12   65.57    5.40
   0   1 -12   59.37    3.33
   0   1 -12   66.24    3.41
   0   1  12   56.97    3.78
   0   1  12   56.48    3.28
   0   1 -13  339.65   13.23
   0   1  13  351.99   15.96
   0   1  13  300.86   12.32
   0   1  13  336.19   13.10
   0   1  13  351.89   15.55
   0   1 -13  333.05   11.83
   0   1 -13  327.96   11.81
   0   1  13  318.86   12.65
   0   1  13  315.41   11.79
   0   1  14  187.39   10.43
   0   1  14  179.09    7.07
   0   1  14  178.28   10.66
   0   1  14  178.41    7.16
   0   1 -14  178.87    7.23
   0   1 -14  169.05    7.09
   0   1  14  163.28    7.79
   0   1  14  147.77    7.43
   0   1  15  172.19    8.21
   0   1  15  165.70    6.89
   0   1  15  176.96   10.29
   0   1 -15  163.10    8.15
   0   1  15  164.85    6.94
   0   1  15  163.73   10.37
   0   1 -16   13.05    2.42
   0   1  16   15.86    1.74
   0   1  16   17.93    3.48
   0   1  16   14.94    1.70
   0   1  16   13.05    2.33
   0   1 -16   16.30    2.02
   0   1  16   13.98    1.63
   0   1  16   10.92    1.97
   0   1  16   13.56    1.61
   0   1 -16   13.01    1.77
   0   1 -16   15.50    1.85
   0   1  17  122.08    5.24
   0   1 -17  118.45    6.27
   0   1  17  132.55    5.33
   0   1  17  120.93    6.28
   0   1 -17  125.09    5.57
   0   1  17  104.94    5.65
   0   1  17  113.94    5.08
   0   1  17  119.99    5.14
   0   1 -17  114.11    5.19
   0   1 -18   34.31    2.91
   0   1  18   34.67    2.21
   0   1 -18   36.14    2.20
   0   1  18   34.72    2.24
   0   1 -18   34.17    2.35
   0   1  18   33.14    2.85
   0   1  18   31.54    2.51
   0   1  18   35.25    2.08
   0   1  18   33.70    2.08
   0   1 -18   27.24    2.07
   0   1  19   32.44    2.55
   0   1  19   35.74    2.19
   0   1  19   33.17    1.73
   0   1  19   36.88    1.77
   0   1 -19   29.71    2.47
   0   1 -19   36.69    2.20
   0   1 -19   28.58    1.95
   0   2   0 4836.04  148.95
   0   2   1 4143.40  126.08
   0   2  -1 3979.94  127.80
   0   2  -2 2609.59   81.77
   0   2   2 2664.94   80.40
   0   2   2 2561.28   80.50
   0   2  -3  706.01   23.28
   0   2   3  693.82   23.08
   0   2   4 1070.04   33.80
   0   2  -4 1042.05   33.87
   0   2  -5   14.63    1.63
   0   2   5   14.59    1.02
   0   2   5   15.73    1.87
   0   2  -5   14.61    1.69
   0   2   6  611.32   20.11
   0   2   6  588.88   20.12
   0   2  -6  629.63   19.75
   0   2   6  578.86   20.21
   0   2   6  639.51   21.43
   0   2  -6  645.05   20.44
   0   2   6  641.64   19.66
   0   2   7  124.39    6.56
   0   2  -7  126.58    6.28
   0   2   7  119.44    5.18
   0   2   7  126.71    5.26
   0   2  -7  125.81    4.96
   0   2  -7  132.49    4.81
   0   2   7  119.52    5.28
   0   2  -7  133.39    5.00
   0   2  -7  128.96    4.82
   0   2   7  125.69    6.39
   0   2   7  130.07    4.76
   0   2   8   20.27    1.49
   0   2   8   19.55    2.64
   0   2  -8   24.69    2.32
   0   2   8   23.60    2.59
   0   2   8   22.26    1.49
   0   2   8   20.93    1.92
   0   2   8   18.94    1.79
   0   2  -8   19.40    1.66
   0   2   8   19.06    1.87
   0   2  -8   20.86    1.53
   0   2  -8   19.31    1.53
   0   2  -8   19.48    1.67
   0   2   8   19.40    1.48
   0   2   9  691.36   22.13
   0   2  -9  697.71   23.22
   0   2   9  713.72   22.07
   0   2   9  722.60   25.31
   0   2   9  672.30   22.76
   0   2   9  701.97   22.98
   0   2  -9  666.57   22.39
   0   2  -9  642.95   22.34
   0   2   9  658.64   22.86
   0   2  -9  713.34   22.21
   0   2  -9  720.01   22.19
   0   2   9  644.47   22.12
   0   2  10  314.08   10.50
   0   2  10  314.68   13.59
   0   2 -10  300.31   11.60
   0   2  10  322.86   13.21
   0   2  10  331.54   13.75
   0   2  10  320.66   10.42
   0   2  10  300.23   11.31
   0   2  10  281.87   11.03
   0   2 -10  259.37   10.54
   0   2 -10  268.73   10.59
   0   2 -10  309.45   10.51
   0   2  10  295.13   11.28
   0   2 -10  313.05   10.53
   0   2  10  281.07   10.41
   0   2 -11  198.96    8.58
   0   2  11  182.19    7.27
   0   2  11  177.56   10.04
   0   2  11  195.80    8.28
   0   2  11  184.31    7.96
   0   2  11  198.37    7.27
   0   2  11  212.50   10.23
   0   2  11  206.28   10.42
   0   2 -11  205.68    7.43
   0   2 -11  192.54    7.34
   0   2  11  178.12    8.04
   0   2  11  177.28    7.24
   0   2  12  172.87    9.39
   0   2  12  172.27    9.66
   0   2 -12  156.89    7.73
   0   2  12  169.17    9.71
   0   2 -12  164.93    6.60
   0   2 -12  162.87    6.57
   0   2  12  148.57    7.26
   0   2  12  163.65    7.54
   0   2  12  148.88    7.15
   0   2  13  125.48    5.25
   0   2  13  127.48    8.10
   0   2  13  126.69    8.24
   0   2  13  109.67    5.86
   0   2  13  113.81    6.19
   0   2  13  123.69    8.35
   0   2 -13  103.74    6.25
   0   2  13  121.44    5.29
   0   2 -13  114.04    5.28
   0   2 -13  123.18    5.37
   0   2  13  105.29    5.95
   0   2  14   29.49    4.10
   0   2  14   22.60    2.07
   0   2 -14   22.82    2.99
   0   2  14   24.88    2.04
   0   2  14   25.22    3.76
   0   2  14   20.17    2.57
   0   2  14   19.47    2.00
   0   2  14   21.33    1.93
   0   2  14   17.95    1.83
   0   2  14   21.48    2.07
   0   2 -14   22.08    2.12
   0   2 -14   19.29    2.05
   0   2  15   28.78    4.22
   0   2 -15   30.55    3.24
   0   2  15   28.30    2.33
   0   2  15   34.05    4.25
   0   2  15   37.75    2.49
   0   2  15   28.94    3.10
   0   2  15   30.14    2.22
   0   2  15   31.07    2.88
   0   2  15   29.71    2.23
   0   2 -15   28.20    2.43
   0   2 -15   32.37    2.51
   0   2 -16   63.75    4.37
   0   2  16   59.95    5.70
   0   2  16   60.77    3.32
   0   2  16   72.38    5.77
   0   2  16   62.80    3.29
   0   2  16   59.78    4.12
   0   2 -16   60.47    3.62
   0   2  16   51.67    2.97
   0   2  16   59.15    3.09
   0   2  16   52.70    3.62
   0   2 -16   57.78    3.33
   0   2 -16   50.70    3.19
   0   2 -17   65.77    4.26
   0   2  17   67.98    3.38
   0   2  17   68.75    3.36
   0   2  17   65.03    4.19
   0   2 -17   64.65    3.59
   0   2  17   60.81    3.70
   0   2 -17   61.24    3.30
   0   2 -18    6.57    1.69
   0   2  18    7.92    1.12
   0   2 -18    7.99    1.12
   0   2  18    7.97    1.11
   0   2 -18    6.67    1.17
   0   2  18    6.39    1.19
   0   2  18    8.60    1.66
   0   2 -18    6.15    1.12
   0   2 -19   24.63    2.04
   0   3   0    0.33    1.58
   0   3  -1  526.82   19.33
   0   3   1  536.26   17.04
   0   3  -2  397.17   13.80
   0   3  -2  340.68   10.88
   0   3  -3  891.98   28.44
   0   3   3  855.33   27.73
   0   3   3  873.30   27.55
   0   3   4  419.53   14.14
   0   3  -4  421.89   14.79
   0   3   4  415.72   13.91
   0   3  -4  438.46   13.86
   0   3  -4  476.88   16.36
   0   3   4  424.83   14.38
   0   3  -4  390.07   14.10
   0   3   4  397.93   13.87
   0   3  -4  438.59   13.85
   0   3  -4  436.60   13.78
   0   3   5  744.82   23.77
   0   3   5  697.66   22.50
   0   3  -5  728.71   24.33
   0   3  -5  772.21   23.08
   0   3   5  714.16   23.12
   0   3   5  730.45   24.00
   0   3   5  709.96   22.56
   0   3  -5  667.91   23.39
   0   3   5  695.11   23.09
   0   3  -5  770.59   23.08
   0   3  -5  751.17   22.96
   0   3  -5  715.74   22.94
   0   3   6   19.82    1.26
   0   3  -6   18.75    2.01
   0   3   6   17.74    2.04
   0   3   6   19.10    1.97
   0   3   6   20.87    1.22
   0   3   6   17.58    1.54
   0   3   6   19.02    1.59
   0   3  -6   20.31    1.58
   0   3  -6   20.37    1.39
   0   3  -6   21.24    1.51
   0   3   6   20.20    1.60
   0   3  -6   22.29    1.60
   0   3  -6   20.99    1.52
   0   3  -7   64.79    3.77
   0   3   7   62.53    4.20
   0   3   7   64.67    2.87
   0   3   7   67.66    2.83
   0   3   7   72.90    4.26
   0   3  -7   72.32    4.47
   0   3   7   71.61    3.45
   0   3  -7   71.19    3.30
   0   3   7   63.79    3.24
   0   3  -7   71.54    3.18
   0   3   7   64.80    3.25
   0   3  -7   73.47    3.31
   0   3  -7   70.59    3.13
   0   3   7   66.00    3.07
   0   3  -8   56.63    3.72
   0   3   8   63.42    2.89
   0   3   8   64.64    4.95
   0   3   8   65.99    2.85
   0   3   8   67.52    4.39
   0   3   8   63.55    3.42
   0   3  -8   63.47    3.26
   0   3   8   61.01    3.23
   0   3  -8   64.89    3.11
   0   3  -8   66.67    3.09
   0   3  -8   68.09    3.30
   0   3   8   59.38    3.19
   0   3   8   61.78    3.01
   0   3   9  251.21   11.65
   0   3   9  245.01    8.23
   0   3   9  242.83   10.50
   0   3   9  234.42    9.05
   0   3   9  218.54    8.60
   0   3  -9  236.27    8.77
   0   3  -9  207.40    9.29
   0   3   9  245.61   10.91
   0   3   9  226.55    8.24
   0   3  -9  241.79    8.49
   0   3  -9  243.49    8.54
   0   3   9  216.24    8.59
   0   3  -9  227.07    8.72
   0   3  10    1.35    0.81
   0   3  10    0.66    1.44
   0   3  10    1.45    1.60
   0   3  10    0.24    1.15
   0   3 -10    0.85    1.12
   0   3  10    1.56    1.09
   0   3  10    0.74    1.38
   0   3 -10    0.70    1.54
   0   3  10    1.05    0.83
   0   3  10    2.82    1.18
   0   3 -10    1.43    0.99
   0   3 -10    1.94    1.01
   0   3 -10    0.66    1.11
   0   3  11   91.03    6.23
   0   3  11  101.00    7.10
   0   3  11   96.14    4.17
   0   3  11   92.44    4.98
   0   3 -11   85.49    4.54
   0   3  11   88.34    4.45
   0   3 -11   87.16    4.55
   0   3 -11   88.37    5.35
   0   3  11   92.99    4.22
   0   3  11   82.21    6.26
   0   3  11   90.75    4.47
   0   3 -11   92.25    4.35
   0   3 -11  104.69    4.49
   0   3  12   70.06    5.53
   0   3  12   66.92    5.96
   0   3  12   71.96    4.42
   0   3 -12   64.83    4.64
   0   3  12   60.64    5.52
   0   3 -12   76.13    3.83
   0   3  12   66.78    3.78
   0   3 -12   72.76    3.75
   0   3  12   70.61    3.85
   0   3  13  200.01   10.36
   0   3  13  191.14    7.19
   0   3  13  183.67   10.60
   0   3  13  180.24    7.46
   0   3  13  177.91   10.34
   0   3  13  175.89    7.19
   0   3 -13  186.58    7.40
   0   3 -13  184.88    7.45
   0   3  13  171.28    7.37
   0   3  14   61.62    4.24
   0   3  14   65.06    5.92
   0   3  14   62.30    5.49
   0   3  14   69.63    3.44
   0   3  14   55.97    3.75
   0   3  14   64.89    5.87
   0   3 -14   59.82    4.42
   0   3  14   65.29    3.43
   0   3  15   76.01    3.76
   0   3  15   71.38    6.01
   0   3 -15   68.43    4.76
   0   3  15   86.40    4.89
   0   3  15   75.13    3.69
   0   3  15   81.21    6.10
   0   3  15   64.42    3.99
   0   3 -15   76.79    3.94
   0   3 -15   80.92    3.98
   0   3  16  129.06    5.15
   0   3 -16  127.47    5.06
   0   3 -16  127.83    6.30
   0   3  16  121.25    5.01
   0   3 -16  117.67    5.18
   0   3 -16  120.72    5.18
   0   3  16  115.30    5.37
   0   3  16  110.91    5.87
   0   3  17   -0.11    1.20
   0   3 -17   -0.11    1.51
   0   3 -17    0.75    0.77
   0   3  17    0.07    0.80
   0   3 -17    0.61    0.92
   0   3 -17    0.39    0.95
   0   3  18    0.89    0.81
   0   3 -18    2.79    1.27
   0   3 -18    1.49    0.80
   0   4   0  491.15   15.91
   0   4   0  482.80   15.89
   0   4   0  488.53   15.73
   0   4  -1  385.55   16.06
   0   4   1  397.26   13.30
   0   4  -1  410.43   13.30
   0   4   1  394.32   13.13
   0   4  -1  408.97   13.29
   0   4   1  394.86   13.29
   0   4  -2 1012.72   34.22
   0   4  -2 1087.05   33.76
   0   4  -2 1133.05   33.93
   0   4   2 1107.26   33.98
   0   4  -2 1078.54   37.00
   0   4  -2 1019.32   33.54
   0   4   2 1028.88   33.76
   0   4   2 1097.03   33.95
   0   4  -2 1111.22   33.90
   0   4  -3  584.11   19.98
   0   4  -3  583.07   19.42
   0   4  -3  614.12   22.46
   0   4   3  592.51   19.45
   0   4  -3  638.38   19.44
   0   4  -3  595.34   19.03
   0   4   3  551.15   19.27
   0   4  -3  624.95   19.41
   0   4  -3  594.42   19.25
   0   4   3  593.20   19.44
   0   4  -4  620.40   21.54
   0   4  -4  666.27   20.72
   0   4   4  646.73   20.80
   0   4  -4  695.56   24.06
   0   4  -4  594.24   20.84
   0   4   4  559.07   20.56
   0   4  -4  659.19   20.31
   0   4  -4  644.44   20.56
   0   4   4  640.15   20.78
   0   4  -4  668.05   20.72
   0   4  -5  321.23   12.26
   0   4   5  351.95   12.14
   0   4  -5  361.66   12.04
   0   4   5  328.67   11.83
   0   4  -5  359.59   11.91
   0   4  -5  362.52   12.03
   0   4   5  361.84   12.15
   0   4  -5  354.83   11.92
   0   4   6  430.25   14.33
   0   4  -6  440.76   14.24
   0   4  -6  438.29   14.10
   0   4  -6  425.60   14.10
   0   4  -6  403.24   15.55
   0   4  -6  444.36   14.27
   0   4   6  431.71   14.34
   0   4  -6  386.08   14.55
   0   4  -6  400.19   13.73
   0   4   6  388.46   13.95
   0   4   7   45.90    2.76
   0   4  -7   50.01    2.80
   0   4   7   46.68    2.78
   0   4  -7   47.63    2.66
   0   4  -7   45.95    2.60
   0   4  -7   45.80    2.71
   0   4  -7   39.31    3.04
   0   4  -8   21.63    1.92
   0   4   8   20.53    1.89
   0   4  -8   18.82    2.32
   0   4  -8   20.16    1.72
   0   4  -8   20.68    1.79
   0   4  -8   20.70    1.90
   0   4   8   20.81    1.92
   0   4   9   26.30    2.19
   0   4  -9   24.76    2.17
   0   4   9   24.66    3.49
   0   4  -9   23.65    2.65
   0   4  -9   27.91    2.07
   0   4   9   24.55    2.12
   0   4  -9   21.80    1.93
   0   4  -9   25.32    2.19
   0   4  10  546.52   18.56
   0   4 -10  539.22   18.66
   0   4  10  540.81   22.45
   0   4 -10  490.90   19.17
   0   4  10  540.42   18.54
   0   4 -10  560.21   18.33
   0   4 -10  526.26   18.59
   0   4 -10  574.06   18.41
   0   4  11   40.79    2.86
   0   4 -11   37.84    2.88
   0   4  11   41.50    4.70
   0   4 -11   39.90    3.52
   0   4 -11   39.65    2.99
   0   4 -11   47.13    2.90
   0   4  11   39.50    2.80
   0   4 -11   45.01    2.82
   0   4 -12   37.69    2.99
   0   4 -12   40.15    3.01
   0   4  12   44.49    2.99
   0   4  12   55.43    5.39
   0   4  12   47.82    3.06
   0   4 -12   45.72    2.92
   0   4 -12   48.50    2.98
   0   4 -12   45.58    3.75
   0   4 -13    3.63    1.93
   0   4  13    7.93    2.40
   0   4  14   13.63    1.57
   0   4 -14    9.40    2.13
   0   4 -14   10.29    1.52
   0   4  14   11.12    1.47
   0   4 -14   12.58    1.61
   0   4  14    8.75    2.52
   0   4 -15   20.21    1.80
   0   4 -15   18.63    1.76
   0   4 -15   16.30    2.24
   0   4 -16   22.23    2.33
   0   4  16   25.76    2.03
   0   4 -16   23.51    1.81
   0   4 -16   21.69    1.74
   0   4 -17   13.89    1.65
   0   4  17   17.40    1.48
   0   4 -17   12.76    1.23
   0   4 -17   16.01    1.39
   0   5   0    0.08    0.91
   0   5   0    0.08    0.87
   0   5   0   -0.63    1.83
   0   5   1   21.20    1.69
   0   5  -1   19.66    1.61
   0   5  -1   22.60    1.83
   0   5   1   21.21    1.81
   0   5   1   20.22    1.79
   0   5   1   22.44    3.63
   0   5  -1   23.71    1.87
   0   5  -1   19.26    3.32
   0   5   2  165.97    6.28
   0   5  -2  155.95    6.02
   0   5  -2  166.27    6.41
   0   5   2  159.50    6.40
   0   5  -2  157.35    9.30
   0   5   2  137.95    9.35
   0   5   2  158.33    6.41
   0   5  -2  166.34    6.41
   0   5   3  934.67   30.59
   0   5  -3  938.98   30.25
   0   5  -3  992.21   30.75
   0   5   3  963.71   30.80
   0   5  -3  934.32   30.52
   0   5  -3 1003.68   35.05
   0   5  -3  982.32   30.75
   0   5   3  985.83   30.84
   0   5   4   78.01    3.86
   0   5   4   82.65    4.03
   0   5  -4   87.83    4.01
   0   5  -4   83.12    3.86
   0   5   4   82.85    4.04
   0   5  -4   79.31    3.91
   0   5  -4   86.65    6.52
   0   5   5  333.32   12.48
   0   5   5  361.33   12.64
   0   5  -5  362.37   12.39
   0   5  -5  338.92   12.35
   0   5  -5  368.08   12.58
   0   5  -5  370.05   12.60
   0   5   5  361.24   12.66
   0   5   6   33.79    2.51
   0   5  -6   36.50    2.48
   0   5  -6   38.92    2.55
   0   5   6   40.27    2.67
   0   5  -6   38.86    2.46
   0   5   6   40.08    2.69
   0   5  -6   38.64    2.62
   0   5  -7  302.16   12.09
   0   5   7  297.28   11.85
   0   5   7  347.44   12.03
   0   5  -7  339.97   11.95
   0   5  -7  337.29   11.77
   0   5  -7  334.15   11.68
   0   5  -7  339.55   11.97
   0   5   7  333.12   11.99
   0   5  -8   34.94    3.09
   0   5  -8   43.24    2.90
   0   5   8   46.72    2.96
   0   5   8   35.22    2.77
   0   5  -8   40.59    2.81
   0   5   8   42.16    2.83
   0   5  -8   42.08    2.68
   0   5  -8   42.54    2.71
   0   5  -9  282.81   11.69
   0   5   9  314.12   11.41
   0   5  -9  306.14   11.43
   0   5   9  314.18   15.16
   0   5   9  267.55   11.25
   0   5  -9  320.27   11.14
   0   5  -9  310.88   11.15
   0   5  -9  304.85   11.40
   0   5   9  324.53   11.43
   0   5  10   15.01    1.85
   0   5 -10   13.71    1.87
   0   5  10   12.55    1.78
   0   5 -10   15.50    1.99
   0   5 -10   14.27    1.70
   0   5 -10   14.54    1.74
   0   5  10   14.12    3.01
   0   5  11  389.77   17.66
   0   5  11  367.47   13.67
   0   5 -11  375.63   14.11
   0   5 -12    2.78    1.58
   0   5  12    4.92    1.29
   0   5 -12    3.92    1.26
   0   5  12    3.45    1.97
   0   5  12    4.92    1.39
   0   5 -12    3.62    1.21
   0   5 -12    3.09    1.30
   0   5  12    3.63    1.17
   0   5 -12    3.91    1.20
   0   5 -13   65.40    4.03
   0   5  13   66.97    3.50
   0   5  13   63.09    3.73
   0   5 -13   68.28    3.51
   0   5 -13   66.53    3.52
   0   5  13   70.00    3.53
   0   5  13   67.77    5.91
   0   5 -14   68.84    3.93
   0   5 -14   70.23    3.47
   0   5 -14   70.20    3.48
   0   5  14   73.46    3.83
   0   5 -15   60.67    3.28
   0   5 -15   56.96    2.86
   0   5 -15   57.77    2.87
   0   5  15   59.78    3.19
   0   5 -16   49.93    2.38
   0   5  16   53.97    2.71
   0   6   0  826.97   25.98
   0   6   0  754.88   30.86
   0   6   0  840.43   25.99
   0   6   0  723.48   25.39
   0   6   1  211.75    7.90
   0   6  -1  196.75   11.53
   0   6  -1  204.44    7.82
   0   6   1  195.98   11.82
   0   6  -1  187.09    7.51
   0   6  -1  200.32    7.77
   0   6   1  199.95    7.80
   0   6   1  177.64    7.38
   0   6  -1  187.02    7.31
   0   6  -2  728.18   28.49
   0   6  -2  730.80   23.61
   0   6   2  676.42   28.87
   0   6   2  718.67   23.60
   0   6  -2  730.91   23.58
   0   6  -2  689.81   23.29
   0   6   2  723.52   23.60
   0   6  -2  676.13   22.99
   0   6  -3  336.14   12.07
   0   6   3  335.18   12.12
   0   6   3  298.64   16.62
   0   6  -3  340.16   16.30
   0   6  -3  322.79   11.82
   0   6   3  339.23   12.11
   0   6  -3  331.97   12.03
   0   6   3  336.08   11.91
   0   6  -4 1616.95   52.46
   0   6   4 1438.62   46.73
   0   6  -4 1482.67   46.73
   0   6   4 1476.84   46.76
   0   6  -4 1464.70   46.48
   0   6  -4 1508.14   46.75
   0   6   4 1432.95   46.55
   0   6   5  349.99   12.47
   0   6  -5  347.95   12.37
   0   6   5  351.51   12.47
   0   6  -5  336.41   12.10
   0   6  -5  339.54   12.33
   0   6  -5  324.36   12.09
   0   6   5  341.37   12.30
   0   6   6  216.86    8.61
   0   6  -6  220.29    8.60
   0   6   6  187.57   12.85
   0   6  -6  223.47    8.62
   0   6  -6  214.24    8.33
   0   6   6  228.41    8.69
   0   6  -6  215.27    8.38
   0   6   6  202.34    8.45
   0   6  -7   25.47    2.31
   0   6  -7   31.89    2.35
   0   6  -7   32.59    2.40
   0   6   7   28.09    2.40
   0   6   7   24.32    4.68
   0   6   7   29.87    2.45
   0   6  -7   27.94    2.40
   0   6   8  258.86    9.73
   0   6  -8  241.88    9.67
   0   6   8  234.26    9.62
   0   6  -8  255.67    9.43
   0   6   8  260.34    9.72
   0   6  -8  257.18    9.50
   0   6  -8  247.75    9.68
   0   6   9   10.59    1.60
   0   6   9    9.79    2.65
   0   6  10   52.22    3.11
   0   6 -10   41.65    3.00
   0   6  10   35.76    5.41
   0   6  10   51.44    3.09
   0   6 -10   48.19    3.17
   0   6 -10   50.41    2.98
   0   6 -10   47.87    2.88
   0   6  10   46.06    3.08
   0   6  10   55.36    5.46
   0   6  11   22.20    4.12
   0   6  11   17.85    1.82
   0   6 -11   21.31    2.06
   0   6 -11   18.18    1.93
   0   6 -11   18.83    1.79
   0   6 -11   19.12    1.83
   0   6  11   21.20    1.89
   0   6  11   16.08    1.88
   0   6  11   16.37    3.13
   0   6  12  167.85    6.58
   0   6 -12  163.60    6.54
   0   6 -12  170.14    6.58
   0   6  12  166.83    6.54
   0   6  12  169.63    6.89
   0   6 -13   19.15    1.61
   0   6 -13   19.13    1.62
   0   6  13   19.22    1.78
   0   6 -14   59.96    2.78
   0   6 -14   61.47    2.81
   0   6  14   60.96    3.08
   0   6  15    5.74    0.76
   0   7   0    0.86    1.16
   0   7   0    0.29    1.09
   0   7   0   -0.43    1.21
   0   7   0    0.85    2.23
   0   7  -1  703.89   27.78
   0   7  -1  680.20   22.22
   0   7   1  692.13   22.28
   0   7   1  632.92   27.50
   0   7   1  633.60   21.83
   0   7  -1  680.33   22.19
   0   7  -1  647.34   21.85
   0   7   1  684.99   22.23
   0   7   1  598.62   21.63
   0   7  -2   26.57    4.31
   0   7   2   22.17    2.14
   0   7  -2   19.49    2.08
   0   7   2   16.96    3.82
   0   7  -2   20.06    2.09
   0   7   2   21.57    2.12
   0   7  -2   20.46    2.00
   0   7   2   18.51    1.94
   0   7  -3    2.47    1.25
   0   7  -3   -0.39    1.89
   0   7   3    1.09    1.12
   0   7   3   -1.38    2.76
   0   7   3    1.84    1.21
   0   7  -3    0.53    1.13
   0   7  -3    1.61    1.10
   0   7   3    1.31    1.10
   0   7   4   21.17    4.21
   0   7   5  373.56   18.94
   0   7   6   21.76    4.24
   0   7  -6   19.69    2.07
   0   7   6   20.89    2.06
   0   7   6   22.05    2.13
   0   7  -6   21.82    1.98
   0   7  -6   22.80    2.14
   0   7  -6   25.07    2.11
   0   7   6   24.47    2.12
   0   7  -7   96.03    4.74
   0   7   7  101.25    4.72
   0   7   7   90.55    8.15
   0   7   7   95.68    4.60
   0   7   7  102.23    4.74
   0   7  -7   95.60    4.72
   0   7  -7   94.44    4.48
   0   7  -7   89.39    4.44
   0   7   8   10.19    3.17
   0   7  -8    8.65    1.51
   0   7   8   12.85    1.62
   0   7  -8   11.14    1.47
   0   7  -8   11.24    1.42
   0   7  -8   10.11    1.55
   0   7   8    8.36    1.45
   0   7   8    8.41    1.44
   0   7   8   10.30    2.70
   0   7  -9   63.49    3.57
   0   7   9   69.56    3.52
   0   7   9   65.01    3.44
   0   7  -9   67.04    3.60
   0   7  -9   63.36    3.32
   0   7  -9   64.58    3.36
   0   7   9   66.49    3.52
   0   7  10   17.13    1.63
   0   7 -10   15.89    1.68
   0   7 -10   18.37    1.64
   0   7 -10   14.31    1.53
   0   7 -10   14.98    1.69
   0   7  10   20.11    1.70
   0   7  10   17.16    1.69
   0   7 -11   12.87    1.41
   0   7 -11   13.73    1.48
   0   7  11   17.71    1.49
   0   7  11   16.06    1.48
   0   7 -11   18.11    1.55
   0   7 -11   15.95    1.45
   0   7  11   18.75    1.64
   0   7 -12   24.30    1.58
   0   7 -12   23.44    1.60
   0   7  12   26.82    1.78
   0   7 -13  184.64    6.36
   0   8   0   45.08    2.86
   0   8   0   45.86    2.73
   0   8   0   44.08    2.89
   0   8   1    6.93    1.32
   0   8  -1    7.75    1.29
   0   8  -1    8.93    1.43
   0   8   1    7.10    1.28
   0   8   1    9.68    1.51
   0   8  -1    8.06    1.39
   0   8   2  111.88    5.01
   0   8  -2  112.87    5.02
   0   8   2  105.80    4.91
   0   8  -2  106.97    4.76
   0   8   2  107.59    4.75
   0   8  -2  103.55    4.77
   0   8  -2  106.62    4.95
   0   8   2  106.46    4.61
   0   8   3   29.99    2.29
   0   8  -3   31.49    2.39
   0   8  -3   36.17    2.36
   0   8  -3   33.07    2.41
   0   8   3   31.73    2.36
   0   8  -3   33.30    2.26
   0   8   3   32.82    2.26
   0   8   3   31.31    2.19
   0   8   4   60.36    3.26
   0   8  -4   55.37    3.23
   0   8  -4   60.64    3.13
   0   8  -4   55.92    3.25
   0   8   4   59.97    3.27
   0   8   4   58.19    3.06
   0   8  -4   52.55    3.03
   0   8   4   55.94    3.05
   0   8  -5  164.72    6.69
   0   8   5  164.76    6.62
   0   8   5  160.43    6.57
   0   8  -5  170.69    6.47
   0   8   5  163.61    6.38
   0   8  -5  172.28    6.73
   0   8  -5  165.56    6.48
   0   8   5  155.55    6.38
   0   8  -6   87.75    4.12
   0   8   6   90.91    4.09
   0   8   6   87.22    4.02
   0   8  -6   83.65    4.06
   0   8  -6   89.06    3.91
   0   8   6   81.63    3.79
   0   8  -6   87.05    3.92
   0   8   6   77.14    3.85
   0   8  -7   80.87    3.92
   0   8   7   88.05    3.92
   0   8  -7   84.78    3.96
   0   8  -7   85.25    3.77
   0   8  -7   86.35    3.80
   0   8   7   82.57    3.67
   0   8   7   87.25    3.89
   0   8   7   81.08    3.83
   0   8  -8   30.57    2.04
   0   8   8   29.19    1.93
   0   8  -8   30.22    2.04
   0   8  -8   29.14    1.90
   0   8   8   30.46    1.94
   0   8   8   26.15    1.75
   0   8  -8   28.57    1.86
   0   8   8   28.81    1.96
   0   8   9   17.83    1.41
   0   8  -9   16.54    1.46
   0   8  -9   19.86    1.43
   0   8   9   19.11    1.43
   0   8  -9   18.49    1.48
   0   8  -9   21.56    1.49
   0   8   9   19.12    1.51
   0   8 -10   62.42    2.71
   0   8 -10   64.22    2.73
   0   9   0    0.19    0.82
   0   9   0    0.38    0.78
   0   9   0    0.19    0.83
   0   9   0    1.06    0.73
   0   9   0    0.05    0.83
   0   9   1  120.70    4.84
   0   9   1  117.74    4.68
   0   9   1  120.01    4.66
   0   9  -1  120.61    4.68
   0   9  -1  122.86    4.87
   0   9  -1  117.61    4.69
   0   9   1  118.95    4.85
   0   9  -1  119.99    4.85
   0   9  -2    7.57    1.15
   0   9   2    7.73    1.07
   0   9   2    9.62    1.14
   0   9   2   10.86    1.12
   0   9  -2    9.40    1.10
   0   9  -2    9.47    1.12
   0   9  -2    9.48    1.18
   0   9   2    8.99    1.16
   0   9  -3   13.81    1.24
   0   9   3   12.31    1.28
   0   9  -3   13.56    1.26
   0   9   3   12.81    1.18
   0   9   3   12.48    1.19
   0   9  -3   14.48    1.35
   0   9   3   11.40    1.24
   0   9  -3   13.14    1.33
   0   9   4   28.73    1.71
   0   9  -4   29.08    1.71
   0   9   4   30.46    1.68
   0   9   4   29.09    1.81
   0   9  -4   27.91    1.84
   0   9  -4   31.30    1.78
   0   9  -4   27.65    1.82
   0   9   4   29.54    1.82
   0   9   5   10.13    1.09
   0   9  -5   12.65    1.21
   0   9  -5   10.62    1.06
   0   9  -5   10.47    1.06
   0   9   5   11.05    0.97
   0   9   5   11.50    1.11
   0   9  -5   11.40    1.17
   1  -9  -5   11.77    1.25
   1  -9  -5   11.47    1.18
   1  -9  -4    8.31    1.10
   1  -9  -4    9.47    1.17
   1  -9  -3   12.55    1.36
   1  -9  -3   13.73    1.32
   1  -9  -2    7.89    1.12
   1  -9  -2    9.01    1.21
  -1  -9   1   31.67    2.84
   1  -9  -1   29.43    2.05
   1  -9  -1   32.50    2.05
  -1  -9   0   27.62    2.71
   1  -9   0   30.00    2.01
   1  -9   0   26.61    1.86
  -1  -9  -1   22.51    2.44
  -1  -9  -1   17.10    2.27
   1  -9   1   20.18    1.60
   1  -9   1   25.66    1.80
   1  -9   2   48.31    2.51
   1  -9   2   52.07    2.63
   1  -9   3    4.12    0.91
   1  -9   3    4.38    0.84
   1  -9   4    7.12    0.93
   1  -9   4    6.13    0.83
  -1  -9  -4    5.03    0.80
  -1  -9  -4    3.93    0.80
  -1  -8  10   50.45    2.63
   1  -8 -10   49.24    3.13
   1  -8 -10   55.22    3.21
  -1  -8   9    1.18    0.87
   1  -8  -9    4.07    1.42
   1  -8  -9    0.67    1.33
   1  -8  -8   30.62    2.77
   1  -8  -8   29.86    2.69
  -1  -8   8   24.71    2.78
   1  -8  -7    5.00    1.65
   1  -8  -7    6.38    1.82
  -1  -8   7    3.89    1.86
   1  -8  -6  124.42    6.45
   1  -8  -6  125.95    6.62
  -1  -8   6  129.43    6.68
   1  -8  -5    4.60    1.91
   1  -8  -5    3.54    1.84
   1  -8  -4    1.85    1.98
  -1  -8   4    3.62    2.15
  -1  -8   3   30.46    3.52
  -1  -8   3   24.25    1.93
   1  -8  -3   21.00    2.04
   1  -8  -3   24.14    2.18
   1  -8  -3   21.42    2.95
  -1  -8   3   21.82    3.34
  -1  -8   3   21.70    1.90
  -1  -8   2   82.40    5.67
  -1  -8   2   82.79    6.02
  -1  -8   2   79.56    4.03
   1  -8  -2   78.51    4.20
   1  -8  -2   79.16    4.28
  -1  -8   2   79.76    3.97
  -1  -8   1   12.06    2.68
  -1  -8   1    7.30    2.64
   1  -8  -1   11.60    1.70
  -1  -8   1   11.44    1.50
   1  -8  -1    9.36    1.51
  -1  -8   1   12.20    1.47
  -1  -8   0   63.21    5.18
   1  -8   0   62.77    3.64
  -1  -8   0   57.69    3.44
  -1  -8   0   55.15    3.30
   1  -8   0   61.85    3.53
  -1  -8  -1   19.36    2.86
   1  -8   1   23.53    2.16
  -1  -8  -1   17.47    1.89
   1  -8   1   21.11    2.06
  -1  -8  -1   20.20    1.93
  -1  -8  -2   98.04    6.19
  -1  -8  -2   99.24    6.08
  -1  -8  -2  118.14    7.20
   1  -8   2  115.76    5.35
   1  -8   2  118.44    5.31
  -1  -8  -3   84.19    5.55
  -1  -8  -3   88.99    5.54
  -1  -8  -3   94.87    6.26
   1  -8   3   98.61    4.72
   1  -8   3   91.62    4.52
  -1  -8  -4   66.50    4.57
  -1  -8  -4   69.51    4.75
  -1  -8  -4   63.71    5.22
   1  -8   4   74.90    3.88
   1  -8   4   73.24    3.78
  -1  -8  -5   33.96    3.22
  -1  -8  -5   30.65    3.07
  -1  -8  -5   24.00    3.18
   1  -8   5   30.66    2.31
   1  -8   5   33.14    2.28
  -1  -8  -6  172.89    7.94
  -1  -8  -6  171.22    7.98
  -1  -8  -6  172.69    8.73
   1  -8   6  190.14    7.17
   1  -8   6  180.86    6.99
  -1  -8  -7   43.11    3.25
  -1  -8  -7   38.39    3.11
  -1  -8  -7   34.18    3.39
   1  -8   7   38.39    2.38
   1  -8   7   36.45    2.24
  -1  -8  -8  101.64    5.01
  -1  -8  -8  100.18    5.04
  -1  -8  -9    0.69    1.25
  -1  -8  -9    1.34    1.24
   1  -7 -13   83.03    4.11
   1  -7 -13   91.10    4.15
  -1  -7  13   97.02    3.78
   1  -7 -12    0.68    0.83
   1  -7 -12    2.72    1.29
   1  -7 -12    2.14    1.25
  -1  -7  12    1.13    0.85
   1  -7 -11   16.70    2.05
   1  -7 -11   17.64    2.15
   1  -7 -11   16.26    1.59
  -1  -7  11   13.19    2.35
  -1  -7  11   12.45    1.56
   1  -7 -10    6.99    1.69
   1  -7 -10    8.95    1.79
  -1  -7  10    7.87    2.34
   1  -7 -10    7.30    1.29
   1  -7  -9   79.76    4.70
   1  -7  -9   73.79    4.55
  -1  -7   9   62.42    4.86
   1  -7  -9   74.67    3.73
   1  -7  -8   18.09    2.40
   1  -7  -8   19.17    2.51
   1  -7  -8   16.80    1.71
  -1  -7   8   13.06    2.84
   1  -7  -7  176.70    8.34
   1  -7  -7  177.88    8.40
  -1  -7   7  180.40    9.19
   1  -7  -7  194.38    9.52
   1  -7  -6   42.24    3.85
   1  -7  -6   50.69    4.03
   1  -7  -6   51.75    4.48
  -1  -7   6   46.47    4.45
  -1  -7   5   59.98    5.03
   1  -7  -5   64.67    5.08
  -1  -7   5   50.78    5.18
  -1  -7   4  153.16    8.65
  -1  -7   4  156.90    9.41
   1  -7  -4  148.09    8.53
  -1  -7   3  231.50    9.57
   1  -7  -3  282.42   12.34
   1  -7  -3  274.56   11.58
   1  -7  -3  263.81   11.31
  -1  -7   3  235.18   11.55
  -1  -7   3  260.83   12.73
   1  -7  -3  262.16   11.94
  -1  -7   3  241.70    9.73
   1  -7  -2    5.73    2.31
   1  -7  -2    5.09    2.14
  -1  -7   2    3.87    1.19
  -1  -7   2    4.40    1.29
  -1  -7   2    2.08    2.17
   1  -7  -2    4.40    2.31
  -1  -7   1  170.48    8.88
   1  -7  -1  172.81    8.83
   1  -7  -1  173.03    9.00
   1  -7  -1  197.10    9.66
  -1  -7   1  191.63   10.29
  -1  -7   1  173.48    7.50
  -1  -7   1  165.35    7.27
   1  -7   0   60.32    5.02
  -1  -7   0   70.50    5.30
  -1  -7   0   66.20    5.10
  -1  -7   0   80.46    5.69
   1  -7   0   72.25    5.63
  -1  -7   0   70.08    5.98
   1  -7   0   69.12    4.13
   1  -7   0   73.20    4.14
   1  -7   0   74.99    6.38
   1  -7   1  361.61   13.32
  -1  -7  -1  355.26   14.54
  -1  -7  -1  359.90   14.68
  -1  -7  -1  368.94   15.48
  -1  -7  -1  351.16   15.99
   1  -7   1  363.42   15.36
   1  -7   1  343.50   13.14
   1  -7   1  345.35   16.96
   1  -7   2  169.76    7.33
  -1  -7  -2  169.25    8.34
  -1  -7  -2  165.63    8.37
   1  -7   2  162.54    8.97
  -1  -7  -2  156.22    9.45
   1  -7   2  170.09   10.57
   1  -7   2  151.84    7.07
  -1  -7  -2  178.35    9.29
   1  -7   3  191.54   12.07
  -1  -7  -3  235.24   11.07
  -1  -7  -4  214.07    9.48
   1  -7   4  211.72   12.62
  -1  -7  -4  228.08   11.00
   1  -7   5  234.82    9.50
  -1  -7  -5  243.76   11.62
  -1  -7  -5  237.48   10.00
   1  -7   5  236.57   13.35
   1  -7   5  230.47    9.33
   1  -7   6   24.70    2.34
  -1  -7  -6   24.59    2.80
  -1  -7  -6   22.07    2.71
  -1  -7  -6   20.52    3.07
   1  -7   6   17.14    3.13
  -1  -7  -6   19.94    2.52
   1  -7   6   23.26    2.13
   1  -7   7   72.73    4.01
  -1  -7  -7   72.68    4.66
  -1  -7  -7   77.03    4.72
  -1  -7  -7   73.85    5.49
   1  -7   7   73.48    5.93
  -1  -7  -7   61.91    4.18
   1  -7   7   69.53    3.86
   1  -7   8   91.11    4.36
  -1  -7  -8   79.70    4.99
  -1  -7  -8   86.80    5.12
   1  -7   8   89.30    4.47
   1  -7   9   36.06    2.39
  -1  -7  -9   33.66    3.01
  -1  -7  -9   37.16    3.12
   1  -7   9   34.15    2.43
   1  -7  10   64.99    3.25
   1  -7  10   63.74    3.34
  -1  -7 -10   66.96    4.06
  -1  -7 -10   66.17    4.04
  -1  -7 -11   29.75    2.53
  -1  -7 -11   29.71    2.48
   1  -7  11   25.19    1.83
  -1  -7 -12   36.65    2.62
  -1  -7 -12   39.96    2.72
   1  -6 -15    6.45    1.14
   1  -6 -15    5.72    1.14
   1  -6 -15    7.21    1.22
  -1  -6  15    6.65    0.99
   1  -6 -14  112.51    4.77
   1  -6 -14  109.74    4.89
   1  -6 -14  102.81    4.85
  -1  -6  14  101.06    4.39
   1  -6 -13   51.30    3.10
   1  -6 -13   46.81    3.25
   1  -6 -13   53.84    3.39
  -1  -6  13   48.13    2.90
   1  -6 -12   48.05    3.39
   1  -6 -12   48.17    3.35
  -1  -6  12   44.92    3.04
   1  -6 -12   53.04    3.21
  -1  -6  12   43.86    3.97
  -1  -6  11    1.09    1.43
   1  -6 -11    1.12    1.23
  -1  -6  11    2.36    2.15
   1  -6 -11    2.23    1.44
   1  -6 -11    0.99    1.42
  -1  -6  10  117.99    7.65
   1  -6 -10  118.37    5.60
  -1  -6  10  110.24    6.99
   1  -6 -10  122.04    6.21
   1  -6 -10  116.71    6.04
   1  -6  -9    9.23    2.18
  -1  -6   9   11.62    2.66
   1  -6  -9   11.19    1.74
  -1  -6   9   13.56    2.96
   1  -6  -8   36.67    3.77
  -1  -6   8   32.45    3.99
   1  -6  -8   31.14    3.16
   1  -6  -8   34.58    3.22
   1  -6  -8   38.64    2.80
  -1  -6   8   30.09    3.86
  -1  -6   7   15.98    2.82
   1  -6  -7   15.22    2.64
  -1  -6   7   18.74    1.77
   1  -6  -7   20.59    2.56
   1  -6  -7   15.07    2.33
  -1  -6   7   15.31    2.23
  -1  -6   7   16.51    1.82
  -1  -6   6   39.54    4.36
  -1  -6   6   42.14    3.24
   1  -6  -6   43.66    4.10
  -1  -6   6   37.72    4.28
  -1  -6   6   36.72    2.67
   1  -6  -6   45.88    3.61
   1  -6  -6   45.62    3.60
  -1  -6   6   36.65    4.46
  -1  -6   6   42.09    2.86
  -1  -6   5  144.21    8.43
  -1  -6   5  161.43    7.15
  -1  -6   5  163.86    9.47
   1  -6  -5  170.38    8.73
  -1  -6   5  154.16    6.67
   1  -6  -5  171.71    7.82
   1  -6  -5  177.04    7.86
  -1  -6   5  136.09    8.83
  -1  -6   5  152.50    6.72
  -1  -6   4  537.20   21.77
   1  -6  -4  606.39   22.24
  -1  -6   4  565.42   23.66
   1  -6  -4  573.71   23.41
  -1  -6   4  567.70   19.74
  -1  -6   4  582.63   23.04
  -1  -6   4  573.60   19.83
   1  -6  -4  623.00   21.08
   1  -6  -4  617.05   20.99
   1  -6  -3  323.23   12.46
   1  -6  -3  321.89   12.50
  -1  -6   3  300.00   11.25
  -1  -6   3  318.12   11.41
   1  -6  -3  312.26   14.64
  -1  -6   3  323.79   14.39
   1  -6  -2   57.84    4.18
  -1  -6   2   55.97    4.42
   1  -6  -2   60.07    4.30
  -1  -6   2   55.23    4.52
   1  -6  -2   66.84    5.72
   1  -6  -2   59.28    4.89
  -1  -6   2   51.73    5.02
   1  -6  -1   28.35    3.11
  -1  -6   1   34.03    3.43
   1  -6  -1   27.94    3.15
  -1  -6   1   29.73    3.15
   1  -6  -1   26.12    3.92
   1  -6  -1   31.28    3.69
  -1  -6   1   22.35    3.58
  -1  -6   0   92.08    5.37
  -1  -6   0   84.17    5.15
   1  -6   0   80.19    5.33
   1  -6   0   85.08    5.38
   1  -6   0   97.54    7.18
   1  -6   0   82.33    5.88
  -1  -6   0   82.62    6.26
  -1  -6  -1  102.74    5.75
  -1  -6  -1  105.01    5.71
   1  -6   1   87.11    5.96
  -1  -6  -1  104.31    5.75
   1  -6   1  100.99    6.53
   1  -6   1  101.03    7.59
  -1  -6  -2  197.31    8.72
  -1  -6  -2  198.51    8.70
   1  -6   2  185.70    7.86
   1  -6   2  181.10   11.08
   1  -6   2  187.83    7.94
  -1  -6  -2  184.17    8.68
   1  -6   2  204.86   10.03
  -1  -6  -2  203.83    9.81
   1  -6   2  193.10   10.42
   1  -6   3  295.24   12.91
  -1  -6  -3  339.18   14.06
   1  -6   3  310.13   14.70
   1  -6   3  315.80   11.86
   1  -6   3  315.81   15.90
  -1  -6  -3  329.32   12.69
  -1  -6  -3  333.95   12.69
  -1  -6  -3  308.11   12.66
   1  -6   3  313.51   13.98
   1  -6   3  316.62   11.98
  -1  -6  -4   20.14    2.88
   1  -6   4   19.36    3.15
   1  -6   4   15.64    1.93
   1  -6   4   14.88    3.37
  -1  -6  -4   16.90    2.37
  -1  -6  -4   17.56    2.42
   1  -6   4   17.11    2.92
  -1  -6  -4   15.18    2.46
   1  -6   4   16.73    1.98
   1  -6   5   76.15    5.27
  -1  -6  -5   82.28    5.93
   1  -6   5   87.05    6.53
   1  -6   5   71.74    4.30
  -1  -6  -5   85.14    4.99
  -1  -6  -5   81.10    4.93
  -1  -6  -5   82.46    5.02
   1  -6   5   83.90    7.40
   1  -6   5   77.57    4.37
  -1  -6  -6   14.24    2.33
  -1  -6  -6   17.81    2.40
   1  -6   6   16.37    2.01
   1  -6   6   21.13    3.95
   1  -6   6   15.86    1.89
  -1  -6  -6   15.50    2.80
   1  -6   6   18.26    3.20
   1  -6   7   81.67    4.41
   1  -6   7   74.74    7.30
  -1  -6  -7   76.49    5.84
   1  -6   7   77.41    6.41
  -1  -6  -7   78.36    4.16
  -1  -6  -7   80.23    4.92
  -1  -6  -7   72.12    4.80
  -1  -6  -7   79.73    5.02
   1  -6   7   87.47    4.64
  -1  -6  -8   33.55    2.66
  -1  -6  -8   37.30    3.31
  -1  -6  -8   35.16    4.00
   1  -6   8   40.34    4.52
   1  -6   9   73.86    4.02
   1  -6   9   72.37    6.03
  -1  -6  -9   70.24    4.00
  -1  -6  -9   75.18    4.61
  -1  -6  -9   71.30    4.60
  -1  -6  -9   64.83    4.42
   1  -6   9   76.84    4.24
  -1  -6 -10   14.76    2.21
  -1  -6 -10   16.61    2.31
   1  -6  10   16.14    2.86
   1  -6  10   13.13    1.78
   1  -6  10   15.61    1.74
  -1  -6 -10   17.40    1.97
  -1  -6 -11   59.21    3.92
  -1  -6 -11   55.83    3.83
   1  -6  11   52.26    3.28
   1  -6  11   57.43    3.27
  -1  -6 -11   59.08    3.41
  -1  -6 -12  112.05    5.50
  -1  -6 -12  111.51    5.43
   1  -6  12   99.72    4.69
  -1  -6 -12  104.36    4.83
   1  -6  12  101.70    4.60
  -1  -6 -13   48.06    2.81
  -1  -6 -13   49.08    3.19
  -1  -6 -13   52.37    3.28
  -1  -6 -14   82.69    3.70
  -1  -6 -14   82.20    4.04
  -1  -6 -14   85.13    4.09
   1  -5 -16    1.73    1.00
   1  -5 -16    2.07    1.05
  -1  -5  16    0.86    0.83
   1  -5 -16    1.45    0.99
   1  -5 -15   78.89    3.88
   1  -5 -15   66.85    3.78
   1  -5 -15   72.22    3.83
  -1  -5  15   65.97    3.28
   1  -5 -14    1.86    1.20
   1  -5 -14    4.60    1.46
   1  -5 -14    1.74    1.29
  -1  -5  14    1.08    1.00
   1  -5 -13   64.46    3.97
   1  -5 -13   63.43    3.98
  -1  -5  13   53.63    3.47
   1  -5 -13   61.68    3.79
  -1  -5  13   60.71    4.88
  -1  -5  12    4.21    1.69
   1  -5 -12    3.61    1.48
   1  -5 -12    4.16    1.61
   1  -5 -12    4.83    1.56
  -1  -5  12    5.00    2.40
  -1  -5  12    1.35    1.21
  -1  -5  11  154.74    9.03
   1  -5 -11  161.77    7.11
  -1  -5  11  149.01    8.48
   1  -5 -10   85.90    4.92
   1  -5 -10   88.51    4.91
  -1  -5  10   79.82    6.23
  -1  -5  10   76.99    4.63
   1  -5  -9   18.18    2.19
   1  -5  -9   16.67    2.57
  -1  -5   9   14.38    2.73
  -1  -5   9   16.70    1.75
   1  -5  -9   18.89    2.30
   1  -5  -9   19.91    2.34
  -1  -5   9   18.47    2.30
  -1  -5   9   21.89    3.53
  -1  -5   9   15.85    1.79
  -1  -5   8   15.43    2.72
   1  -5  -8   19.83    2.67
  -1  -5   8   15.70    1.68
   1  -5  -8   16.61    2.20
   1  -5  -8   21.41    2.35
  -1  -5   8   16.49    2.33
  -1  -5   8   17.98    3.17
  -1  -5   8   18.30    1.83
   1  -5  -7   28.33    3.04
  -1  -5   7   22.08    3.20
   1  -5  -7   24.88    3.50
  -1  -5   7   25.04    2.01
   1  -5  -7   24.21    2.48
   1  -5  -7   26.16    2.51
  -1  -5   7   20.94    3.41
  -1  -5   7   24.38    2.53
  -1  -5   7   24.11    2.09
  -1  -5   6   51.13    3.50
  -1  -5   6   48.65    4.43
  -1  -5   6   57.56    4.81
   1  -5  -6   52.80    4.18
  -1  -5   6   51.63    3.01
   1  -5  -6   52.48    4.88
   1  -5  -6   58.41    3.65
   1  -5  -6   53.19    3.55
  -1  -5   6   47.66    4.72
  -1  -5   6   49.46    3.02
  -1  -5   5   61.10    4.91
  -1  -5   5   70.05    4.03
  -1  -5   5   74.31    5.47
   1  -5  -5   72.21    4.82
   1  -5  -5   66.75    5.46
  -1  -5   5   67.56    5.78
  -1  -5   5   63.61    3.48
   1  -5  -5   74.01    4.18
   1  -5  -5   70.84    4.11
  -1  -5   5   68.10    5.43
  -1  -5   5   67.16    3.60
  -1  -5   4   81.20    5.72
   1  -5  -4   86.54    6.14
  -1  -5   4   75.13    5.99
  -1  -5   4   71.12    3.71
  -1  -5   4   74.34    5.58
   1  -5  -4   77.15    4.16
  -1  -5   4   73.54    3.83
   1  -5  -4   86.62    4.50
   1  -5  -4   83.87    4.50
   1  -5  -3  285.39   10.64
   1  -5  -3  286.39   10.70
  -1  -5   3  253.16   10.92
  -1  -5   3  252.36   11.04
  -1  -5   3  265.60   12.21
   1  -5  -3  270.72   10.26
  -1  -5   3  282.95   12.47
   1  -5  -2  122.34    5.90
  -1  -5   2  130.25    6.42
   1  -5  -2  136.39    6.14
  -1  -5   2  124.74    6.18
  -1  -5   2  124.53    7.35
  -1  -5   2  107.77    7.03
   1  -5  -1  121.40    5.90
  -1  -5   1  121.09    5.94
   1  -5  -1  130.40    6.06
  -1  -5   1  123.67    6.02
  -1  -5   1  113.84    5.89
  -1  -5   1  117.28    6.91
   1  -5   0   54.60    3.78
   1  -5   0   50.13    3.62
  -1  -5   0   55.58    3.56
  -1  -5   0   52.23    3.45
  -1  -5   0   52.01    3.60
   1  -5   0   52.56    4.16
   1  -5   0   55.05    4.36
  -1  -5  -1   85.79    4.47
  -1  -5  -1   78.18    4.33
   1  -5   1   71.12    4.65
   1  -5   1   80.88    4.81
   1  -5   1   78.76    6.08
  -1  -5  -1   75.22    4.48
   1  -5   1   74.68    5.13
   1  -5   1   75.47    5.36
   1  -5   2   23.26    2.91
  -1  -5  -2   33.22    2.65
  -1  -5  -2   32.83    2.67
   1  -5   2   24.83    3.59
   1  -5   2   29.16    3.24
  -1  -5  -2   25.56    2.64
   1  -5   2   32.01    3.40
   1  -5   3  369.58   14.91
  -1  -5  -3  345.04   13.88
   1  -5   3  313.61   12.06
   1  -5   3  340.68   15.85
   1  -5   3  340.69   12.24
  -1  -5  -3  360.01   12.77
  -1  -5  -3  346.50   12.68
   1  -5   3  325.60   13.97
  -1  -5  -3  352.47   13.01
  -1  -5  -3  330.95   11.64
   1  -5   4  225.13    8.92
  -1  -5  -4  231.12    8.53
   1  -5   4  235.82   11.30
  -1  -5  -4  250.25   10.73
   1  -5   4  248.52   12.81
   1  -5   4  218.31    8.80
  -1  -5  -4  248.56    9.46
  -1  -5  -4  241.54    9.40
  -1  -5  -4  222.68    9.54
   1  -5   4  226.09   10.73
   1  -5   4  216.39    9.77
   1  -5   5   55.21    3.36
  -1  -5  -5   54.53    3.11
   1  -5   5   56.53    4.83
  -1  -5  -5   57.12    4.51
   1  -5   5   53.41    3.25
   1  -5   5   54.04    5.59
  -1  -5  -5   58.50    3.70
  -1  -5  -5   60.02    3.73
  -1  -5  -5   52.08    3.79
   1  -5   5   47.63    4.03
   1  -5   6  240.42    9.57
  -1  -5  -6  248.85    9.29
   1  -5   6  242.27   12.01
  -1  -5  -6  249.72   11.38
   1  -5   6  220.06   13.15
   1  -5   6  233.43    9.40
  -1  -5  -6  254.11    9.96
  -1  -5  -6  253.04    9.95
  -1  -5  -6  252.87   10.27
   1  -5   6  229.74   10.39
  -1  -5  -7  122.46    5.64
   1  -5   7  116.02    7.73
  -1  -5  -7  136.66    7.57
   1  -5   7  120.34    9.12
   1  -5   7  125.63    5.75
  -1  -5  -7  128.50    6.23
  -1  -5  -7  123.95    6.15
   1  -5   7  125.79    5.89
   1  -5   7  110.24    6.58
  -1  -5  -8  558.83   19.25
   1  -5   8  557.35   22.66
  -1  -5  -8  575.38   21.83
   1  -5   8  527.78   24.48
   1  -5   8  560.88   19.29
  -1  -5  -8  598.11   20.05
  -1  -5  -8  565.36   19.89
   1  -5   8  557.61   19.45
   1  -5   8  500.93   20.23
  -1  -5  -9   60.48    4.14
  -1  -5  -9   71.31    4.40
   1  -5   9   64.35    3.81
   1  -5   9   63.35    3.93
  -1  -5  -9   60.82    5.10
   1  -5   9   66.09    5.66
   1  -5  10  252.59   12.83
   1  -5  10  246.77    9.85
   1  -5  10  245.18   10.03
  -1  -5 -10  258.77   10.08
  -1  -5 -10  254.61   10.55
  -1  -5 -10  253.95   10.49
   1  -5  11   48.39    4.86
  -1  -5 -11   51.21    3.49
   1  -5  12  146.82    8.95
  -1  -5 -12  163.10    7.33
  -1  -5 -12  154.91    7.20
  -1  -5 -12  152.24    6.82
   1  -5  12  150.87    6.75
   1  -5  12  150.00    6.59
  -1  -5 -13  100.55    5.24
  -1  -5 -13   91.86    5.10
  -1  -5 -13  101.96    4.97
   1  -5  13   91.77    4.72
   1  -5  13  104.58    4.73
  -1  -5 -14   72.04    4.09
  -1  -5 -14   73.37    4.08
  -1  -5 -14   70.49    3.81
   1  -5  14   70.72    3.63
   1  -5  14   66.26    3.44
  -1  -5 -15   15.48    1.66
  -1  -5 -15   17.34    1.88
  -1  -5 -15   19.77    1.93
  -1  -5 -16   65.72    3.05
   1  -5  16   62.42    2.78
  -1  -5 -16   62.32    3.17
  -1  -5 -16   62.55    3.20
  -1  -4  17    1.38    0.69
  -1  -4  17    0.59    0.67
   1  -4 -17    1.23    1.08
  -1  -4  17    0.67    0.81
   1  -4 -17    0.07    1.02
   1  -4 -17   -0.42    1.00
   1  -4 -16   33.54    2.54
  -1  -4  16   32.95    2.12
  -1  -4  16   30.48    2.08
   1  -4 -16   40.23    2.68
   1  -4 -16   34.66    2.58
  -1  -4  16   33.74    2.43
   1  -4 -15   43.95    3.10
   1  -4 -15   42.86    3.12
   1  -4 -15   41.98    3.02
  -1  -4  14   17.22    1.87
   1  -4 -14   17.18    2.14
  -1  -4  14   17.48    2.67
   1  -4 -14   21.77    2.32
   1  -4 -14   17.18    2.17
  -1  -4  13   35.16    3.86
   1  -4 -13   37.46    3.05
  -1  -4  13   34.04    4.07
  -1  -4  12  188.77    8.35
  -1  -4  12  197.07    8.72
  -1  -4  12  190.73   10.48
   1  -4 -12  222.37    8.85
   1  -4 -12  218.62    8.87
  -1  -4  11  111.18    7.30
   1  -4 -11  113.39    5.72
   1  -4 -11  124.61    5.91
   1  -4 -11  116.15    5.70
  -1  -4  11  111.56    7.02
  -1  -4  11  111.49    5.83
  -1  -4  10  199.87   10.23
  -1  -4  10  195.77    8.33
  -1  -4  10  180.76    9.52
   1  -4 -10  198.29    8.33
   1  -4 -10  200.52    8.28
  -1  -4  10  200.07    7.67
  -1  -4  10  193.30    7.79
   1  -4  -9    1.31    1.19
   1  -4  -9    2.44    1.30
  -1  -4   9    1.43    2.18
  -1  -4   9    0.12    1.51
  -1  -4   9    0.09    0.84
  -1  -4   9    1.08    0.83
  -1  -4   9    1.01    1.18
  -1  -4   9    0.61    1.40
   1  -4  -9    0.73    1.29
   1  -4  -8   18.17    2.38
  -1  -4   8   16.82    2.53
  -1  -4   8   15.99    1.99
  -1  -4   8   14.86    2.77
  -1  -4   8   14.34    2.04
   1  -4  -8   16.83    1.97
   1  -4  -8   17.31    1.88
  -1  -4   8   15.52    1.55
  -1  -4   8   16.65    1.63
  -1  -4   7  115.42    6.70
   1  -4  -7  115.14    6.03
  -1  -4   7  104.85    4.90
  -1  -4   7  105.71    6.26
  -1  -4   7  110.97    5.22
   1  -4  -7  116.35    5.28
   1  -4  -7  119.89    5.28
  -1  -4   7  109.07    4.83
  -1  -4   7  109.78    4.76
  -1  -4   6   44.46    2.55
  -1  -4   6   43.57    3.00
  -1  -4   6   48.84    3.97
  -1  -4   6   44.08    2.75
  -1  -4   6   54.08    4.14
   1  -4  -6   47.41    2.96
   1  -4  -6   51.80    3.02
   1  -4  -6   46.15    2.90
  -1  -4   6   44.87    4.10
  -1  -4   6   44.57    2.61
  -1  -4   5  126.92    5.34
  -1  -4   5  136.10    8.05
   1  -4  -5  135.95    7.74
  -1  -4   5  129.82    6.82
  -1  -4   5  140.24    5.47
  -1  -4   5  135.97    5.48
  -1  -4   5  127.13    7.08
   1  -4  -5  139.16    5.82
   1  -4  -5  154.23    5.98
  -1  -4   5  136.71    5.47
  -1  -4   5  139.46    7.38
   1  -4  -5  141.07    5.76
  -1  -4   5  130.29    5.43
  -1  -4   4  150.61    5.70
  -1  -4   4  150.46    5.67
  -1  -4   4  143.63    5.63
   1  -4  -4  156.02    6.07
  -1  -4   4  148.46    7.52
  -1  -4   4  141.66    5.69
  -1  -4   4  142.53    5.65
  -1  -4   4  144.61    8.05
   1  -4  -4  161.79    8.23
   1  -4  -4  154.60    6.16
   1  -4  -4  151.06    6.14
  -1  -4   4  123.11    6.50
  -1  -4   3  459.62   17.49
   1  -4  -3  457.19   17.64
   1  -4  -3  468.77   15.39
  -1  -4   3  407.99   15.68
   1  -4  -3  479.02   15.41
  -1  -4   3  417.48   15.64
   1  -4  -3  455.06   15.16
  -1  -4   3  442.43   16.88
  -1  -4   3  432.51   14.87
  -1  -4   2   54.83    4.01
  -1  -4   2   66.98    4.42
   1  -4  -2   55.11    4.35
  -1  -4   2   52.23    3.31
   1  -4  -2   54.70    3.14
  -1  -4   2   56.18    3.34
   1  -4  -2   57.49    3.19
   1  -4  -2   49.90    2.97
  -1  -4   2   56.16    3.38
  -1  -4   2   53.98    2.81
   1  -4  -1  186.68    8.22
  -1  -4   1  178.52    8.29
  -1  -4   1  175.04    8.14
   1  -4  -1  177.98    8.83
   1  -4  -1  183.12    7.14
  -1  -4   1  179.49    7.13
   1  -4  -1  174.23    7.11
  -1  -4   1  179.84    7.11
  -1  -4   1  184.35    7.32
   1  -4  -1  169.11    6.85
  -1  -4   1  170.67    6.49
   1  -4   0  142.94    7.01
   1  -4   0  148.78    7.82
  -1  -4   0  145.76    6.85
   1  -4   0  148.17    6.20
  -1  -4   0  155.61    6.05
   1  -4   0  137.84    6.06
  -1  -4   0  144.83    5.96
  -1  -4   0  140.61    6.16
  -1  -4   0  135.25    5.38
  -1  -4  -1  114.21    4.32
   1  -4   1  127.12    6.35
   1  -4   1  109.74    5.37
  -1  -4  -1  118.63    5.08
   1  -4   1  116.54    5.50
  -1  -4  -1  123.04    5.15
  -1  -4  -1  119.07    5.79
   1  -4   1  119.74    6.97
  -1  -4  -1  115.89    5.34
   1  -4   1  118.56    6.01
  -1  -4  -1  110.57    4.50
   1  -4   2  371.03   15.01
  -1  -4  -2  345.21   13.01
   1  -4   2  348.85   13.46
  -1  -4  -2  359.73   12.69
  -1  -4  -2  346.27   11.64
  -1  -4  -2  382.72   12.43
   1  -4   2  326.68   12.85
  -1  -4  -2  364.51   12.36
   1  -4   2  306.00   12.82
   1  -4   3    6.26    1.12
   1  -4   3    4.13    0.99
  -1  -4  -3    6.91    1.32
   1  -4   3    4.38    1.69
  -1  -4  -3    6.74    1.30
  -1  -4  -3    5.99    1.36
   1  -4   3    7.80    1.93
  -1  -4  -3    7.25    1.10
   1  -4   4   54.75    3.05
  -1  -4  -4   54.07    2.85
   1  -4   4   54.58    4.18
   1  -4   4   54.52    2.99
  -1  -4  -4   64.38    3.36
  -1  -4  -4   61.07    3.27
   1  -4   4   57.53    4.27
   1  -4   4   47.49    3.64
  -1  -4  -5   97.30    4.31
   1  -4   5   93.84    5.91
  -1  -4  -5   99.44    5.56
   1  -4   5   91.86    4.33
   1  -4   5   83.98    6.58
  -1  -4  -5   98.91    4.61
  -1  -4  -5  104.12    4.72
   1  -4   5   87.22    4.34
   1  -4   5   89.25    5.07
  -1  -4  -6  107.22    4.85
   1  -4   6  108.35    6.64
  -1  -4  -6  118.17    6.31
   1  -4   6  101.26    4.83
   1  -4   6  105.95    7.71
  -1  -4  -6  115.12    5.20
  -1  -4  -6  112.28    5.21
   1  -4   6  108.47    5.02
   1  -4   6  110.91    5.84
  -1  -4  -7  257.02    9.58
  -1  -4  -7  254.31   11.22
   1  -4   7  262.24   12.07
   1  -4   7  230.79   13.13
   1  -4   7  254.30    9.60
  -1  -4  -7  284.59   10.16
  -1  -4  -7  255.37    9.86
  -1  -4  -7  227.43    9.62
   1  -4   7  255.34    9.73
   1  -4   7  253.02   10.57
  -1  -4  -8  158.19    6.72
   1  -4   8  150.66    8.72
  -1  -4  -8  156.62    8.25
   1  -4   8  159.21    6.64
   1  -4   8  135.23    9.81
  -1  -4  -8  163.82    7.00
  -1  -4  -8  170.17    7.17
  -1  -4  -8  141.50    6.73
   1  -4   8  159.53    6.80
   1  -4   8  147.74    7.56
  -1  -4  -9  218.30    8.91
   1  -4   9  221.29   11.36
   1  -4   9  228.53    8.85
  -1  -4  -9  245.62    9.50
  -1  -4  -9  220.50    9.14
  -1  -4  -9  201.44    8.93
   1  -4   9  220.49    9.00
   1  -4   9  224.40   10.00
  -1  -4 -10  527.14   18.81
   1  -4  10  539.52   21.90
   1  -4  10  555.86   18.74
  -1  -4 -10  612.77   19.60
  -1  -4 -10  548.36   19.18
   1  -4  10  551.41   18.93
  -1  -4 -10  470.04   18.70
   1  -4  10  513.91   19.85
  -1  -4 -11  113.01    5.93
  -1  -4 -11  117.57    6.09
  -1  -4 -11  102.55    5.70
   1  -4  11  123.97    5.86
   1  -4  11  116.51    7.80
   1  -4  11  116.08    5.56
  -1  -4 -12   44.53    3.30
   1  -4  12   38.16    4.41
   1  -4  13   74.75    6.06
  -1  -4 -13   83.88    4.82
  -1  -4 -13   81.95    4.72
  -1  -4 -13   80.58    4.53
   1  -4  13   76.95    4.24
   1  -4  13   77.09    4.42
  -1  -4 -14   99.74    5.13
  -1  -4 -14   97.43    5.18
  -1  -4 -14   94.80    4.90
   1  -4  14   89.72    4.56
   1  -4  14   88.38    4.73
  -1  -4 -15   86.84    4.50
  -1  -4 -15   77.06    4.28
  -1  -4 -15   78.44    4.18
   1  -4  15   73.92    3.81
   1  -4  15   73.96    3.91
  -1  -4 -16   11.09    1.54
  -1  -4 -16   10.63    1.56
   1  -4  16   10.95    1.27
  -1  -4 -16   10.47    1.64
   1  -4  17   40.49    2.09
   1  -4  17   42.16    2.13
  -1  -4 -17   47.06    2.49
  -1  -4 -17   44.93    2.58
  -1  -4 -17   42.00    2.52
   1  -3 -18   13.22    1.45
   1  -3 -18   10.74    1.32
   1  -3 -18   12.61    1.36
  -1  -3  18   15.09    1.32
  -1  -3  18   15.11    1.31
  -1  -3  18   15.62    1.42
  -1  -3  17   29.97    2.57
  -1  -3  17   32.46    2.11
   1  -3 -17   27.34    2.50
  -1  -3  17   33.22    2.00
   1  -3 -17   35.63    2.51
   1  -3 -17   32.63    2.39
   1  -3 -17   32.03    2.38
  -1  -3  17   28.37    2.08
  -1  -3  17   33.09    2.21
  -1  -3  17   32.05    2.17
  -1  -3  17   34.33    2.38
  -1  -3  16  114.38    5.94
  -1  -3  16  119.55    5.10
  -1  -3  16  116.19    5.03
   1  -3 -16  122.72    5.69
   1  -3 -16  116.79    5.58
   1  -3 -16  125.70    5.71
  -1  -3  16  124.64    5.48
  -1  -3  16  125.00    5.64
  -1  -3  15   23.35    2.66
  -1  -3  15   25.80    2.06
  -1  -3  15   22.18    3.45
  -1  -3  15   24.14    1.98
   1  -3 -15   28.06    2.53
  -1  -3  15   22.01    3.51
  -1  -3  15   23.26    2.31
   1  -3 -15   31.39    2.61
   1  -3 -15   32.10    2.73
  -1  -3  15   23.14    2.26
  -1  -3  15   21.55    2.77
  -1  -3  14   11.29    1.50
   1  -3 -14   13.76    1.99
  -1  -3  14   12.83    2.94
  -1  -3  14   15.74    3.03
  -1  -3  14   14.84    1.64
  -1  -3  14   16.04    2.59
  -1  -3  14   14.15    1.88
  -1  -3  14   11.43    2.15
  -1  -3  13   24.17    1.99
  -1  -3  13   26.84    3.79
  -1  -3  13   24.85    3.20
  -1  -3  13   22.63    1.95
  -1  -3  13   20.04    3.33
   1  -3 -13   25.88    2.63
   1  -3 -13   24.98    2.40
  -1  -3  13   24.97    2.33
  -1  -3  13   24.62    2.86
   1  -3 -13   20.55    2.37
   1  -3 -12   44.92    3.23
  -1  -3  12   52.36    3.71
  -1  -3  12   49.48    4.88
   1  -3 -12   58.42    3.59
  -1  -3  12   53.53    4.62
  -1  -3  12   58.04    5.00
   1  -3 -12   51.27    3.45
   1  -3 -12   66.70    3.94
  -1  -3  12   47.38    3.23
  -1  -3  12   50.65    3.40
  -1  -3  12   45.09    3.64
  -1  -3  12   46.26    4.58
   1  -3 -11   35.19    2.77
  -1  -3  11   39.02    2.68
  -1  -3  11   38.87    3.11
  -1  -3  11   44.66    2.69
  -1  -3  11   40.95    2.45
  -1  -3  11   39.18    4.06
   1  -3 -11   45.73    3.08
  -1  -3  11   39.18    2.42
  -1  -3  11   38.94    3.88
  -1  -3  11   49.47    4.38
   1  -3 -11   44.88    3.04
   1  -3 -11   49.07    3.25
  -1  -3  11   37.48    2.79
  -1  -3  11   35.35    2.79
  -1  -3  11   42.56    3.29
  -1  -3  11   39.80    4.12
   1  -3 -10    3.39    1.38
  -1  -3  10    2.74    1.71
  -1  -3  10    3.88    0.96
  -1  -3  10    5.05    0.98
  -1  -3  10    6.27    1.70
  -1  -3  10    4.91    1.84
  -1  -3  10    7.04    1.72
  -1  -3  10    5.66    1.06
  -1  -3  10    4.04    1.00
  -1  -3  10    4.83    1.45
   1  -3 -10    3.23    1.26
   1  -3 -10    4.70    1.38
  -1  -3  10    3.71    1.26
  -1  -3  10    2.99    1.67
  -1  -3  10   -0.39    2.09
  -1  -3   9   60.53    2.85
  -1  -3   9   56.22    3.50
  -1  -3   9   56.17    4.37
  -1  -3   9   62.24    4.49
  -1  -3   9   55.29    2.79
   1  -3  -9   62.50    4.82
  -1  -3   9   59.03    3.03
  -1  -3   9   63.58    3.61
   1  -3  -9   70.70    3.65
   1  -3  -9   59.49    3.36
  -1  -3   9   56.24    3.09
   1  -3  -9   56.38    3.27
  -1  -3   9   65.97    3.78
  -1  -3   9   61.78    4.62
  -1  -3   8  163.48    7.86
  -1  -3   8  165.47    5.94
  -1  -3   8  162.14    6.62
   1  -3  -8  170.75    7.38
  -1  -3   8  160.01    5.91
  -1  -3   8  145.45    7.77
  -1  -3   8  171.84    7.89
   1  -3  -8  170.90    8.48
  -1  -3   8  168.22    6.68
  -1  -3   8  164.10    6.22
   1  -3  -8  181.47    6.83
   1  -3  -8  167.13    6.58
  -1  -3   8  160.26    7.75
  -1  -3   8  167.37    6.82
  -1  -3   8  161.88    6.31
   1  -3  -8  139.94    6.29
  -1  -3   7  221.15    8.06
   1  -3  -7  200.93    8.11
  -1  -3   7  231.44    8.32
  -1  -3   7  227.18    8.00
   1  -3  -7  227.31   10.14
  -1  -3   7  224.64    9.45
  -1  -3   7  226.21    7.67
  -1  -3   7  244.25    7.73
  -1  -3   7  252.47    9.66
  -1  -3   7  223.36    8.31
   1  -3  -7  226.81    9.02
   1  -3  -7  253.77    8.56
   1  -3  -7  236.46    8.39
  -1  -3   7  175.71    7.87
  -1  -3   7  225.66    8.51
  -1  -3   7  222.01    9.50
   1  -3  -6  239.65    9.26
  -1  -3   6  265.81    9.21
  -1  -3   6  262.78    9.12
  -1  -3   6  268.44    9.30
  -1  -3   6  253.96    8.73
  -1  -3   6  276.89   10.39
  -1  -3   6  270.10   10.88
  -1  -3   6  281.97   10.36
  -1  -3   6  257.54    9.38
   1  -3  -6  280.77   10.20
  -1  -3   6  272.60    8.79
  -1  -3   6  273.75    9.40
   1  -3  -6  306.18    9.68
   1  -3  -6  287.48    9.52
  -1  -3   6  258.86    9.36
  -1  -3   6  245.64   10.88
  -1  -3   6  237.66    9.04
  -1  -3   6  250.47   10.45
  -1  -3   6  263.85    9.59
  -1  -3   5  725.98   25.91
  -1  -3   5  707.63   22.46
  -1  -3   5  730.05   23.82
  -1  -3   5  700.44   23.08
  -1  -3   5  735.62   22.51
   1  -3  -5  716.49   23.92
  -1  -3   5  766.31   23.92
  -1  -3   5  765.66   24.86
   1  -3  -5  782.29   23.37
   1  -3  -5  736.28   23.23
  -1  -3   5  712.35   23.07
  -1  -3   5  694.37   24.77
  -1  -3   5  675.76   23.00
  -1  -3   5  705.37   23.32
  -1  -3   5  638.20   24.08
  -1  -3   4  108.92    4.45
  -1  -3   4  110.86    4.81
  -1  -3   4  118.38    5.67
   1  -3  -4  112.31    4.60
   1  -3  -4  114.56    4.60
  -1  -3   4  113.11    4.67
  -1  -3   4  109.38    5.77
  -1  -3   4  117.10    6.31
  -1  -3   3  447.80   14.97
  -1  -3   3  462.28   15.03
  -1  -3   3  462.23   16.32
   1  -3  -3  473.02   16.54
  -1  -3   3  460.74   16.82
  -1  -3   3  451.03   15.45
  -1  -3   3  440.62   16.32
  -1  -3   2  319.20   11.60
  -1  -3   2  295.67    9.94
   1  -3  -2  305.66   12.09
  -1  -3   2  320.99   11.80
  -1  -3   2  299.53   10.69
   1  -3  -1   78.25    4.15
  -1  -3   1   85.35    4.42
  -1  -3   1   78.27    4.24
   1  -3  -1   86.64    4.91
  -1  -3   1   79.87    3.79
   1  -3   0  190.14    7.65
  -1  -3   0  182.64    6.99
   1  -3   0  187.23    8.35
  -1  -3   0  180.80    7.39
   1  -3   1  343.81   11.83
   1  -3   1  324.69   11.47
   1  -3   1  351.14   12.77
  -1  -3  -1  327.89   11.26
  -1  -3  -1  323.30   10.15
  -1  -3  -2  300.61   10.55
  -1  -3  -2  312.31   11.13
   1  -3   2  329.40   12.82
   1  -3   2  315.04   11.58
   1  -3   2  327.78   11.94
   1  -3   3  229.70    7.99
  -1  -3  -3  223.53    7.69
  -1  -3  -3  226.71    8.78
   1  -3   3  217.65    9.13
   1  -3   3  210.36    7.81
  -1  -3  -3  255.88    8.44
   1  -3   3  225.24   10.07
   1  -3   3  201.03    7.73
  -1  -3  -3  215.14    8.32
  -1  -3  -3  244.33    8.08
  -1  -3  -3  223.58    7.94
   1  -3   3  222.27    8.95
  -1  -3  -3  201.93    7.86
  -1  -3  -4  222.24    8.47
   1  -3   4  226.73    8.42
   1  -3   4  237.81    7.75
   1  -3   4  243.47    8.90
  -1  -3  -4  252.30    8.40
  -1  -3  -4  252.12    9.52
  -1  -3  -4  218.42    8.89
   1  -3   4  228.99    8.38
   1  -3   4  258.63   11.13
  -1  -3  -4  273.45    8.79
  -1  -3  -4  241.53    8.54
   1  -3   4  230.39    9.61
   1  -3   4  225.09    8.98
   1  -3   5  424.09   14.81
   1  -3   5  406.95   13.30
  -1  -3  -5  417.01   13.94
  -1  -3  -5  415.80   15.14
  -1  -3  -5  421.34   14.11
   1  -3   5  432.46   17.16
   1  -3   5  401.03   13.95
  -1  -3  -5  394.21   14.01
   1  -3   5  403.55   14.03
   1  -3   5  413.15   14.66
   1  -3   6  156.02    5.59
   1  -3   6  151.42    7.09
  -1  -3  -6  167.32    6.27
  -1  -3  -6  186.16    6.73
  -1  -3  -6  164.33    6.39
   1  -3   6  155.12    6.18
   1  -3   6  140.50    8.55
  -1  -3  -6  137.85    6.15
   1  -3   6  165.22    6.35
   1  -3   6  162.29    6.99
   1  -3   7   70.63    3.09
   1  -3   7   73.36    4.61
  -1  -3  -7   75.78    3.73
   1  -3   7   73.16    3.63
   1  -3   7   74.18    3.67
  -1  -3  -7   87.19    4.21
  -1  -3  -7   78.29    3.85
   1  -3   7   70.21    3.68
  -1  -3  -7   72.71    3.75
   1  -3   7   72.57    4.43
   1  -3   8    7.81    1.03
  -1  -3  -8    7.99    1.42
  -1  -3  -8    7.19    1.75
   1  -3   8    9.88    1.45
   1  -3   8   10.41    2.71
   1  -3   8    9.52    1.33
   1  -3   8   10.72    1.48
  -1  -3  -8    8.91    1.50
  -1  -3  -8   15.76    1.98
  -1  -3  -8    7.77    1.48
   1  -3   8    8.10    2.12
  -1  -3  -9   65.28    3.77
   1  -3   9   62.06    4.84
   1  -3   9   66.86    3.18
   1  -3   9   65.13    4.81
   1  -3   9   73.60    3.23
   1  -3   9   66.61    3.67
   1  -3   9   69.92    3.86
  -1  -3  -9   68.56    3.91
   1  -3   9   72.07    3.94
  -1  -3  -9   63.45    3.77
   1  -3   9   64.14    4.54
   1  -3  10    0.99    1.70
  -1  -3 -10    1.97    1.32
   1  -3  10    1.76    0.88
   1  -3  10    1.17    0.89
   1  -3  10    2.61    1.73
   1  -3  10    1.59    1.26
   1  -3  10    0.87    0.97
   1  -3  10    1.08    1.03
  -1  -3 -10    2.83    1.30
  -1  -3 -10    2.11    1.49
  -1  -3 -10    2.56    1.46
   1  -3  10    0.17    2.02
   1  -3  11   87.22    6.25
   1  -3  11   89.26    4.71
   1  -3  11   90.99    4.99
  -1  -3 -11  112.80    5.63
  -1  -3 -11   95.12    5.06
   1  -3  11   92.75    6.59
  -1  -3 -11   91.43    4.90
  -1  -3 -11   88.00    4.87
   1  -3  11   91.42    4.92
   1  -3  12   54.21    4.96
   1  -3  12   58.91    3.13
   1  -3  12   54.27    3.56
   1  -3  12   61.46    3.97
  -1  -3 -12   70.74    4.36
  -1  -3 -12   58.59    3.90
   1  -3  12   56.62    3.13
   1  -3  12   57.68    5.18
  -1  -3 -12   52.82    3.72
   1  -3  12   50.05    3.63
   1  -3  13   84.04    6.25
   1  -3  13   81.14    3.89
   1  -3  13   77.39    4.42
   1  -3  13   77.16    4.71
  -1  -3 -13   96.63    5.30
  -1  -3 -13   76.19    4.68
  -1  -3 -13   83.32    4.64
   1  -3  13   80.49    3.90
   1  -3  13   86.32    6.40
   1  -3  13   70.82    4.45
  -1  -3 -13   75.44    4.59
   1  -3  14    3.46    1.10
   1  -3  14    3.11    1.96
   1  -3  14    2.08    1.10
   1  -3  14    1.89    1.29
   1  -3  14    2.81    1.25
  -1  -3 -14    2.81    1.43
  -1  -3 -14    4.68    1.56
  -1  -3 -14    3.06    1.10
  -1  -3 -14    2.46    1.43
   1  -3  14    2.33    1.78
   1  -3  14    2.34    1.03
  -1  -3 -14    2.74    1.65
  -1  -3 -15   43.01    3.20
   1  -3  15   45.72    2.67
  -1  -3 -15   44.11    2.60
   1  -3  15   48.67    2.71
   1  -3  15   49.46    3.51
   1  -3  15   44.65    3.00
   1  -3  15   42.40    2.87
  -1  -3 -15   55.78    3.67
  -1  -3 -15   45.91    3.31
   1  -3  15   41.93    3.08
  -1  -3 -15   44.00    3.24
   1  -3  15   44.08    3.15
   1  -3  16   13.31    1.37
   1  -3  16   12.24    1.42
  -1  -3 -16   14.27    1.91
  -1  -3 -16   10.69    1.65
  -1  -3 -16   13.02    1.75
   1  -3  16   11.74    1.53
   1  -3  16   11.38    1.79
   1  -3  16   12.36    1.65
   1  -3  16   11.33    1.53
  -1  -3 -16   10.15    1.68
   1  -3  16   10.42    1.22
  -1  -3 -17   27.68    2.07
   1  -3  17   23.97    1.63
  -1  -3 -17   26.59    2.13
  -1  -3 -17   27.38    2.22
   1  -3  18    2.88    0.73
   1  -3  18    3.06    0.76
  -1  -3 -18    2.46    0.95
  -1  -3 -18    2.55    0.92
  -1  -2  19    3.87    0.84
  -1  -2  19    4.03    0.84
  -1  -2  19    3.41    0.81
  -1  -2  19    2.22    0.73
  -1  -2  18   27.33    1.90
   1  -2 -18   28.67    2.06
   1  -2 -18   25.62    2.54
  -1  -2  18   27.65    1.96
  -1  -2  18   27.83    2.56
   1  -2 -18   24.30    2.02
   1  -2 -18   26.83    2.13
  -1  -2  18   30.15    2.19
  -1  -2  18   31.39    2.06
  -1  -2  18   27.45    1.98
  -1  -2  18   31.63    2.09
   1  -2 -17   20.68    2.56
  -1  -2  17   22.21    1.87
   1  -2 -17   19.58    1.98
  -1  -2  17   25.08    1.94
  -1  -2  17   16.11    2.25
   1  -2 -17   19.73    1.94
   1  -2 -17   20.76    2.10
  -1  -2  17   22.90    2.13
  -1  -2  17   20.53    1.86
  -1  -2  17   22.64    1.90
  -1  -2  17   21.33    1.99
  -1  -2  16    3.74    2.17
  -1  -2  16    5.25    1.25
  -1  -2  16    2.62    1.55
   1  -2 -16    5.92    1.52
  -1  -2  16    6.56    1.36
   1  -2 -16    5.07    1.40
  -1  -2  16    3.36    1.33
   1  -2 -16    2.43    1.38
  -1  -2  16    5.70    2.42
  -1  -2  16    7.78    1.33
  -1  -2  15   43.70    4.79
  -1  -2  15   37.88    2.62
  -1  -2  15   34.76    3.30
  -1  -2  15   34.72    3.01
   1  -2 -15   39.29    2.98
  -1  -2  15   37.02    2.60
  -1  -2  15   38.90    4.73
  -1  -2  14  115.03    5.15
  -1  -2  14  115.84    8.09
  -1  -2  14  123.33    5.26
  -1  -2  14  117.34    7.92
  -1  -2  14  104.53    5.45
   1  -2 -14  136.17    6.22
   1  -2 -14  115.33    5.61
   1  -2 -14   95.97    5.21
  -1  -2  14  106.77    6.09
  -1  -2  13   62.78    4.25
  -1  -2  13   54.01    3.28
  -1  -2  13   53.23    5.43
   1  -2 -13   56.32    3.59
  -1  -2  13   53.53    3.17
  -1  -2  13   60.30    5.48
   1  -2 -13   71.87    4.14
   1  -2 -13   56.84    3.60
  -1  -2  13   54.02    3.34
  -1  -2  13   60.35    3.56
   1  -2 -13   56.48    3.47
  -1  -2  13   55.75    4.11
  -1  -2  12   96.29    5.35
  -1  -2  12   95.08    4.54
  -1  -2  12   92.88    4.37
  -1  -2  12  100.95    7.08
   1  -2 -12   96.94    4.83
  -1  -2  12  103.17    4.48
  -1  -2  12  108.31    7.05
   1  -2 -12   90.46    4.75
  -1  -2  12   91.88    4.64
   1  -2 -12   94.93    4.63
  -1  -2  12   99.06    4.72
  -1  -2  12   94.24    5.30
  -1  -2  11   33.67    2.28
  -1  -2  11   36.31    2.91
  -1  -2  11   27.27    3.54
  -1  -2  11   31.59    2.17
   1  -2 -11   41.05    2.73
  -1  -2  11   31.27    2.14
  -1  -2  11   33.64    3.66
   1  -2 -11   33.72    2.52
  -1  -2  11   31.52    2.40
   1  -2 -11   27.45    2.27
  -1  -2  11   34.32    2.42
  -1  -2  11   30.91    2.87
  -1  -2  11   28.78    3.42
  -1  -2  10  147.71    5.90
  -1  -2  10  154.89    6.68
  -1  -2  10  154.37    5.84
  -1  -2  10  144.18    8.11
  -1  -2  10  148.24    5.74
  -1  -2  10  155.97    8.12
  -1  -2  10  129.66    6.39
   1  -2 -10  162.63    6.29
  -1  -2  10  137.90    6.07
   1  -2 -10  151.29    6.04
  -1  -2  10  148.71    6.04
  -1  -2  10  146.58    6.59
  -1  -2  10  154.25    7.60
  -1  -2   9   97.64    4.05
  -1  -2   9  101.46    4.66
  -1  -2   9   97.01    3.92
  -1  -2   9   83.50    4.45
  -1  -2   9   89.22    3.87
   1  -2  -9   95.32    4.25
   1  -2  -9   85.55    4.03
  -1  -2   9   93.38    4.12
  -1  -2   9   89.84    4.56
  -1  -2   9  102.14    5.62
  -1  -2   8  256.46    8.93
  -1  -2   8  264.47    9.54
  -1  -2   8  261.32   10.97
  -1  -2   8  260.15    8.84
  -1  -2   8  268.94   10.87
  -1  -2   8  238.96    9.34
  -1  -2   8  261.65    8.81
   1  -2  -8  273.49    9.24
  -1  -2   8  253.16    9.02
   1  -2  -8  252.84    9.01
  -1  -2   8  251.91   10.37
  -1  -2   8  250.36    9.47
  -1  -2   7  132.73    6.33
  -1  -2   7  118.04    4.57
  -1  -2   7  129.34    4.62
  -1  -2   7  138.54    6.29
  -1  -2   7  118.83    5.10
  -1  -2   7  117.38    5.05
   1  -2  -7  123.16    5.38
   1  -2  -7  128.79    4.95
  -1  -2   7  112.67    5.00
  -1  -2   7  138.72    5.27
  -1  -2   7  123.28    5.21
  -1  -2   7  123.09    5.97
   1  -2  -6  208.62    7.90
  -1  -2   6  219.28    7.14
  -1  -2   6  200.29    7.56
  -1  -2   6  223.05    8.63
  -1  -2   6  211.65    8.65
  -1  -2   6  211.37    7.14
  -1  -2   6  203.68    7.56
  -1  -2   6  200.11    8.40
  -1  -2   6  218.90    7.66
  -1  -2   5  246.42    7.74
  -1  -2   5  261.17    9.08
   1  -2  -5  213.08    8.38
  -1  -2   5  234.41    7.72
  -1  -2   5  243.85    9.07
  -1  -2   5  235.24    8.30
  -1  -2   5  214.35    9.13
  -1  -2   5  211.50    8.86
  -1  -2   4   73.37    4.39
  -1  -2   4   75.98    3.62
  -1  -2   4   79.98    3.81
  -1  -2   4   71.95    2.67
  -1  -2   4   74.75    3.63
  -1  -2   4   72.80    3.21
  -1  -2   4   69.79    3.92
  -1  -2   4   61.36    3.72
  -1  -2   3    9.85    1.31
  -1  -2   3    9.42    1.28
  -1  -2   3    8.83    1.23
  -1  -2   3    7.74    1.57
   1  -2  -3    8.35    1.61
   1  -2  -2  948.03   29.61
  -1  -2   2  915.29   29.39
  -1  -2   2  933.54   28.53
  -1  -2   2  893.48   29.11
  -1  -2   2  840.72   28.76
   1  -2  -1  746.23   23.33
  -1  -2   1  704.81   22.76
   1  -2  -1  658.28   23.34
  -1  -2   1  682.27   22.11
  -1  -2   1  694.95   22.84
   1  -2  -1  725.17   22.67
  -1  -2   1  700.93   22.28
   1  -2   0    7.06    1.44
  -1  -2   0    7.97    1.07
   1  -2   0    9.44    1.17
  -1  -2   0    8.51    1.15
  -1  -2  -1 1022.98   31.00
  -1  -2  -1  950.71   30.86
   1  -2   1  972.69   32.19
  -1  -2  -2   98.16    3.92
   1  -2   2   99.32    5.08
  -1  -2  -2   98.97    4.31
   1  -2   3  414.18   14.66
  -1  -2  -3  376.35   13.35
   1  -2   4  486.31   16.94
   1  -2   4  457.06   14.24
  -1  -2  -4  462.10   15.44
  -1  -2  -4  466.68   14.61
  -1  -2  -5  167.97    6.01
  -1  -2  -5  168.45    6.81
   1  -2   5  168.03    8.12
  -1  -2  -5  164.00    6.02
  -1  -2  -5  153.68    5.89
   1  -2   5  156.24    6.47
  -1  -2  -6  711.78   22.92
  -1  -2  -6  709.10   23.99
   1  -2   6  735.66   22.94
   1  -2   6  703.13   25.77
  -1  -2  -6  755.37   23.04
  -1  -2  -6  663.32   22.83
   1  -2   6  722.82   23.03
  -1  -2  -6  708.67   22.85
   1  -2   6  685.96   23.48
   1  -2   7  643.83   22.06
  -1  -2  -7  635.57   20.37
   1  -2   7  626.57   19.86
  -1  -2  -7  586.95   21.41
  -1  -2  -7  662.25   20.49
   1  -2   7  627.31   20.31
   1  -2   7  565.59   23.28
  -1  -2  -7  580.13   20.22
  -1  -2  -7  613.63   20.25
   1  -2   7  615.90   20.41
   1  -2   7  640.02   21.13
   1  -2   8  547.36   17.59
  -1  -2  -8  517.14   18.06
  -1  -2  -8  589.25   18.33
   1  -2   8  563.50   18.11
  -1  -2  -8  538.86   17.99
   1  -2   8  548.18   18.23
  -1  -2  -8  509.48   17.97
   1  -2   8  518.26   17.93
   1  -2   8  551.36   18.99
   1  -2   9  209.80    9.59
  -1  -2  -9  184.43    7.39
   1  -2   9  186.18    6.88
  -1  -2  -9  200.61    7.58
   1  -2   9  205.32    7.81
   1  -2   9  184.22    7.32
   1  -2   9  176.04    7.40
  -1  -2  -9  193.70    7.36
  -1  -2  -9  167.06    7.20
   1  -2   9  187.89    8.31
   1  -2   9  172.85    7.27
   1  -2  10  712.41   23.40
   1  -2  10  744.06   23.91
  -1  -2 -10  746.84   23.65
   1  -2  10  690.95   23.54
  -1  -2 -10  702.89   23.27
  -1  -2 -10  651.53   23.21
   1  -2  10  687.54   22.74
  -1  -2 -10  672.93   23.31
   1  -2  10  721.12   26.21
   1  -2  11   72.53    5.65
   1  -2  11   76.79    3.65
   1  -2  11   81.73    4.57
   1  -2  11   72.05    4.05
  -1  -2 -11   75.41    4.24
   1  -2  11   78.32    4.31
  -1  -2 -11   66.66    3.98
  -1  -2 -11   78.00    4.19
   1  -2  11   72.90    3.66
  -1  -2 -11   74.40    4.15
   1  -2  11   72.41    5.84
   1  -2  12  402.32   17.13
   1  -2  12  391.47   14.29
   1  -2  12  391.03   14.77
  -1  -2 -12  402.80   14.53
   1  -2  12  377.15   14.41
  -1  -2 -12  381.56   14.13
  -1  -2 -12  386.72   14.25
   1  -2  12  396.45   17.42
   1  -2  13   19.89    1.84
   1  -2  13   18.49    3.33
   1  -2  13   16.16    2.04
  -1  -2 -13   17.09    2.21
  -1  -2 -13   14.85    2.12
   1  -2  13   19.11    2.25
   1  -2  13   15.52    1.73
   1  -2  13   16.97    3.21
   1  -2  14   11.69    2.06
   1  -2  14   17.85    3.25
   1  -2  14   14.51    1.65
   1  -2  14   14.51    3.19
   1  -2  14   13.28    1.67
  -1  -2 -14   10.91    1.91
  -1  -2 -14   17.28    2.42
   1  -2  15   84.88    6.72
  -1  -2 -15   79.61    4.89
  -1  -2 -15   81.90    4.63
   1  -2  15   89.47    4.25
   1  -2  15   93.54    6.74
   1  -2  15   95.93    4.30
   1  -2  15   89.29    5.15
   1  -2  15   88.47    4.71
  -1  -2 -15  109.12    5.51
  -1  -2 -15   84.29    4.79
   1  -2  15   84.27    4.76
  -1  -2 -15   78.88    4.65
   1  -2  15   75.31    4.24
  -1  -2 -16   24.66    1.93
   1  -2  16   25.45    1.96
  -1  -2 -16   22.07    2.39
  -1  -2 -16   24.16    2.24
   1  -2  16   24.00    1.92
   1  -2  16   16.95    1.96
   1  -2  16   20.79    2.46
  -1  -2 -16   23.06    2.30
  -1  -2 -16   27.41    2.56
   1  -2  16   19.72    1.84
   1  -2  16   20.01    2.20
  -1  -2 -16   22.25    2.29
   1  -2  17   37.24    2.26
  -1  -2 -17   39.07    2.52
  -1  -2 -17   37.74    2.24
   1  -2  17   40.32    2.33
  -1  -2 -17   44.94    2.84
   1  -2  17   33.19    2.41
   1  -2  17   41.55    3.02
   1  -2  17   32.55    2.55
   1  -2  17   34.98    2.53
  -1  -2 -17   29.33    2.51
  -1  -2 -17   41.99    2.87
  -1  -2 -17   37.23    2.66
  -1  -2 -18   14.18    1.58
  -1  -2 -18   12.60    1.46
   1  -2  18   13.70    1.41
  -1  -2 -18   17.62    1.64
   1  -2  18   11.91    1.65
   1  -1 -19   31.22    2.60
  -1  -1  19   34.64    2.08
  -1  -1  19   34.34    2.11
  -1  -1  19   35.78    2.76
  -1  -1  19   34.28    2.09
  -1  -1  19   35.10    2.29
  -1  -1  19   41.08    2.20
  -1  -1  19   34.33    1.96
  -1  -1  18    6.01    1.23
  -1  -1  18    5.58    1.55
  -1  -1  18    5.17    1.15
   1  -1 -18    6.09    1.32
   1  -1 -18    4.65    1.16
  -1  -1  18    7.08    1.18
  -1  -1  18    7.78    1.21
  -1  -1  18    5.01    1.35
   1  -1 -18    6.96    1.88
  -1  -1  18    7.19    1.22
  -1  -1  17  172.90    7.09
   1  -1 -17  186.48    8.29
  -1  -1  17  182.03    7.16
  -1  -1  17  189.86    8.45
   1  -1 -17  168.19    7.23
   1  -1 -17  199.71    7.74
  -1  -1  17  180.37    7.77
  -1  -1  17  167.77    7.16
  -1  -1  17  169.35    7.15
  -1  -1  17  179.70    7.34
  -1  -1  16   57.27    3.33
  -1  -1  16   55.31    5.69
   1  -1 -16   51.29    3.27
  -1  -1  16   54.13    3.25
  -1  -1  16   55.62    5.56
  -1  -1  16   65.06    4.42
   1  -1 -16   54.64    3.52
  -1  -1  16   54.83    3.79
  -1  -1  16   56.76    3.53
   1  -1 -15   71.73    4.05
  -1  -1  15   69.37    3.84
  -1  -1  15   81.66    6.89
  -1  -1  15   76.51    6.51
  -1  -1  15   73.41    3.89
  -1  -1  15   74.66    4.93
   1  -1 -15   76.02    4.21
  -1  -1  15   67.82    4.48
  -1  -1  15   67.31    4.11
  -1  -1  14   18.60    1.96
  -1  -1  14   20.02    1.93
  -1  -1  14   20.39    3.50
  -1  -1  14   16.09    1.78
  -1  -1  14   17.67    3.40
  -1  -1  14   15.23    1.94
   1  -1 -14   12.85    1.86
   1  -1 -14   15.59    1.93
  -1  -1  14   16.66    2.03
  -1  -1  14   14.23    2.60
  -1  -1  13   39.04    2.79
  -1  -1  13   43.65    3.55
   1  -1 -13   40.55    2.89
  -1  -1  13   45.67    4.92
  -1  -1  13   47.63    4.87
  -1  -1  13   37.71    2.89
   1  -1 -13   43.86    2.99
  -1  -1  13   42.82    3.00
   1  -1 -13   39.78    2.76
  -1  -1  13   44.74    3.64
  -1  -1  12   32.78    2.98
  -1  -1  12   29.01    2.30
   1  -1 -12   30.82    2.44
  -1  -1  12   34.73    2.35
  -1  -1  12   37.51    4.30
  -1  -1  12   39.23    4.21
  -1  -1  12   31.98    2.23
   1  -1 -12   34.64    2.55
  -1  -1  12   30.92    2.29
  -1  -1  12   34.21    2.51
   1  -1 -12   29.33    2.29
   1  -1 -12   31.51    2.30
  -1  -1  12   35.42    3.12
  -1  -1  11   60.23    3.75
  -1  -1  11   60.32    3.16
   1  -1 -11   59.23    3.23
  -1  -1  11   57.22    4.95
  -1  -1  11   55.97    3.00
  -1  -1  11   60.05    3.03
  -1  -1  11   57.76    4.82
   1  -1 -11   65.90    3.35
  -1  -1  11   51.21    3.03
   1  -1 -11   48.75    2.93
   1  -1 -11   54.91    3.02
  -1  -1  11   60.15    3.28
  -1  -1  11   56.85    3.80
  -1  -1  10   39.38    2.44
  -1  -1  10   44.51    3.06
  -1  -1  10   50.53    4.37
  -1  -1  10   42.31    2.42
  -1  -1  10   42.07    2.38
  -1  -1  10   45.63    4.07
   1  -1 -10   49.50    2.72
  -1  -1  10   42.33    2.56
   1  -1 -10   45.14    2.50
   1  -1 -10   40.50    2.40
  -1  -1  10   44.89    2.64
  -1  -1  10   42.94    3.09
  -1  -1  10   46.51    3.77
  -1  -1   9  216.76    7.88
  -1  -1   9  237.35    8.67
  -1  -1   9  221.49    7.83
  -1  -1   9  199.82    8.37
  -1  -1   9  246.07    7.89
   1  -1  -9  240.71    8.11
  -1  -1   9  205.52    7.96
  -1  -1   9  215.90    7.99
   1  -1  -9  221.03    7.79
   1  -1  -9  202.44    7.73
  -1  -1   9  217.50    8.50
  -1  -1   9  224.44    9.33
  -1  -1   8  216.13    9.43
  -1  -1   8  209.67    7.30
  -1  -1   8  217.13    9.21
  -1  -1   8  194.79    7.81
  -1  -1   8  213.99    7.26
   1  -1  -8  217.90    7.49
  -1  -1   8  189.87    7.41
  -1  -1   8  222.50    8.01
  -1  -1   8  199.40    8.53
  -1  -1   8  199.01    7.83
  -1  -1   7  469.88   14.44
  -1  -1   7  485.94   16.35
  -1  -1   7  416.65   14.73
  -1  -1   7  469.64   14.48
  -1  -1   7  457.85   16.44
  -1  -1   7  418.74   14.72
   1  -1  -7  425.02   14.12
  -1  -1   7  477.72   15.11
  -1  -1   7  458.97   15.72
  -1  -1   6   66.81    3.75
  -1  -1   6   60.70    2.52
  -1  -1   6   61.57    2.56
  -1  -1   6   60.97    3.80
  -1  -1   6   59.35    2.94
  -1  -1   6   65.17    3.02
  -1  -1   6   55.05    3.48
  -1  -1   5  451.51   14.77
  -1  -1   5  416.21   13.42
   1  -1  -5  419.67   13.79
  -1  -1   5  429.37   14.83
  -1  -1   5  420.80   13.44
  -1  -1   4  941.32   30.58
   1  -1  -4  999.85   30.27
  -1  -1   4  968.65   30.51
   1  -1  -4  922.84   29.74
  -1  -1   3  224.95    9.09
  -1  -1   3  239.81    8.66
   1  -1  -3  251.64    8.32
  -1  -1   3  256.38    8.65
  -1  -1   2  167.11    6.30
  -1  -1   2  164.60    5.91
  -1  -1   2  168.41    5.89
  -1  -1   2  158.18    5.77
   1  -1  -2  162.30    5.48
  -1  -1   1 3958.23  114.95
  -1  -1   1 3929.43  114.71
  -1  -1   1 3531.43  114.68
   1  -1  -1 3668.38  114.49
  -1  -1   1 3477.26  114.68
   1  -1  -1 3772.81  115.24
   1  -1  -1 3782.98  114.11
  -1  -1   0  448.92   13.52
   1  -1   0  452.25   13.82
  -1  -1   0  376.83   12.82
   1  -1   0  414.59   13.79
  -1  -1   0  430.07   13.42
  -1  -1   0  409.22   13.27
   1  -1   1  321.67   10.33
   1  -1   1  331.08   11.25
  -1  -1  -1  318.19   10.61
   1  -1   2 4088.43  122.71
   1  -1   2 3949.96  121.82
  -1  -1  -2 3920.02  121.94
   1  -1   3 2139.88   64.62
   1  -1   3 2036.06   65.79
  -1  -1  -3 2056.57   64.99
   1  -1   4 2403.10   76.91
  -1  -1  -4 2465.01   75.92
  -1  -1  -5 1056.11   33.14
   1  -1   5 1061.29   35.21
  -1  -1  -6 1578.63   48.61
   1  -1   6 1543.16   49.14
   1  -1   6 1473.64   50.88
   1  -1   6 1569.44   48.32
   1  -1   7 1397.01   43.51
  -1  -1  -7 1394.03   43.40
   1  -1   7 1349.30   43.61
  -1  -1  -7 1400.22   43.36
  -1  -1  -7 1380.25   43.49
  -1  -1  -8  284.07   10.36
   1  -1   8  301.02   12.41
   1  -1   8  299.11   10.06
  -1  -1  -8  321.15   10.60
   1  -1   8  302.83   10.46
  -1  -1  -8  288.04   10.26
  -1  -1  -8  299.07   10.25
   1  -1   8  295.26   10.57
   1  -1   8  272.49   10.40
  -1  -1  -9   79.76    3.83
   1  -1   9   77.86    3.48
   1  -1   9   84.69    5.51
  -1  -1  -9   78.11    3.90
   1  -1   9   76.57    3.78
  -1  -1  -9   80.08    3.76
  -1  -1  -9   73.77    3.62
   1  -1   9   79.20    3.96
   1  -1   9   67.28    3.83
   1  -1  10  264.05    9.26
  -1  -1 -10  243.81    9.52
   1  -1  10  274.10   12.27
  -1  -1 -10  284.46    9.91
   1  -1  10  266.54   10.19
   1  -1  10  251.97    9.65
  -1  -1 -10  262.08    9.48
   1  -1  10  255.59    9.84
  -1  -1 -10  254.55    9.51
   1  -1  10  229.20    9.69
   1  -1  11  130.60    6.14
   1  -1  11  110.21    5.46
  -1  -1 -11  130.04    5.75
   1  -1  11  115.69    5.67
  -1  -1 -11  124.40    5.45
  -1  -1 -11  111.44    5.37
   1  -1  11  128.25    7.88
   1  -1  11  123.25    5.18
  -1  -1 -11  115.06    5.43
   1  -1  12  187.47   10.08
   1  -1  12  169.31    7.95
   1  -1  12  167.18    7.43
  -1  -1 -12  188.25    7.68
  -1  -1 -12  169.68    7.21
  -1  -1 -12  169.36    7.31
   1  -1  12  176.62    7.71
   1  -1  12  180.79   10.18
  -1  -1 -12  164.71    7.24
   1  -1  13   12.73    1.56
   1  -1  13   11.70    2.85
   1  -1  13   10.20    1.86
   1  -1  13    9.75    1.73
   1  -1  13    8.92    2.00
   1  -1  13    7.61    1.40
  -1  -1 -13   10.13    1.87
  -1  -1 -13   12.90    1.90
  -1  -1 -13   11.41    1.94
  -1  -1 -13    9.94    2.20
   1  -1  13   10.42    1.52
  -1  -1 -13    8.83    1.70
   1  -1  13   13.22    3.10
   1  -1  14  232.97   12.18
  -1  -1 -14  197.40    8.38
  -1  -1 -14  203.49    9.15
   1  -1  14  204.44    8.06
   1  -1  14  232.53    8.20
   1  -1  14  219.76   11.57
   1  -1  14  203.13    9.23
   1  -1  14  194.74    8.59
  -1  -1 -14  211.13    8.80
   1  -1  14  192.00    8.80
  -1  -1 -14  204.99    8.49
  -1  -1 -14  186.54    8.35
   1  -1  14  187.11    8.03
   1  -1  15  131.04    5.43
   1  -1  15  127.26    8.34
   1  -1  15  112.06    5.79
   1  -1  15  107.63    6.19
  -1  -1 -15  113.36    5.54
   1  -1  15  122.99    5.38
  -1  -1 -15  115.14    6.26
   1  -1  15  117.96    8.32
   1  -1  15  115.54    5.96
  -1  -1 -15  110.87    5.64
   1  -1  16   24.08    1.99
   1  -1  16   24.34    3.60
   1  -1  16   20.04    2.19
   1  -1  16   21.70    2.57
  -1  -1 -16   20.66    2.31
  -1  -1 -16   18.31    2.00
   1  -1  16   25.36    3.69
   1  -1  16   23.83    2.02
  -1  -1 -16   23.66    2.75
   1  -1  16   20.59    2.31
  -1  -1 -16   18.71    2.18
  -1  -1 -17   42.82    2.66
  -1  -1 -17   41.38    3.23
   1  -1  17   47.06    2.71
  -1  -1 -17   45.81    2.64
   1  -1  17   48.18    2.71
   1  -1  17   45.44    3.43
   1  -1  17   44.22    2.92
  -1  -1 -17   48.35    3.09
  -1  -1 -17   57.04    3.50
   1  -1  17   38.47    3.02
   1  -1  17   40.96    2.95
  -1  -1 -17   37.17    2.82
  -1  -1 -18   63.02    2.89
  -1  -1 -18   47.35    3.13
   1  -1  18   58.13    2.87
   1  -1  18   60.20    2.89
  -1  -1 -18   73.80    3.55
   1  -1  18   59.31    3.61
  -1  -1 -18   56.89    3.17
  -1  -1 -18   64.80    3.38
   1  -1  18   51.09    3.15
   1  -1  18   54.87    2.87
   1  -1  18   51.24    2.80
  -1  -1 -18   48.72    2.93
  -1   0  19   84.04    3.69
  -1   0  19   79.97    4.48
  -1   0  19   86.01    3.62
  -1   0  19   86.28    3.98
  -1   0  19   77.50    3.53
   1   0 -19   73.36    4.24
  -1   0  19   78.49    3.61
  -1   0  18   22.27    1.90
   1   0 -18   20.03    2.48
  -1   0  18   19.31    1.87
  -1   0  18   25.92    2.63
   1   0 -18   24.20    2.13
   1   0 -18   18.94    1.82
  -1   0  18   23.90    2.17
  -1   0  18   22.61    1.84
  -1   0  18   22.38    1.83
  -1   0  18   20.62    1.73
  -1   0  17    7.63    1.36
  -1   0  17    6.75    2.60
  -1   0  17    6.16    1.79
   1   0 -17    5.77    1.38
  -1   0  17    5.58    1.25
  -1   0  17    6.68    1.28
  -1   0  17    4.43    1.17
  -1   0  17    6.15    1.49
  -1   0  17    3.34    2.41
  -1   0  17    6.34    1.32
   1   0 -17    5.38    1.94
  -1   0  16   67.80    3.70
  -1   0  16   72.29    6.53
   1   0 -16   72.17    4.81
  -1   0  16   72.41    6.29
  -1   0  16   66.75    3.66
  -1   0  16   69.68    4.71
   1   0 -16   56.48    3.67
  -1   0  16   58.90    4.07
  -1   0  16   62.92    3.62
  -1   0  16   60.81    3.61
  -1   0  16   66.18    3.82
  -1   0  15   75.58    4.56
  -1   0  15   80.26    6.97
  -1   0  15   93.07    4.47
  -1   0  15  102.26    7.46
  -1   0  15   89.99    4.38
  -1   0  15   80.46    4.50
  -1   0  15   88.32    5.45
   1   0 -15   88.82    4.64
  -1   0  15   68.97    4.76
  -1   0  15   86.76    4.61
  -1   0  14   61.11    4.39
  -1   0  14   57.22    3.62
  -1   0  14   63.30    5.80
  -1   0  14   64.11    3.48
  -1   0  14   53.75    5.68
  -1   0  14   56.50    3.37
   1   0 -14   60.56    3.61
  -1   0  14   51.49    3.60
   1   0 -14   55.18    3.30
  -1   0  14   56.27    3.55
  -1   0  13    0.50    1.37
  -1   0  13    1.56    1.20
  -1   0  13    1.45    1.11
  -1   0  13    2.50    2.23
  -1   0  13    2.35    1.84
   1   0 -13    1.56    1.10
   1   0 -13    2.67    1.22
  -1   0  13    1.12    1.04
   1   0 -13    1.34    1.09
   1   0 -13    1.51    1.05
  -1   0  13    2.71    1.90
  -1   0  12  200.09    8.07
  -1   0  12  210.38    8.96
  -1   0  12  202.39   11.00
  -1   0  12  201.47    7.82
   1   0 -12  197.25    7.80
  -1   0  12  214.01   10.81
  -1   0  12  203.68    7.77
   1   0 -12  222.39    8.19
   1   0 -12  210.30    7.74
  -1   0  12  200.24    8.23
   1   0 -12  197.90    7.64
  -1   0  12  193.01    8.77
  -1   0  12  205.38    8.14
  -1   0  11  292.96   10.78
  -1   0  11  297.33   11.55
  -1   0  11  298.31   13.63
  -1   0  11  308.95   10.63
   1   0 -11  286.13   10.55
  -1   0  11  321.28   10.59
  -1   0  11  334.93   13.77
  -1   0  11  291.41   10.50
   1   0 -11  296.86   10.39
   1   0 -11  303.67   10.43
  -1   0  11  291.38   10.92
  -1   0  11  298.44   11.52
  -1   0  11  283.13   10.78
  -1   0  10   12.92    1.78
  -1   0  10   10.50    1.33
   1   0 -10   11.81    1.37
  -1   0  10   11.92    1.33
  -1   0  10   13.72    2.57
  -1   0  10   14.43    2.50
  -1   0  10   12.20    1.31
  -1   0  10   12.22    1.43
  -1   0  10   10.94    1.31
   1   0 -10   10.39    1.23
   1   0 -10   12.10    1.28
  -1   0  10   12.41    1.47
  -1   0  10   14.25    2.07
  -1   0   9  172.08    6.59
  -1   0   9  188.56    7.28
  -1   0   9  183.21    8.27
  -1   0   9  184.62    6.47
  -1   0   9  173.95    6.47
  -1   0   9  166.63    6.52
  -1   0   9  173.94    6.71
   1   0  -9  179.91    6.33
   1   0  -9  175.99    6.32
  -1   0   9  175.55    7.19
  -1   0   8  953.17   32.12
  -1   0   8  933.34   29.68
  -1   0   8  994.73   30.46
  -1   0   8  904.14   30.26
  -1   0   8  982.47   31.95
  -1   0   8  982.84   31.65
  -1   0   8 1005.84   29.70
  -1   0   7  107.10    4.18
  -1   0   7   99.44    5.62
  -1   0   7  117.38    4.76
  -1   0   7  109.34    5.19
  -1   0   7  120.59    5.50
  -1   0   7  111.86    5.64
  -1   0   7  114.00    4.19
  -1   0   6  225.63    7.82
  -1   0   6  236.96    9.40
   1   0  -6  232.48    9.08
  -1   0   6  239.95    8.33
  -1   0   6  230.43    8.73
  -1   0   6  251.34    9.33
  -1   0   6  250.47    9.05
  -1   0   6  233.21    7.81
  -1   0   5  143.03    5.21
  -1   0   5  160.33    5.22
  -1   0   5  155.54    6.33
  -1   0   5  160.48    6.13
   1   0  -5  152.45    6.20
  -1   0   5  151.35    6.43
  -1   0   5  149.82    5.20
  -1   0   4   27.34    1.81
  -1   0   4   27.40    2.04
  -1   0   4   26.41    2.08
   1   0  -4   28.35    1.94
  -1   0   3 1388.18   45.12
  -1   0   3 1442.81   44.53
  -1   0   3 1444.05   44.20
  -1   0   3 1394.07   44.59
  -1   0   2  230.51    8.18
  -1   0   2  219.03    7.81
  -1   0   2  226.32    7.76
  -1   0   2  228.26    7.35
  -1   0   1  361.98   12.82
  -1   0   1  364.52   12.60
  -1   0   0 2584.23   73.69
   1   0   0 2315.05   73.36
  -1   0   0 2349.71   73.49
   1   0   0 2370.15   72.95
   1   0   1  579.99   18.88
  -1   0  -1  610.81   18.99
   1   0   1  607.52   18.86
   1   0   2 1915.86   58.07
   1   0   2 1967.22   58.14
   1   0   3  688.92   23.77
   1   0   3  787.50   23.85
   1   0   4    7.23    1.27
   1   0   5  272.30   10.26
   1   0   6  814.21   25.10
  -1   0  -6  709.25   23.28
  -1   0  -7  333.30   11.83
   1   0   7  351.40   11.99
   1   0   7  388.31   13.81
  -1   0  -7  352.72   11.74
   1   0   7  338.54   12.08
  -1   0  -7  357.99   11.74
  -1   0  -7  370.18   11.69
   1   0   8   82.94    5.30
  -1   0  -8   78.87    3.70
   1   0   8   86.97    3.59
   1   0   8   78.27    3.78
   1   0   8   94.41    5.38
  -1   0  -8   84.56    3.62
  -1   0  -8   90.00    3.66
   1   0   8   77.51    3.89
  -1   0  -8   91.35    3.60
   1   0   8   72.17    3.93
   1   0   9  354.54   12.96
  -1   0  -9  370.14   12.53
  -1   0  -9  384.30   12.54
   1   0   9  379.72   12.47
  -1   0  -9  344.91   12.58
   1   0   9  364.60   12.85
  -1   0 -10  225.92    8.20
  -1   0 -10  230.98    8.19
   1   0  10  212.56    8.63
  -1   0 -10  211.02    8.21
   1   0  10  227.68   10.92
   1   0  10  208.82    7.98
   1   0  10  217.05    8.50
  -1   0 -11   26.73    2.20
   1   0  11   24.87    1.96
   1   0  11   27.93    3.62
   1   0  11   29.24    2.38
   1   0  11   26.11    2.59
  -1   0 -11   25.75    2.18
  -1   0 -11   25.13    2.13
   1   0  11   30.89    2.60
   1   0  11   22.98    1.93
   1   0  12   90.18    6.83
  -1   0 -12   79.90    4.25
  -1   0 -12   86.12    5.14
   1   0  12   90.76    6.58
   1   0  12   87.76    4.67
   1   0  12   84.58    5.01
  -1   0 -12   90.12    4.41
  -1   0 -12   94.00    4.44
   1   0  12   79.98    4.71
   1   0  12   75.89    4.03
   1   0  13  183.05   10.18
   1   0  13  175.01    6.81
   1   0  13  163.22    7.85
   1   0  13  155.22    7.32
  -1   0 -13  175.44    7.46
   1   0  13  171.99   10.21
   1   0  13  167.10    6.84
  -1   0 -13  168.02    7.98
  -1   0 -13  149.58    6.82
  -1   0 -13  153.56    6.96
   1   0  13  153.05    7.47
  -1   0 -13  168.18    7.02
   1   0  14   27.70    2.19
   1   0  14   26.38    3.96
   1   0  14   22.84    2.49
  -1   0 -14   30.60    2.73
  -1   0 -14   24.73    2.99
   1   0  14   23.70    2.14
   1   0  14   26.61    4.19
   1   0  14   25.81    2.77
  -1   0 -14   21.87    2.32
  -1   0 -14   21.83    2.38
   1   0  15  171.43    8.29
   1   0  15  159.98   10.39
  -1   0 -15  159.97    7.12
   1   0  15  189.72    7.34
  -1   0 -15  173.92    8.35
   1   0  15  181.01    7.17
   1   0  15  189.84   10.68
   1   0  16   29.13    3.96
   1   0  16   26.87    2.15
   1   0  16   26.76    2.53
   1   0  16   25.45    2.82
  -1   0 -16   28.05    2.53
  -1   0 -16   28.24    3.02
   1   0  16   27.41    2.20
   1   0  16   23.74    3.71
   1   0  16   24.79    2.54
  -1   0 -16   20.36    2.27
  -1   0 -16   25.43    2.38
  -1   0 -17  125.46    6.36
  -1   0 -17  135.26    5.54
   1   0  17  138.29    5.63
   1   0  17  149.23    5.68
   1   0  17  137.78    6.61
   1   0  17  124.89    5.91
  -1   0 -17  134.68    5.96
   1   0  17  114.66    5.99
   1   0  17  125.96    6.08
  -1   0 -17  126.74    5.72
  -1   0 -18   72.99    4.21
  -1   0 -18   87.61    3.75
   1   0  18   87.41    3.78
   1   0  18   88.74    3.79
   1   0  18   82.43    4.52
   1   0  18   77.67    3.61
   1   0  18   79.43    4.14
   1   0  18   76.54    3.61
  -1   0 -18   71.18    3.70
  -1   0 -18   83.67    4.03
  -1   0 -18  103.94    4.47
  -1   0 -19   93.47    4.09
  -1   0 -19   98.89    4.24
   1   0  19   95.78    4.25
   1   0  19   97.43    4.63
  -1   1  19   41.88    2.32
  -1   1  19   37.79    2.87
  -1   1  19   36.36    2.04
  -1   1  19   41.25    2.43
  -1   1  19   39.75    2.07
   1   1 -19   35.66    2.80
  -1   1  19   39.95    2.26
  -1   1  18    6.00    1.18
  -1   1  18    5.94    1.68
   1   1 -18    5.18    1.13
  -1   1  18    6.58    1.34
  -1   1  18    5.66    1.07
  -1   1  18    6.94    1.09
   1   1 -18    5.52    1.79
  -1   1  18    7.67    1.25
  -1   1  17  192.70    7.40
  -1   1  17  194.13    8.68
   1   1 -17  182.34    7.47
  -1   1  17  182.56    7.29
  -1   1  17  186.29    7.31
  -1   1  17  174.92    7.87
  -1   1  17  182.81    7.35
   1   1 -17  187.71    8.53
  -1   1  16   62.21    3.46
  -1   1  16   60.77    5.94
   1   1 -16   51.98    4.15
  -1   1  16   62.41    3.42
  -1   1  16   58.14    5.64
  -1   1  16   49.82    4.04
   1   1 -16   54.10    3.45
  -1   1  16   51.83    3.21
  -1   1  16   54.04    3.81
  -1   1  16   54.54    3.27
  -1   1  16   56.39    3.34
  -1   1  15   72.28    6.62
  -1   1  15   69.26    3.77
   1   1 -15   72.35    4.88
  -1   1  15   73.35    3.82
  -1   1  15   63.63    5.97
  -1   1  15   66.75    4.68
   1   1 -15   70.19    3.98
  -1   1  15   62.59    3.67
  -1   1  15   58.34    4.19
  -1   1  15   62.65    3.68
  -1   1  15   68.30    3.90
  -1   1  14   17.46    1.81
  -1   1  14   14.76    3.12
  -1   1  14   18.44    1.96
  -1   1  14   18.39    3.44
  -1   1  14   13.12    1.77
   1   1 -14   16.86    2.01
   1   1 -14   17.04    1.81
  -1   1  14   14.08    2.02
  -1   1  14   14.95    1.95
  -1   1  13   51.61    3.48
  -1   1  13   59.45    4.18
  -1   1  13   62.43    5.75
   1   1 -13   54.97    3.10
  -1   1  13   51.09    3.58
   1   1 -13   56.61    3.12
  -1   1  13   55.99    3.39
  -1   1  13   67.91    5.70
  -1   1  12   35.46    2.61
  -1   1  12   35.57    3.05
  -1   1  12   32.30    2.33
  -1   1  12   30.58    3.94
   1   1 -12   33.90    2.23
   1   1 -12   29.89    2.17
  -1   1  12   31.08    2.62
  -1   1  12   30.54    2.39
  -1   1  12   35.24    2.31
  -1   1  12   31.13    3.92
  -1   1  12   31.88    3.68
  -1   1  11   64.46    3.96
  -1   1  11   60.47    3.47
  -1   1  11   69.53    5.13
  -1   1  11   67.66    3.24
  -1   1  11   65.61    5.10
  -1   1  11   56.12    3.13
  -1   1  11   66.97    5.41
  -1   1  11   58.72    3.56
   1   1 -11   63.06    3.09
   1   1 -11   60.24    3.07
  -1   1  11   56.20    3.96
  -1   1  11   67.17    3.47
  -1   1  10   41.84    2.68
  -1   1  10   43.47    3.09
  -1   1  10   45.15    2.43
  -1   1  10   47.13    3.97
  -1   1  10   48.72    4.12
  -1   1  10   49.80    4.32
  -1   1  10   42.43    2.44
  -1   1  10   42.35    2.37
   1   1 -10   44.03    2.34
   1   1 -10   43.70    2.34
  -1   1  10   41.65    2.78
  -1   1  10   40.74    3.18
  -1   1  10   43.82    2.64
   1   1  -9  256.13   10.89
  -1   1   9  255.85    9.43
  -1   1   9  249.47    8.97
  -1   1   9  240.81    8.55
  -1   1   9  248.94   10.69
   1   1  -9  242.19    8.42
  -1   1   9  248.02    8.64
  -1   1   9  232.92    8.56
   1   1  -9  254.88    8.51
   1   1  -9  252.29    8.48
  -1   1   9  243.74    9.05
  -1   1   9  234.93    9.39
  -1   1   9  245.13    8.86
  -1   1   8  206.54    7.41
   1   1  -8  204.18    8.96
  -1   1   8  218.77    7.85
  -1   1   8  191.96    9.08
  -1   1   8  195.51    7.10
  -1   1   8  201.69    7.48
  -1   1   8  185.11    7.74
  -1   1   8  195.89    7.29
  -1   1   8  202.63    7.08
  -1   1   8  225.25    9.21
  -1   1   8  206.26    8.89
  -1   1   7  458.13   16.92
  -1   1   7  477.46   14.98
  -1   1   7  481.02   15.58
  -1   1   7  427.15   15.50
  -1   1   7  476.33   16.76
  -1   1   7  471.97   16.68
  -1   1   7  455.92   14.90
  -1   1   6   56.11    3.42
  -1   1   6   59.24    3.56
  -1   1   6   52.40    2.35
  -1   1   6   57.62    2.83
   1   1  -6   62.77    3.59
  -1   1   6   54.84    3.58
  -1   1   6   56.95    2.42
  -1   1   5  453.74   15.31
  -1   1   5  439.07   15.24
  -1   1   5  450.52   14.04
   1   1  -5  433.73   15.32
  -1   1   5  438.78   15.43
  -1   1   5  434.77   14.05
  -1   1   4 1056.37   32.46
  -1   1   4  964.87   32.49
   1   1  -4 1021.67   31.97
  -1   1   3  282.29    9.51
  -1   1   3  252.76   10.01
  -1   1   3  268.69    9.56
   1   1  -3  284.30    9.36
  -1   1   2  157.37    5.56
   1   1  -2  154.20    5.33
  -1   1   2  153.24    5.98
  -1   1   2  147.66    5.58
   1   1  -2  156.97    5.64
  -1   1   1 3962.61  115.64
   1   1  -1 3898.64  115.61
   1   1  -1 3811.13  115.29
  -1   1   1 3760.88  115.37
  -1   1   0  503.61   15.59
   1   1   0  473.45   15.54
   1   1   0  465.09   15.40
  -1   1   0  450.63   15.82
  -1   1   0  493.68   15.53
  -1   1   0  478.03   15.87
  -1   1  -1  311.64   11.20
   1   1   1  317.67   10.81
  -1   1  -1  344.11   11.34
   1   1   2 4320.68  132.76
   1   1   3 2138.90   66.24
   1   1   4 2757.55   82.73
   1   1   4 2537.49   83.51
   1   1   5 1122.34   36.41
  -1   1  -5 1117.23   35.36
   1   1   6 1756.84   56.28
  -1   1  -7 1314.53   42.91
   1   1   7 1453.00   45.32
  -1   1  -7 1323.03   43.12
  -1   1  -7 1320.04   43.11
   1   1   7 1403.70   43.33
   1   1   7 1380.15   43.44
  -1   1  -7 1426.59   42.95
  -1   1  -7 1415.13   42.94
  -1   1  -7 1397.84   42.90
   1   1   8  306.50    9.96
  -1   1  -8  271.66    9.91
   1   1   8  298.11   10.39
  -1   1  -8  259.73   10.06
  -1   1  -8  268.75   10.09
  -1   1  -8  311.73   10.01
   1   1   8  293.40   10.50
  -1   1  -8  290.92    9.92
  -1   1  -8  299.63    9.89
   1   1   9   84.88    5.68
   1   1   9   88.83    3.74
  -1   1  -9   77.12    3.67
  -1   1  -9   84.41    4.50
   1   1   9   81.58    4.07
   1   1   9   91.49    5.68
  -1   1  -9   85.67    3.76
  -1   1  -9   87.91    3.77
   1   1   9   84.62    4.23
  -1   1  -9   85.99    3.67
   1   1   9   71.16    3.46
   1   1  10  315.11   13.13
   1   1  10  284.65   12.92
  -1   1 -10  291.62   11.10
   1   1  10  288.33   10.00
  -1   1 -10  264.70    9.93
   1   1  10  270.59   10.65
  -1   1 -10  286.67   10.03
  -1   1 -10  279.19    9.98
   1   1  10  281.61   10.87
   1   1  10  265.48   10.45
   1   1  11  140.05    8.22
  -1   1 -11  132.95    6.63
   1   1  11  141.57    5.67
   1   1  11  134.13    8.30
  -1   1 -11  120.43    5.47
   1   1  11  129.53    6.27
  -1   1 -11  132.51    5.64
  -1   1 -11  140.48    5.72
   1   1  11  141.24    6.57
   1   1  11  131.51    6.16
   1   1  12  179.39    9.88
  -1   1 -12  161.27    7.95
   1   1  12  169.13   10.01
   1   1  12  158.13    7.60
  -1   1 -12  171.43    6.97
  -1   1 -12  179.74    7.02
   1   1  12  172.76    7.92
   1   1  12  166.35    7.50
   1   1  13   13.06    1.60
   1   1  13   15.99    3.11
   1   1  13   14.21    3.12
  -1   1 -13   14.65    2.54
   1   1  13   14.45    1.75
  -1   1 -13   11.38    1.68
  -1   1 -13   12.47    1.78
   1   1  13   14.63    2.03
   1   1  13   12.97    2.09
   1   1  13   12.94    2.15
   1   1  14  228.48    8.30
   1   1  14  218.20   11.70
   1   1  14  226.13   12.26
  -1   1 -14  203.87    9.50
   1   1  14  210.89    8.28
   1   1  14  194.50    9.09
  -1   1 -14  208.89    8.49
  -1   1 -14  204.47    8.35
   1   1  14  187.73    8.87
   1   1  14  207.37    9.43
   1   1  15  142.23    5.69
   1   1  15  133.99    8.63
   1   1  15  123.27    6.61
   1   1  15  116.33    6.16
  -1   1 -15  121.30    6.67
   1   1  15  129.54    5.65
   1   1  15  130.69    8.92
  -1   1 -15  124.80    5.81
  -1   1 -15  114.77    5.72
   1   1  15  116.48    6.32
   1   1  16   31.86    2.29
   1   1  16   34.08    4.09
   1   1  16   28.82    2.94
   1   1  16   28.75    2.62
  -1   1 -16   28.65    2.54
  -1   1 -16   32.19    3.18
   1   1  16   34.69    4.38
   1   1  16   30.25    2.29
  -1   1 -16   26.62    2.45
  -1   1 -16   30.39    2.46
   1   1  16   26.47    2.69
  -1   1 -17   40.66    3.33
  -1   1 -17   44.15    2.62
   1   1  17   47.41    2.67
   1   1  17   46.54    2.64
   1   1  17   47.49    3.42
  -1   1 -17   49.82    3.00
   1   1  17   31.41    2.77
   1   1  17   37.62    2.36
   1   1  17   41.09    2.46
  -1   1 -17   43.34    2.79
  -1   1 -17   35.89    2.61
  -1   1 -18   54.38    3.48
  -1   1 -18   58.41    2.84
   1   1  18   59.77    2.90
   1   1  18   62.05    2.92
  -1   1 -18   56.86    3.10
   1   1  18   51.54    3.12
   1   1  18   52.61    2.58
   1   1  18   55.51    2.59
  -1   1 -18   68.92    3.50
   1   1  18   57.93    3.60
  -1   1 -18   52.47    2.93
   1   2 -19    3.67    1.40
  -1   2  18   28.74    2.00
  -1   2  18   30.96    2.74
   1   2 -18   23.35    1.82
  -1   2  18   30.30    2.01
  -1   2  18   28.15    2.09
  -1   2  18   28.12    1.74
  -1   2  18   28.48    1.76
   1   2 -18   30.96    2.74
  -1   2  18   27.77    1.99
  -1   2  17   23.10    1.91
  -1   2  17   20.23    2.46
   1   2 -17   17.03    1.78
  -1   2  17   23.57    2.21
  -1   2  17   22.21    1.74
  -1   2  17   25.79    1.82
  -1   2  17   21.38    1.87
   1   2 -17   17.87    2.52
  -1   2  16    4.98    2.40
  -1   2  16    5.43    1.29
  -1   2  16    7.05    1.84
   1   2 -16    6.14    1.42
  -1   2  16    4.70    1.10
  -1   2  16    5.49    1.15
  -1   2  16    4.55    1.46
   1   2 -16    4.90    1.96
  -1   2  16    6.28    2.47
  -1   2  16    4.80    1.26
  -1   2  15   38.73    3.50
  -1   2  15   39.24    3.18
  -1   2  15   41.88    2.79
  -1   2  15   38.75    4.73
   1   2 -15   34.82    3.54
  -1   2  15   44.31    2.81
  -1   2  15   36.28    4.42
   1   2 -14   98.19    4.63
  -1   2  14  102.69    7.46
  -1   2  14  107.74    4.76
  -1   2  14  102.97    4.77
  -1   2  14  100.53    7.66
  -1   2  14   90.72    4.55
  -1   2  14   94.73    4.59
  -1   2  14   96.63    4.85
   1   2 -13   63.54    3.27
   1   2 -13   53.81    3.13
  -1   2  13   52.98    5.07
  -1   2  13   69.64    5.83
  -1   2  13   64.15    3.33
  -1   2  13   60.61    5.68
   1   2 -13   58.88    4.32
  -1   2  13   57.71    3.26
  -1   2  13   55.95    4.09
  -1   2  13   51.05    3.67
  -1   2  13   55.47    3.17
  -1   2  13   51.81    3.15
  -1   2  13   53.17    3.36
   1   2 -12  118.19    4.88
   1   2 -12  112.02    4.80
  -1   2  12  116.99    4.91
  -1   2  12  131.67    7.79
  -1   2  12  118.56    7.46
  -1   2  12  109.33    7.64
  -1   2  12  114.41    4.97
  -1   2  12  112.25    5.88
  -1   2  12   93.63    4.70
  -1   2  12  101.41    4.79
  -1   2  12  102.78    5.05
  -1   2  11   31.78    2.64
   1   2 -11   34.59    2.21
   1   2 -11   33.03    2.18
  -1   2  11   31.63    2.77
  -1   2  11   28.82    2.49
  -1   2  11   33.31    2.26
  -1   2  11   32.11    3.90
  -1   2  11   33.92    2.22
  -1   2  11   31.14    3.61
  -1   2  11   38.61    3.98
  -1   2  11   30.35    2.14
  -1   2  11   31.17    2.16
  -1   2  11   31.53    2.36
   1   2 -10  145.84    7.90
  -1   2  10  143.01    6.34
  -1   2  10  130.25    5.94
  -1   2  10  144.99    5.54
  -1   2  10  134.63    7.84
  -1   2  10  154.80    7.89
  -1   2  10  149.79    5.51
  -1   2  10  156.88    8.12
   1   2 -10  123.29    5.43
   1   2 -10  127.16    5.45
  -1   2  10  129.90    5.41
   1   2 -10  140.97    5.40
   1   2 -10  147.16    5.48
  -1   2  10  131.59    6.09
  -1   2  10  131.97    5.70
   1   2  -9  101.99    6.02
  -1   2   9   99.32    4.53
  -1   2   9   97.87    4.73
  -1   2   9   94.34    4.01
  -1   2   9   91.28    3.93
   1   2  -9  101.02    4.18
  -1   2   9   91.93    4.03
   1   2  -9   90.59    4.07
   1   2  -9   99.22    3.99
  -1   2   9   87.40    4.50
   1   2  -9  106.18    4.09
  -1   2   9   96.78    4.29
   1   2  -8  259.04   10.66
  -1   2   8  231.79    8.84
  -1   2   8  240.24    9.05
  -1   2   8  241.95   10.60
  -1   2   8  236.44    8.38
  -1   2   8  250.35   10.69
  -1   2   8  254.06    8.39
  -1   2   8  257.16   10.44
   1   2  -8  250.71    8.54
  -1   2   8  223.50    8.44
   1   2  -8  254.66    8.42
   1   2  -8  245.89    8.52
  -1   2   8  219.49    8.91
   1   2  -8  255.86    8.38
  -1   2   8  234.85    8.66
  -1   2   7  130.24    5.28
   1   2  -7  135.27    6.58
  -1   2   7  136.38    5.42
  -1   2   7  124.54    6.45
  -1   2   7  123.78    4.81
  -1   2   7  123.69    5.34
   1   2  -7  137.58    4.83
   1   2  -7  137.69    4.88
  -1   2   7  129.25    5.09
  -1   2   7  134.10    6.38
  -1   2   7  133.77    6.62
  -1   2   7  129.36    4.79
  -1   2   6  241.57    9.13
  -1   2   6  216.79    7.56
  -1   2   6  231.55    8.14
  -1   2   6  228.56    7.63
  -1   2   6  234.45    9.29
  -1   2   5  249.95    9.05
  -1   2   5  240.10    7.81
  -1   2   5  236.76    9.17
  -1   2   5  232.28    7.83
  -1   2   4   90.35    4.31
  -1   2   4   94.95    4.46
   1   2  -3   14.96    1.67
  -1   2   3   14.65    1.43
  -1   2   3   14.92    1.40
  -1   2   2  884.49   29.77
   1   2  -2  908.09   30.17
  -1   2   2  987.40   29.46
  -1   2   1  733.57   22.59
  -1   2   1  652.23   23.73
  -1   2   1  677.75   22.32
  -1   2   0   18.10    2.15
   1   2   0   17.34    1.79
  -1   2   0   19.18    1.43
  -1   2  -1  970.73   32.31
  -1   2  -1 1000.04   31.12
   1   2   1  968.00   31.67
  -1   2  -2  139.74    6.42
  -1   2  -3  497.30   17.81
  -1   2  -4  484.61   16.06
  -1   2  -5  172.36    6.97
   1   2   5  175.22    6.72
  -1   2  -5  193.07    6.37
   1   2   5  179.87    6.84
  -1   2  -5  181.28    6.39
  -1   2  -5  187.56    6.39
  -1   2  -6  714.74   24.57
   1   2   6  735.74   26.00
   1   2   6  709.34   24.28
  -1   2  -6  769.49   24.10
  -1   2  -6  765.80   23.75
  -1   2  -6  782.27   24.12
  -1   2  -6  768.16   23.91
   1   2   6  717.18   24.40
  -1   2  -6  760.48   23.88
   1   2   7  648.23   23.97
   1   2   7  651.26   22.09
  -1   2  -7  705.52   21.67
  -1   2  -7  668.79   21.85
   1   2   7  666.95   22.27
  -1   2  -7  685.91   21.62
  -1   2  -7  650.53   21.39
   1   2   7  690.28   23.84
   1   2   7  688.17   21.53
  -1   2  -7  671.35   22.46
  -1   2  -7  673.78   21.86
   1   2   8  531.49   18.76
  -1   2  -8  547.26   18.53
  -1   2  -8  565.06   18.57
  -1   2  -8  571.79   18.27
   1   2   8  534.55   18.91
  -1   2  -8  579.75   18.31
   1   2   8  560.59   18.16
  -1   2  -8  557.64   19.20
  -1   2  -9  200.87    8.71
   1   2   9  212.70    7.74
   1   2   9  213.26   10.26
   1   2   9  232.71   10.66
   1   2   9  223.22    8.61
   1   2   9  207.19    8.42
  -1   2  -9  207.48    8.10
  -1   2  -9  204.55    8.09
   1   2   9  205.53    8.54
  -1   2  -9  220.91    7.88
  -1   2  -9  219.87    7.87
  -1   2  -9  210.15    7.77
   1   2  10  785.21   27.32
   1   2  10  701.40   24.16
   1   2  10  727.99   24.38
  -1   2 -10  665.84   23.68
  -1   2 -10  659.86   23.67
  -1   2 -10  720.50   24.70
   1   2  10  737.10   23.40
   1   2  10  748.44   26.98
  -1   2 -10  750.81   23.50
  -1   2 -10  750.49   23.50
   1   2  10  685.47   24.32
   1   2  11   88.06    4.01
   1   2  11   94.49    6.63
   1   2  11   83.60    6.14
   1   2  11   82.07    4.02
   1   2  11   80.99    6.34
  -1   2 -11   74.67    4.91
   1   2  11   85.85    4.86
  -1   2 -11   86.29    4.15
  -1   2 -11   89.54    4.20
   1   2  11   86.12    4.85
   1   2  11   80.98    4.66
   1   2  12  461.34   18.38
   1   2  12  418.89   17.48
  -1   2 -12  362.64   15.13
   1   2  12  418.16   18.01
   1   2  12  380.17   15.03
  -1   2 -12  412.65   14.07
  -1   2 -12  407.09   14.08
   1   2  12  401.94   15.09
   1   2  12  367.86   14.75
   1   2  13   15.72    1.67
   1   2  13    8.86    2.51
   1   2  13   16.04    3.15
   1   2  13   13.25    1.64
   1   2  13   12.10    3.16
  -1   2 -13   12.78    1.76
  -1   2 -13   13.00    1.75
   1   2  13   10.32    1.91
   1   2  13   10.14    2.08
   1   2  14   12.77    2.16
   1   2  14   15.92    1.75
   1   2  14   16.88    3.31
  -1   2 -14   13.77    2.56
   1   2  14   21.10    3.44
   1   2  14   15.28    1.70
   1   2  15   97.36    4.39
   1   2  15   97.22    6.96
   1   2  15   92.68    5.34
   1   2  15   84.49    4.44
   1   2  15   91.02    4.40
   1   2  15   97.06    7.34
  -1   2 -15   83.14    5.34
  -1   2 -15   87.39    4.52
  -1   2 -15   91.71    4.55
   1   2  15   92.75    4.55
  -1   2 -16   26.89    2.90
  -1   2 -16   23.00    1.91
   1   2  16   26.44    2.05
   1   2  16   24.62    1.95
   1   2  16   22.08    2.55
   1   2  16   21.13    1.96
  -1   2 -16   25.65    2.34
   1   2  16   20.40    2.27
  -1   2 -16   26.04    2.20
   1   2  16   21.74    1.97
  -1   2 -16   24.62    2.15
  -1   2 -17   43.02    2.46
  -1   2 -17   40.24    3.24
   1   2  17   49.73    2.62
   1   2  17   44.44    2.51
  -1   2 -17   48.68    2.87
   1   2  17   39.06    3.04
   1   2  17   40.15    2.81
  -1   2 -17   39.09    2.61
  -1   2 -17   41.31    2.59
  -1   2 -18   12.40    1.80
  -1   2 -18   11.18    1.34
   1   2  18   10.32    1.28
  -1   2 -18   12.51    1.31
  -1   2 -18    8.23    1.13
  -1   2 -18   13.39    1.58
   1   2  18   11.97    1.62
  -1   3  18   16.22    1.44
   1   3 -18   13.60    1.81
  -1   3  17   34.44    2.89
   1   3 -17   35.16    2.29
  -1   3  17   36.50    2.41
  -1   3  17   37.51    2.32
   1   3 -17   29.10    2.81
  -1   3  17   38.76    2.21
  -1   3  16  126.12    5.26
  -1   3  16  123.65    6.27
   1   3 -16  132.76    5.60
  -1   3  16  122.96    5.55
  -1   3  16  122.39    5.28
   1   3 -16  121.29    6.33
   1   3 -15   23.93    2.84
  -1   3  15   22.17    3.52
  -1   3  15   22.90    1.97
  -1   3  15   22.61    2.62
  -1   3  15   25.89    3.54
  -1   3  15   22.45    1.94
  -1   3  15   24.48    2.24
   1   3 -15   23.49    1.99
  -1   3  14   17.05    2.38
  -1   3  14   14.86    1.91
  -1   3  14   16.05    2.98
  -1   3  14   16.91    1.72
  -1   3  14   16.48    3.22
  -1   3  14   16.12    3.25
   1   3 -14   13.11    2.40
  -1   3  14   15.26    1.68
  -1   3  13   16.22    1.71
  -1   3  13   18.36    3.10
  -1   3  13   18.04    3.17
  -1   3  13   11.22    2.77
  -1   3  13   17.05    1.78
   1   3 -13   19.69    1.88
   1   3 -13   16.72    1.74
  -1   3  12   50.03    3.02
   1   3 -12   56.41    3.10
   1   3 -12   55.79    3.07
  -1   3  12   49.54    5.02
   1   3 -12   48.21    3.92
  -1   3  12   49.05    4.76
  -1   3  12   58.10    5.24
  -1   3  12   55.75    3.86
  -1   3  12   56.42    3.10
  -1   3  12   47.56    3.33
  -1   3  12   47.36    3.05
   1   3 -11   54.58    2.95
  -1   3  11   54.21    2.99
   1   3 -11   52.13    2.87
  -1   3  11   47.19    4.63
  -1   3  11   47.30    2.76
   1   3 -11   45.39    3.67
  -1   3  11   48.06    2.71
  -1   3  11   61.03    4.89
  -1   3  11   56.75    5.01
  -1   3  11   52.56    3.53
   1   3 -11   47.59    2.93
   1   3 -11   45.14    2.90
  -1   3  11   46.73    2.84
  -1   3  11   41.39    3.09
  -1   3  11   46.26    2.94
  -1   3  10    6.49    2.05
  -1   3  10    2.99    0.96
   1   3 -10    5.45    1.84
  -1   3  10    4.18    1.86
  -1   3  10    4.15    1.64
  -1   3  10    4.89    1.00
   1   3 -10    3.99    1.78
  -1   3  10    3.37    1.30
  -1   3  10    6.25    1.18
  -1   3  10    3.58    1.11
   1   3 -10    3.80    1.23
  -1   3  10    5.48    0.98
  -1   3  10    4.42    0.93
  -1   3  10    5.93    1.33
  -1   3  10    6.02    1.17
   1   3 -10    5.31    1.13
   1   3 -10    4.15    1.06
   1   3 -10    5.28    1.25
   1   3  -9   53.90    2.75
   1   3  -9   53.55    2.68
  -1   3   9   49.06    2.75
   1   3  -9   50.72    2.82
  -1   3   9   49.51    2.55
  -1   3   9   52.67    4.26
   1   3  -9   47.60    3.38
  -1   3   9   51.11    2.54
  -1   3   9   43.88    4.19
   1   3  -9   51.57    4.28
  -1   3   9   48.83    3.16
  -1   3   9   54.66    2.81
   1   3  -9   49.98    2.80
  -1   3   9   41.92    2.84
  -1   3   9   47.68    2.49
  -1   3   9   51.88    2.55
  -1   3   9   47.48    2.81
  -1   3   8  165.87    6.30
   1   3  -8  175.52    6.34
   1   3  -8  179.76    6.23
   1   3  -8  175.81    6.25
   1   3  -8  170.16    7.01
  -1   3   8  167.24    6.03
  -1   3   8  163.35    8.06
  -1   3   8  163.80    5.96
  -1   3   8  167.48    7.82
   1   3  -8  162.10    8.14
  -1   3   8  157.92    6.64
   1   3  -8  173.17    6.34
  -1   3   8  165.52    6.30
  -1   3   8  158.70    5.96
  -1   3   8  144.65    6.33
  -1   3   8  157.44    5.96
  -1   3   8  156.60    6.37
   1   3  -7  224.11    7.72
   1   3  -7  221.25    7.60
  -1   3   7  221.72    7.76
   1   3  -7  231.40    7.68
  -1   3   7  212.44    9.22
   1   3  -7  220.05    8.30
  -1   3   7  217.92    7.42
  -1   3   7  225.81    9.08
  -1   3   7  210.17    7.35
  -1   3   7  212.82    8.01
   1   3  -7  226.48    9.66
   1   3  -7  232.97    7.77
  -1   3   7  221.19    7.77
  -1   3   7  204.18    7.34
  -1   3   7  185.11    7.65
  -1   3   7  205.08    7.36
  -1   3   7  211.36    7.84
  -1   3   6  303.29    9.91
   1   3  -6  313.21    9.87
   1   3  -6  300.51    9.76
   1   3  -6  296.31    9.78
  -1   3   6  284.02   11.07
   1   3  -6  274.20   10.21
  -1   3   6  283.87    9.49
  -1   3   6  280.66    9.45
  -1   3   6  297.30   10.97
   1   3  -6  300.17   11.63
  -1   3   6  283.84   10.03
   1   3  -6  304.91    9.86
  -1   3   6  291.33    9.89
  -1   3   6  251.41    9.68
  -1   3   6  275.07    9.94
  -1   3   5  846.35   26.07
  -1   3   5  755.58   24.68
  -1   3   5  792.73   26.13
  -1   3   5  750.06   24.70
   1   3  -5  754.37   25.38
  -1   3   5  833.51   25.23
   1   3  -5  839.19   25.13
  -1   3   5  771.65   25.24
  -1   3   5  817.87   25.20
   1   3  -5  840.33   25.12
   1   3  -5  803.28   25.05
   1   3  -4  111.67    5.56
  -1   3   4  103.68    4.42
   1   3  -4  100.51    3.94
  -1   3   3  448.67   14.68
  -1   3   3  438.74   14.73
   1   3  -2  313.74   12.68
  -1   3   2  339.98   11.07
  -1   3   1   74.12    5.00
  -1   3   1   82.26    3.29
   1   3   0  169.75    7.06
  -1   3   0  187.19    6.34
  -1   3   0  177.14    8.42
  -1   3  -1  330.89   12.17
  -1   3  -1  302.55    9.44
  -1   3  -1  320.03    9.80
  -1   3  -2  352.89   13.49
  -1   3  -2  333.18   11.38
  -1   3  -2  342.63   11.34
  -1   3  -2  331.67   10.87
  -1   3  -2  312.68   11.23
  -1   3  -3  275.45    8.84
  -1   3  -3  283.27   11.39
   1   3   3  241.61    8.84
   1   3   3  255.77    9.17
  -1   3  -3  239.90    9.11
  -1   3  -3  264.07    8.65
  -1   3  -3  264.90    8.79
  -1   3  -3  259.14    8.67
   1   3   3  240.77    8.83
  -1   3  -4  250.56    8.21
   1   3   4  227.31    8.24
   1   3   4  233.45    8.87
   1   3   4  224.04    7.63
  -1   3  -4  218.63    8.56
  -1   3  -4  231.52    7.82
  -1   3  -4  232.52    8.05
   1   3   4  222.56    8.21
  -1   3  -4  244.29    8.06
  -1   3  -4  254.79    8.22
  -1   3  -5  437.75   13.76
   1   3   5  376.95   13.71
  -1   3  -5  432.66   13.58
  -1   3  -5  418.86   13.59
  -1   3  -5  393.84   14.19
   1   3   5  395.62   13.18
   1   3   5  412.77   14.76
   1   3   5  381.78   13.73
  -1   3  -5  438.34   13.77
  -1   3  -5  394.93   13.43
  -1   3  -5  430.62   13.24
   1   3   6  168.15    6.12
   1   3   6  166.87    7.73
  -1   3  -6  160.99    7.09
  -1   3  -6  179.64    6.64
   1   3   6  168.37    6.61
  -1   3  -6  180.35    6.36
  -1   3  -6  184.68    6.67
  -1   3  -6  183.04    6.46
  -1   3  -6  176.92    6.46
   1   3   7   74.33    4.67
   1   3   7   68.83    3.02
  -1   3  -7   66.13    3.97
   1   3   7   68.12    3.52
   1   3   7   63.07    3.63
  -1   3  -7   70.73    3.47
  -1   3  -7   72.59    3.14
   1   3   7   59.61    3.69
  -1   3  -7   74.03    3.52
  -1   3  -7   72.45    3.28
  -1   3  -7   70.69    3.29
   1   3   8   11.83    2.25
   1   3   8    9.01    1.58
   1   3   8   10.34    1.58
   1   3   8   10.88    1.56
  -1   3  -8   11.53    1.52
  -1   3  -8   10.56    1.94
   1   3   8    8.92    1.13
  -1   3  -8   11.02    1.34
  -1   3  -8   12.35    1.57
  -1   3  -8    9.19    1.29
   1   3   9   74.69    5.13
   1   3   9   79.82    3.40
   1   3   9   82.02    5.99
   1   3   9   76.16    4.09
   1   3   9   67.40    4.09
  -1   3  -9   69.45    3.84
  -1   3  -9   72.01    4.51
   1   3   9   72.90    5.34
   1   3   9   74.92    3.44
  -1   3  -9   80.04    3.72
   1   3   9   64.87    4.15
  -1   3  -9   66.66    3.80
  -1   3  -9   80.09    3.70
   1   3  10    1.22    1.60
   1   3  10    1.36    0.90
   1   3  10    1.41    1.69
   1   3  10    0.37    1.20
  -1   3 -10    0.74    1.11
   1   3  10    1.12    0.96
   1   3  10    0.79    1.77
  -1   3 -10    1.98    1.62
  -1   3 -10   -0.09    1.01
  -1   3 -10    0.95    1.15
  -1   3 -10   -0.09    0.98
   1   3  11  122.52    7.15
   1   3  11  110.32    7.58
   1   3  11   98.07    5.32
  -1   3 -11   97.35    5.05
  -1   3 -11   94.82    5.01
  -1   3 -11   94.24    5.72
   1   3  11  110.43    7.26
  -1   3 -11  104.45    4.80
  -1   3 -11  110.17    4.88
   1   3  11   99.96    4.99
   1   3  12   50.45    2.82
   1   3  12   46.88    4.59
   1   3  12   48.27    5.03
   1   3  12   47.42    3.57
   1   3  12   44.95    3.17
   1   3  12   53.46    5.18
   1   3  12   46.18    2.80
   1   3  12   45.33    3.14
  -1   3 -12   47.08    3.02
  -1   3 -12   46.96    3.04
   1   3  13   86.68    4.01
   1   3  13   89.64    6.48
   1   3  13   86.29    6.88
   1   3  13   80.20    4.86
   1   3  13   77.89    4.36
  -1   3 -13   85.63    5.34
   1   3  13   84.34    4.05
   1   3  13   73.29    6.23
  -1   3 -13   86.11    4.31
  -1   3 -13   78.47    4.20
   1   3  13   76.46    4.32
   1   3  14    5.31    2.24
   1   3  14    3.93    1.11
   1   3  14    8.77    2.43
   1   3  14    5.64    1.71
   1   3  14    5.62    1.36
   1   3  14    3.61    1.10
  -1   3 -14    2.36    1.94
  -1   3 -14    3.51    1.10
   1   3  14    5.57    2.21
  -1   3 -14    3.86    1.27
  -1   3 -14    4.22    1.34
   1   3  14    3.68    1.35
   1   3  15   53.55    2.95
  -1   3 -15   52.67    2.86
  -1   3 -15   49.70    3.88
   1   3  15   54.38    2.86
   1   3  15   48.51    3.01
   1   3  15   47.46    3.51
   1   3  15   47.06    3.27
  -1   3 -15   54.62    3.17
  -1   3 -15   54.08    3.14
   1   3  15   47.96    3.02
  -1   3 -16    9.08    1.90
   1   3  16    8.30    1.16
  -1   3 -16    7.88    1.16
  -1   3 -16    7.11    1.41
  -1   3 -16    9.37    1.65
   1   3  16    6.19    1.53
   1   3  16    7.04    1.34
  -1   3 -16    8.22    1.40
  -1   3 -16    7.55    1.36
  -1   3 -17   23.40    1.86
   1   3  17   21.76    1.99
  -1   3 -17   24.95    2.32
  -1   3 -17   21.67    1.76
  -1   3 -17   23.43    1.82
  -1   3 -18    1.10    1.09
  -1   3 -18    2.77    0.76
  -1   4  17    1.00    0.89
   1   4 -17    1.09    1.22
  -1   4  16   39.52    2.53
   1   4 -16   31.59    2.74
   1   4 -15   39.77    2.43
   1   4 -15   36.35    3.17
  -1   4  14   12.69    2.75
  -1   4  14   13.01    1.78
   1   4 -14   13.45    2.26
   1   4 -14   12.46    1.50
   1   4 -14   13.30    1.62
   1   4 -13   33.13    3.22
  -1   4  13   39.84    4.57
   1   4 -12  237.86    9.02
   1   4 -12  234.77    9.02
  -1   4  11  119.81    5.21
   1   4 -11  110.46    5.24
  -1   4  11  115.89    7.96
  -1   4  11  115.92    5.14
   1   4 -11  112.46    5.27
   1   4 -11  116.08    5.10
   1   4 -11  118.97    5.09
   1   4 -11  100.95    5.81
   1   4 -10  165.43    7.87
  -1   4  10  178.17   10.28
   1   4 -10  183.13    7.34
  -1   4  10  188.34    7.25
  -1   4  10  192.01    7.29
   1   4 -10  176.39    7.29
   1   4 -10  180.68    7.10
   1   4 -10  184.70    7.07
  -1   4  10  169.68    7.18
  -1   4   9    2.39    1.57
   1   4  -9    1.23    1.02
  -1   4   9    1.56    1.05
  -1   4   9    0.36    0.90
   1   4  -9    0.12    1.48
   1   4  -9    1.35    0.97
   1   4  -9    1.95    1.00
  -1   4   9    1.11    0.98
   1   4  -9    1.66    1.07
   1   4  -9    2.62    1.50
  -1   4   8    8.13    1.31
  -1   4   8    8.63    1.30
   1   4  -8   12.00    1.45
   1   4  -8    9.04    1.73
   1   4  -8   10.25    1.40
  -1   4   8   10.07    1.35
   1   4  -8   11.01    1.37
   1   4  -8   11.33    1.35
   1   4  -8    8.19    1.95
   1   4  -7  117.15    6.54
   1   4  -7  105.18    5.30
  -1   4   7  121.68    5.06
   1   4  -7  125.22    5.02
  -1   4   7  112.88    5.01
   1   4  -7  119.97    4.97
   1   4  -7  119.93    4.90
   1   4  -7  122.66    4.89
  -1   4   7  119.37    5.03
   1   4  -6   47.51    2.52
  -1   4   6   50.27    2.70
   1   4  -6   51.77    2.65
   1   4  -6   48.06    2.55
   1   4  -6   43.08    3.57
   1   4  -6   37.33    2.72
   1   4  -6   52.01    2.65
  -1   4   6   47.45    2.66
  -1   4   6   42.20    2.66
  -1   4   6   45.29    2.65
   1   4  -5  143.84    7.09
   1   4  -5  162.32    8.18
  -1   4   5  150.10    5.84
   1   4  -5  154.64    5.79
  -1   4   5  139.46    5.83
  -1   4   5  138.61    5.86
   1   4  -5  147.27    5.67
  -1   4   5  154.92    5.86
   1   4  -5  156.84    5.79
   1   4  -4  183.37    6.52
   1   4  -4  178.35    8.69
  -1   4   4  188.18    6.64
  -1   4   4  166.09    6.57
  -1   4   4  166.13    6.57
  -1   4   4  179.98    6.58
   1   4  -4  173.89    6.47
   1   4  -4  164.08    6.36
  -1   4   3  529.42   16.65
   1   4  -3  509.50   19.19
   1   4  -3  519.72   16.56
  -1   4   3  488.39   16.66
  -1   4   3  504.62   16.63
   1   4  -3  485.80   16.06
  -1   4   3  517.70   16.61
   1   4  -3  517.02   16.54
  -1   4   2   51.90    2.69
   1   4  -2   50.01    4.32
  -1   4   2   47.31    4.58
   1   4  -2   52.88    2.68
  -1   4   2   55.72    2.74
   1   4  -2   54.15    2.70
  -1   4   2   56.34    2.74
  -1   4   1  192.24    6.80
   1   4  -1  163.87    8.95
  -1   4   1  179.53    9.54
  -1   4   1  188.36    6.82
   1   4  -1  181.94    6.80
  -1   4   1  186.23    6.80
   1   4  -1  187.28    6.82
   1   4   0  176.76    6.68
  -1   4   0  176.66    9.34
  -1   4   0  183.41    6.68
  -1   4   0  193.01    6.68
   1   4   0  181.21    6.38
  -1   4   0  184.27    6.68
   1   4   0  184.22    6.71
  -1   4  -1  110.50    6.90
   1   4   1  112.05    4.58
  -1   4  -1  116.65    4.55
  -1   4  -1  117.58    4.63
   1   4   1  108.45    4.26
  -1   4  -1  106.73    4.36
  -1   4  -1  109.83    4.48
   1   4   1  107.91    4.54
  -1   4  -2  363.15   11.61
  -1   4  -2  361.94   14.78
   1   4   2  335.90   11.60
  -1   4  -2  336.55   11.67
  -1   4  -2  344.30   11.35
   1   4   2  307.32   11.25
  -1   4  -2  351.82   11.56
   1   4   2  331.13   11.58
  -1   4  -2  336.05   11.36
  -1   4  -3    6.44    1.11
  -1   4  -3    6.48    2.09
   1   4   3    3.22    1.02
  -1   4  -3    5.99    1.41
  -1   4  -3    5.15    0.99
   1   4   3    4.30    1.07
  -1   4  -3    6.57    1.03
  -1   4  -3    5.81    1.05
   1   4   4   61.91    3.21
  -1   4  -4   65.90    3.15
  -1   4  -4   61.84    3.02
  -1   4  -4   64.67    3.01
   1   4   4   65.44    3.28
  -1   4  -4   66.23    3.19
  -1   4  -4   61.89    3.48
  -1   4  -4   64.65    2.96
  -1   4  -4   56.18    2.77
  -1   4  -5   98.18    4.92
  -1   4  -5  100.38    4.31
   1   4   5  105.22    4.68
  -1   4  -5  109.83    4.45
  -1   4  -5  108.03    4.57
  -1   4  -5  101.66    4.40
   1   4   5  104.37    4.67
  -1   4  -5  111.86    4.63
  -1   4  -6   91.22    4.87
  -1   4  -6   92.12    4.08
  -1   4  -6   92.38    4.18
   1   4   6   92.42    4.42
  -1   4  -6  101.82    4.24
  -1   4  -6  101.66    4.44
  -1   4  -6   99.62    4.43
   1   4   6   95.90    4.48
  -1   4  -7  238.43   10.24
  -1   4  -7  272.75    9.85
   1   4   7  260.04    9.87
  -1   4  -7  263.45    9.32
  -1   4  -7  272.93    9.83
  -1   4  -7  270.90    9.60
   1   4   7  259.15    9.85
  -1   4  -7  273.13    9.58
   1   4   8  149.80    6.48
  -1   4  -8  155.79    6.52
  -1   4  -8  139.72    6.94
   1   4   8  145.34    8.87
  -1   4  -8  153.86    6.48
  -1   4  -8  160.77    6.23
   1   4   8  150.17    6.47
  -1   4  -8  156.92    6.24
   1   4   9  239.05    9.45
  -1   4  -9  239.46    9.47
  -1   4  -9  220.39    9.93
   1   4   9  265.33   12.84
  -1   4  -9  235.56    9.43
   1   4   9  248.02    9.49
  -1   4  -9  254.59    9.19
  -1   4  -9  252.29    9.16
   1   4  10  565.10   19.44
  -1   4 -10  546.12   19.45
  -1   4 -10  505.30   19.97
   1   4  10  598.28   23.55
  -1   4 -10  540.75   19.42
   1   4  10  555.14   19.39
  -1   4 -10  598.47   19.17
  -1   4 -10  598.02   19.16
   1   4  11  116.14    8.05
   1   4  11   97.70    4.99
  -1   4 -11  113.91    4.95
  -1   4 -11   98.95    4.76
  -1   4 -11   91.60    5.02
   1   4  11   95.19    4.98
  -1   4 -11   96.33    5.07
   1   4  12   44.29    4.83
  -1   4 -12   41.48    3.64
   1   4  13   70.09    3.88
  -1   4 -13   65.35    4.50
   1   4  13   73.69    6.12
   1   4  13   67.47    3.82
  -1   4 -13   70.37    3.76
  -1   4 -13   68.95    3.75
   1   4  14  100.10    4.74
  -1   4 -14   97.96    5.52
   1   4  14  107.33    7.46
  -1   4 -14  103.25    4.70
   1   4  14  104.38    4.79
  -1   4 -14   97.94    4.66
  -1   4 -15   64.55    4.10
  -1   4 -15   72.45    3.58
   1   4  15   72.16    3.50
  -1   4 -15   71.30    3.57
   1   4  15   69.18    3.45
  -1   4 -16    8.65    1.60
   1   4  16   12.71    1.46
  -1   4 -16   11.40    1.29
  -1   4 -16   10.78    1.31
  -1   4 -17   45.28    2.56
  -1   4 -17   41.47    2.27
   1   4  17   45.56    2.37
  -1   4 -17   38.65    2.09
  -1   5  16    1.30    0.85
  -1   5  15   75.26    3.67
   1   5 -15   66.15    3.12
  -1   5  14    1.47    1.08
   1   5 -14    2.68    1.03
   1   5 -14    2.46    0.94
  -1   5  13   48.23    5.69
   1   5 -13   56.40    3.08
   1   5 -13   57.50    3.09
  -1   5  13   58.11    5.37
  -1   5  13   50.75    3.32
   1   5 -12    3.63    1.15
   1   5 -12    2.75    1.06
  -1   5  12    3.23    1.26
  -1   5  12    4.06    2.10
  -1   5  11  141.73    6.50
  -1   5  11  151.87    9.48
  -1   5  10   96.96    4.53
   1   5 -10   86.35    4.52
   1   5 -10   84.70    4.47
  -1   5  10   92.05    4.46
   1   5 -10   92.79    4.34
   1   5 -10   89.28    4.36
  -1   5  10   78.76    6.70
  -1   5   9   14.07    1.72
   1   5  -9   13.06    1.71
   1   5  -9   14.35    1.64
   1   5  -9   11.68    1.70
  -1   5   9   14.42    1.74
   1   5  -9   11.66    1.61
  -1   5   9   13.40    1.80
  -1   5   9   13.74    2.83
  -1   5   8   24.58    2.13
   1   5  -8   21.54    1.98
  -1   5   8   16.88    1.81
  -1   5   8   22.46    2.16
  -1   5   8   21.61    2.01
   1   5  -8   26.04    2.13
   1   5  -8   19.24    1.81
   1   5  -8   20.43    1.89
  -1   5   7   21.14    2.03
  -1   5   7   21.38    1.96
   1   5  -7   21.38    1.91
   1   5  -7   21.05    1.94
   1   5  -7   22.54    1.89
  -1   5   7   22.86    2.02
   1   5  -7   23.03    2.00
  -1   5   6   60.04    3.47
  -1   5   6   62.19    3.39
   1   5  -6   68.62    3.44
   1   5  -6   60.10    3.22
   1   5  -6   64.76    3.34
  -1   5   6   64.70    3.43
   1   5  -6   61.89    3.33
  -1   5   6   58.84    6.19
  -1   5   5   78.30    4.10
   1   5  -5   83.62    4.03
  -1   5   5   89.34    4.16
   1   5  -5   87.51    4.00
   1   5  -5   88.74    4.11
  -1   5   5   87.52    7.32
  -1   5   5   90.07    4.17
  -1   5   4   95.25    4.44
   1   5  -4  100.64    4.40
   1   5  -4   87.34    4.22
  -1   5   4   98.70    4.45
   1   5  -4   95.86    4.37
  -1   5   4   97.14    7.65
  -1   5   4  106.02    4.55
   1   5  -4   99.68    6.80
  -1   5   3  301.40   10.83
  -1   5   3  312.28   10.87
   1   5  -3  300.19   10.76
   1   5  -3  298.33   10.77
  -1   5   3  314.58   10.89
  -1   5   3  280.81   14.72
   1   5  -2  128.55    5.23
  -1   5   2  143.33    5.72
  -1   5   2  148.74    5.79
   1   5  -2  147.83    5.76
  -1   5   2  133.46    8.96
  -1   5   2  145.64    5.78
   1   5  -2  136.95    5.68
  -1   5   1  122.84    5.17
   1   5  -1  119.96    5.14
  -1   5   1  116.33    8.14
  -1   5   1  127.10    5.23
   1   5  -1  122.81    5.18
  -1   5   0   65.15    3.25
  -1   5   0   72.75    3.46
   1   5   0   67.40    3.40
   1   5   0   54.69    5.39
  -1   5   0   65.98    5.90
  -1   5   0   69.59    3.43
   1   5   0   65.32    3.40
  -1   5  -1   98.60    4.15
   1   5   1   92.38    3.93
  -1   5  -1   89.62    4.01
  -1   5  -1   94.40    4.21
  -1   5  -1   84.61    3.96
   1   5   1   88.65    4.20
   1   5   1   79.69    6.60
  -1   5  -1   92.25    4.21
  -1   5  -1   92.47    6.95
   1   5   1   90.59    4.23
  -1   5  -2   28.43    2.11
   1   5   2   25.39    1.88
  -1   5  -2   25.97    1.89
  -1   5  -2   26.03    2.03
   1   5   2   26.59    2.07
  -1   5  -2   25.54    1.92
   1   5   2   29.35    2.18
  -1   5  -2   30.50    3.93
  -1   5  -2   25.55    2.00
  -1   5  -3  381.44   13.13
   1   5   3  357.76   12.79
  -1   5  -3  369.69   12.75
  -1   5  -3  384.49   13.08
   1   5   3  362.52   13.09
  -1   5  -3  376.65   12.87
   1   5   3  373.69   13.15
  -1   5  -3  388.31   13.12
  -1   5  -3  399.14   17.22
  -1   5  -4  255.75    9.58
   1   5   4  238.71    9.15
  -1   5  -4  236.33    9.12
   1   5   4  252.18    9.47
  -1   5  -4  269.46    9.46
  -1   5  -4  249.89    9.16
  -1   5  -4  258.77    9.42
   1   5   4  254.48    9.49
  -1   5  -4  287.81   13.60
  -1   5  -5   59.18    3.61
   1   5   5   59.60    3.29
  -1   5  -5   56.61    3.13
  -1   5  -5   62.28    3.41
   1   5   5   61.34    3.45
  -1   5  -5   65.20    3.28
  -1   5  -5   61.18    3.27
  -1   5  -5   65.65    3.47
   1   5   5   62.03    3.51
  -1   5  -6  247.46    9.89
  -1   5  -6  240.28    9.11
   1   5   6  225.07    9.32
  -1   5  -6  251.72    9.59
   1   5   6  259.40    9.70
   1   5   6  255.80    9.66
  -1   5  -6  274.49    9.73
  -1   5  -6  266.65    9.37
  -1   5  -6  258.49    9.39
   1   5   7  148.09    6.57
  -1   5  -7  156.36    6.63
  -1   5  -7  141.87    6.79
   1   5   7  159.12    6.68
  -1   5  -7  149.06    6.54
  -1   5  -7  151.43    6.28
  -1   5  -7  161.10    6.39
   1   5   8  591.84   20.04
  -1   5  -8  579.30   20.02
  -1   5  -8  557.42   20.32
   1   5   8  544.04   23.62
   1   5   8  592.50   20.01
  -1   5  -8  571.29   19.98
  -1   5  -8  587.02   19.60
  -1   5  -8  601.19   19.67
   1   5   9   68.46    6.10
   1   5   9   61.71    3.74
  -1   5  -9   60.17    3.48
  -1   5  -9   61.34    3.49
  -1   5  -9   67.57    3.89
   1   5   9   59.74    3.74
  -1   5  -9   61.30    3.79
   1   5  10  262.66   10.14
  -1   5 -10  247.70   10.16
  -1   5 -10  248.49   10.52
   1   5  10  270.99   10.18
  -1   5 -10  266.67    9.86
  -1   5 -10  260.53    9.83
  -1   5 -10  258.62   10.23
   1   5  10  261.80   13.69
  -1   5 -11   65.15    4.25
   1   5  11   55.92    5.58
   1   5  12  156.98    9.52
  -1   5 -12  147.29    7.00
   1   5  12  138.74    6.53
  -1   5 -12  160.19    6.45
   1   5  12  158.14    6.60
  -1   5 -12  155.97    6.41
   1   5  12  156.72    6.60
  -1   5 -13  102.35    5.24
   1   5  13   98.60    4.94
   1   5  13  108.84    4.85
  -1   5 -13  108.58    4.76
  -1   5 -13  104.57    4.76
   1   5  13  108.77    4.88
  -1   5 -14   77.08    4.20
   1   5  14   76.36    3.98
  -1   5 -14   83.78    3.84
   1   5  14   83.57    3.83
  -1   5 -14   79.48    3.76
   1   5  14   85.79    3.85
  -1   5 -15   14.31    1.65
  -1   5 -15   16.88    1.47
  -1   5 -15   17.46    1.48
   1   5  15   14.67    1.53
  -1   5 -16   66.78    2.90
  -1   5 -16   71.24    3.09
  -1   6  15    7.48    0.90
  -1   6  15    9.35    1.13
  -1   6  14  109.64    4.34
   1   6 -14  103.96    4.20
  -1   6  13   51.26    2.64
  -1   6  13   51.96    3.02
   1   6 -13   52.63    2.70
   1   6 -13   51.38    2.68
  -1   6  12   51.41    3.07
   1   6 -12   46.12    2.67
   1   6 -12   47.51    2.69
  -1   6  11    2.07    0.98
  -1   6  11    1.73    2.43
   1   6 -11    1.31    1.14
   1   6 -11    0.63    1.01
   1   6 -11    1.31    1.07
  -1   6  11    2.28    1.03
   1   6 -11    2.26    1.06
  -1   6  11    0.21    1.08
  -1   6  11    0.32    1.71
  -1   6  10   96.38    8.60
  -1   6  10  118.91    5.18
   1   6 -10  109.87    5.22
  -1   6  10  111.94    5.10
   1   6 -10  117.43    5.09
   1   6 -10  112.37    5.23
   1   6 -10  113.89    5.07
  -1   6  10  120.56    8.26
  -1   6  10  114.75    5.43
  -1   6   9    9.13    3.31
  -1   6   9   10.24    1.60
  -1   6   9   14.64    3.23
   1   6  -8   27.52    2.36
  -1   6   8   24.86    4.65
  -1   6   8   28.22    2.33
   1   6  -8   26.12    2.31
  -1   6   8   28.45    2.33
   1   6  -8   26.33    2.16
   1   6  -8   25.61    2.21
  -1   6   8   27.36    2.39
   1   6  -7   18.62    2.01
   1   6  -7   20.05    1.94
   1   6  -7   19.73    1.88
  -1   6   7   20.43    2.00
   1   6  -7   18.25    1.95
  -1   6   7   17.01    4.00
  -1   6   7   20.22    2.00
   1   6  -6   57.27    3.31
  -1   6   6   53.24    6.29
  -1   6   6   52.41    3.23
  -1   6   6   58.38    3.35
   1   6  -6   49.78    3.05
   1   6  -6   53.28    3.21
   1   6  -6   53.35    3.15
  -1   6   6   54.54    3.36
  -1   6   5  153.27   11.17
   1   6  -5  179.78    7.27
  -1   6   5  180.41    7.35
   1   6  -5  170.66    7.09
   1   6  -5  192.21    7.37
  -1   6   5  178.69    7.31
   1   6  -5  174.26    7.08
  -1   6   5  179.48    7.37
   1   6  -4  650.57   21.81
  -1   6   4  601.36   27.29
   1   6  -4  706.16   26.46
  -1   6   4  662.19   21.89
   1   6  -4  649.56   21.80
  -1   6   4  674.19   21.92
   1   6  -4  628.59   21.61
  -1   6   4  645.93   21.87
  -1   6   3  356.86   18.35
   1   6  -3  377.16   17.41
   1   6  -3  380.38   13.46
  -1   6   3  398.52   13.59
  -1   6   3  378.29   13.49
   1   6  -3  388.80   13.49
   1   6  -3  354.91   13.21
  -1   6   3  389.02   13.53
  -1   6   2   59.29    6.37
  -1   6   2   70.87    3.73
   1   6  -2   68.99    3.69
   1   6  -2   72.05    6.34
  -1   6   2   70.87    3.72
   1   6  -2   72.40    3.72
  -1   6   2   57.35    3.43
  -1   6   1   36.19    2.57
   1   6  -1   37.92    4.72
  -1   6   1   33.71    4.69
   1   6  -1   37.85    2.62
   1   6  -1   36.58    2.57
  -1   6   1   38.52    2.65
  -1   6   1   33.54    2.43
   1   6   0  102.71    8.02
   1   6   0  107.68    4.94
  -1   6   0  110.37    4.94
  -1   6   0  101.89    8.20
  -1   6   0  104.98    4.69
   1   6   0  109.72    4.96
  -1   6   0  111.42    4.97
   1   6   0   92.18    4.42
  -1   6   0   98.70    4.65
  -1   6  -1  109.97    5.11
   1   6   1   98.88    8.19
  -1   6  -1  116.81    8.60
   1   6   1  116.13    5.20
  -1   6  -1  109.24    5.07
   1   6   1  112.21    5.15
  -1   6  -1  111.79    4.91
  -1   6  -1  105.22    4.82
  -1   6  -2  206.11    8.08
   1   6   2  202.32    8.10
  -1   6  -2  217.81   12.25
  -1   6  -2  202.54    8.02
  -1   6  -2  208.52    7.84
   1   6   2  205.39    8.10
  -1   6  -2  198.02    7.69
  -1   6  -3  383.20   13.46
  -1   6  -3  399.39   18.33
   1   6   3  381.20   13.52
   1   6   3  375.81   13.49
  -1   6  -3  383.87   13.45
  -1   6  -3  374.03   13.14
  -1   6  -3  376.48   13.00
   1   6   3  359.30   13.01
  -1   6  -4   18.83    1.95
   1   6   4   13.73    3.82
   1   6   4   15.36    1.89
   1   6   4   13.60    1.80
  -1   6  -4   15.62    1.86
  -1   6  -4   14.27    1.66
  -1   6  -4   16.62    1.76
   1   6   4   13.32    1.62
   1   6   5  103.95    4.91
  -1   6  -5   95.47    4.76
   1   6   5   94.94    4.77
  -1   6  -5   96.00    4.51
  -1   6  -5   98.53    4.78
  -1   6  -5   93.39    4.52
  -1   6  -5   88.95    4.37
   1   6   5   86.26    4.44
   1   6   6   21.19    2.23
  -1   6  -6   26.56    2.15
  -1   6  -6   20.12    2.15
  -1   6  -6   22.96    2.11
   1   6   6   24.56    2.31
  -1   6  -6   25.21    2.36
  -1   6  -7   95.09    4.93
   1   6   7   95.26    4.90
  -1   6  -7  100.62    4.68
   1   6   7  101.74    5.01
  -1   6  -7  102.47    5.04
  -1   6  -7   99.37    4.72
   1   6   7   89.17    4.67
   1   6   8   36.82    2.74
   1   6   8   48.72    5.12
   1   6   9   83.72    4.40
  -1   6  -9   80.76    4.46
   1   6   9   86.80    4.44
  -1   6  -9   84.41    4.17
  -1   6  -9   88.01    4.26
  -1   6  -9   81.10    4.47
   1   6   9   77.94    4.25
   1   6   9   95.20    7.21
   1   6  10   11.73    2.75
  -1   6 -10   11.17    1.80
   1   6  10   11.50    1.62
   1   6  10   10.14    1.55
  -1   6 -10   11.42    1.73
  -1   6 -10   10.92    1.51
  -1   6 -10   11.53    1.58
  -1   6 -10   11.66    1.73
   1   6  10   12.69    1.68
  -1   6 -11   55.11    3.29
   1   6  11   56.47    3.28
   1   6  11   59.27    3.30
  -1   6 -11   51.62    3.06
  -1   6 -11   55.32    3.09
  -1   6 -11   55.98    3.36
  -1   6 -11   54.95    3.34
   1   6  11   58.14    3.27
  -1   6 -12  114.58    4.93
   1   6  12  113.91    4.91
   1   6  12  115.21    4.93
  -1   6 -12  111.95    4.81
  -1   6 -12  108.52    4.75
   1   6  12  107.87    4.96
   1   6  13   53.29    2.75
   1   6  13   54.11    2.79
  -1   6 -13   54.78    2.79
  -1   6 -13   56.13    2.81
   1   6  13   53.95    2.92
  -1   6 -14   83.44    3.53
  -1   6 -14   86.48    3.56
   1   6  14   87.02    3.72
  -1   7  13  115.48    4.48
   1   7 -12    0.68    0.72
   1   7 -12    1.55    0.74
  -1   7  12    1.83    0.87
  -1   7  12    2.23    0.93
   1   7 -11   17.85    1.49
   1   7 -11   18.18    1.53
  -1   7  11   17.24    1.68
  -1   7  11   17.93    1.66
  -1   7  10    8.10    1.19
   1   7 -10    5.69    1.23
   1   7 -10    8.10    1.20
   1   7 -10    9.34    1.30
   1   7 -10    7.52    1.26
  -1   7  10    7.04    1.13
  -1   7  10    7.63    1.32
  -1   7   9   92.87    4.23
   1   7  -9   90.87    4.33
  -1   7   9   89.16    4.42
   1   7  -9   86.31    4.28
   1   7  -9   93.06    4.19
   1   7  -9   91.28    4.19
  -1   7   9   97.32    4.29
  -1   7   8   18.83    1.85
  -1   7   8   18.32    3.97
   1   7  -8   18.98    1.89
  -1   7   8   20.85    3.46
   1   7  -8   18.25    1.91
  -1   7   8   19.53    1.86
   1   7  -8   17.47    1.72
   1   7  -8   20.67    1.84
  -1   7   8   21.06    1.95
   1   7  -7  216.86    8.51
  -1   7   7  191.95   12.66
  -1   7   7  226.56    8.52
  -1   7   7  226.79    8.50
   1   7  -7  218.86    8.35
   1   7  -7  221.82    8.53
   1   7  -7  212.31    8.26
  -1   7   7  212.47    8.55
   1   7  -6   44.68    2.97
  -1   7   6   45.58    5.88
  -1   7   6   46.11    2.95
  -1   7   6   47.79    2.99
   1   7  -6   43.13    2.90
   1   7  -6   45.89    2.81
   1   7  -6   47.02    2.90
  -1   7   6   39.51    2.84
  -1   7   5   66.75    6.97
  -1   7   5   67.21    3.75
  -1   7   4  188.17   12.02
  -1   7   4  177.23    7.31
  -1   7   3  296.66   15.76
  -1   7   3  288.74   10.44
   1   7  -3  268.40   10.30
  -1   7   3  263.89   10.01
  -1   7   3  289.27   10.43
   1   7  -3  277.22   10.34
   1   7  -3  266.19   10.10
  -1   7   3  259.40   10.13
  -1   7   2    7.24    3.38
   1   7  -2    4.52    2.42
   1   7  -2    8.36    1.57
  -1   7   2    7.25    1.51
   1   7  -2    6.91    1.42
  -1   7   2    6.24    1.44
   1   7  -2    7.13    1.48
  -1   7   2    7.43    1.40
  -1   7   2    8.97    1.50
  -1   7   1  204.65   12.56
   1   7  -1  215.31   12.27
   1   7  -1  211.58    8.20
  -1   7   1  201.20    8.11
  -1   7   1  210.70    8.17
   1   7  -1  193.43    7.86
   1   7  -1  199.77    8.08
  -1   7   1  193.78    7.80
  -1   7   1  191.93    7.81
   1   7   0   81.77    7.44
  -1   7   0   91.13    7.96
  -1   7   0   87.83    4.54
   1   7   0   94.73    4.65
  -1   7   0   87.77    4.34
  -1   7   0   91.15    4.59
   1   7   0   88.75    4.56
  -1   7   0   90.31    4.35
   1   7   1  371.76   18.75
  -1   7  -1  412.45   14.31
  -1   7  -1  417.61   19.46
   1   7   1  385.10   14.21
   1   7   1  404.62   14.28
  -1   7  -1  409.35   14.29
  -1   7  -1  399.29   13.96
  -1   7  -1  383.74   13.80
  -1   7  -2  208.05    8.25
   1   7   2  213.85    8.30
   1   7   2  184.41   12.09
  -1   7  -2  226.29   12.91
  -1   7  -2  203.96    7.96
  -1   7  -2  214.22    8.28
   1   7   2  207.79    8.24
  -1   7  -2  197.10    7.89
  -1   7  -2  203.59    7.79
   1   7   2  178.80    7.65
   1   7   3  184.85   12.02
   1   7   4  217.69   13.74
  -1   7  -4  238.96    8.90
   1   7   5  249.93   14.71
  -1   7  -5  258.67    9.45
   1   7   6   20.33    4.13
  -1   7  -6   23.92    2.25
   1   7   6   26.23    2.28
   1   7   6   23.00    1.99
   1   7   6   22.94    2.16
  -1   7  -6   26.14    2.32
  -1   7  -6   23.60    2.03
  -1   7  -6   26.12    2.19
  -1   7  -7   79.78    4.27
   1   7   7   69.84    7.19
   1   7   7   80.94    4.19
   1   7   7   77.41    6.49
   1   7   7   76.60    3.90
  -1   7  -7   75.07    4.17
   1   7   7   87.19    4.26
  -1   7  -7   83.43    4.01
  -1   7  -7   82.08    3.96
   1   7   8   86.43    4.18
   1   7   8   91.98    4.43
  -1   7  -8   90.53    4.21
  -1   7  -8   84.32    4.43
  -1   7  -8   93.98    4.26
   1   7   8   96.98    4.51
  -1   7  -8   85.65    4.47
   1   7   9   40.59    2.51
  -1   7  -9   35.51    2.61
   1   7   9   40.98    2.61
  -1   7  -9   40.71    2.50
  -1   7  -9   38.92    2.49
   1   7   9   43.84    2.71
  -1   7  -9   41.83    2.73
   1   7  10   64.45    3.25
   1   7  10   71.90    3.41
  -1   7 -10   66.83    3.26
  -1   7 -10   69.50    3.29
  -1   7 -10   59.41    3.37
  -1   7 -10   60.92    3.37
   1   7  10   68.01    3.37
   1   7  11   39.27    2.23
  -1   7 -11   40.51    2.22
  -1   7 -11   40.94    2.23
   1   7  11   37.75    2.23
   1   7  12   47.25    2.31
  -1   7 -12   46.15    2.31
  -1   7 -12   49.04    2.33
   1   7  12   46.64    2.30
  -1   8  10   62.19    2.76
   1   8 -10   54.60    2.46
   1   8 -10   57.78    2.49
  -1   8   9    2.36    0.92
   1   8  -9    1.53    0.79
   1   8  -9    2.47    0.78
   1   8  -9    3.21    0.83
   1   8  -9    1.72    0.78
  -1   8   8   37.30    2.26
   1   8  -8   33.14    2.10
  -1   8   8   37.26    2.10
   1   8  -8   32.69    2.04
   1   8  -8   36.63    2.07
  -1   8   8   37.20    2.11
   1   8  -8   34.36    2.14
  -1   8   7   10.84    1.37
   1   8  -7    8.73    1.20
  -1   8   7    9.09    1.10
   1   8  -7    9.07    1.24
  -1   8   7    9.40    1.25
   1   8  -7    9.49    1.33
   1   8  -7    9.17    1.32
  -1   8   7    8.63    1.24
  -1   8   6  145.65    5.86
  -1   8   6  143.04    5.81
   1   8  -6  145.88    5.73
   1   8  -6  145.37    5.75
  -1   8   6  144.56    5.59
   1   8  -6  143.80    5.87
  -1   8   6  142.88    5.82
   1   8  -6  146.72    5.91
  -1   8   5    6.80    1.30
   1   8  -5    7.77    1.25
   1   8  -5    6.62    1.20
  -1   8   5    7.04    1.25
   1   8  -5    7.54    1.33
  -1   8   5    6.48    1.14
   1   8  -5    7.25    1.30
  -1   8   5    8.72    1.35
  -1   8   4    1.79    1.02
   1   8  -4    1.74    1.00
   1   8  -4    2.00    1.06
  -1   8   4    1.79    1.01
  -1   8   4    1.95    0.98
   1   8  -4    2.00    1.02
   1   8  -4    1.93    1.11
  -1   8   4    1.03    0.98
  -1   8   3   23.78    1.98
   1   8  -3   23.16    2.02
  -1   8   3   25.88    2.10
  -1   8   3   22.83    1.85
   1   8  -3   26.30    1.99
   1   8  -3   23.31    1.98
   1   8  -3   21.82    1.97
  -1   8   3   25.86    2.10
  -1   8   2  107.84    4.79
   1   8  -2  110.01    4.99
  -1   8   2  123.58    5.15
   1   8  -2  102.80    4.81
   1   8  -2  112.75    4.86
  -1   8   2  106.60    4.74
  -1   8   2  109.04    4.99
   1   8  -2  113.55    5.05
  -1   8   1   10.84    1.53
  -1   8   1   15.14    1.68
   1   8  -1   12.15    1.54
  -1   8   1   14.24    1.67
   1   8  -1   12.63    1.61
   1   8  -1   12.45    1.54
  -1   8   1   14.06    1.57
  -1   8   1   14.48    1.57
  -1   8   0   83.06    4.19
   1   8   0   89.89    4.30
  -1   8   0   84.35    4.05
  -1   8   0   85.35    4.23
   1   8   0   84.40    4.21
   1   8   0   87.30    4.09
  -1   8   0   86.90    4.04
  -1   8   0   80.52    3.86
   1   8   1   33.46    2.41
  -1   8  -1   34.85    2.30
  -1   8  -1   32.11    2.41
  -1   8  -1   33.69    2.32
   1   8   1   30.15    2.24
  -1   8  -1   34.41    2.47
   1   8   1   31.31    2.40
  -1   8  -2  149.02    6.19
   1   8   2  155.15    6.21
   1   8   2  139.87    5.88
  -1   8  -2  150.14    6.18
  -1   8  -2  149.58    5.96
  -1   8  -2  151.64    5.93
   1   8   2  141.07    6.09
  -1   8  -3  116.04    5.25
   1   8   3  119.74    5.24
   1   8   3  114.19    5.17
   1   8   3  113.84    5.01
  -1   8  -3  120.05    5.28
  -1   8  -3  122.64    5.05
  -1   8  -3  116.44    5.02
  -1   8  -3  113.04    4.89
  -1   8  -4   93.11    4.39
   1   8   4   90.53    4.30
  -1   8  -4   89.84    4.34
   1   8   4   87.55    4.24
  -1   8  -4   91.30    4.09
  -1   8  -4   90.32    4.12
   1   8   4   82.89    3.90
  -1   8  -5   44.74    2.75
   1   8   5   40.27    2.61
   1   8   5   40.03    2.59
  -1   8  -5   39.85    2.42
  -1   8  -5   40.09    2.47
  -1   8  -5   41.49    2.68
   1   8   5   39.19    2.41
  -1   8  -6  217.18    8.26
   1   8   6  227.03    8.20
   1   8   6  234.35    8.24
  -1   8  -6  220.22    7.99
  -1   8  -6  207.25    8.22
  -1   8  -6  219.06    7.96
   1   8   6  203.03    7.85
   1   8   7   49.95    2.70
  -1   8  -7   44.02    2.71
   1   8   7   51.58    2.76
  -1   8  -7   46.06    2.74
  -1   8  -7   45.30    2.54
  -1   8  -7   50.34    2.59
   1   8   7   48.24    2.58
   1   8   8  126.37    4.95
  -1   8  -8  112.63    4.95
  -1   8  -8  116.18    4.98
  -1   8  -8  130.36    4.85
   1   8   8  125.75    4.93
  -1   8  -8  122.66    4.80
   1   8   8  119.74    4.80
  -1   8  -9    1.09    0.73
  -1   8  -9    1.38    0.82
  -1   8  -9    1.88    0.79
   1   8   9    1.15    0.76
   1   8   9    0.20    0.75
  -1   8  -9    2.37    0.85
   1   9  -5   13.29    1.13
   1   9  -5   13.01    1.14
  -1   9   5   14.07    1.16
   1   9  -5   13.55    1.14
  -1   9   5   12.64    1.04
  -1   9   5   14.00    1.16
   1   9  -5   10.72    1.11
   1   9  -4    9.19    1.06
  -1   9   4    8.97    0.98
  -1   9   4   10.16    1.12
   1   9  -4   12.07    1.09
  -1   9   4   10.05    0.95
   1   9  -4    8.01    1.08
  -1   9   4   10.56    1.11
   1   9  -4    9.02    1.11
  -1   9   3   18.88    1.48
   1   9  -3   18.05    1.46
   1   9  -3   20.50    1.44
  -1   9   3   18.32    1.29
   1   9  -3   18.29    1.41
  -1   9   3   16.88    1.32
   1   9  -3   19.09    1.48
  -1   9   3   17.21    1.44
  -1   9   2    9.93    1.20
   1   9  -2    9.82    1.19
   1   9  -2    9.75    1.12
   1   9  -2   10.41    1.12
  -1   9   2   11.29    1.07
  -1   9   2   10.77    1.12
  -1   9   2   10.25    1.20
   1   9  -2    9.25    1.15
  -1   9   1   32.21    2.01
   1   9  -1   31.71    2.00
  -1   9   1   33.14    2.02
   1   9  -1   30.34    1.98
  -1   9   1   33.09    1.84
   1   9  -1   33.09    1.91
  -1   9   1   34.97    1.91
   1   9  -1   31.00    1.90
  -1   9   1   28.99    1.91
  -1   9   0   37.55    2.21
   1   9   0   36.70    2.17
   1   9   0   36.27    2.15
  -1   9   0   36.94    2.01
  -1   9   0   36.53    2.18
   1   9   0   36.96    2.06
  -1   9   0   37.26    2.05
   1   9   0   38.58    2.14
  -1   9   0   37.52    2.08
   1   9   1   24.94    1.76
  -1   9  -1   25.85    1.80
   1   9   1   26.38    1.67
  -1   9  -1   26.54    1.67
  -1   9  -1   27.82    1.70
   1   9   1   22.40    1.65
  -1   9  -1   24.50    1.79
   1   9   1   25.11    1.78
   1   9   2   56.69    2.73
   1   9   2   59.71    2.83
  -1   9  -2   59.36    2.68
  -1   9  -2   57.37    2.86
   1   9   2   57.49    2.69
  -1   9  -2   57.61    2.69
   1   9   2   60.16    2.87
  -1   9  -2   56.40    2.86
  -1   9  -3    3.63    0.82
   1   9   3    2.95    0.82
  -1   9  -3    3.54    0.96
   1   9   3    4.32    0.91
  -1   9  -3    3.99    0.87
  -1   9  -3    4.20    0.94
   1   9   3    3.53    0.87
   1   9   4   10.10    1.09
   1   9   4    8.43    0.99
  -1   9  -4    7.82    1.08
  -1   9  -4    8.82    0.98
  -1   9  -4    9.45    1.01
  -1   9  -4    8.06    1.07
   1   9   4    8.26    1.03
   2  -9  -4   67.73    3.09
   2  -9  -4   67.58    3.01
   2  -9  -3   11.70    1.27
   2  -9  -3   10.62    1.18
  -2  -9   2   20.03    2.44
   2  -9  -2   18.38    1.54
   2  -9  -2   17.67    1.47
  -2  -9   1   10.35    2.05
   2  -9  -1   11.11    1.29
   2  -9  -1   10.11    1.18
  -2  -9   0   16.74    2.40
  -2  -9   0   13.63    2.15
   2  -9   0   20.10    1.58
   2  -9   0   18.93    1.50
  -2  -9  -1    2.53    1.48
   2  -9   1    4.41    0.86
   2  -9   1    2.94    0.88
  -2  -9  -1    1.61    1.66
   2  -9   2   28.79    1.78
   2  -9   2   29.12    1.86
  -2  -9  -2   28.02    2.67
   2  -9   3    3.02    0.78
   2  -9   3    3.78    0.76
  -2  -8  10   17.47    1.47
  -2  -8   9   15.15    1.52
  -2  -8   9   17.37    2.32
   2  -8  -9   14.48    1.91
  -2  -8   8   46.65    2.78
   2  -8  -8   47.69    3.38
  -2  -8   8   48.67    3.73
   2  -8  -7   27.63    2.74
  -2  -8   7   24.33    2.97
   2  -8  -6   40.99    3.42
  -2  -8   6   41.48    3.81
   2  -8  -5   16.07    1.72
   2  -8  -5   15.32    1.75
   2  -8  -5   12.51    2.37
  -2  -8   5   16.40    1.92
  -2  -8   5   18.36    2.94
  -2  -8   4   29.90    3.69
  -2  -8   4   31.67    2.64
  -2  -8   4   36.67    3.70
   2  -8  -4   35.03    2.53
   2  -8  -4   32.26    2.47
  -2  -8   3   24.74    3.45
  -2  -8   3   28.89    2.49
  -2  -8   3   21.16    3.28
   2  -8  -3   24.97    2.21
   2  -8  -3   25.43    2.24
  -2  -8   2    6.87    2.53
  -2  -8   2    9.54    2.67
  -2  -8   2    7.70    1.92
   2  -8  -2    9.45    1.50
   2  -8  -2    8.45    1.37
  -2  -8   1   34.53    3.77
  -2  -8   1   35.89    4.09
   2  -8  -1   34.92    2.70
   2  -8  -1   36.97    2.66
  -2  -8   0   12.56    2.90
   2  -8   0   14.65    1.78
   2  -8   0   12.63    1.65
  -2  -8  -1   44.23    3.91
  -2  -8  -1   51.84    4.80
   2  -8   1   58.83    3.43
   2  -8   1   57.16    3.35
  -2  -8  -1   51.58    2.93
  -2  -8  -1   54.87    3.06
  -2  -8  -2   15.25    2.48
  -2  -8  -2   17.16    3.02
   2  -8   2   16.56    1.80
  -2  -8  -2   14.19    1.51
   2  -8   2   16.56    1.74
  -2  -8  -2   16.14    1.65
  -2  -8  -3  132.29    6.78
  -2  -8  -3  126.72    6.82
  -2  -8  -3  132.98    7.82
   2  -8   3  146.71    6.12
   2  -8   3  136.63    5.91
  -2  -8  -4   14.72    2.22
  -2  -8  -4   13.68    2.24
  -2  -8  -4   11.72    2.69
   2  -8   4   18.11    1.85
   2  -8   4   17.54    1.74
  -2  -8  -5  201.09    9.00
  -2  -8  -5  213.07    9.20
  -2  -8  -5  199.60   10.16
   2  -8   5  231.90    8.49
   2  -8   5  229.16    8.33
  -2  -8  -6    0.59    1.78
  -2  -8  -6    0.89    1.41
  -2  -8  -6    2.12    1.56
   2  -8   6    2.62    0.92
   2  -8   6    3.18    1.02
  -2  -8  -7  141.48    6.32
  -2  -8  -7  136.70    6.39
   2  -8   7  150.17    5.77
   2  -8   7  152.59    5.67
   2  -8   8    4.62    0.86
   2  -8   8    5.20    0.92
  -2  -8  -8    4.02    1.70
  -2  -8  -8    5.85    1.45
  -2  -8  -8    5.39    1.44
  -2  -7  13   17.35    1.37
  -2  -7  13   20.43    1.51
   2  -7 -12    4.76    1.34
   2  -7 -12    3.00    1.32
   2  -7 -12    2.66    1.00
  -2  -7  12    3.28    1.76
  -2  -7  12    4.47    1.03
   2  -7 -11   37.22    2.93
   2  -7 -11   38.96    2.99
   2  -7 -11   46.91    2.65
  -2  -7  11   48.49    3.79
  -2  -7  11   38.92    2.63
   2  -7 -10    5.19    1.55
   2  -7 -10    4.72    1.62
   2  -7 -10    3.91    1.19
  -2  -7  10    5.88    2.36
  -2  -7  10    4.68    1.22
   2  -7  -9   48.40    3.50
   2  -7  -9   45.68    3.47
  -2  -7   9   50.14    4.34
   2  -7  -9   43.79    2.81
   2  -7  -8   26.06    2.88
   2  -7  -8   20.89    2.53
  -2  -7   8   19.51    2.30
  -2  -7   8   17.75    3.17
   2  -7  -8   18.75    1.90
   2  -7  -7  187.44    8.52
   2  -7  -7  191.16    8.69
   2  -7  -7  184.50    7.26
  -2  -7   7  175.12    7.74
  -2  -7   7  175.55    9.30
   2  -7  -6  124.29    6.62
   2  -7  -6  119.50    6.64
  -2  -7   6  127.19    7.59
  -2  -7   6  117.22    5.94
   2  -7  -6  131.62    7.41
   2  -7  -5   30.18    3.33
   2  -7  -5   30.09    3.33
  -2  -7   5   28.91    3.99
  -2  -7   5   29.17    3.23
   2  -7  -5   24.47    3.18
  -2  -7   5   32.35    4.07
  -2  -7   5   31.88    2.94
  -2  -7   4  104.90    7.52
   2  -7  -4  123.37    7.23
  -2  -7   4  114.14    6.86
  -2  -7   4  111.74    7.28
  -2  -7   3   63.14    4.87
  -2  -7   3   56.05    5.46
   2  -7  -3   51.04    5.58
  -2  -7   3   51.48    4.99
   2  -7  -2    8.42    2.70
  -2  -7   2    7.33    2.11
  -2  -7   2   11.15    3.07
   2  -7  -1    8.29    2.75
  -2  -7   1   10.48    2.27
  -2  -7   1    4.67    2.68
   2  -7   0   56.90    6.14
  -2  -7   0   67.22    5.26
  -2  -7   0   62.33    5.78
   2  -7   1   16.99    3.61
  -2  -7  -1   11.84    2.53
  -2  -7  -1   11.84    3.14
   2  -7   2   75.80    6.94
  -2  -7  -2   75.17    5.64
  -2  -7  -2   70.51    6.21
  -2  -7  -2   71.42    4.92
   2  -7   3   41.35    5.30
  -2  -7  -3   38.32    3.56
  -2  -7  -3   41.18    4.20
  -2  -7  -4   66.01    5.30
   2  -7   4   67.71    4.02
  -2  -7  -4   67.93    4.52
  -2  -7  -4   61.14    4.36
  -2  -7  -4   57.23    4.32
   2  -7   4   62.26    3.81
   2  -7   4   63.00    6.41
  -2  -7  -5    9.92    2.08
  -2  -7  -5    8.15    2.01
  -2  -7  -5   10.41    2.12
   2  -7   5    7.80    1.60
   2  -7   5    8.70    1.52
   2  -7   5    6.07    2.44
  -2  -7  -5    9.27    2.35
   2  -7   6   68.60    5.86
  -2  -7  -6   79.48    5.84
   2  -7   6   82.24    4.27
   2  -7   6   75.57    7.11
  -2  -7  -6   84.53    4.92
  -2  -7  -6   73.83    4.75
  -2  -7  -6   74.29    4.85
   2  -7   6   81.17    4.37
   2  -7   7   -0.62    1.06
   2  -7   7    1.81    1.09
  -2  -7  -7    1.21    1.51
  -2  -7  -7    1.03    1.36
  -2  -7  -7   -0.29    1.44
   2  -7   8   40.79    2.69
  -2  -7  -8   41.91    3.25
  -2  -7  -8   42.65    3.30
  -2  -7  -8   37.76    3.11
   2  -7   8   46.15    2.94
  -2  -7  -9   12.58    1.93
  -2  -7  -9   11.79    1.84
   2  -7   9   11.55    1.51
   2  -7   9   10.84    1.35
  -2  -7  -9   11.76    1.76
   2  -7  10   83.39    3.78
  -2  -7 -10   81.73    4.31
  -2  -7 -10   78.32    4.32
   2  -7  10   82.19    3.88
   2  -7  11    8.07    1.02
   2  -7  11    9.71    1.14
  -2  -7 -11    9.64    1.50
  -2  -7 -11    8.79    1.47
   2  -6 -15    9.26    1.29
  -2  -6  15    9.89    1.14
  -2  -6  15    7.89    0.95
   2  -6 -14   56.77    3.00
  -2  -6  14   49.97    2.79
   2  -6 -14   45.03    2.89
   2  -6 -14   43.40    2.85
  -2  -6  14   55.98    2.85
   2  -6 -13   12.62    1.79
   2  -6 -13   12.62    1.73
   2  -6 -13   15.21    1.72
  -2  -6  13   12.18    2.54
  -2  -6  13   11.99    1.58
   2  -6 -12   19.82    2.29
   2  -6 -12   19.12    2.24
   2  -6 -12   25.95    2.24
  -2  -6  12   20.43    3.12
  -2  -6  12   15.30    1.87
   2  -6 -11   23.25    2.48
   2  -6 -11   25.58    2.55
   2  -6 -11   32.24    2.56
  -2  -6  11   26.49    3.49
  -2  -6  11   24.09    2.54
  -2  -6  11   23.24    2.32
   2  -6 -10   70.01    4.34
   2  -6 -10   69.67    4.35
  -2  -6  10   58.82    3.99
  -2  -6  10   71.83    5.56
   2  -6 -10   72.79    4.01
  -2  -6   9   35.81    4.24
   2  -6  -9   42.03    3.00
   2  -6  -8   21.20    2.66
   2  -6  -8   29.89    3.00
  -2  -6   8   28.51    2.88
  -2  -6   8   19.66    3.50
   2  -6  -7  122.90    6.42
   2  -6  -7  124.98    6.46
   2  -6  -7  120.09    8.62
   2  -6  -7  126.93    7.20
  -2  -6   7  115.54    6.11
   2  -6  -6   59.63    4.15
   2  -6  -6   52.80    3.99
   2  -6  -6   50.61    5.41
   2  -6  -6   48.61    4.29
  -2  -6   6   50.59    3.79
   2  -6  -5  241.44   10.93
   2  -6  -5  241.82   12.81
  -2  -6   5  218.08   11.76
  -2  -6   5  206.93   10.82
  -2  -6   5  221.28    9.46
   2  -6  -5  226.48    9.81
   2  -6  -5  224.99    9.84
   2  -6  -4  120.36    6.30
   2  -6  -4  108.50    6.14
   2  -6  -4  108.35    8.10
  -2  -6   4  106.93    7.58
   2  -6  -3   34.57    3.43
   2  -6  -3   40.06    3.55
  -2  -6   3   30.35    3.38
  -2  -6   3   34.06    2.46
   2  -6  -3   44.34    4.96
  -2  -6   3   33.90    2.41
  -2  -6   3   26.76    3.99
  -2  -6   2   26.86    3.01
   2  -6  -2   26.56    3.11
   2  -6  -2   28.83    3.22
  -2  -6   2   27.77    3.28
  -2  -6   2   32.54    4.07
   2  -6  -2   27.28    4.08
  -2  -6   1  195.43    8.80
   2  -6  -1  174.59    9.01
   2  -6  -1  187.41    9.06
  -2  -6   1  190.86    8.82
   2  -6  -1  196.13   11.44
  -2  -6   1  168.07   10.05
  -2  -6   1  197.69    8.93
  -2  -6   1  204.92    9.73
   2  -6   0  223.90   11.03
  -2  -6   0  270.26   10.95
  -2  -6   0  264.85   10.83
   2  -6   0  266.36   13.98
  -2  -6   0  261.98   11.01
  -2  -6   0  245.13   11.63
  -2  -6  -1  169.82    7.90
  -2  -6  -1  176.54    8.04
   2  -6   1  160.59    7.14
   2  -6   1  175.56   10.90
   2  -6   1  163.74    7.24
  -2  -6  -1  160.05    8.06
  -2  -6  -1  178.16    9.04
   2  -6   2  268.98   13.17
  -2  -6  -2  271.66   12.40
   2  -6   2  259.36   10.38
   2  -6   2  267.40   14.58
  -2  -6  -2  285.00   11.23
  -2  -6  -2  293.54   11.35
  -2  -6  -2  257.48   11.37
   2  -6   2  261.57   10.48
  -2  -6  -3   39.40    3.98
   2  -6   3   33.76    4.03
   2  -6   3   42.42    5.25
   2  -6   3   35.75    2.75
  -2  -6  -3   36.04    3.20
  -2  -6  -3   33.54    3.14
  -2  -6  -3   36.68    3.56
   2  -6   3   33.13    2.76
   2  -6   4   43.40    4.65
  -2  -6  -4   49.20    4.53
   2  -6   4   46.83    3.19
  -2  -6  -4   47.88    3.62
  -2  -6  -4   50.40    3.72
  -2  -6  -4   44.24    3.87
   2  -6   4   38.54    3.04
  -2  -6  -5   39.60    3.32
  -2  -6  -5   34.72    3.25
   2  -6   5   34.82    2.79
   2  -6   5   35.40    5.04
  -2  -6  -5   41.44    4.19
   2  -6   5   36.14    4.36
   2  -6   5   42.99    3.14
   2  -6   6   88.05    6.74
  -2  -6  -6   83.88    6.18
   2  -6   6   81.20    4.50
   2  -6   6   71.50    7.39
  -2  -6  -6   90.66    5.18
  -2  -6  -6   77.52    4.89
  -2  -6  -6   83.23    5.32
   2  -6   6   81.96    4.64
   2  -6   7   62.86    5.63
  -2  -6  -7   58.15    5.11
   2  -6   7   50.37    6.14
  -2  -6  -7   57.83    4.34
  -2  -6  -7   56.99    3.35
  -2  -6  -8   19.75    2.03
   2  -6   8   18.72    3.27
   2  -6   8   18.60    2.03
  -2  -6  -8   21.39    2.51
  -2  -6  -8   23.31    2.66
   2  -6   8   21.56    2.24
  -2  -6  -8   18.87    2.64
  -2  -6  -9   17.14    1.96
   2  -6   9   20.84    3.17
   2  -6   9   19.17    2.00
  -2  -6  -9   14.80    2.39
  -2  -6  -9   22.22    2.48
  -2  -6  -9   21.61    2.51
   2  -6   9   17.66    2.06
  -2  -6 -10   44.70    2.90
   2  -6  10   43.21    2.89
  -2  -6 -10   45.13    3.38
  -2  -6 -10   45.26    3.40
  -2  -6 -10   42.98    3.44
   2  -6  10   44.54    3.05
  -2  -6 -11  120.17    5.42
   2  -6  11  131.58    5.59
  -2  -6 -11  128.94    6.09
  -2  -6 -11  138.15    6.20
  -2  -6 -11  118.21    5.95
   2  -6  11  126.32    5.67
  -2  -6 -12    6.89    1.49
  -2  -6 -12    6.10    1.49
   2  -6  12    9.38    1.38
   2  -6  12    8.38    1.25
  -2  -6 -12    7.92    1.37
  -2  -6 -13   52.13    3.04
  -2  -6 -13   50.03    3.02
  -2  -6 -13   51.73    2.66
   2  -6  13   46.65    2.59
   2  -6  13   46.83    2.51
   2  -5 -16   34.51    2.30
  -2  -5  16   33.24    2.13
  -2  -5  16   28.69    1.80
   2  -5 -15   32.02    2.41
   2  -5 -15   32.29    2.48
   2  -5 -15   44.20    2.79
  -2  -5  15   41.95    2.64
  -2  -5  15   42.82    2.52
   2  -5 -14    1.47    1.13
   2  -5 -14    0.62    1.23
   2  -5 -14    0.55    1.22
  -2  -5  14    3.20    1.58
  -2  -5  14    0.69    0.99
   2  -5 -13   53.50    3.56
   2  -5 -13   58.41    3.68
  -2  -5  13   58.78    3.57
   2  -5 -13   59.65    3.64
  -2  -5  13   52.40    4.80
  -2  -5  13   49.68    3.66
  -2  -5  12    5.90    1.80
   2  -5 -12    8.94    1.79
   2  -5 -12    6.33    1.70
   2  -5 -12   10.87    1.84
  -2  -5  12   10.21    2.92
  -2  -5  12    8.41    1.97
  -2  -5  12    7.77    1.54
   2  -5 -11   78.49    4.39
  -2  -5  11   72.81    5.72
  -2  -5  11   66.83    5.48
   2  -5 -10   13.93    2.03
   2  -5 -10   11.37    1.90
  -2  -5  10    9.19    2.26
  -2  -5  10   12.73    2.32
   2  -5 -10   12.55    3.01
   2  -5  -9  141.31    6.74
   2  -5  -9  150.49    6.83
  -2  -5   9  140.44    8.38
  -2  -5   9  134.27    6.73
  -2  -5   9  136.86    8.24
   2  -5  -9  133.83    9.34
   2  -5  -8   17.96    2.21
   2  -5  -8   16.53    2.20
  -2  -5   8   20.07    2.96
  -2  -5   8   15.36    2.39
  -2  -5   8   17.81    3.41
   2  -5  -8   13.77    3.21
  -2  -5   7  122.91    7.45
  -2  -5   7  123.81    6.16
  -2  -5   7  122.09    7.66
   2  -5  -7  130.05    6.92
   2  -5  -7  131.62    6.19
   2  -5  -7  127.58    6.15
  -2  -5   7  122.71    7.98
   2  -5  -7  126.00    8.69
  -2  -5   6   34.57    3.93
  -2  -5   6   37.35    3.05
   2  -5  -6   36.95    3.39
  -2  -5   6   26.53    2.37
  -2  -5   6   36.54    3.80
   2  -5  -6   40.58    3.09
   2  -5  -6   34.78    2.83
  -2  -5   6   32.40    2.50
  -2  -5   6   29.05    3.90
   2  -5  -6   31.51    4.14
  -2  -5   5   67.29    5.34
  -2  -5   5   71.22    5.51
  -2  -5   5   76.78    3.86
  -2  -5   5   81.25    4.06
   2  -5  -5   78.93    4.48
   2  -5  -5   77.83    4.41
  -2  -5   5   74.86    3.84
  -2  -5   5   84.29    6.13
   2  -5  -5   82.34    6.66
  -2  -5   4   32.53    2.42
  -2  -5   4   33.53    2.47
  -2  -5   4   29.57    2.10
   2  -5  -4   34.77    4.18
   2  -5  -4   31.44    2.86
   2  -5  -4   34.61    2.84
  -2  -5   4   34.98    3.93
  -2  -5   4   32.07    2.16
  -2  -5   3   46.08    2.88
   2  -5  -3   46.86    4.80
   2  -5  -3   49.91    3.47
  -2  -5   3   44.91    3.61
  -2  -5   3   41.94    3.57
   2  -5  -3   49.66    3.51
  -2  -5   3   50.48    4.57
  -2  -5   3   49.24    2.94
  -2  -5   2   47.93    2.94
   2  -5  -2   46.28    4.87
   2  -5  -2   51.63    3.57
  -2  -5   2   47.37    3.55
   2  -5  -2   51.90    3.64
  -2  -5   2   44.99    3.40
  -2  -5   2   47.15    4.48
  -2  -5   2   51.57    3.72
   2  -5  -2   50.54    3.84
  -2  -5   2   50.25    2.95
  -2  -5   1    6.45    1.42
   2  -5  -1    6.83    2.35
   2  -5  -1    5.56    1.72
  -2  -5   1    7.64    1.78
   2  -5  -1    6.65    1.90
  -2  -5   1    7.08    1.71
   2  -5  -1    5.37    1.85
  -2  -5   1    6.96    1.40
  -2  -5   1    6.56    1.79
   2  -5   0  220.88   10.37
   2  -5   0  221.80   11.67
   2  -5   0  206.35    9.27
  -2  -5   0  218.87    8.79
   2  -5   0  205.75    9.36
  -2  -5   0  210.23    8.76
   2  -5   0  205.26    9.44
  -2  -5   0  215.44    9.14
  -2  -5   0  214.94    7.98
   2  -5   1  108.14    6.55
  -2  -5  -1  100.51    5.91
   2  -5   1  106.67    7.57
   2  -5   1   82.52    5.38
  -2  -5  -1  104.73    5.15
  -2  -5  -1   98.38    5.07
  -2  -5  -1  106.72    5.53
   2  -5   1   93.11    5.66
  -2  -5  -1   94.70    4.32
   2  -5   2  162.85    8.64
  -2  -5  -2  159.34    8.04
   2  -5   2  152.88    9.66
   2  -5   2  154.47    6.53
   2  -5   2  152.24    6.57
  -2  -5  -2  168.98    7.00
  -2  -5  -2  162.53    6.98
  -2  -5  -2  155.05    7.35
   2  -5   2  153.75    7.77
  -2  -5  -2  148.28    6.02
  -2  -5  -3   16.33    2.49
   2  -5   3   14.11    2.53
   2  -5   3   16.91    1.82
   2  -5   3   11.89    3.01
  -2  -5  -3   18.33    2.10
  -2  -5  -3   18.46    2.09
  -2  -5  -3   14.33    2.25
   2  -5   3   13.76    1.72
  -2  -5  -4   31.91    2.26
  -2  -5  -4   32.93    3.45
   2  -5   4   33.83    3.79
   2  -5   4   24.07    4.01
   2  -5   4   25.73    2.27
  -2  -5  -4   33.47    2.73
  -2  -5  -4   31.51    2.68
  -2  -5  -4   27.79    2.93
   2  -5   4   31.45    2.52
  -2  -5  -5   79.03    4.10
  -2  -5  -5   93.38    5.97
   2  -5   5   95.53    6.55
   2  -5   5   88.59    4.52
   2  -5   5   79.45    7.24
  -2  -5  -5   88.20    4.79
  -2  -5  -5   87.04    4.77
  -2  -5  -5   79.63    5.09
   2  -5   5   83.46    4.54
  -2  -5  -6    7.59    1.65
  -2  -5  -6    7.76    1.68
   2  -5   6    9.51    1.65
   2  -5   6    9.60    1.58
   2  -5   6    6.24    2.46
  -2  -5  -6    8.18    1.49
  -2  -5  -6    9.86    2.33
   2  -5   6    8.84    2.13
   2  -5   7  121.15    8.11
  -2  -5  -7  125.57    7.72
   2  -5   7  131.79    5.98
   2  -5   7  128.40    9.72
  -2  -5  -7  133.78    6.41
  -2  -5  -7  119.63    6.18
  -2  -5  -7  121.89    5.76
   2  -5   7  126.67    6.06
  -2  -5  -8   89.90    5.05
  -2  -5  -8   82.84    4.90
   2  -5   8   80.49    7.75
   2  -5   8   85.42    4.60
   2  -5   8   82.91    4.70
   2  -5   8   88.35    6.75
  -2  -5  -8   81.12    6.12
   2  -5   9  173.16   10.52
   2  -5   9  193.87    8.16
  -2  -5  -9  179.33    8.01
   2  -5   9  201.24    8.41
  -2  -5  -9  212.24    8.79
  -2  -5  -9  199.07    8.62
  -2  -5 -10   49.08    3.40
   2  -5  10   48.86    4.96
   2  -5  11   78.17    6.40
   2  -5  11   91.75    4.71
  -2  -5 -11   93.46    4.83
   2  -5  11   90.40    4.84
  -2  -5 -11   92.90    5.13
  -2  -5 -11   92.37    5.10
  -2  -5 -12   77.18    4.46
  -2  -5 -12   72.49    4.34
  -2  -5 -12   76.77    4.18
   2  -5  12   77.13    4.06
  -2  -5 -12   60.90    4.42
   2  -5  12   77.93    4.22
  -2  -5 -13   15.67    2.05
  -2  -5 -13   19.01    2.11
  -2  -5 -13   20.19    2.04
   2  -5  13   21.79    1.89
   2  -5  13   18.86    1.94
  -2  -5 -13   16.79    2.13
   2  -5  14  135.38    5.61
   2  -5  14  134.52    5.71
  -2  -5 -14  145.06    5.85
  -2  -5 -14  135.05    6.00
  -2  -5 -14  145.02    6.11
  -2  -5 -15    7.74    1.21
   2  -5  15    7.99    0.91
  -2  -5 -15    8.11    1.34
  -2  -5 -15    6.43    1.27
  -2  -4  18   61.66    2.89
   2  -4 -17   42.77    2.58
  -2  -4  17   39.66    2.10
  -2  -4  17   37.94    2.05
  -2  -4  17   42.38    2.52
   2  -4 -16   85.48    4.19
  -2  -4  16   75.37    3.66
  -2  -4  16   74.95    3.51
  -2  -4  16   75.53    3.52
  -2  -4  16   84.21    4.08
  -2  -4  16   69.93    4.11
   2  -4 -15   36.28    2.82
  -2  -4  15   34.50    2.55
  -2  -4  15   34.21    2.63
   2  -4 -15   36.37    2.68
   2  -4 -15   29.95    2.51
  -2  -4  15   30.21    2.16
  -2  -4  15   34.90    2.26
  -2  -4  15   30.60    2.93
   2  -4 -14   36.73    2.89
  -2  -4  14   32.35    2.61
  -2  -4  14   30.69    2.22
  -2  -4  14   29.59    2.20
   2  -4 -14   31.53    2.65
   2  -4 -14   31.86    2.64
  -2  -4  14   33.74    3.16
   2  -4 -13   78.47    4.46
  -2  -4  13   74.98    5.89
  -2  -4  12  173.19    7.85
   2  -4 -12  202.95    8.17
   2  -4 -12  190.34    8.00
  -2  -4  12  177.31    8.33
  -2  -4  12  173.84    9.58
  -2  -4  11   32.07    2.85
   2  -4 -11   42.03    3.04
   2  -4 -11   39.53    3.02
  -2  -4  11   32.23    3.65
  -2  -4  11   39.12    3.24
  -2  -4  11   40.68    3.43
  -2  -4  11   36.43    4.37
   2  -4 -10   30.44    2.67
   2  -4 -10   34.75    2.80
  -2  -4  10   34.18    3.64
  -2  -4  10   31.13    2.91
  -2  -4  10   33.58    4.04
  -2  -4  10   34.33    3.11
   2  -4  -9   21.14    2.10
   2  -4  -9   18.20    2.04
  -2  -4   9   15.66    3.19
  -2  -4   9   14.89    2.23
  -2  -4   9   20.01    2.27
  -2  -4   9   19.86    2.71
  -2  -4   8  121.22    5.68
  -2  -4   8  116.00    5.56
  -2  -4   8  126.36    7.18
   2  -4  -8  135.77    5.82
   2  -4  -8  131.08    5.76
  -2  -4   8  114.31    5.51
  -2  -4   8  125.78    5.98
  -2  -4   8  118.77    7.04
   2  -4  -8  125.55    7.77
  -2  -4   7   24.34    2.55
  -2  -4   7   18.02    3.03
  -2  -4   7   26.08    2.92
  -2  -4   7   24.64    2.22
  -2  -4   7   25.41    2.22
   2  -4  -7   22.57    2.14
   2  -4  -7   24.36    2.19
  -2  -4   7   23.99    2.22
  -2  -4   7   21.16    3.18
   2  -4  -7   28.61    3.52
  -2  -4   6   77.71    5.31
  -2  -4   6   81.10    4.41
  -2  -4   6   75.47    3.90
  -2  -4   6   81.61    4.05
  -2  -4   6   90.19    5.57
  -2  -4   6   80.62    4.05
   2  -4  -6   84.33    4.20
   2  -4  -6   84.32    4.22
  -2  -4   6   86.20    4.07
  -2  -4   6   79.31    5.58
   2  -4  -6   88.93    6.01
  -2  -4   5   17.54    1.42
  -2  -4   5   17.02    2.83
  -2  -4   5   20.74    1.85
  -2  -4   5   17.87    1.88
  -2  -4   5   20.32    2.49
  -2  -4   5   18.85    1.82
   2  -4  -5   21.77    2.01
   2  -4  -5   20.59    1.96
  -2  -4   5   18.49    1.99
  -2  -4   5   20.01    1.84
  -2  -4   5   20.77    2.94
  -2  -4   5   17.39    1.46
  -2  -4   4  743.68   23.36
  -2  -4   4  747.77   23.30
  -2  -4   4  750.83   23.44
  -2  -4   4  620.70   23.96
   2  -4  -4  764.29   23.80
   2  -4  -4  782.27   23.87
  -2  -4   4  743.71   23.54
  -2  -4   4  745.17   23.28
  -2  -4   4  717.24   25.72
  -2  -4   4  667.32   22.94
  -2  -4   4  656.66   22.89
  -2  -4   3  141.22    5.69
  -2  -4   3  150.73    5.67
  -2  -4   3  143.11    5.78
  -2  -4   3  135.90    6.25
   2  -4  -3  141.60    6.05
  -2  -4   3  135.18    6.33
   2  -4  -3  148.08    6.15
  -2  -4   3  144.94    5.84
  -2  -4   3  150.86    5.65
  -2  -4   3  130.22    7.31
  -2  -4   3  139.95    6.44
   2  -4  -3  145.37    8.37
  -2  -4   2   50.79    2.76
  -2  -4   2   52.28    2.90
  -2  -4   2   56.19    2.73
  -2  -4   2   51.96    3.19
   2  -4  -2   50.00    3.12
   2  -4  -2   49.72    3.10
  -2  -4   2   52.04    3.22
  -2  -4   2   54.00    2.85
  -2  -4   2   52.85    2.67
  -2  -4   2   50.41    3.36
  -2  -4   2   45.44    3.52
   2  -4  -2   46.65    4.43
  -2  -4   1   36.80    2.26
   2  -4  -1   35.06    3.05
  -2  -4   1   38.39    2.65
   2  -4  -1   36.13    2.72
  -2  -4   1   39.39    2.65
   2  -4  -1   38.15    2.75
  -2  -4   1   37.83    2.28
   2  -4  -1   39.23    3.03
  -2  -4   1   40.01    2.92
   2  -4  -1   41.16    4.11
  -2  -4   1   32.35    2.67
  -2  -4   0  260.65    9.30
   2  -4   0  276.31   11.21
  -2  -4   0  272.71    9.26
  -2  -4   0  274.47   10.30
   2  -4   0  249.47   10.39
   2  -4   0  249.79   10.16
  -2  -4   0  278.14    9.86
   2  -4   0  256.29   10.29
  -2  -4   0  282.70    9.91
   2  -4   0  266.37   12.44
   2  -4   1  562.05   21.86
   2  -4   1  566.85   21.77
  -2  -4  -1  679.44   21.43
  -2  -4  -1  686.52   21.43
  -2  -4  -1  663.09   21.95
   2  -4   1  662.73   22.31
  -2  -4  -1  656.06   20.81
  -2  -4  -2  133.32    5.18
   2  -4   2  126.97    5.47
   2  -4   2  132.95    5.58
  -2  -4  -2  143.61    5.82
  -2  -4  -2  139.56    5.78
   2  -4   2  137.37    6.61
  -2  -4  -2  135.78    5.20
  -2  -4  -3  271.23    9.31
  -2  -4  -3  272.16   11.03
   2  -4   3  258.95   11.44
   2  -4   3  250.18    9.51
  -2  -4  -3  280.43    9.86
  -2  -4  -3  266.74    9.76
   2  -4   3  258.83    9.63
  -2  -4  -3  252.45    9.02
   2  -4   4  121.02    6.79
  -2  -4  -4  117.94    6.32
   2  -4   4  110.97    4.97
   2  -4   4  109.41    7.60
  -2  -4  -4  121.11    5.26
  -2  -4  -4  112.37    5.14
   2  -4   4  109.84    5.04
  -2  -4  -4  107.96    4.77
   2  -4   5  100.97    6.55
  -2  -4  -5  110.26    6.26
   2  -4   5  102.73    7.66
   2  -4   5  110.53    5.00
  -2  -4  -5  119.88    5.31
  -2  -4  -5  107.43    5.11
   2  -4   5  106.81    5.04
  -2  -4  -5  108.27    4.83
   2  -4   6   26.22    3.25
  -2  -4  -6   22.87    2.84
   2  -4   6   24.94    3.87
   2  -4   6   26.59    2.17
  -2  -4  -6   24.56    2.32
  -2  -4  -6   21.63    2.12
   2  -4   6   24.89    2.20
  -2  -4  -6   19.23    2.19
  -2  -4  -6   23.29    2.09
  -2  -4  -7  399.59   16.26
   2  -4   7  379.61   16.75
   2  -4   7  410.07   14.19
   2  -4   7  373.78   18.46
  -2  -4  -7  436.23   14.64
  -2  -4  -7  397.86   14.36
   2  -4   7  391.15   14.24
  -2  -4  -7  357.37   14.18
  -2  -4  -7  393.14   14.06
   2  -4   8  135.49    8.38
   2  -4   8  126.29    9.62
   2  -4   8  136.97    6.15
  -2  -4  -8  149.81    6.65
  -2  -4  -8  129.58    6.29
  -2  -4  -8  127.94    6.31
   2  -4   8  135.45    6.28
  -2  -4  -8  138.97    6.21
   2  -4   9  186.99   10.54
   2  -4   9  191.94    7.96
  -2  -4  -9  211.29    8.56
  -2  -4  -9  190.05    8.23
   2  -4   9  202.55    8.23
  -2  -4  -9  186.56    7.99
  -2  -4 -10  154.21    7.25
   2  -4  10  160.63    7.01
   2  -4  10  159.91    7.24
  -2  -4 -10  136.26    7.08
   2  -4  10  151.12    9.37
   2  -4  11   50.37    5.11
   2  -4  11   57.66    3.67
  -2  -4 -11   67.98    4.22
  -2  -4 -11   55.12    3.89
  -2  -4 -11   47.07    3.76
   2  -4  11   58.13    3.92
  -2  -4 -11   57.38    3.78
   2  -4  12   47.53    4.82
   2  -4  12   47.97    3.26
   2  -4  12   48.68    3.45
  -2  -4 -12   40.60    3.43
  -2  -4 -12   45.21    3.39
   2  -4  13  176.43   10.13
  -2  -4 -13  188.51    8.10
  -2  -4 -13  194.61    8.25
  -2  -4 -13  186.13    7.96
   2  -4  13  182.05    7.99
   2  -4  13  189.23    7.88
  -2  -4 -14   39.55    2.94
  -2  -4 -14   39.24    3.02
  -2  -4 -14   39.06    2.89
   2  -4  14   39.13    2.84
   2  -4  14   36.47    2.65
   2  -4  15  229.14    8.72
  -2  -4 -15  239.97    8.95
  -2  -4 -15  246.67    9.15
  -2  -4 -15  260.51    9.26
   2  -4  15  237.20    8.91
   2  -4  15  211.66    8.32
  -2  -4 -16   71.46    3.48
  -2  -4 -16   72.26    3.52
   2  -4  16   66.50    3.20
  -2  -4 -16   71.09    3.38
   2  -3 -18   28.22    2.01
   2  -3 -18   27.56    2.36
  -2  -3  18   28.70    1.84
  -2  -3  18   34.13    1.94
  -2  -3  18   28.76    2.05
  -2  -3  17  140.35    6.69
  -2  -3  17  152.15    5.97
  -2  -3  17  146.53    5.81
   2  -3 -17  158.45    6.39
  -2  -3  17  154.07    6.06
  -2  -3  17  152.83    6.04
  -2  -3  17  151.99    6.06
  -2  -3  17  158.73    6.45
  -2  -3  16   70.96    4.61
  -2  -3  16   78.52    3.83
   2  -3 -16   86.27    4.39
  -2  -3  16   83.12    3.97
   2  -3 -16   77.93    4.16
   2  -3 -16   74.18    4.02
  -2  -3  16   94.08    4.29
  -2  -3  16   78.41    3.95
  -2  -3  16   83.26    4.03
  -2  -3  16   83.33    4.36
  -2  -3  16   78.83    4.79
  -2  -3  15   60.31    4.25
   2  -3 -15   69.80    4.01
  -2  -3  15   67.72    3.43
  -2  -3  15   65.39    3.48
  -2  -3  15   65.05    5.76
   2  -3 -15   59.56    3.66
   2  -3 -15   64.73    3.81
  -2  -3  15   62.44    3.66
  -2  -3  15   62.17    3.52
  -2  -3  15   64.68    3.68
  -2  -3  15   60.14    3.47
  -2  -3  15   59.03    4.34
  -2  -3  15   69.44    3.98
   2  -3 -14  201.50    8.01
  -2  -3  14  178.00    7.13
  -2  -3  14  180.36    7.20
  -2  -3  14  198.49   10.65
  -2  -3  14  172.54    7.57
  -2  -3  14  168.69    8.24
  -2  -3  13   66.85    5.79
  -2  -3  13   68.35    3.62
   2  -3 -13   70.39    4.10
   2  -3 -13   66.30    3.96
  -2  -3  13   66.71    4.02
  -2  -3  13   66.80    3.52
  -2  -3  13   72.43    4.77
  -2  -3  12  203.16    8.99
  -2  -3  12  193.33   10.70
  -2  -3  12  187.34    8.72
  -2  -3  12  203.53   10.79
  -2  -3  12  199.84    9.97
   2  -3 -12  226.94    8.63
   2  -3 -12  219.38    8.49
  -2  -3  12  209.24    8.55
  -2  -3  12  201.79    8.34
  -2  -3  12  213.89   10.47
  -2  -3  12  192.88    8.90
   2  -3 -11  124.45    8.62
  -2  -3  11  128.68    6.45
  -2  -3  11  147.25    8.30
  -2  -3  11  139.85    5.54
  -2  -3  11  138.69    5.56
  -2  -3  11  127.44    7.39
  -2  -3  11  152.71    8.36
  -2  -3  11  133.60    6.45
   2  -3 -11  143.89    6.20
   2  -3 -11  144.32    6.11
  -2  -3  11  126.95    6.06
  -2  -3  11  119.31    5.80
  -2  -3  11  132.12    6.56
  -2  -3  11  126.31    7.62
  -2  -3  10  148.06    6.76
   2  -3 -10  142.23    8.95
  -2  -3  10  153.39    8.33
  -2  -3  10  147.46    5.77
  -2  -3  10  151.14    8.27
  -2  -3  10  151.19    5.83
  -2  -3  10  141.78    7.69
  -2  -3  10  149.82    6.75
   2  -3 -10  160.09    6.50
   2  -3 -10  156.72    6.39
  -2  -3  10  132.40    6.30
  -2  -3  10  136.14    6.13
  -2  -3  10  151.77    6.88
  -2  -3  10  142.64    7.84
   2  -3  -9   -0.86    1.76
  -2  -3   9    0.11    1.10
  -2  -3   9    0.83    1.46
  -2  -3   9    0.35    0.78
  -2  -3   9    0.36    0.74
  -2  -3   9   -0.21    1.27
  -2  -3   9    0.53    1.40
  -2  -3   9    0.77    0.99
  -2  -3   9    0.83    1.53
   2  -3  -9   -0.36    0.96
   2  -3  -9    0.19    1.04
  -2  -3   9    0.71    1.30
  -2  -3   9    0.76    0.94
  -2  -3   9    0.19    2.03
  -2  -3   9    0.23    1.49
  -2  -3   8  263.01   10.08
   2  -3  -8  272.69   12.68
  -2  -3   8  263.73    9.24
  -2  -3   8  269.83   10.09
  -2  -3   8  265.59   10.00
  -2  -3   8  279.02    9.34
   2  -3  -8  272.88    9.84
   2  -3  -8  290.46    9.98
  -2  -3   8  256.68    9.93
  -2  -3   8  260.68    9.62
  -2  -3   8  275.61   10.32
  -2  -3   8  271.63   11.43
   2  -3  -7   15.35    2.67
  -2  -3   7   11.61    1.58
  -2  -3   7   13.45    1.16
  -2  -3   7   11.90    1.69
  -2  -3   7   13.76    1.20
  -2  -3   7   16.57    2.26
  -2  -3   7   13.54    1.96
  -2  -3   7   14.17    1.73
   2  -3  -7   14.22    1.66
   2  -3  -7   11.15    1.42
   2  -3  -7   16.47    1.61
  -2  -3   7   14.77    1.71
  -2  -3   7   15.27    1.92
  -2  -3   7   16.58    2.58
  -2  -3   7   13.84    1.35
  -2  -3   7   12.71    1.52
  -2  -3   7   13.81    2.60
  -2  -3   7   15.02    2.02
  -2  -3   6  204.76    8.01
   2  -3  -6  219.42   10.35
  -2  -3   6  209.51    7.37
  -2  -3   6  221.63    7.45
   2  -3  -6  210.89    8.41
  -2  -3   6  220.26    9.15
  -2  -3   6  216.36    9.26
  -2  -3   6  221.81    8.07
  -2  -3   6  216.49    8.09
   2  -3  -6  228.10    8.04
   2  -3  -6  214.72    7.94
  -2  -3   6  221.99    8.06
  -2  -3   6  224.20    8.29
  -2  -3   6  220.25    7.63
  -2  -3   6  224.28    9.73
  -2  -3   6  209.04    7.85
  -2  -3   6  213.57    8.35
  -2  -3   6  206.27    9.21
   2  -3  -5    4.86    1.79
  -2  -3   5    3.72    1.05
  -2  -3   5    5.02    0.74
  -2  -3   5    4.53    1.21
  -2  -3   5    4.96    1.28
  -2  -3   5    6.09    1.51
  -2  -3   5    6.22    1.25
  -2  -3   5    5.92    0.84
   2  -3  -5    5.28    1.12
   2  -3  -5    5.44    1.14
  -2  -3   5    4.96    1.40
  -2  -3   5    5.88    1.20
  -2  -3   5    7.47    2.02
  -2  -3   5    5.19    0.80
  -2  -3   5    4.81    1.17
  -2  -3   5    5.84    2.26
   2  -3  -4  330.54   13.20
  -2  -3   4  325.20   10.25
  -2  -3   4  327.49   10.96
  -2  -3   4  324.24   10.34
  -2  -3   4  335.24   11.77
  -2  -3   4  295.72   10.17
  -2  -3   4  321.27   10.86
  -2  -3   4  325.18   12.18
   2  -3  -4  318.59   10.91
   2  -3  -4  316.79   10.89
  -2  -3   4  324.27   11.04
  -2  -3   4  321.24   10.84
  -2  -3   4  299.94   12.32
  -2  -3   4  298.46   10.54
  -2  -3   4  319.03   10.79
  -2  -3   3  908.70   29.56
  -2  -3   3  928.94   29.73
  -2  -3   3  977.72   29.96
  -2  -3   3  967.32   31.30
  -2  -3   3  940.21   30.52
  -2  -3   3  919.71   30.37
   2  -3  -3 1013.52   32.42
  -2  -3   2  347.67   11.50
  -2  -3   2  337.39   11.38
  -2  -3   2  359.15   11.65
  -2  -3   2  323.29   12.37
  -2  -3   2  338.12   12.04
   2  -3  -2  339.21   12.44
  -2  -3   2  351.67   12.16
   2  -3  -2  350.15   14.06
  -2  -3   1  254.25    8.90
  -2  -3   1  249.92    9.67
  -2  -3   1  274.05    9.08
   2  -3  -1  282.26   10.17
  -2  -3   1  259.23    9.62
   2  -3  -1  265.85   11.46
  -2  -3   0 1169.02   37.57
   2  -3   0 1280.27   39.14
  -2  -3   0 1215.06   38.54
  -2  -3   0 1180.53   38.34
   2  -3   0 1268.19   40.70
  -2  -3  -1  169.35    6.93
   2  -3   1  173.91    7.25
   2  -3   1  137.04    6.51
   2  -3   1  142.94    6.48
  -2  -3  -1  179.09    7.00
  -2  -3  -1  168.70    5.89
   2  -3   1  183.64    8.55
  -2  -3  -2  729.16   26.84
   2  -3   2  892.03   29.98
   2  -3   2  821.61   26.91
  -2  -3  -2  837.64   27.92
   2  -3   2  782.92   26.81
  -2  -3  -2  868.47   26.14
  -2  -3  -2  850.61   26.68
   2  -3   2  896.15   28.57
  -2  -3  -2  883.30   28.11
  -2  -3  -2  929.35   27.10
  -2  -3  -2  883.54   27.00
  -2  -3  -2  888.45   28.23
   2  -3   2  799.33   27.68
  -2  -3  -2  816.12   26.62
  -2  -3  -3  175.18    5.85
  -2  -3  -3  176.90    5.91
  -2  -3  -3  178.07    6.47
  -2  -3  -3  186.43    7.68
   2  -3   3  195.61    9.28
  -2  -3  -3  189.96    7.79
   2  -3   3  170.48    6.54
  -2  -3  -3  191.97    6.79
  -2  -3  -3  181.92    6.67
   2  -3   3  167.95    6.58
  -2  -3  -3  155.14    6.55
  -2  -3  -3  173.02    6.30
  -2  -3  -4  175.81    6.81
  -2  -3  -4  176.64    6.25
  -2  -3  -4  178.98    8.00
  -2  -3  -4  214.59    7.29
  -2  -3  -4  187.74    7.02
  -2  -3  -4  198.03    8.35
  -2  -3  -4  210.88    6.73
   2  -3   4  172.64    6.88
   2  -3   4  183.70    9.53
   2  -3   4  176.61    6.96
  -2  -3  -4  165.71    6.91
  -2  -3  -4  184.24    6.56
  -2  -3  -5    0.77    0.58
  -2  -3  -5   -0.07    0.97
   2  -3   5   -0.33    0.89
  -2  -3  -5   -0.17    1.48
   2  -3   5    0.15    0.81
  -2  -3  -5    0.28    0.96
  -2  -3  -5   -0.08    0.88
  -2  -3  -5    0.61    1.07
  -2  -3  -5    0.40    1.14
   2  -3   5    1.89    1.44
  -2  -3  -5    0.52    0.91
  -2  -3  -6   11.18    1.49
  -2  -3  -6   10.56    1.07
  -2  -3  -6   12.86    2.07
   2  -3   6   11.53    1.47
   2  -3   6   12.89    1.44
  -2  -3  -6   12.97    1.65
  -2  -3  -6   12.73    1.53
  -2  -3  -6   12.31    1.65
  -2  -3  -6   11.34    1.23
   2  -3   6    9.00    1.91
  -2  -3  -7    3.99    1.58
   2  -3   7    5.19    1.20
   2  -3   7    3.69    1.05
   2  -3   7    5.14    2.26
  -2  -3  -7    5.78    1.33
  -2  -3  -7    4.02    0.86
   2  -3   7    5.08    0.91
  -2  -3  -7    4.53    1.37
  -2  -3  -7    3.71    1.15
  -2  -3  -7    5.02    1.41
   2  -3   8  148.22    6.20
   2  -3   8  141.90    9.57
   2  -3   8  141.93    5.50
   2  -3   8  137.98    7.63
  -2  -3  -8  138.16    6.18
  -2  -3  -8  134.12    5.44
  -2  -3  -8  132.00    6.14
   2  -3   8  141.28    6.29
  -2  -3  -8  147.77    6.36
   2  -3   9   42.57    3.01
   2  -3   9   35.99    2.67
  -2  -3  -9   37.77    2.31
   2  -3   9   40.76    4.04
   2  -3   9   38.14    2.30
  -2  -3  -9   35.13    2.85
  -2  -3  -9   36.95    2.88
   2  -3   9   37.41    2.87
  -2  -3  -9   42.44    3.01
  -2  -3  -9   42.70    3.22
   2  -3  10  187.90    7.89
   2  -3  10  196.32    8.18
  -2  -3 -10  184.41    8.03
   2  -3  10  184.78    9.92
  -2  -3 -10  178.04    7.89
  -2  -3 -10  171.79    7.84
   2  -3  10  188.40    8.09
   2  -3  11  159.41    9.05
   2  -3  11  157.08    6.29
   2  -3  11  151.19    7.01
   2  -3  11  156.51    7.30
  -2  -3 -11  181.77    7.78
  -2  -3 -11  173.37    7.44
   2  -3  11  160.00    9.18
   2  -3  11  154.33    6.33
  -2  -3 -11  151.93    6.28
   2  -3  11  164.68    7.35
  -2  -3 -11  153.49    7.17
   2  -3  12  313.16   11.16
   2  -3  12  320.44   14.48
   2  -3  12  321.45   12.12
   2  -3  12  320.05   12.35
  -2  -3 -12  325.12   12.33
  -2  -3 -12  301.26   12.04
   2  -3  12  293.17   14.37
   2  -3  12  304.42   11.15
  -2  -3 -12  315.43   11.18
  -2  -3 -12  287.86   11.99
   2  -3  12  311.13   12.31
   2  -3  13   12.90    2.10
  -2  -3 -13   13.49    3.61
  -2  -3 -13   19.25    2.22
   2  -3  13   15.92    1.65
   2  -3  13   12.98    2.95
  -2  -3 -13   17.91    2.20
  -2  -3 -13   15.64    1.63
   2  -3  13   15.25    3.00
   2  -3  13   14.48    1.58
   2  -3  14  495.03   17.00
   2  -3  14  515.23   17.94
  -2  -3 -14  567.56   17.89
   2  -3  14  521.30   18.24
  -2  -3 -14  572.16   18.55
  -2  -3 -14  533.58   18.17
  -2  -3 -14  504.38   17.01
   2  -3  14  476.12   16.97
  -2  -3 -14  495.07   17.88
  -2  -3 -14  468.94   17.91
   2  -3  14  502.89   18.13
   2  -3  15   28.76    1.97
   2  -3  15   27.61    2.31
  -2  -3 -15   32.73    2.45
   2  -3  15   26.23    2.42
  -2  -3 -15   30.44    2.56
  -2  -3 -15   30.18    2.63
  -2  -3 -15   25.88    2.38
  -2  -3 -15   21.67    1.69
   2  -3  15   27.13    1.90
  -2  -3 -15   22.29    2.38
   2  -3  15   28.84    2.49
  -2  -3 -16  229.99    8.55
   2  -3  16  225.86    7.90
  -2  -3 -16  259.73    8.95
  -2  -3 -16  241.22    8.77
   2  -3  16  214.83    8.55
   2  -3  16  191.90    8.18
   2  -3  16  221.05    8.45
  -2  -3 -17   13.24    1.52
  -2  -3 -17   15.20    1.51
   2  -3  17   10.79    1.21
  -2  -3 -17   14.77    1.44
   2  -3  17   13.33    1.33
  -2  -2  19   25.27    2.29
   2  -2 -19   27.04    2.35
  -2  -2  19   34.44    1.94
  -2  -2  19   35.35    2.02
  -2  -2  19   32.95    1.91
  -2  -2  19   33.13    2.02
  -2  -2  18   48.00    3.42
   2  -2 -18   53.89    3.53
  -2  -2  18   48.99    2.69
   2  -2 -18   47.06    2.70
  -2  -2  18   50.33    2.75
  -2  -2  18   50.09    2.76
  -2  -2  18   51.63    2.90
  -2  -2  18   50.49    2.93
  -2  -2  18   48.72    2.77
  -2  -2  17   16.52    2.29
   2  -2 -17   19.79    1.95
  -2  -2  17   18.53    1.75
  -2  -2  17   20.87    1.85
  -2  -2  17   16.93    1.72
  -2  -2  17   19.14    1.94
  -2  -2  17   17.08    1.89
  -2  -2  17   17.85    1.76
  -2  -2  16   19.93    2.59
  -2  -2  16   21.37    1.95
   2  -2 -16   23.78    2.24
  -2  -2  16   19.82    1.96
  -2  -2  16   19.95    1.96
  -2  -2  16   19.53    2.16
  -2  -2  16   19.93    2.82
  -2  -2  16   21.34    2.15
  -2  -2  16   19.24    1.91
  -2  -2  16   21.81    3.58
  -2  -2  15   48.49    5.44
   2  -2 -15   59.70    3.65
  -2  -2  15   57.82    3.34
  -2  -2  15   49.04    5.35
  -2  -2  15   60.14    3.39
  -2  -2  15   53.73    3.65
  -2  -2  15   62.43    4.42
  -2  -2  14  209.05    8.28
  -2  -2  14  206.69   11.53
   2  -2 -14  229.37    8.87
   2  -2 -14  203.54    8.50
  -2  -2  14  202.48    8.52
  -2  -2  14  222.15    8.36
  -2  -2  14  200.78   11.59
  -2  -2  14  202.87    9.42
  -2  -2  14  214.34    8.84
  -2  -2  13   12.03    2.14
  -2  -2  13   15.75    3.22
  -2  -2  13   13.04    1.62
   2  -2 -13   11.57    1.78
  -2  -2  13   12.93    2.88
  -2  -2  13   14.08    1.64
   2  -2 -13   11.45    1.70
   2  -2 -13   14.40    1.93
  -2  -2  13   15.07    1.90
  -2  -2  13   11.33    1.83
  -2  -2  13    9.82    2.32
  -2  -2  12  216.21    9.56
  -2  -2  12  223.43    8.50
  -2  -2  12  224.25   11.78
  -2  -2  12  194.47    9.97
  -2  -2  12  226.65   11.56
  -2  -2  12  220.00    8.47
  -2  -2  12  209.58    9.35
   2  -2 -12  265.13    9.27
   2  -2 -12  234.26    8.85
  -2  -2  12  232.54    8.98
  -2  -2  12  215.91    9.13
  -2  -2  12  234.38    9.69
  -2  -2  12  221.77   10.66
  -2  -2  11   69.28    4.34
  -2  -2  11   75.05    3.64
  -2  -2  11   74.10    5.84
  -2  -2  11   60.62    4.50
  -2  -2  11   74.46    4.45
  -2  -2  11   78.46    5.77
  -2  -2  11   73.71    3.57
   2  -2 -11   89.43    4.25
   2  -2 -11   72.88    3.79
  -2  -2  11   73.07    3.94
  -2  -2  11   65.63    3.97
  -2  -2  11   76.05    4.54
  -2  -2  11   74.28    5.31
  -2  -2  10   64.67    3.87
  -2  -2  10   58.11    3.03
  -2  -2  10   62.21    5.01
  -2  -2  10   64.04    3.09
  -2  -2  10   74.71    5.22
  -2  -2  10   56.05    3.69
   2  -2 -10   70.42    3.57
   2  -2 -10   59.23    3.21
  -2  -2  10   58.66    3.40
  -2  -2  10   52.98    3.36
  -2  -2  10   58.91    3.81
  -2  -2  10   57.08    4.52
   2  -2  -9  120.84    5.22
  -2  -2   9  137.66    6.08
  -2  -2   9  127.62    5.19
  -2  -2   9  133.91    6.57
  -2  -2   9  146.68    5.33
  -2  -2   9  131.34    5.78
  -2  -2   9  138.56    5.96
   2  -2  -9  162.30    5.89
   2  -2  -9  138.49    5.48
  -2  -2   9  132.62    5.75
  -2  -2   9  124.43    5.58
  -2  -2   9  117.73    5.60
  -2  -2   9  139.84    6.11
  -2  -2   9  142.46    7.05
  -2  -2   8  167.35    6.89
  -2  -2   8  155.75    8.03
  -2  -2   8  175.45    6.21
  -2  -2   8  170.11    6.16
  -2  -2   8  177.74    8.23
  -2  -2   8  160.75    6.74
  -2  -2   8  168.10    6.69
  -2  -2   8  170.33    7.47
   2  -2  -8  197.15    6.68
   2  -2  -8  171.80    6.38
  -2  -2   8  167.19    6.67
  -2  -2   8  157.47    6.73
  -2  -2   8  157.96    6.54
  -2  -2   8  179.74    7.90
  -2  -2   8  154.18    6.21
  -2  -2   8  168.39    6.92
  -2  -2   7   33.97    2.38
  -2  -2   7   35.05    3.13
  -2  -2   7   33.91    1.86
  -2  -2   7   35.25    2.44
  -2  -2   7   35.93    1.89
   2  -2  -7   34.57    2.14
  -2  -2   7   37.14    2.71
  -2  -2   7   36.19    2.37
  -2  -2   7   36.81    3.13
   2  -2  -7   32.38    1.99
  -2  -2   7   35.37    2.32
  -2  -2   7   36.63    2.52
  -2  -2   7   31.11    2.09
  -2  -2   7   32.07    2.02
  -2  -2   7   31.97    3.08
  -2  -2   7   36.44    2.60
  -2  -2   6  256.31    8.81
  -2  -2   6  269.33   10.58
  -2  -2   6  265.92    9.30
  -2  -2   6  262.45    8.82
  -2  -2   6  269.71   10.06
   2  -2  -6  263.42    9.26
  -2  -2   6  272.00    8.84
  -2  -2   6  272.08    9.39
  -2  -2   6  287.80   10.64
  -2  -2   6  272.52    9.48
  -2  -2   6  268.13    9.29
  -2  -2   6  245.24    9.67
  -2  -2   6  272.84    9.47
  -2  -2   6  251.23    9.11
  -2  -2   6  248.87   10.40
  -2  -2   6  267.56    9.54
  -2  -2   6  260.31   10.26
  -2  -2   6  250.23    8.99
  -2  -2   5  143.95    4.98
  -2  -2   5  129.94    4.93
  -2  -2   5  140.42    6.34
  -2  -2   5  154.45    6.47
  -2  -2   5  150.17    5.02
   2  -2  -5  132.28    5.37
  -2  -2   5  143.08    6.02
  -2  -2   5  137.88    5.47
  -2  -2   5  159.81    5.64
  -2  -2   5  141.98    5.75
  -2  -2   5  129.22    5.14
  -2  -2   5  145.11    6.49
  -2  -2   5  138.53    6.26
  -2  -2   4  113.54    6.09
  -2  -2   4  129.52    4.86
  -2  -2   4  123.39    4.29
  -2  -2   4  120.87    4.28
  -2  -2   4  106.38    5.47
  -2  -2   4  123.38    5.29
  -2  -2   4  119.56    4.31
  -2  -2   4  127.11    5.54
  -2  -2   3  273.84    9.90
  -2  -2   3  274.40   10.05
  -2  -2   3  275.63    8.85
  -2  -2   3  257.66    8.74
  -2  -2   3  285.02    8.81
  -2  -2   3  272.79   10.58
  -2  -2   3  286.99    9.32
  -2  -2   3  254.90   10.11
  -2  -2   3  256.34    9.43
   2  -2  -3  267.08   10.91
   2  -2  -2   30.46    2.78
  -2  -2   2   23.16    2.34
   2  -2  -2   26.20    1.71
  -2  -2   2   22.67    1.87
  -2  -2   2   24.04    2.11
   2  -2  -1  165.67    7.90
   2  -2  -1  195.29    8.13
  -2  -2   1  186.34    7.47
  -2  -2   1  178.09    7.14
   2  -2  -1  191.60    6.91
   2  -2   0  581.63   19.65
  -2  -2   0  581.65   18.83
  -2  -2   0  563.63   18.15
  -2  -2  -1  376.42   13.52
   2  -2   1  391.36   14.41
  -2  -2  -1  380.01   13.73
  -2  -2  -1  377.83   13.09
  -2  -2  -2  177.32    6.91
  -2  -2  -2  171.05    5.79
  -2  -2  -2  184.85    7.45
   2  -2   2  171.89    7.96
  -2  -2  -3  785.69   25.41
  -2  -2  -3  749.55   24.00
  -2  -2  -3  763.52   24.39
   2  -2   3  780.21   26.76
  -2  -2  -3  851.98   26.20
  -2  -2  -4  353.23   12.58
   2  -2   4  371.08   11.95
   2  -2   4  341.63   11.51
   2  -2   4  350.06   13.89
  -2  -2  -4  320.68   11.48
   2  -2   4  336.23   11.57
  -2  -2  -4  342.41   11.49
  -2  -2  -4  333.13   11.07
  -2  -2  -4  350.36   11.53
  -2  -2  -5 1002.77   33.20
  -2  -2  -5 1066.43   32.02
   2  -2   5 1015.13   34.91
   2  -2   5 1018.70   31.96
   2  -2   5 1020.56   32.15
   2  -2   5 1024.55   32.06
  -2  -2  -5  983.89   31.87
  -2  -2  -5  934.01   31.89
  -2  -2  -5 1004.52   31.96
  -2  -2  -6  128.95    5.26
  -2  -2  -6  136.84    5.30
   2  -2   6  139.14    5.29
   2  -2   6  129.24    7.56
  -2  -2  -6  123.17    5.13
  -2  -2  -6  116.31    5.16
   2  -2   6  122.97    5.25
   2  -2   6  123.66    5.52
   2  -2   7  897.81   28.20
  -2  -2  -7  844.50   28.17
  -2  -2  -7  819.02   28.11
  -2  -2  -7  864.94   28.09
   2  -2   7  888.88   28.33
  -2  -2  -7  918.42   28.30
   2  -2   8   90.03    6.97
   2  -2   8  103.91    4.65
  -2  -2  -8   95.85    4.63
   2  -2   8   96.51    4.67
  -2  -2  -8   93.66    4.58
  -2  -2  -8  101.73    4.60
  -2  -2  -8  103.41    4.69
   2  -2   9  841.67   27.07
   2  -2   9  850.62   29.84
  -2  -2  -9  846.71   27.12
   2  -2   9  815.94   26.40
  -2  -2  -9  782.52   26.99
  -2  -2  -9  743.87   26.86
   2  -2   9  837.52   27.27
  -2  -2  -9  810.47   26.90
  -2  -2  -9  880.12   27.25
   2  -2  10    7.55    1.53
   2  -2  10    7.42    1.42
   2  -2  10    6.13    2.24
  -2  -2 -10    9.22    1.69
  -2  -2 -10    8.95    1.72
   2  -2  10    8.29    1.27
  -2  -2 -10    7.69    1.61
  -2  -2 -10    8.43    1.70
  -2  -2 -10    7.64    1.56
   2  -2  11  542.41   18.63
   2  -2  11  546.05   19.11
  -2  -2 -11  562.77   18.78
  -2  -2 -11  522.40   18.63
   2  -2  11  552.81   21.79
  -2  -2 -11  513.13   18.48
   2  -2  11  546.55   18.88
  -2  -2 -11  470.99   18.31
  -2  -2 -11  529.04   18.43
   2  -2  12  142.32    5.75
   2  -2  12  136.08    8.49
   2  -2  12  127.52    6.62
   2  -2  12  123.96    6.22
  -2  -2 -12  135.58    6.45
   2  -2  12  141.78    8.90
   2  -2  12  130.75    5.68
  -2  -2 -12  131.72    6.26
   2  -2  12  128.16    6.46
   2  -2  13  127.67    8.29
   2  -2  13  132.71    5.61
   2  -2  13  121.98    6.19
   2  -2  13  131.76    6.68
  -2  -2 -13  139.89    6.48
  -2  -2 -13  130.75    5.60
  -2  -2 -13  115.50    6.19
   2  -2  13  131.30    8.73
   2  -2  13  124.85    5.58
  -2  -2 -13  129.01    6.25
  -2  -2 -13  129.31    6.25
   2  -2  13  129.69    6.50
   2  -2  14   38.80    2.58
   2  -2  14   43.98    4.69
   2  -2  14   42.61    3.43
   2  -2  14   43.28    3.16
  -2  -2 -14   44.28    3.52
  -2  -2 -14   40.33    3.20
  -2  -2 -14   33.35    3.02
   2  -2  14   41.66    4.78
   2  -2  14   42.19    2.69
  -2  -2 -14   37.13    3.10
  -2  -2 -14   39.21    2.62
  -2  -2 -14   38.71    3.10
   2  -2  14   35.96    3.13
   2  -2  15   48.79    2.85
  -2  -2 -15   58.90    3.61
   2  -2  15   45.56    3.23
   2  -2  15   47.95    3.60
  -2  -2 -15   60.17    3.88
  -2  -2 -15   50.17    3.43
  -2  -2 -15   46.75    2.83
   2  -2  15   49.58    2.88
  -2  -2 -15   48.02    3.28
  -2  -2 -15   46.67    3.34
   2  -2  15   45.95    3.41
   2  -2  16    3.41    0.98
   2  -2  16    2.28    1.29
   2  -2  16    2.74    1.16
  -2  -2 -16    3.74    1.51
   2  -2  16    4.61    1.51
  -2  -2 -16    3.24    1.24
  -2  -2 -16    4.13    1.41
   2  -2  16    3.95    1.02
  -2  -2 -16    4.09    1.02
  -2  -2 -16    3.81    1.27
  -2  -2 -16    2.04    1.30
  -2  -2 -17   52.77    2.86
   2  -2  17   53.38    2.65
   2  -2  17   53.80    2.65
  -2  -2 -17   60.88    3.17
   2  -2  17   51.78    2.97
   2  -2  17   50.68    3.23
  -2  -2 -17   56.75    3.22
  -2  -2 -17   53.55    3.10
   2  -2  17   52.32    3.05
   2  -2  17   51.72    3.05
  -2  -2 -17   50.64    2.99
  -2  -1  19   38.59    3.04
  -2  -1  19   45.27    2.47
   2  -1 -19   46.95    3.18
  -2  -1  19   47.81    2.50
  -2  -1  19   49.19    2.51
  -2  -1  19   44.40    2.62
  -2  -1  19   47.09    2.55
  -2  -1  19   42.64    2.50
  -2  -1  18   42.13    3.39
   2  -1 -18   51.98    3.59
  -2  -1  18   40.51    2.59
  -2  -1  18   41.90    2.60
  -2  -1  18   44.56    2.87
  -2  -1  18   43.50    2.63
  -2  -1  18   44.32    2.78
  -2  -1  18   40.18    2.59
  -2  -1  17  115.84    6.37
  -2  -1  17  117.99    5.28
  -2  -1  17  122.00    5.30
  -2  -1  17  113.13    5.27
  -2  -1  17  116.95    5.31
  -2  -1  17  115.10    5.64
  -2  -1  17  119.09    5.53
  -2  -1  16   -0.69    2.08
  -2  -1  16    0.60    0.96
   2  -1 -16    1.37    1.15
  -2  -1  16    0.20    1.00
  -2  -1  16    0.70    1.93
  -2  -1  16    1.72    1.11
  -2  -1  16    0.22    1.06
  -2  -1  16   -0.11    1.04
  -2  -1  16    0.55    1.16
  -2  -1  16   -0.37    1.63
  -2  -1  15   75.61    4.96
  -2  -1  15   75.61    6.62
   2  -1 -15   68.54    3.92
  -2  -1  15   70.20    3.86
  -2  -1  15   71.62    3.93
  -2  -1  15   68.19    6.31
  -2  -1  15   62.97    4.23
  -2  -1  15   67.01    4.85
  -2  -1  15   81.81    4.36
  -2  -1  14   17.50    1.93
  -2  -1  14   14.97    3.26
   2  -1 -14   17.72    1.95
  -2  -1  14   18.05    1.96
  -2  -1  14   23.68    3.74
  -2  -1  14   18.26    1.92
  -2  -1  14   18.54    2.81
  -2  -1  14   20.63    2.16
  -2  -1  13  187.40    8.74
   2  -1 -13  201.26    7.73
  -2  -1  13  188.04   10.91
  -2  -1  13  203.87   10.97
   2  -1 -13  195.55    7.63
  -2  -1  13  176.53    7.59
  -2  -1  13  164.47    7.94
  -2  -1  13  189.83    8.67
  -2  -1  13  187.31    7.89
  -2  -1  12   10.02    1.86
  -2  -1  12    6.25    1.24
  -2  -1  12    7.57    2.46
  -2  -1  12    6.50    1.27
  -2  -1  12    8.38    2.47
   2  -1 -12    9.68    1.43
  -2  -1  12    9.22    1.49
  -2  -1  12    7.94    1.44
  -2  -1  12    8.14    1.74
  -2  -1  12    9.09    2.17
  -2  -1  11  270.31   10.49
  -2  -1  11  233.40   12.05
  -2  -1  11  259.36    9.35
  -2  -1  11  265.11    9.34
  -2  -1  11  236.24   10.04
  -2  -1  11  264.86   12.29
   2  -1 -11  272.29    9.48
  -2  -1  11  258.95    9.63
  -2  -1  11  232.21    9.86
  -2  -1  11  260.47   10.32
  -2  -1  10    4.74    1.48
  -2  -1  10    6.19    2.18
  -2  -1  10    5.93    1.10
  -2  -1  10    7.26    2.09
  -2  -1  10    6.00    1.74
  -2  -1  10    6.12    1.07
   2  -1 -10    5.85    1.10
  -2  -1  10    5.07    1.14
  -2  -1  10    6.10    1.38
  -2  -1  10    8.05    1.83
  -2  -1  10    5.31    2.17
  -2  -1   9  207.64    7.61
  -2  -1   9  208.73    8.25
  -2  -1   9  204.58    8.00
  -2  -1   9  208.20    7.57
   2  -1  -9  223.79    7.68
  -2  -1   9  197.61    7.94
  -2  -1   9  215.37    7.95
  -2  -1   9  215.02    8.38
  -2  -1   9  215.60    9.17
  -2  -1   9  223.84    8.53
  -2  -1   8   18.95    1.41
  -2  -1   8   18.21    1.95
  -2  -1   8   18.39    2.44
  -2  -1   8   19.89    1.82
  -2  -1   8   16.33    1.77
  -2  -1   8   19.39    1.93
  -2  -1   8   17.05    1.76
  -2  -1   8   16.01    1.50
  -2  -1   8   19.10    2.61
  -2  -1   8   17.77    1.39
  -2  -1   8   15.82    2.45
  -2  -1   8   16.95    1.96
  -2  -1   7   52.63    3.91
  -2  -1   7   57.78    2.59
  -2  -1   7   58.97    2.59
  -2  -1   7   55.91    2.91
  -2  -1   7   66.13    4.11
  -2  -1   7   56.57    2.59
  -2  -1   7   59.53    3.10
  -2  -1   7   65.74    3.25
  -2  -1   7   53.73    2.78
  -2  -1   7   53.19    2.86
  -2  -1   7   58.00    3.04
  -2  -1   7   51.73    2.86
  -2  -1   7   58.86    3.18
  -2  -1   7   53.59    3.64
  -2  -1   6    8.75    1.74
  -2  -1   6    8.26    0.97
  -2  -1   6    9.38    0.99
  -2  -1   6    8.61    1.00
  -2  -1   6    9.84    1.82
   2  -1  -6    8.74    1.36
  -2  -1   6    7.76    1.32
  -2  -1   6    9.95    1.42
  -2  -1   6   10.20    1.99
  -2  -1   6    8.84    1.21
  -2  -1   6   10.28    2.08
  -2  -1   5  453.63   15.72
  -2  -1   5  434.93   14.07
  -2  -1   5  436.52   14.07
  -2  -1   5  457.07   14.10
  -2  -1   5  474.19   15.68
   2  -1  -5  435.71   13.94
  -2  -1   5  424.28   14.56
   2  -1  -5  452.27   15.03
  -2  -1   5  461.52   14.67
  -2  -1   5  423.52   14.75
  -2  -1   5  423.23   16.46
  -2  -1   5  454.78   14.47
  -2  -1   5  422.11   14.36
  -2  -1   5  420.72   14.99
  -2  -1   4  278.93   11.02
  -2  -1   4  274.23    9.40
  -2  -1   4  314.47   10.43
   2  -1  -4  251.26    8.85
  -2  -1   4  290.72    9.01
   2  -1  -4  296.74    9.76
  -2  -1   4  273.97    8.96
  -2  -1   4  273.22    8.96
  -2  -1   4  282.27   10.32
  -2  -1   3  452.85   15.73
  -2  -1   3  433.96   13.87
  -2  -1   3  417.21   14.23
  -2  -1   3  456.12   15.07
  -2  -1   3  455.87   13.87
  -2  -1   3  428.94   13.83
  -2  -1   2 2338.51   68.04
  -2  -1   2 2152.48   66.47
  -2  -1   2 2358.37   67.59
   2  -1  -2 2083.78   66.26
   2  -1  -1  142.20    6.02
  -2  -1   1  136.85    5.93
  -2  -1   1  133.56    5.63
  -2  -1   1  132.53    4.86
  -2  -1   0  217.43    8.67
   2  -1   0  220.98    8.72
   2  -1   0  241.74    8.88
  -2  -1   0  235.61    8.87
  -2  -1   0  226.34    7.87
  -2  -1  -1   31.12    1.98
  -2  -1  -1   38.47    2.76
   2  -1   1   34.62    2.58
  -2  -1  -2   37.35    1.68
  -2  -1  -2   36.39    2.33
  -2  -1  -2   42.84    3.03
   2  -1   2   41.45    2.86
  -2  -1  -3  339.31   10.96
  -2  -1  -3  349.82   12.03
   2  -1   3  360.10   12.86
  -2  -1  -3  319.09   11.13
   2  -1   3  377.02   12.03
   2  -1   4  144.89    6.84
   2  -1   4  158.50    6.03
  -2  -1  -4  137.22    5.46
  -2  -1  -4  145.64    5.41
   2  -1   5  137.96    7.01
   2  -1   5  142.59    5.33
  -2  -1  -5  141.01    5.25
  -2  -1  -5  138.92    5.18
   2  -1   5  138.34    5.39
  -2  -1  -5  141.08    5.38
   2  -1   6    5.59    1.09
   2  -1   6    5.22    1.00
   2  -1   6    4.20    1.71
  -2  -1  -6    4.94    1.17
  -2  -1  -6    5.83    1.10
   2  -1   7  581.02   18.90
  -2  -1  -7  541.80   18.80
  -2  -1  -7  560.52   18.70
   2  -1   7  567.06   19.01
  -2  -1  -7  563.27   18.63
  -2  -1  -7  616.89   18.97
   2  -1   8   67.00    3.44
  -2  -1  -8   66.57    3.67
  -2  -1  -8   59.85    3.39
  -2  -1  -8   64.08    3.28
   2  -1   8   65.39    3.54
  -2  -1  -8   64.50    3.24
  -2  -1  -8   72.25    3.52
   2  -1   9    2.26    1.01
   2  -1   9    2.81    1.12
  -2  -1  -9    1.21    1.40
  -2  -1  -9    1.70    1.19
  -2  -1  -9    1.39    1.10
  -2  -1  -9    0.69    1.07
  -2  -1  -9    1.89    1.05
   2  -1  10  312.59   11.78
  -2  -1 -10  320.21   12.11
   2  -1  10  320.94   11.25
  -2  -1 -10  295.42   11.60
   2  -1  10  310.85   14.37
  -2  -1 -10  321.69   11.60
   2  -1  10  309.66   11.94
  -2  -1 -10  318.06   11.48
  -2  -1 -10  349.92   11.96
   2  -1  11  101.89    5.25
   2  -1  11  102.54    4.78
   2  -1  11  110.29    7.48
  -2  -1 -11  107.62    5.65
  -2  -1 -11   97.11    5.09
  -2  -1 -11  102.34    5.12
  -2  -1 -11  115.27    5.18
   2  -1  11  104.41    5.45
  -2  -1 -11  116.68    5.43
   2  -1  12  139.03    6.63
   2  -1  12  145.28    7.09
  -2  -1 -12  147.52    6.69
  -2  -1 -12  138.69    6.89
   2  -1  12  142.52    6.03
   2  -1  12  141.09    9.09
  -2  -1 -12  134.91    6.37
  -2  -1 -12  132.79    6.36
  -2  -1 -12  146.74    6.42
   2  -1  12  135.17    6.74
   2  -1  13   20.66    1.96
   2  -1  13   25.22    3.80
   2  -1  13   19.42    2.31
  -2  -1 -13   21.02    2.36
   2  -1  13   18.25    3.51
   2  -1  13   23.93    2.09
  -2  -1 -13   20.94    2.41
  -2  -1 -13   22.36    2.35
   2  -1  13   19.60    2.45
   2  -1  14  125.38    6.51
  -2  -1 -14  112.02    6.13
   2  -1  14  115.54    5.37
   2  -1  14  117.24    8.42
  -2  -1 -14  123.97    5.43
  -2  -1 -14  109.77    5.64
   2  -1  14  129.00    8.40
   2  -1  14  123.74    5.38
   2  -1  15   62.59    3.37
   2  -1  15   59.12    5.52
   2  -1  15   60.82    3.91
   2  -1  15   59.95    4.17
  -2  -1 -15   67.46    3.97
  -2  -1 -15   58.40    4.04
  -2  -1 -15   60.41    3.37
   2  -1  15   64.69    5.93
   2  -1  15   58.82    3.34
  -2  -1 -15   54.30    3.56
  -2  -1 -15   59.59    3.69
   2  -1  15   56.10    3.90
   2  -1  16   33.52    2.27
  -2  -1 -16   33.54    2.77
   2  -1  16   31.29    2.59
   2  -1  16   34.23    3.00
  -2  -1 -16   33.70    2.64
  -2  -1 -16   29.61    2.72
  -2  -1 -16   31.05    2.20
   2  -1  16   34.67    2.33
  -2  -1 -16   29.94    2.39
   2  -1  16   30.20    2.69
  -2  -1 -16   26.91    2.47
   2  -1  17    4.30    1.00
  -2  -1 -17    3.97    1.15
  -2  -1 -17    6.01    1.44
   2  -1  17    3.85    1.26
  -2  -1 -17    6.13    1.53
   2  -1  17    5.27    1.28
   2  -1  17    3.86    1.37
  -2  -1 -17    3.63    1.04
  -2  -1 -17    4.07    1.01
   2  -1  17    3.82    0.99
  -2  -1 -17    3.99    1.32
   2  -1  18   51.78    2.79
   2  -1  18   61.84    3.31
  -2  -1 -18   63.02    3.10
  -2  -1 -18   57.67    2.94
   2  -1  18   51.32    2.94
   2  -1  18   51.05    2.59
   2  -1  18   52.76    2.59
   2  -1  18   53.48    2.90
  -2  -1 -18   52.25    2.84
  -2   0  19    5.15    1.12
  -2   0  19    4.74    1.05
   2   0 -19    4.36    1.54
  -2   0  19    5.78    0.99
  -2   0  19    5.27    0.96
  -2   0  19    5.31    0.98
  -2   0  19    5.01    1.13
  -2   0  19    4.93    1.55
  -2   0  18   12.41    1.57
   2   0 -18    8.96    2.02
  -2   0  18   10.89    1.48
  -2   0  18   10.81    1.46
  -2   0  18   13.19    1.47
  -2   0  18   11.88    1.41
  -2   0  18   10.21    1.56
  -2   0  18   11.16    2.01
  -2   0  17    1.66    2.10
  -2   0  17    0.19    1.03
  -2   0  17   -0.34    2.06
  -2   0  17    0.28    0.99
  -2   0  17    0.11    0.99
  -2   0  17    0.39    0.94
  -2   0  17   -0.13    1.19
  -2   0  17    1.07    0.97
  -2   0  17   -1.62    1.76
  -2   0  16  123.70    6.86
  -2   0  16  124.24    8.67
  -2   0  16  126.69    5.58
  -2   0  16  114.11    8.56
  -2   0  16  115.22    5.48
  -2   0  16  112.86    5.46
  -2   0  16  115.58    5.95
  -2   0  16  118.20    5.51
  -2   0  16  130.52    5.88
  -2   0  15    2.79    1.20
  -2   0  15    3.58    2.16
  -2   0  15    5.20    2.31
  -2   0  15    4.82    1.33
  -2   0  15    5.15    1.38
  -2   0  15    4.62    1.29
  -2   0  15    3.48    1.18
  -2   0  15    2.42    1.36
  -2   0  15    5.22    1.83
  -2   0  14  241.81   10.82
  -2   0  14  256.32   13.49
  -2   0  14  262.29    9.65
  -2   0  14  244.17   13.04
  -2   0  14  255.86    9.57
   2   0 -14  249.86    9.55
  -2   0  14  228.43   10.15
  -2   0  14  250.57    9.92
  -2   0  14  244.42   10.76
  -2   0  13   31.93    3.16
  -2   0  13   32.68    4.31
  -2   0  13   29.91    4.09
   2   0 -13   33.26    2.44
  -2   0  13   31.12    2.40
  -2   0  13   27.82    2.78
  -2   0  13   29.08    3.21
  -2   0  13   33.96    2.69
  -2   0  12  359.44   13.73
   2   0 -12  351.90   12.38
  -2   0  12  335.09   15.89
  -2   0  12  344.29   12.45
  -2   0  12  355.25   12.44
  -2   0  12  389.77   16.19
   2   0 -12  378.17   12.55
  -2   0  12  348.79   12.59
  -2   0  12  313.43   13.03
  -2   0  12  355.47   13.62
  -2   0  12  360.07   12.87
  -2   0  11   15.04    1.61
  -2   0  11   15.35    2.09
  -2   0  11   12.40    1.45
  -2   0  11   14.44    1.51
  -2   0  11    7.89    2.41
  -2   0  11   14.54    1.49
  -2   0  11   13.13    2.67
   2   0 -11   17.08    1.57
  -2   0  11   13.00    1.51
  -2   0  11   10.25    1.75
  -2   0  11   15.45    2.28
  -2   0  11   12.14    1.52
  -2   0  10    3.82    1.78
  -2   0  10    3.71    0.97
  -2   0  10    4.52    1.01
  -2   0  10    3.42    1.51
  -2   0  10    3.81    1.81
  -2   0  10    3.89    1.05
   2   0 -10    4.54    1.02
  -2   0  10    4.61    1.07
   2   0 -10    2.92    1.54
  -2   0  10    3.93    0.89
  -2   0  10    4.07    1.40
  -2   0  10    4.67    0.98
  -2   0  10    1.94    1.61
  -2   0   9  566.67   17.96
  -2   0   9  522.33   18.51
  -2   0   9  576.87   17.96
  -2   0   9  549.09   18.15
   2   0  -9  574.43   20.27
  -2   0   9  539.53   18.77
  -2   0   9  519.32   18.15
  -2   0   9  540.69   18.68
  -2   0   8  101.08    5.91
  -2   0   8  100.72    4.01
  -2   0   8   98.31    4.52
  -2   0   8  103.45    4.02
  -2   0   8  108.21    5.84
  -2   0   8   91.95    4.21
  -2   0   8   92.53    4.14
  -2   0   8   97.64    4.25
  -2   0   8  100.54    4.18
  -2   0   8   99.21    4.28
   2   0  -8  111.01    5.62
  -2   0   8   97.72    4.63
  -2   0   8   97.44    5.13
  -2   0   8   96.62    4.59
  -2   0   7   59.38    4.04
  -2   0   7   57.45    2.56
  -2   0   7   53.17    2.50
  -2   0   7   58.60    2.60
  -2   0   7   62.45    3.40
  -2   0   7   56.88    3.89
  -2   0   7   54.49    2.97
  -2   0   7   55.06    2.71
  -2   0   7   46.51    3.54
  -2   0   7   54.58    2.80
  -2   0   7   55.37    3.06
  -2   0   7   55.63    3.54
  -2   0   7   64.06    3.19
   2   0  -6  128.68    5.67
  -2   0   6  122.61    4.93
  -2   0   6  119.59    4.38
  -2   0   6  121.07    5.80
  -2   0   6  123.64    5.09
  -2   0   6  117.11    5.86
  -2   0   6  115.58    4.38
  -2   0   6  120.75    4.39
  -2   0   6  121.20    5.28
  -2   0   6  107.26    4.66
  -2   0   6  120.19    5.32
  -2   0   5  177.74    6.11
  -2   0   5  175.61    7.50
  -2   0   5  175.40    6.08
  -2   0   5  194.43    6.69
  -2   0   5  192.38    7.55
  -2   0   5  184.30    6.12
  -2   0   5  170.03    8.28
  -2   0   5  175.36    6.78
  -2   0   5  161.10    6.32
  -2   0   5  185.03    6.63
  -2   0   4  125.64    6.23
  -2   0   4  122.18    4.33
  -2   0   4  133.94    5.58
  -2   0   4  126.85    4.35
  -2   0   4  110.76    4.07
  -2   0   4  134.98    4.63
  -2   0   4  128.79    5.59
  -2   0   4  127.67    4.34
  -2   0   4  126.74    4.34
  -2   0   3 4990.94  152.12
  -2   0   3 4634.92  150.17
  -2   0   3 4819.53  150.21
  -2   0   3 4943.72  151.41
  -2   0   3 4779.31  150.22
  -2   0   2 9490.21  297.46
  -2   0   2 9999.00  298.03
  -2   0   1  242.39    8.80
  -2   0   1  231.85    8.38
  -2   0   0   54.35    3.35
   2   0   0   51.36    2.75
  -2   0   0   53.02    3.25
  -2   0   0   52.06    3.07
  -2   0  -1  225.70    8.36
   2   0   1  214.15    7.20
  -2   0  -2 1525.62   47.49
  -2   0  -2 1475.54   48.47
   2   0   2 1499.98   48.28
   2   0   2 1648.71   48.67
   2   0   2 1602.85   48.25
   2   0   3   26.08    2.07
   2   0   3   27.81    2.11
  -2   0  -3   26.48    2.15
   2   0   3   31.18    2.13
   2   0   4  328.29   11.58
   2   0   4  334.77   11.66
  -2   0  -4  330.01   10.56
  -2   0  -4  306.59   10.57
   2   0   5   62.90    3.70
  -2   0  -5   58.32    3.05
  -2   0  -5   57.93    2.78
  -2   0  -5   57.77    2.76
  -2   0  -6   14.19    1.74
  -2   0  -6   12.49    1.42
   2   0   6   11.82    1.36
   2   0   6   14.27    1.37
   2   0   6   13.29    1.90
  -2   0  -6   13.75    1.27
  -2   0  -6   13.69    1.22
  -2   0  -6   15.08    1.57
  -2   0  -7  317.24   11.53
  -2   0  -7  359.60   12.11
   2   0   7  327.02   11.66
   2   0   7  363.51   13.64
  -2   0  -7  343.75   11.41
   2   0   7  314.14   11.76
  -2   0  -7  343.31   11.37
  -2   0  -7  340.31   11.47
  -2   0  -8    1.22    1.00
  -2   0  -8    0.31    1.47
  -2   0  -8    2.05    0.96
  -2   0  -8    0.83    0.91
  -2   0  -8    2.13    1.20
   2   0   8    1.43    1.04
   2   0   8    1.65    0.97
   2   0   9  361.03   13.33
  -2   0  -9  383.75   12.95
   2   0   9  361.06   13.50
  -2   0  -9  389.60   13.04
  -2   0  -9  375.33   13.16
  -2   0  -9  375.55   13.76
   2   0  10  107.96    5.27
  -2   0 -10  115.94    5.00
  -2   0 -10  112.86    4.91
   2   0  10  101.02    5.33
  -2   0 -10  100.87    4.96
   2   0  10  120.67    7.51
   2   0  10  114.33    4.84
  -2   0 -10  109.77    5.67
   2   0  11  282.33   11.21
  -2   0 -11  281.24   10.83
   2   0  11  309.72   14.29
   2   0  11  294.53   10.63
  -2   0 -11  291.17   11.68
  -2   0 -11  298.69   10.75
  -2   0 -11  295.05   10.81
   2   0  11  284.54   11.44
   2   0  12    7.53    1.90
   2   0  12    5.94    1.61
   2   0  12    6.62    1.64
  -2   0 -12    8.19    1.62
  -2   0 -12    6.77    2.07
  -2   0 -12    3.78    1.43
   2   0  12    4.51    2.23
   2   0  12    7.53    1.43
  -2   0 -12    7.55    1.55
  -2   0 -12    7.37    1.48
   2   0  13   54.36    3.16
   2   0  13   52.96    5.41
   2   0  13   49.75    3.65
  -2   0 -13   55.51    3.65
   2   0  13   46.56    5.26
   2   0  13   51.02    3.16
  -2   0 -13   45.68    3.28
  -2   0 -13   52.30    3.37
   2   0  13   41.83    3.60
   2   0  14    3.55    1.53
  -2   0 -14    5.33    2.10
  -2   0 -14    4.89    1.45
   2   0  14    5.93    2.76
   2   0  14    8.02    1.41
   2   0  14    6.10    1.34
   2   0  14    5.85    2.57
   2   0  15   25.93    2.08
   2   0  15   23.94    3.68
   2   0  15   20.61    2.60
   2   0  15   20.23    2.36
  -2   0 -15   22.51    2.30
  -2   0 -15   21.67    2.00
   2   0  15   23.05    3.85
   2   0  15   19.07    1.98
  -2   0 -15   21.71    2.74
  -2   0 -15   21.81    2.06
   2   0  15   20.92    2.48
  -2   0 -15   18.35    2.23
  -2   0 -15   25.94    2.36
   2   0  16   15.48    1.64
   2   0  16   14.56    2.21
   2   0  16   15.51    2.06
   2   0  16   16.73    2.01
  -2   0 -16   16.27    1.93
  -2   0 -16   16.98    2.39
  -2   0 -16   13.85    1.62
   2   0  16   15.22    1.64
  -2   0 -16   10.12    1.71
  -2   0 -16   13.65    1.87
   2   0  17   82.39    3.77
  -2   0 -17   79.25    4.09
  -2   0 -17   99.36    4.56
   2   0  17   81.79    4.23
   2   0  17   87.99    4.70
  -2   0 -17   81.49    3.76
   2   0  17   88.06    3.87
  -2   0 -17   72.99    4.24
   2   0  17   72.39    4.22
  -2   0 -17   77.00    3.98
   2   0  18   -0.39    1.06
  -2   0 -18    0.54    1.13
  -2   0 -18   -0.07    0.89
  -2   0 -18    0.24    0.98
   2   0  18   -0.44    0.63
   2   0  18    0.16    1.00
   2   0  18   -0.31    0.63
  -2   0 -18   -0.61    1.02
   2   1 -19   48.92    3.27
  -2   1  19   50.44    2.65
  -2   1  19   52.94    2.55
  -2   1  19   49.59    2.79
  -2   1  19   49.12    2.50
  -2   1  19   45.80    3.31
  -2   1  19   50.47    2.73
  -2   1  18   36.53    3.30
  -2   1  18   40.52    2.61
   2   1 -18   38.29    3.27
  -2   1  18   47.25    2.93
  -2   1  18   44.56    2.57
  -2   1  18   48.41    2.62
  -2   1  18   42.47    2.63
  -2   1  18   42.23    2.66
  -2   1  17  120.57    6.56
  -2   1  17  118.83    5.38
   2   1 -17  120.71    6.36
  -2   1  17  122.74    5.39
  -2   1  17  122.07    5.30
  -2   1  17  123.38    5.34
  -2   1  17  120.33    5.77
  -2   1  17  115.77    5.47
  -2   1  16   -0.10    1.10
  -2   1  16    1.39    1.98
   2   1 -16    0.51    1.74
  -2   1  16    1.08    2.20
  -2   1  16    0.40    1.05
  -2   1  16    2.21    1.16
  -2   1  16   -0.10    0.93
  -2   1  16    0.80    0.95
  -2   1  16    0.55    1.20
  -2   1  16    0.38    1.52
  -2   1  15   72.77    5.13
  -2   1  15   75.25    6.91
  -2   1  15   80.54    4.22
  -2   1  15   86.00    4.28
  -2   1  15   79.70    6.78
  -2   1  15   81.82    4.21
  -2   1  15   74.36    4.11
  -2   1  15   76.53    4.67
  -2   1  15   83.28    4.50
  -2   1  14   23.05    3.89
  -2   1  14   21.36    2.08
  -2   1  14   27.14    2.21
  -2   1  14   21.72    3.75
   2   1 -14   21.03    2.06
  -2   1  14   19.50    1.97
  -2   1  14   19.81    1.98
  -2   1  14   19.63    2.12
  -2   1  13  200.29   11.02
  -2   1  13  205.45   10.86
  -2   1  13  193.45    8.69
  -2   1  13  177.44    7.29
  -2   1  13  166.57    7.26
  -2   1  13  177.04    7.37
  -2   1  13  170.42    7.94
  -2   1  13  205.14    7.85
  -2   1  12   11.41    2.79
  -2   1  12   10.63    1.49
  -2   1  12    9.99    1.39
  -2   1  12   11.29    2.74
  -2   1  12   14.97    2.23
  -2   1  12   11.65    1.53
  -2   1  12   10.37    1.42
  -2   1  12    8.85    1.73
  -2   1  12   11.71    1.50
  -2   1  12    9.25    2.21
  -2   1  12   14.95    1.72
  -2   1  11  260.19    9.98
  -2   1  11  264.60    9.88
   2   1 -11  290.15   12.73
  -2   1  11  292.85   10.95
  -2   1  11  264.36   12.75
  -2   1  11  269.15    9.72
  -2   1  11  294.24   12.17
  -2   1  11  280.53   12.71
  -2   1  11  278.87    9.70
  -2   1  11  272.08    9.83
  -2   1  11  235.87    9.59
  -2   1  11  240.85   10.20
  -2   1  11  264.45   10.71
  -2   1  11  293.58   10.15
   2   1 -10    4.27    0.88
  -2   1  10    3.58    1.09
  -2   1  10    1.85    0.96
  -2   1  10    4.17    1.36
   2   1 -10    4.90    1.72
  -2   1  10    3.39    1.84
  -2   1  10    3.01    0.96
  -2   1  10    3.42    0.94
  -2   1  10    2.72    1.82
  -2   1  10    4.67    1.11
  -2   1  10    3.62    1.04
  -2   1  10    2.21    1.19
  -2   1  10    3.12    1.69
  -2   1   9  209.14    8.09
   2   1  -9  224.50    7.53
  -2   1   9  206.23    7.97
   2   1  -9  240.48   10.27
  -2   1   9  235.54    8.83
  -2   1   9  233.57    7.91
  -2   1   9  239.79    9.71
  -2   1   9  227.89    7.93
  -2   1   9  210.07    8.02
  -2   1   9  184.85    8.19
  -2   1   9  218.11    8.68
  -2   1   9  232.01    8.22
   2   1  -8   19.83    2.44
  -2   1   8   15.82    1.79
  -2   1   8   16.04    1.33
  -2   1   8   15.38    1.88
  -2   1   8   20.72    2.52
  -2   1   8   16.78    2.03
  -2   1   8   14.67    2.40
  -2   1   8   17.65    1.39
  -2   1   8   13.97    1.40
  -2   1   8   14.77    1.62
  -2   1   8   15.62    1.47
  -2   1   8   18.18    2.05
   2   1  -7   65.62    3.18
   2   1  -7   66.01    4.11
  -2   1   7   68.71    3.40
  -2   1   7   62.16    2.73
  -2   1   7   68.48    4.25
  -2   1   7   59.96    3.18
  -2   1   7   63.66    2.79
  -2   1   7   67.27    3.74
  -2   1   7   61.73    4.21
  -2   1   7   62.75    2.75
  -2   1   7   62.86    2.92
  -2   1   7   58.96    2.77
  -2   1   7   56.16    2.73
  -2   1   7   55.70    3.03
  -2   1   7   60.43    3.30
  -2   1   7   65.86    2.99
  -2   1   6    9.87    1.09
  -2   1   6    8.33    1.76
  -2   1   6   10.56    1.06
  -2   1   6   11.11    1.99
  -2   1   6   11.53    1.05
  -2   1   6    9.97    1.41
  -2   1   6   12.00    1.96
  -2   1   6    9.68    1.23
   2   1  -6   12.00    1.42
  -2   1   6   11.28    1.48
  -2   1   5  456.92   16.16
  -2   1   5  448.14   14.54
  -2   1   5  467.60   14.56
  -2   1   5  442.75   16.99
  -2   1   5  461.99   15.28
  -2   1   5  465.42   15.42
  -2   1   5  481.61   16.11
  -2   1   5  458.87   14.53
  -2   1   5  419.97   14.75
  -2   1   5  462.87   15.10
  -2   1   4  272.04   10.79
  -2   1   4  259.65    9.99
  -2   1   4  255.37    8.68
  -2   1   4  273.39    8.70
  -2   1   4  272.19    9.96
  -2   1   4  269.82    8.70
  -2   1   3  445.32   15.34
  -2   1   3  391.55   14.40
  -2   1   3  433.76   13.40
  -2   1   3  401.44   13.35
  -2   1   3  432.68   13.41
  -2   1   3  455.34   14.67
  -2   1   2 2375.99   73.85
  -2   1   2 2402.49   73.38
  -2   1   2 2288.42   73.30
  -2   1   1  140.21    6.08
  -2   1   1  151.58    5.88
  -2   1   0  290.99   10.58
   2   1   0  269.67   10.07
  -2   1   0  305.09   10.54
  -2   1   0  282.76   10.60
  -2   1  -1   43.92    2.96
   2   1   1   40.16    2.57
   2   1   2   57.27    3.20
  -2   1  -2   54.81    2.21
   2   1   3  376.66   13.21
  -2   1  -4  136.37    5.71
  -2   1  -4  139.26    5.34
   2   1   4  152.96    6.49
   2   1   4  155.38    6.05
  -2   1  -4  151.98    5.26
  -2   1  -4  152.04    5.17
  -2   1  -5  142.57    5.93
  -2   1  -5  146.87    5.50
   2   1   5  155.76    6.87
   2   1   5  159.87    6.07
  -2   1  -5  147.50    5.56
  -2   1  -5  146.49    5.34
  -2   1  -5  147.33    5.57
  -2   1  -5  148.91    5.34
  -2   1  -5  147.01    5.23
  -2   1  -6    1.70    0.92
  -2   1  -6    3.07    1.41
   2   1   6    2.16    1.32
   2   1   6    0.87    0.79
   2   1   6    1.72    0.89
   2   1   6    1.58    0.99
  -2   1  -6    1.53    0.92
  -2   1  -6    2.41    0.85
  -2   1  -6    1.90    1.01
  -2   1  -6    3.73    0.88
  -2   1  -6    1.95    1.21
  -2   1  -7  554.79   19.10
  -2   1  -7  550.05   18.40
   2   1   7  602.20   20.81
   2   1   7  551.78   18.73
  -2   1  -7  529.14   18.50
  -2   1  -7  523.53   18.49
  -2   1  -7  607.07   18.37
   2   1   7  550.85   18.87
  -2   1  -7  599.81   18.34
  -2   1  -7  563.66   18.40
  -2   1  -8   45.25    2.70
  -2   1  -8   49.38    3.33
   2   1   8   46.77    2.93
   2   1   8   52.19    4.14
  -2   1  -8   51.92    2.69
  -2   1  -8   50.52    2.67
   2   1   8   47.11    3.05
  -2   1  -8   52.32    2.83
  -2   1  -9    1.92    1.58
  -2   1  -9    1.26    1.05
   2   1   9    0.98    1.04
   2   1   9    1.54    1.13
   2   1   9    2.14    1.43
  -2   1  -9    2.40    0.99
  -2   1  -9    2.12    1.03
  -2   1  -9    3.41    1.35
   2   1  10  325.90   14.58
   2   1  10  326.09   11.33
  -2   1 -10  311.12   11.36
  -2   1 -10  284.34   12.18
   2   1  10  312.73   12.00
   2   1  10  351.14   14.66
  -2   1 -10  324.99   11.41
   2   1  10  305.72   12.12
  -2   1 -10  326.85   11.37
  -2   1 -10  321.75   11.28
   2   1  11  103.94    7.40
  -2   1 -11  108.96    5.90
  -2   1 -11  104.00    4.90
  -2   1 -11  108.08    4.96
   2   1  11  101.10    5.55
  -2   1 -11  115.61    5.00
   2   1  11   94.00    5.29
  -2   1 -12  120.00    6.74
   2   1  12  147.18    9.13
   2   1  12  136.28    5.88
  -2   1 -12  128.89    5.82
  -2   1 -12  136.31    6.05
   2   1  12  124.51    6.63
  -2   1 -12  146.55    6.08
   2   1  12  141.98    7.00
   2   1  12  132.45    6.56
   2   1  13   20.35    1.93
   2   1  13   25.66    3.82
   2   1  13   25.94    4.04
   2   1  13   22.16    2.05
  -2   1 -13   20.92    2.21
  -2   1 -13   18.88    2.08
   2   1  13   20.69    2.62
   2   1  13   17.77    2.31
   2   1  14  128.47    6.78
  -2   1 -14  117.17    6.71
   2   1  14  137.43    9.16
   2   1  14  127.36    5.78
  -2   1 -14  130.73    5.75
   2   1  14  136.20    5.74
   2   1  14  140.27    8.89
   2   1  15   69.94    3.54
   2   1  15   65.29    5.74
   2   1  15   63.80    4.39
   2   1  15   56.36    3.98
  -2   1 -15   66.12    3.90
   2   1  15   60.56    3.46
  -2   1 -15   58.97    3.40
  -2   1 -15   63.43    4.45
   2   1  15   64.06    5.94
  -2   1 -15   61.12    3.69
   2   1  15   57.46    4.11
  -2   1 -15   66.83    3.72
   2   1  16   37.16    2.38
  -2   1 -16   40.45    2.98
   2   1  16   30.91    2.69
   2   1  16   31.33    2.97
  -2   1 -16   35.37    2.67
  -2   1 -16   30.76    2.26
  -2   1 -16   30.10    3.00
   2   1  16   35.86    2.39
  -2   1 -16   33.31    2.54
   2   1  16   30.48    2.79
  -2   1 -16   33.43    2.55
   2   1  17    3.62    1.02
  -2   1 -17    3.00    1.12
   2   1  17    5.56    1.52
  -2   1 -17    3.70    1.38
  -2   1 -17    3.68    1.56
  -2   1 -17    3.06    0.99
   2   1  17    4.27    0.98
  -2   1 -17    4.24    1.19
  -2   1 -17    4.27    1.22
  -2   1 -18   53.44    2.99
  -2   1 -18   54.74    2.81
   2   1  18   48.82    2.84
  -2   1 -18   47.73    2.65
  -2   1 -18   60.13    3.05
   2   1  18   53.26    3.12
   2   2 -19   29.30    2.38
  -2   2  19   31.55    1.88
  -2   2  19   24.53    2.24
   2   2 -18   49.33    3.54
  -2   2  18   54.01    2.89
  -2   2  18   53.38    2.67
  -2   2  18   57.68    3.07
  -2   2  18   54.08    2.68
  -2   2  18   47.52    3.53
  -2   2  18   54.43    2.93
  -2   2  17   18.05    2.41
  -2   2  17   21.69    1.87
   2   2 -17   14.49    2.30
  -2   2  17   18.71    1.65
  -2   2  17   17.00    1.69
  -2   2  17   16.90    1.87
  -2   2  17   19.76    1.65
  -2   2  17   16.15    1.71
  -2   2  17   20.29    1.84
  -2   2  16   18.31    2.54
   2   2 -16   21.38    2.77
  -2   2  16   19.01    1.92
  -2   2  16   19.15    2.11
  -2   2  16   20.18    1.79
  -2   2  16   17.05    1.72
  -2   2  16   17.74    1.91
  -2   2  16   19.68    1.95
  -2   2  16   12.84    3.18
  -2   2  15   61.94    5.96
   2   2 -15   53.63    4.19
  -2   2  15   53.73    3.31
  -2   2  15   56.12    3.74
  -2   2  15   57.71    4.30
  -2   2  15   61.23    3.43
  -2   2  15   57.85    5.65
  -2   2  14  225.61    8.42
  -2   2  14  227.16   11.99
  -2   2  14  199.94   11.80
  -2   2  14  203.02    8.30
  -2   2  14  208.24    8.29
  -2   2  14  215.77    8.33
  -2   2  14  209.01    8.68
  -2   2  13    7.33    2.44
  -2   2  13    9.26    1.47
  -2   2  13   11.36    1.52
  -2   2  13    9.26    2.30
  -2   2  13    9.80    2.59
  -2   2  13   10.87    1.70
  -2   2  13    8.85    1.43
  -2   2  13    7.57    1.30
  -2   2  13    7.78    1.68
  -2   2  13   10.39    2.12
  -2   2  12  224.61   12.12
  -2   2  12  238.54    8.82
  -2   2  12  258.07   11.72
  -2   2  12  245.65    8.80
  -2   2  12  240.03   11.94
  -2   2  12  226.22    9.91
  -2   2  12  218.76    8.75
  -2   2  12  226.92    8.74
  -2   2  12  228.76    8.76
  -2   2  12  227.05    9.43
  -2   2  12  236.20    9.17
   2   2 -11   68.49    3.07
  -2   2  11   57.46    5.19
  -2   2  11   54.29    3.12
  -2   2  11   58.62    4.99
  -2   2  11   61.26    3.16
  -2   2  11   66.87    5.03
  -2   2  11   56.25    3.90
   2   2 -11   65.54    5.27
  -2   2  11   58.94    3.26
  -2   2  11   59.43    3.18
  -2   2  11   57.84    3.15
  -2   2  11   59.16    3.63
  -2   2  11   61.48    3.47
   2   2 -10   72.98    3.14
  -2   2  10   68.28    3.32
  -2   2  10   64.90    5.24
  -2   2  10   71.31    5.01
  -2   2  10   72.58    3.34
  -2   2  10   67.36    5.17
   2   2 -10   66.31    5.14
  -2   2  10   73.66    4.18
  -2   2  10   65.95    3.42
  -2   2  10   60.87    3.23
  -2   2  10   58.25    3.58
  -2   2  10   65.62    3.29
  -2   2  10   68.24    3.60
   2   2  -9  122.50    4.53
   2   2  -9  126.86    4.59
  -2   2   9  118.49    4.76
  -2   2   9  125.44    4.80
   2   2  -9  129.81    7.06
  -2   2   9  114.23    5.51
  -2   2   9  114.33    4.93
  -2   2   9  110.83    4.75
  -2   2   9  108.07    4.72
  -2   2   9  107.34    5.11
  -2   2   9  120.16    5.10
   2   2  -8  196.95    6.64
   2   2  -8  202.04    6.69
  -2   2   8  198.04    7.66
   2   2  -8  207.22    9.18
  -2   2   8  188.13    6.83
  -2   2   8  197.60    8.85
  -2   2   8  201.18    8.80
  -2   2   8  185.86    9.05
  -2   2   8  180.66    6.82
  -2   2   8  181.37    7.07
  -2   2   8  181.61    6.87
  -2   2   8  185.44    6.88
  -2   2   8  184.93    7.27
  -2   2   8  189.78    7.20
   2   2  -7   29.72    2.81
  -2   2   7   29.37    2.20
  -2   2   7   28.75    1.68
  -2   2   7   28.59    2.79
  -2   2   7   28.49    2.63
  -2   2   7   28.47    2.91
  -2   2   7   27.47    1.66
  -2   2   7   27.84    1.87
  -2   2   7   26.24    1.67
  -2   2   7   24.84    1.87
  -2   2   7   25.88    1.66
  -2   2   7   30.54    1.96
   2   2  -6  267.49    9.40
  -2   2   6  290.72   10.24
  -2   2   6  315.13   11.44
  -2   2   6  290.71    9.62
  -2   2   6  300.49    9.63
  -2   2   6  287.04   11.41
  -2   2   6  286.54    9.61
  -2   2   6  292.93    9.94
  -2   2   6  287.45    9.92
  -2   2   6  308.62   10.03
  -2   2   5  123.30    5.79
  -2   2   5  114.34    4.35
  -2   2   5  125.16    4.39
  -2   2   5  124.19    5.20
  -2   2   5  128.17    5.76
  -2   2   5  125.29    4.39
  -2   2   5  113.33    4.51
   2   2  -5  124.81    4.55
  -2   2   5  113.42    4.86
   2   2  -5  127.76    5.65
  -2   2   4  139.42    4.84
  -2   2   4  136.46    4.83
  -2   2   4  134.67    4.84
  -2   2   4  147.54    6.14
  -2   2   4  139.88    6.85
  -2   2   4  138.81    5.08
   2   2  -4  147.75    5.33
   2   2  -4  148.37    6.24
  -2   2   3  249.57    8.57
  -2   2   3  272.19    8.62
  -2   2   3  270.95    8.67
  -2   2   3  286.13    9.91
   2   2  -3  261.81    9.34
  -2   2   3  241.66   10.47
  -2   2   3  270.46   10.49
  -2   2   3  268.80    8.88
   2   2  -3  286.53   10.24
   2   2  -3  262.76    9.32
  -2   2   2   27.46    2.27
  -2   2   2   31.10    2.80
  -2   2   2   37.15    2.77
  -2   2   2   34.08    1.72
   2   2  -2   28.69    2.00
   2   2  -2   31.50    2.48
  -2   2   1  161.70    6.73
  -2   2   1  163.24    7.24
  -2   2   1  147.30    6.29
   2   2  -1  170.47    6.88
   2   2  -1  160.39    6.37
  -2   2   0  641.14   21.09
   2   2   0  643.68   21.14
  -2   2   0  580.75   20.84
  -2   2   0  615.88   19.65
  -2   2   0  667.79   21.76
   2   2   1  443.15   15.36
  -2   2  -1  430.34   15.25
  -2   2  -1  446.17   15.45
  -2   2  -1  437.61   13.94
  -2   2  -1  406.99   14.25
  -2   2  -2  202.07    8.01
   2   2   2  197.09    7.78
  -2   2  -2  178.05    6.89
  -2   2  -2  180.00    6.21
  -2   2  -2  200.55    6.49
  -2   2  -2  175.73    6.38
  -2   2  -3  807.50   24.70
  -2   2  -3  735.82   25.35
  -2   2  -3  762.22   24.86
  -2   2  -3  800.84   24.81
  -2   2  -4  383.58   12.52
  -2   2  -4  373.07   12.28
  -2   2  -4  369.47   12.30
  -2   2  -4  351.23   12.91
  -2   2  -4  391.85   12.36
  -2   2  -4  360.84   12.16
   2   2   4  401.83   13.73
  -2   2  -4  385.03   12.52
  -2   2  -4  378.03   12.37
  -2   2  -4  381.04   12.22
  -2   2  -5 1020.06   32.03
   2   2   5  931.77   32.26
  -2   2  -5 1036.72   31.78
  -2   2  -5 1011.03   31.78
  -2   2  -5  963.55   32.49
  -2   2  -5 1048.76   31.80
   2   2   5 1009.63   33.89
   2   2   5  934.55   32.16
  -2   2  -5 1016.51   32.02
  -2   2  -5 1042.38   31.80
  -2   2  -5 1029.29   31.60
  -2   2  -6  130.53    5.41
   2   2   6  125.83    5.65
  -2   2  -6  134.97    5.19
  -2   2  -6  137.86    5.22
  -2   2  -6  143.72    5.22
  -2   2  -6  132.47    5.93
   2   2   6  134.16    7.00
  -2   2  -6  136.37    5.46
  -2   2  -6  135.21    4.96
  -2   2  -6  146.94    5.23
   2   2   6  134.08    5.62
   2   2   7  820.91   27.69
  -2   2  -7  837.00   27.46
   2   2   7  836.18   27.87
  -2   2  -7  854.91   27.49
  -2   2  -7  866.49   27.14
  -2   2  -7  864.46   27.14
  -2   2  -7  862.39   27.07
  -2   2  -7  815.72   28.03
  -2   2  -8  103.26    5.30
  -2   2  -8  101.55    4.28
   2   2   8  100.94    6.37
   2   2   8   93.02    4.81
  -2   2  -8   95.83    4.61
  -2   2  -8  102.68    4.68
  -2   2  -8  105.74    4.42
   2   2   8   95.54    4.94
  -2   2  -8  105.81    4.44
  -2   2  -8  102.21    4.55
  -2   2  -9  789.59   27.45
  -2   2  -9  827.10   26.20
   2   2   9  884.14   30.01
   2   2   9  822.95   26.26
   2   2   9  917.70   30.21
   2   2   9  771.12   27.05
  -2   2  -9  765.80   26.68
  -2   2  -9  738.75   26.62
  -2   2  -9  854.43   26.43
   2   2   9  754.51   27.20
  -2   2  -9  863.03   26.42
  -2   2  -9  821.76   26.40
   2   2  10    8.98    2.54
  -2   2 -10    8.97    2.10
   2   2  10    8.89    1.33
   2   2  10    8.68    1.63
   2   2  10    7.60    1.71
   2   2  10    8.08    2.23
  -2   2 -10    9.30    1.46
  -2   2 -10    8.16    1.38
  -2   2 -10    8.13    1.59
   2   2  11  552.14   21.26
  -2   2 -11  482.52   18.32
   2   2  11  512.62   20.98
  -2   2 -11  502.23   17.14
   2   2  11  458.07   18.03
  -2   2 -11  522.38   17.15
   2   2  11  466.20   17.87
   2   2  11  510.13   18.17
   2   2  12  143.34    5.75
   2   2  12  143.54    8.69
   2   2  12  132.94    8.65
   2   2  12  131.27    8.73
   2   2  12  133.32    5.78
  -2   2 -12  136.89    5.98
   2   2  12  123.14    6.74
  -2   2 -12  138.22    5.94
   2   2  12  129.72    6.70
   2   2  12  109.54    6.35
   2   2  13  146.03    6.02
   2   2  13  156.03    9.19
  -2   2 -13  142.22    6.06
   2   2  13  142.86    9.37
   2   2  13  144.28    6.13
  -2   2 -13  128.69    7.15
  -2   2 -13  147.02    6.35
   2   2  13  128.24    7.03
  -2   2 -13  148.08    6.31
   2   2  13  133.61    6.94
   2   2  13  142.04    7.13
   2   2  14   40.96    4.56
   2   2  14   40.92    2.68
   2   2  14   39.42    3.36
   2   2  14   41.61    3.49
  -2   2 -14   41.63    3.72
   2   2  14   37.62    4.76
   2   2  14   45.22    2.83
  -2   2 -14   43.35    2.78
  -2   2 -14   44.40    3.04
   2   2  14   39.16    3.40
  -2   2 -14   44.77    3.00
   2   2  15   53.07    2.97
   2   2  15   48.61    3.72
   2   2  15   47.27    3.16
  -2   2 -15   57.52    3.53
  -2   2 -15   50.86    3.91
  -2   2 -15   55.71    3.07
   2   2  15   53.42    3.06
  -2   2 -15   56.57    3.34
   2   2  15   50.19    3.23
  -2   2 -15   53.77    3.25
   2   2  16    3.13    1.02
   2   2  16    1.51    1.10
  -2   2 -16    4.59    1.25
  -2   2 -16    3.56    1.47
   2   2  16    2.87    1.38
  -2   2 -16    4.41    1.73
  -2   2 -16    5.50    1.14
   2   2  16    2.94    1.01
  -2   2 -16    2.42    1.18
  -2   2 -16    3.66    1.25
   2   2  16    3.68    1.15
  -2   2 -17   53.93    3.34
  -2   2 -17   56.10    2.70
   2   2  17   56.18    2.74
  -2   2 -17   54.02    3.02
  -2   2 -17   62.63    3.25
   2   2  17   52.16    3.30
   2   2  17   46.85    2.91
  -2   2 -17   51.09    2.83
  -2   2 -17   49.62    2.86
  -2   3  18   32.27    1.95
  -2   3  18   36.41    1.94
  -2   3  17  144.92    7.21
  -2   3  17  188.74    6.77
  -2   3  17  174.23    6.62
   2   3 -17  154.61    7.24
  -2   3  17  171.01    6.47
  -2   3  16   76.63    3.83
  -2   3  16   77.53    3.82
   2   3 -16   67.30    4.53
  -2   3  16   71.77    4.62
  -2   3  16   81.75    4.00
  -2   3  16   79.80    3.99
  -2   3  16   76.45    3.87
  -2   3  15   62.87    3.32
  -2   3  15   49.93    5.11
   2   3 -15   48.46    3.90
  -2   3  15   56.25    3.16
  -2   3  15   54.04    3.99
  -2   3  15   59.20    3.46
  -2   3  15   51.32    3.30
  -2   3  15   53.38    3.31
  -2   3  14  188.02    8.93
  -2   3  14  198.52    8.22
  -2   3  14  209.77    7.88
  -2   3  14  195.45   10.67
  -2   3  14  219.13   11.23
   2   3 -14  188.94    8.91
  -2   3  14  199.63    7.82
  -2   3  13   89.03    6.45
  -2   3  13   79.19    3.97
  -2   3  13   94.05    6.72
  -2   3  13   64.63    6.00
  -2   3  13   76.71    3.99
  -2   3  13   81.24    3.90
  -2   3  13   79.85    3.88
  -2   3  13   77.95    4.33
  -2   3  12  214.22   10.99
  -2   3  12  212.74   10.91
   2   3 -12  203.25    9.06
  -2   3  12  206.61   11.17
  -2   3  12  200.56    9.06
  -2   3  12  210.11    7.87
  -2   3  12  205.35    8.40
  -2   3  12  204.03    7.85
  -2   3  12  206.63    8.42
   2   3 -11  141.04    5.49
  -2   3  11  137.88    8.22
  -2   3  11  138.96    5.61
   2   3 -11  137.64    6.62
  -2   3  11  136.48    5.58
  -2   3  11  136.80    8.00
  -2   3  11  136.80    8.16
   2   3 -11  123.15    8.02
  -2   3  11  132.79    6.55
  -2   3  11  128.68    5.47
  -2   3  11  126.69    5.92
  -2   3  11  136.03    5.53
  -2   3  11  135.12    6.06
   2   3 -10  157.35    5.74
   2   3 -10  155.94    5.76
   2   3 -10  145.11    8.42
  -2   3  10  143.00    6.69
   2   3 -10  141.53    6.71
  -2   3  10  135.05    8.11
  -2   3  10  152.06    5.83
  -2   3  10  159.27    8.30
  -2   3  10  143.47    8.27
  -2   3  10  142.02    5.74
  -2   3  10  130.37    6.02
  -2   3  10  148.40    5.81
  -2   3  10  149.84    5.80
  -2   3  10  134.09    6.07
  -2   3  10  143.92    6.27
  -2   3   9    0.11    1.22
   2   3  -9   -0.24    1.59
  -2   3   9    0.74    0.77
   2   3  -9   -0.75    1.47
  -2   3   9    0.65    1.48
  -2   3   9    0.79    0.75
  -2   3   9   -1.22    1.76
  -2   3   9    0.46    1.11
  -2   3   9    1.02    0.97
  -2   3   9   -0.76    1.03
  -2   3   9    0.19    0.72
  -2   3   9   -0.25    0.71
  -2   3   9    0.67    0.92
   2   3  -9    0.11    0.79
   2   3  -9   -0.06    0.84
  -2   3   8  289.20    9.68
   2   3  -8  303.67    9.64
   2   3  -8  294.75    9.65
   2   3  -8  294.17   12.39
  -2   3   8  272.04   10.44
   2   3  -8  277.10   10.39
  -2   3   8  268.67    9.55
  -2   3   8  276.48    9.56
  -2   3   8  290.38    9.69
  -2   3   8  259.90    9.97
  -2   3   8  280.35    9.64
  -2   3   8  274.19    9.60
  -2   3   8  258.85    9.80
  -2   3   8  263.75   10.08
   2   3  -7   18.92    1.40
  -2   3   7   17.20    1.38
   2   3  -7   18.69    1.37
   2   3  -7   16.88    1.37
   2   3  -7   18.35    2.42
  -2   3   7   15.73    1.76
   2   3  -7   15.53    1.82
  -2   3   7   15.98    1.28
  -2   3   7   17.02    1.29
  -2   3   7   17.72    2.24
  -2   3   7   18.10    1.40
   2   3  -7   17.42    1.38
  -2   3   7   14.98    1.55
  -2   3   7   18.54    1.35
  -2   3   7   15.44    1.41
  -2   3   7   15.54    1.28
  -2   3   7   17.70    1.62
  -2   3   6  231.91    7.66
   2   3  -6  224.22    7.55
   2   3  -6  233.66    7.59
   2   3  -6  215.64    7.55
  -2   3   6  200.78    8.02
   2   3  -6  216.33    7.98
  -2   3   6  206.98    7.40
  -2   3   6  208.61    7.41
  -2   3   6  215.64    9.07
   2   3  -6  229.11    7.58
  -2   3   6  230.61    7.66
  -2   3   6  217.49    7.51
  -2   3   6  203.89    7.91
  -2   3   6  214.12    7.60
  -2   3   6  202.39    7.84
  -2   3   6  219.69    7.52
  -2   3   6  211.95    7.98
  -2   3   5    2.21    0.60
  -2   3   5    3.07    1.22
  -2   3   5    3.64    0.71
  -2   3   5    1.55    1.00
  -2   3   5    2.18    0.89
  -2   3   5    1.98    0.70
  -2   3   5    1.99    0.89
   2   3  -5    3.44    0.81
  -2   3   4  301.17    9.50
  -2   3   4  267.05    9.43
  -2   3   4  289.71   10.82
  -2   3   4  289.89    9.54
  -2   3   4  304.15   10.06
  -2   3   4  303.57   10.17
   2   3  -4  330.22   11.28
  -2   3   4  295.91   12.73
  -2   3   3  905.90   30.85
   2   3  -3  939.88   31.58
  -2   3   3  931.90   33.04
  -2   3   3  983.20   30.23
  -2   3   3  974.93   30.35
  -2   3   2  424.45   12.34
  -2   3   2  327.30   12.89
  -2   3   2  354.65   14.61
   2   3  -2  288.50   13.23
  -2   3   2  382.16   12.14
  -2   3   2  353.72   12.21
  -2   3   1  306.88    9.80
  -2   3   1  293.92   12.12
  -2   3   1  260.65   10.23
  -2   3   1  293.72    9.63
  -2   3   1  260.18    9.45
  -2   3   1  288.19    9.76
  -2   3   0 1344.19   41.88
  -2   3   0 1286.50   39.67
  -2   3   0 1259.73   38.72
  -2   3   0 1344.16   39.08
  -2   3  -1  183.87    6.88
  -2   3  -1  207.07    9.23
  -2   3  -1  192.57    6.58
   2   3   1  173.45    6.60
  -2   3  -1  158.61    7.34
  -2   3  -1  187.01    7.55
  -2   3  -1  195.58    6.58
  -2   3  -1  192.10    6.57
   2   3   1  175.07    6.60
  -2   3  -2  994.55   29.70
   2   3   2  891.17   29.71
  -2   3  -2  966.29   29.51
  -2   3  -2  944.93   29.08
  -2   3  -2  926.85   29.13
  -2   3  -2  925.74   30.07
   2   3   2  882.63   29.71
  -2   3  -2  996.98   29.71
  -2   3  -2 1107.27   33.25
  -2   3  -2  945.14   30.98
  -2   3  -2  996.72   31.17
  -2   3  -2  992.60   29.64
  -2   3  -2  832.09   29.44
   2   3   3  172.21    6.99
  -2   3  -3  205.18    7.03
  -2   3  -3  196.79    6.82
  -2   3  -3  190.70    6.83
  -2   3  -3  210.81    8.51
  -2   3  -3  188.68    6.50
  -2   3  -3  193.83    7.50
  -2   3  -3  195.94    6.43
   2   3   3  177.58    7.02
  -2   3  -3  204.12    7.03
  -2   3  -3  210.56    6.97
  -2   3  -3  187.87    6.79
  -2   3  -4  183.71    6.64
  -2   3  -4  177.92    6.40
  -2   3  -4  174.95    6.42
  -2   3  -4  196.36    6.57
  -2   3  -4  189.54    8.35
  -2   3  -4  165.26    6.08
  -2   3  -4  171.28    7.11
  -2   3  -4  181.52    6.64
  -2   3  -4  168.58    6.45
  -2   3  -4  178.48    6.34
  -2   3  -5    0.28    0.80
  -2   3  -5    0.67    0.78
  -2   3  -5    0.14    0.93
  -2   3  -5    1.83    1.40
  -2   3  -5    0.21    0.68
   2   3   5    0.93    0.93
   2   3   5   -0.09    0.94
  -2   3  -5    0.76    0.94
  -2   3  -5    0.52    0.90
  -2   3  -5    1.18    0.89
  -2   3  -6   14.33    1.39
  -2   3  -6   16.21    1.62
  -2   3  -6   16.14    1.47
  -2   3  -6   15.18    2.05
  -2   3  -6   14.48    1.25
   2   3   6   12.88    2.34
   2   3   6   10.29    1.61
   2   3   6   14.42    1.67
  -2   3  -6   14.83    1.58
  -2   3  -6   15.57    1.50
  -2   3  -6   13.13    1.25
  -2   3  -7    7.31    1.83
  -2   3  -7    5.32    0.95
   2   3   7    4.19    0.90
   2   3   7    5.60    1.82
   2   3   7    2.95    1.26
   2   3   7    3.07    1.20
  -2   3  -7    4.70    1.26
  -2   3  -7    5.49    1.15
  -2   3  -7    5.76    1.12
  -2   3  -7    4.15    1.21
  -2   3  -7    4.33    1.03
   2   3   8  154.95    8.70
   2   3   8  142.66    6.65
  -2   3  -8  153.27    6.47
   2   3   8  134.72    6.73
  -2   3  -8  156.20    6.50
  -2   3  -8  158.51    6.15
  -2   3  -8  166.52    6.22
   2   3   8  151.53    8.21
   2   3   8  154.26    5.87
  -2   3  -8  136.08    6.88
  -2   3  -8  150.66    5.84
  -2   3  -9   31.78    3.09
   2   3   9   40.96    4.11
   2   3   9   38.04    2.32
  -2   3  -9   36.40    2.28
   2   3   9   39.53    4.20
   2   3   9   36.07    2.85
   2   3   9   34.28    2.88
  -2   3  -9   39.38    2.86
   2   3   9   33.73    2.96
  -2   3  -9   38.64    2.82
  -2   3  -9   37.09    2.49
  -2   3  -9   39.06    2.55
  -2   3  -9   33.71    2.60
  -2   3 -10  170.25    8.13
   2   3  10  176.32    9.68
   2   3  10  189.29   10.37
   2   3  10  183.18    7.77
   2   3  10  162.06    7.77
  -2   3 -10  156.19    7.33
  -2   3 -10  155.70    7.33
   2   3  10  155.13    7.82
  -2   3 -10  187.94    7.18
  -2   3 -10  190.56    7.18
  -2   3 -10  186.45    7.17
   2   3  11  179.31    9.41
   2   3  11  161.91    6.42
   2   3  11  165.36    9.86
   2   3  11  155.41    7.40
   2   3  11  163.31    6.58
   2   3  11  167.64    9.66
  -2   3 -11  158.58    6.49
  -2   3 -11  161.56    6.80
  -2   3 -11  166.34    6.84
   2   3  12  356.98   11.96
   2   3  12  370.26   16.45
   2   3  12  334.77   15.12
   2   3  12  326.71   13.04
   2   3  12  320.83   12.62
  -2   3 -12  335.29   11.98
   2   3  12  308.95   15.32
   2   3  12  341.60   12.06
  -2   3 -12  323.74   13.44
   2   3  12  314.01   12.58
  -2   3 -12  355.06   12.45
  -2   3 -12  353.79   12.39
  -2   3 -13   19.09    2.32
   2   3  13   13.58    2.15
  -2   3 -13   20.75    4.03
  -2   3 -13   14.14    1.66
  -2   3 -13   19.02    2.69
   2   3  13   16.34    3.03
   2   3  13   16.36    1.75
   2   3  13   15.85    3.14
   2   3  13   16.41    1.65
   2   3  13   14.34    3.00
   2   3  14  538.83   18.04
  -2   3 -14  560.92   23.22
   2   3  14  524.14   19.15
   2   3  14  521.12   18.64
   2   3  14  543.60   18.16
  -2   3 -14  521.26   18.04
  -2   3 -14  496.25   19.36
  -2   3 -14  563.96   18.61
   2   3  14  532.85   18.67
  -2   3 -14  559.03   18.49
  -2   3 -15   28.79    2.84
  -2   3 -15   29.16    1.95
   2   3  15   27.90    1.96
   2   3  15   17.88    1.57
   2   3  15   28.66    2.24
  -2   3 -15   33.24    2.56
   2   3  15   27.36    2.49
   2   3  15   21.30    2.15
   2   3  15   26.35    2.22
  -2   3 -15   28.27    2.22
  -2   3 -15   26.51    2.16
  -2   3 -16  236.22    8.27
  -2   3 -16  235.76    9.39
   2   3  16  241.92    8.62
  -2   3 -16  259.98    9.03
  -2   3 -16  265.99    8.98
   2   3  16  206.90    8.86
   2   3  16  200.67    8.53
  -2   3 -16  241.82    8.73
  -2   3 -16  251.61    8.74
   2   3  16  241.81    8.60
  -2   3 -17   12.16    1.62
  -2   3 -17   10.49    1.23
  -2   3 -17   11.41    1.29
  -2   3 -17   13.75    1.37
  -2   4  18   61.77    2.64
  -2   4  17   47.91    2.47
  -2   4  17   49.04    2.62
   2   4 -16   80.60    4.42
  -2   4  16   96.23    4.30
   2   4 -15   36.47    3.03
  -2   4  15   42.55    2.78
  -2   4  14   46.20    4.57
  -2   4  14   42.42    2.92
  -2   4  13   74.13    4.03
   2   4 -13   66.34    4.40
  -2   4  13   74.44    5.95
  -2   4  12  189.32   10.55
  -2   4  12  184.49    7.76
  -2   4  11   33.47    2.67
   2   4 -11   36.96    4.23
  -2   4  11   36.72    4.22
  -2   4  11   40.49    2.89
   2   4 -11   37.89    2.41
   2   4 -11   38.85    2.49
  -2   4  10   28.32    2.46
  -2   4  10   35.12    4.01
   2   4 -10   34.60    3.89
  -2   4  10   32.09    2.56
   2   4 -10   34.83    2.26
   2   4 -10   36.79    2.32
  -2   4   9   13.38    1.71
  -2   4   9   12.60    2.57
  -2   4   9   15.15    1.53
   2   4  -9   13.14    1.43
  -2   4   9   15.08    1.57
   2   4  -9   14.31    1.51
  -2   4   9   11.95    1.68
   2   4  -9   16.85    2.72
   2   4  -8  113.87    7.02
  -2   4   8  114.79    5.35
  -2   4   8  116.88    4.94
   2   4  -8  120.94    5.00
  -2   4   8  120.07    5.36
  -2   4   8  123.42    4.99
   2   4  -8  123.64    5.00
   2   4  -8  116.99    4.87
   2   4  -8  117.37    4.91
   2   4  -7   32.48    3.39
   2   4  -7   34.24    2.12
  -2   4   7   34.29    2.18
  -2   4   7   31.78    2.35
  -2   4   7   32.92    2.36
  -2   4   7   31.53    2.08
   2   4  -7   32.62    2.08
   2   4  -7   30.86    2.03
   2   4  -7   30.47    2.05
   2   4  -6   79.07    3.58
  -2   4   6   82.19    3.67
  -2   4   6   81.59    4.00
  -2   4   6   77.89    3.88
  -2   4   6   85.39    3.70
   2   4  -6   81.21    3.61
   2   4  -6   83.92    3.62
   2   4  -5   29.16    1.87
  -2   4   5   27.06    1.89
  -2   4   5   27.95    2.10
  -2   4   5   25.43    1.94
   2   4  -5   28.96    1.86
  -2   4   5   30.33    1.95
   2   4  -5   28.62    1.87
   2   4  -4  813.11   27.92
   2   4  -4  801.07   25.56
  -2   4   4  820.33   25.64
  -2   4   4  744.03   25.88
  -2   4   4  793.45   25.83
  -2   4   4  831.51   25.64
   2   4  -4  787.60   25.53
  -2   4   3  149.06    5.98
   2   4  -3  172.92    6.34
  -2   4   3  186.85    6.44
   2   4  -3  153.67    8.11
  -2   4   3  163.68    6.60
  -2   4   3  176.64    6.55
   2   4  -3  177.68    6.37
  -2   4   3  181.26    6.39
  -2   4   2   53.00    2.76
  -2   4   2   47.06    4.71
   2   4  -2   48.52    4.17
  -2   4   2   49.19    2.33
  -2   4   2   54.33    2.66
   2   4  -2   53.75    2.68
  -2   4   2   53.67    2.64
   2   4  -2   50.01    2.61
  -2   4   1   46.54    2.21
  -2   4   1   49.28    4.64
   2   4  -1   45.65    2.55
   2   4  -1   45.28    4.12
  -2   4   1   51.21    2.59
  -2   4   1   57.86    2.87
  -2   4   1   46.32    2.54
  -2   4   1   53.73    2.62
   2   4  -1   51.80    2.64
   2   4   0  266.81    9.65
  -2   4   0  257.16   12.57
  -2   4   0  291.54    9.67
  -2   4   0  291.38    9.87
  -2   4   0  269.03    9.55
  -2   4   0  267.18    9.39
  -2   4   0  287.98    9.64
   2   4   0  263.46    9.61
   2   4   1  691.05   23.30
  -2   4  -1  752.95   23.31
  -2   4  -1  768.12   23.61
   2   4   1  669.81   22.80
  -2   4  -1  726.40   23.19
  -2   4  -1  763.33   23.31
   2   4   1  710.66   23.32
  -2   4  -1  727.56   23.07
   2   4   2  135.49    5.63
  -2   4  -2  146.59    5.63
  -2   4  -2  144.84    5.93
  -2   4  -2  141.52    5.47
  -2   4  -2  143.18    5.58
  -2   4  -2  141.30    5.39
   2   4   2  136.26    5.63
  -2   4  -3  311.18   10.48
   2   4   3  289.43   10.51
  -2   4  -3  301.89   10.24
  -2   4  -3  284.82   10.21
  -2   4  -3  311.25   10.49
   2   4   3  285.96   10.51
  -2   4  -3  300.56   10.86
  -2   4  -3  317.55   10.36
  -2   4  -3  272.65   10.11
  -2   4  -4  117.77    4.84
   2   4   4  107.11    4.85
  -2   4  -4  116.12    4.60
  -2   4  -4  112.68    4.61
  -2   4  -4  117.19    4.85
   2   4   4  104.19    4.81
  -2   4  -4  100.89    5.08
  -2   4  -4  101.82    4.56
  -2   4  -4  109.87    4.46
   2   4   5  110.03    5.13
  -2   4  -5  121.07    4.88
  -2   4  -5  114.33    4.85
  -2   4  -5  121.67    5.14
  -2   4  -5  120.72    5.13
   2   4   5  113.38    5.15
  -2   4  -5  115.93    5.55
  -2   4  -5  111.09    4.86
  -2   4  -5  118.77    4.62
  -2   4  -6   21.13    2.44
  -2   4  -6   24.96    2.11
   2   4   6   24.65    2.19
  -2   4  -6   25.50    1.96
  -2   4  -6   21.28    2.00
   2   4   6   22.33    2.12
  -2   4  -6   26.62    1.94
  -2   4  -6   23.19    1.87
  -2   4  -7  387.17   15.12
   2   4   7  398.63   14.64
  -2   4  -7  424.00   14.69
   2   4   7  381.10   17.39
  -2   4  -7  419.73   14.11
  -2   4  -7  432.85   14.72
   2   4   7  389.41   14.59
  -2   4  -7  431.88   14.31
  -2   4  -7  425.95   14.29
  -2   4  -8  128.63    6.75
   2   4   8  138.13    6.31
  -2   4  -8  140.95    6.31
   2   4   8  146.44    8.86
  -2   4  -8  149.23    5.78
   2   4   8  130.97    6.18
  -2   4  -8  141.04    6.33
  -2   4  -8  141.51    5.92
  -2   4  -8  145.68    5.98
  -2   4  -9  217.46    8.96
   2   4   9  214.21    8.88
   2   4   9  240.81   12.13
  -2   4  -9  206.11    9.46
   2   4   9  209.59    8.83
  -2   4  -9  235.91    8.61
  -2   4  -9  213.06    8.92
  -2   4  -9  225.57    8.54
  -2   4 -10  170.99    6.81
   2   4  10  160.07    7.11
  -2   4 -10  157.96    6.71
  -2   4 -10  156.28    7.11
   2   4  10  158.12    7.10
  -2   4 -10  149.52    7.01
   2   4  10  174.12   10.09
  -2   4 -11   59.66    3.92
  -2   4 -11   63.00    4.01
   2   4  11   67.61    4.04
   2   4  11   79.91    6.49
  -2   4 -11   63.88    4.48
   2   4  11   63.92    3.93
  -2   4 -11   68.45    3.78
  -2   4 -11   65.72    3.68
   2   4  12   48.66    3.33
   2   4  12   48.14    5.08
  -2   4 -12   52.75    4.00
   2   4  12   49.01    3.33
  -2   4 -12   49.74    3.10
  -2   4 -12   48.21    3.07
   2   4  13  214.63    8.49
   2   4  13  213.13   11.38
  -2   4 -13  196.98    9.00
   2   4  13  209.50    8.43
  -2   4 -13  212.13    8.21
  -2   4 -13  211.11    8.17
  -2   4 -14   37.30    3.10
   2   4  14   39.56    2.66
  -2   4 -14   34.24    2.48
  -2   4 -14   35.60    2.48
   2   4  14   39.44    2.66
  -2   4 -15  264.01   10.39
  -2   4 -15  279.43    9.86
   2   4  15  276.88    9.86
  -2   4 -15  275.96    9.83
   2   4  15  278.33    9.88
  -2   4 -16   67.27    3.39
   2   4  16   60.46    3.07
  -2   4 -16   65.99    3.01
  -2   4 -16   61.13    3.01
  -2   4 -16   67.16    3.18
  -2   5  16   33.15    2.09
  -2   5  16   31.01    1.72
  -2   5  16   30.69    1.87
  -2   5  15   48.96    2.84
  -2   5  15   46.20    2.55
  -2   5  14    0.86    0.99
  -2   5  13   62.58    3.64
  -2   5  12    6.51    2.32
  -2   5  12    6.49    1.45
   2   5 -12    8.05    1.31
  -2   5  12    7.47    2.93
  -2   5  11   61.89    6.51
  -2   5  11   60.76    3.72
  -2   5  11   63.57    5.74
  -2   5  10    6.77    2.86
  -2   5  10    8.45    1.57
   2   5 -10   11.42    2.40
  -2   5  10    7.53    2.35
   2   5 -10    9.53    1.45
   2   5 -10    7.54    1.31
  -2   5   9  127.88    6.25
  -2   5   9  149.76    9.08
  -2   5   9  134.12    9.96
  -2   5   9  149.93    6.07
  -2   5   9  147.03    6.02
   2   5  -9  146.40    5.95
   2   5  -9  152.10    6.04
  -2   5   9  144.99    6.47
   2   5  -9  144.78    8.36
   2   5  -8   17.01    2.80
  -2   5   8   16.48    1.89
   2   5  -8   17.48    1.76
  -2   5   8   15.89    3.59
  -2   5   8   16.05    1.71
  -2   5   8   14.79    1.81
   2   5  -8   13.86    1.62
  -2   5   8   13.95    1.65
   2   5  -8   15.12    1.63
   2   5  -8   14.77    1.65
   2   5  -7  125.47    7.50
  -2   5   7  130.38    5.99
   2   5  -7  132.88    5.64
  -2   5   7  119.16    9.19
  -2   5   7  143.84    5.76
  -2   5   7  139.64    6.03
  -2   5   7  145.98    5.78
   2   5  -7  130.97    5.61
   2   5  -7  134.94    5.58
   2   5  -7  130.30    5.59
   2   5  -6   31.98    3.45
  -2   5   6   32.61    2.54
   2   5  -6   37.53    2.39
  -2   5   6   25.13    4.33
  -2   5   6   35.00    2.38
  -2   5   6   34.11    2.51
   2   5  -6   34.88    2.35
   2   5  -6   35.65    2.32
  -2   5   6   37.14    2.38
   2   5  -6   34.39    2.31
  -2   5   5   67.74    3.45
  -2   5   5   76.39    6.90
   2   5  -5   80.45    3.83
  -2   5   5   89.79    4.00
   2   5  -5   87.28    3.90
  -2   5   5   81.94    3.86
   2   5  -5   74.84    3.72
  -2   5   5   82.69    4.09
   2   5  -5   78.98    5.27
  -2   5   4   32.07    2.36
  -2   5   4   34.06    4.43
   2   5  -4   33.21    2.24
  -2   5   4   32.20    2.22
  -2   5   4   29.56    1.92
  -2   5   4   31.37    2.21
   2   5  -4   34.96    2.28
   2   5  -4   30.70    2.14
  -2   5   3   50.86    2.95
   2   5  -3   46.33    2.75
  -2   5   3   51.29    2.82
  -2   5   3   42.58    2.33
  -2   5   3   44.59    5.10
   2   5  -3   51.79    2.81
  -2   5   3   50.55    2.80
  -2   5   2   57.72    3.29
  -2   5   2   70.38    6.22
  -2   5   2   69.45    3.41
   2   5  -2   65.37    3.38
  -2   5   2   68.34    3.38
   2   5  -2   66.54    3.37
  -2   5   1    9.83    1.39
   2   5  -1    9.24    1.37
  -2   5   1   11.54    2.81
   2   5  -1    9.37    2.65
  -2   5   1   10.73    1.38
  -2   5   1    8.59    1.24
  -2   5   1    8.84    1.30
   2   5  -1   10.44    1.41
  -2   5   0  242.09   12.73
  -2   5   0  248.70    8.80
   2   5   0  229.84    8.75
  -2   5   0  252.55    8.92
  -2   5   0  227.82    8.61
   2   5   0  231.88    8.74
  -2   5   0  241.60    8.75
  -2   5   0  231.06    8.48
   2   5   1  105.54    4.93
  -2   5  -1  124.00    8.34
  -2   5  -1  109.40    4.90
  -2   5  -1  114.26    5.10
  -2   5  -1  112.75    4.83
   2   5   1  112.72    4.99
  -2   5  -1  111.44    4.91
  -2   5  -1  114.82    4.74
  -2   5  -2  179.57    6.98
   2   5   2  170.14    7.00
  -2   5  -2  181.08    6.77
   2   5   2  174.59    7.07
  -2   5  -2  182.55    7.03
  -2   5  -2  195.42   10.95
  -2   5  -2  185.02    7.23
  -2   5  -2  182.21    6.86
  -2   5  -2  154.64    6.65
  -2   5  -3   19.73    1.83
   2   5   3   19.01    1.84
  -2   5  -3   21.01    1.73
  -2   5  -3   18.20    1.70
  -2   5  -3   17.78    1.78
   2   5   3   17.46    1.89
  -2   5  -3   24.68    3.88
  -2   5  -3   18.41    2.07
   2   5   3   16.38    1.55
  -2   5  -3   18.61    1.75
  -2   5  -3   15.89    1.68
  -2   5  -4   34.97    2.49
   2   5   4   33.97    2.52
  -2   5  -4   38.38    2.37
  -2   5  -4   34.85    2.36
  -2   5  -4   34.32    2.50
   2   5   4   33.38    2.51
  -2   5  -4   32.70    2.66
   2   5   4   32.79    2.23
  -2   5  -4   30.67    2.35
  -2   5  -4   31.78    2.17
  -2   5  -5   96.28    4.86
  -2   5  -5   86.29    4.26
   2   5   5   77.18    4.12
  -2   5  -5   98.55    4.63
   2   5   5   90.33    4.57
  -2   5  -5   99.80    4.34
  -2   5  -5   93.32    4.32
  -2   5  -5   93.85    4.56
   2   5   5   85.22    4.50
  -2   5  -6   11.28    2.02
   2   5   6   15.20    1.90
  -2   5  -6   13.98    1.81
  -2   5  -6   13.43    1.69
  -2   5  -6   12.30    1.57
  -2   5  -6   14.10    1.79
   2   5   6   13.26    1.82
  -2   5  -6   15.28    1.68
   2   5   7  121.35    8.33
  -2   5  -7  114.67    6.08
  -2   5  -7  131.55    6.04
   2   5   7  133.30    6.06
  -2   5  -7  128.58    5.44
   2   5   7  123.38    5.90
  -2   5  -7  122.12    5.90
  -2   5  -7  135.54    5.64
  -2   5  -7  131.45    5.63
   2   5   8   80.34    4.45
  -2   5  -8   83.50    4.56
   2   5   8   82.60    4.50
  -2   5  -8   77.41    4.44
  -2   5  -8   83.80    4.18
  -2   5  -8   81.63    4.15
   2   5   8   74.16    6.44
   2   5   9  210.36    8.56
  -2   5  -9  200.58    8.55
  -2   5  -9  197.32    8.53
  -2   5  -9  206.55    8.10
   2   5   9  197.25    8.43
  -2   5  -9  211.20    8.14
  -2   5  -9  204.10    8.89
   2   5   9  199.41   11.41
  -2   5 -10   61.81    4.18
  -2   5 -10   63.38    3.72
   2   5  10   69.84    6.04
   2   5  11   92.10    4.75
  -2   5 -11   81.60    4.61
  -2   5 -11   83.36    4.65
  -2   5 -11   93.61    5.12
   2   5  11   91.57    4.70
  -2   5 -11  101.16    4.56
  -2   5 -11   91.61    4.42
   2   5  11   91.67    7.03
  -2   5 -12   83.34    4.59
   2   5  12   69.03    4.04
   2   5  12   86.32    4.33
  -2   5 -12   83.89    4.10
  -2   5 -12   88.57    4.13
   2   5  12   85.52    4.32
  -2   5 -13   19.29    2.17
   2   5  13   16.53    1.80
   2   5  13   20.24    1.92
  -2   5 -13   20.75    1.80
  -2   5 -13   22.84    1.89
   2   5  13   21.41    1.93
  -2   5 -14  146.68    6.11
  -2   5 -14  155.35    5.81
  -2   5 -14  148.04    5.75
   2   5  14  158.53    5.89
   2   5  14  147.87    5.81
   2   5  15    6.92    0.99
   2   5  15    7.22    0.97
  -2   5 -15    8.76    1.07
  -2   5 -15    9.01    1.14
   2   5  15    9.26    1.10
  -2   6  15   11.74    1.06
  -2   6  15   12.21    1.09
  -2   6  15   12.73    1.26
  -2   6  14   66.82    3.00
  -2   6  14   66.03    3.12
  -2   6  14   65.89    3.29
  -2   6  13   10.97    1.30
  -2   6  13   13.29    1.56
  -2   6  12   24.70    1.85
   2   6 -12   23.15    1.74
  -2   6  12   25.40    2.17
  -2   6  11   24.72    1.97
  -2   6  11   26.73    4.26
  -2   6  11   29.59    2.42
   2   6 -11   28.19    2.01
   2   6 -11   29.42    2.05
  -2   6  10   71.42    7.02
  -2   6  10   61.84    3.33
   2   6 -10   68.63    3.44
   2   6 -10   72.08    3.51
  -2   6  10   65.93    5.86
  -2   6  10   64.04    3.81
  -2   6   9   38.13    5.23
  -2   6   9   36.94    2.76
  -2   6   9   26.97    3.92
  -2   6   8   30.05    2.51
  -2   6   8   27.82    2.09
  -2   6   8   25.41    4.68
  -2   6   8   28.86    2.24
  -2   6   8   31.99    2.32
   2   6  -8   28.76    2.21
   2   6  -8   26.64    2.21
  -2   6   7  123.24    5.28
  -2   6   7  130.77    9.90
   2   6  -7  126.71    5.64
  -2   6   7  135.25    5.72
  -2   6   7  134.64    5.69
   2   6  -7  134.51    5.71
   2   6  -7  130.95    5.58
   2   6  -7  125.22    5.55
  -2   6   6   56.36    6.32
   2   6  -6   51.42    3.12
  -2   6   6   54.81    3.20
   2   6  -6   50.38    3.07
  -2   6   6   54.82    3.19
   2   6  -6   53.52    3.09
   2   6  -6   49.80    3.06
  -2   6   5  274.29   10.30
   2   6  -5  262.96    9.92
  -2   6   5  278.13   10.03
  -2   6   5  249.34   14.73
  -2   6   5  267.08    9.97
   2   6  -5  267.03    9.93
   2   6  -5  256.09    9.78
  -2   6   4  118.01    5.52
   2   6  -4  121.97    5.43
  -2   6   4  119.90    9.31
  -2   6   4  130.39    5.56
  -2   6   4  127.43    5.53
   2   6  -4  127.54    5.50
   2   6  -4  116.51    5.31
  -2   6   3   60.87    3.46
  -2   6   3   55.95    6.24
   2   6  -3   57.68    3.31
  -2   6   3   55.02    3.28
   2   6  -3   55.19    3.20
  -2   6   3   54.14    3.06
   2   6  -3   58.76    3.31
  -2   6   3   58.58    3.34
  -2   6   2   31.80    2.46
   2   6  -2   34.49    4.41
  -2   6   2   34.22    2.52
  -2   6   2   37.68    5.04
   2   6  -2   34.89    2.53
  -2   6   2   36.25    2.53
   2   6  -2   36.93    2.57
  -2   6   2   33.82    2.33
  -2   6   1  217.86    8.68
  -2   6   1  244.49   13.57
   2   6  -1  198.18   11.87
  -2   6   1  227.89    8.80
   2   6  -1  229.03    8.83
  -2   6   1  236.09    8.84
   2   6  -1  237.43    8.87
  -2   6   1  229.32    8.55
  -2   6   0  287.05   10.72
  -2   6   0  319.33   15.97
  -2   6   0  322.11   11.04
   2   6   0  274.88   14.71
   2   6   0  289.86   10.89
  -2   6   0  309.97   10.95
   2   6   0  274.92   10.80
  -2   6   0  290.14   10.59
  -2   6  -1  168.51    6.82
  -2   6  -1  166.82    6.94
  -2   6  -1  168.33   10.96
   2   6   1  136.08    9.99
   2   6   1  168.47    7.02
   2   6   1  170.45    7.02
  -2   6  -1  170.01    6.95
  -2   6  -1  166.64    6.68
  -2   6  -2  288.32   10.56
   2   6   2  248.82   14.54
   2   6   2  276.00   10.54
  -2   6  -2  260.95   10.06
  -2   6  -2  276.93   10.25
  -2   6  -2  276.26   10.21
   2   6   2  271.76   10.52
  -2   6  -2  295.07   10.56
  -2   6  -2  289.57   10.23
  -2   6  -3   47.59    3.12
  -2   6  -3   44.94    2.99
   2   6   3   46.01    3.10
  -2   6  -3   43.72    2.77
  -2   6  -3   40.52    2.73
  -2   6  -3   48.58    3.06
   2   6   3   38.54    5.26
   2   6   3   45.41    3.08
  -2   6  -4   51.07    3.23
  -2   6  -4   41.25    2.89
  -2   6  -4   45.24    3.09
   2   6   4   47.75    3.17
  -2   6  -4   50.25    2.94
  -2   6  -4   45.38    2.89
   2   6   4   47.37    3.19
   2   6   4   36.44    5.29
  -2   6  -4   48.07    3.15
   2   6   5   35.03    2.80
  -2   6  -5   42.17    3.00
  -2   6  -5   42.05    2.70
  -2   6  -5   37.90    2.66
   2   6   5   40.27    2.96
  -2   6  -5   42.40    2.95
  -2   6  -6   86.47    4.58
  -2   6  -6   83.88    4.55
   2   6   6   85.28    4.60
  -2   6  -6   82.54    4.17
  -2   6  -6   86.79    4.61
   2   6   6   84.18    4.54
  -2   6  -6   87.86    4.28
  -2   6  -6   82.46    4.21
  -2   6  -7   56.34    3.53
   2   6   7   53.28    3.16
   2   6   7   46.51    5.08
   2   6   8   19.63    3.42
  -2   6  -8   23.90    2.30
   2   6   8   21.51    2.22
  -2   6  -8   18.26    2.17
   2   6   8   17.91    1.93
  -2   6  -8   21.53    2.01
  -2   6  -8   21.30    2.22
   2   6   8   19.48    2.16
  -2   6  -8   21.89    2.03
   2   6   9   23.64    3.55
   2   6   9   23.78    2.25
  -2   6  -9   25.97    2.40
  -2   6  -9   26.23    2.36
   2   6   9   20.97    2.00
  -2   6  -9   23.24    2.32
   2   6   9   24.45    2.26
  -2   6  -9   26.52    2.13
  -2   6  -9   21.64    2.04
   2   6  10   46.42    2.98
  -2   6 -10   39.29    2.96
  -2   6 -10   45.00    3.09
  -2   6 -10   48.31    3.06
   2   6  10   39.08    2.70
   2   6  10   48.44    3.03
  -2   6 -10   46.42    2.82
  -2   6 -10   48.72    2.85
   2   6  11  132.49    5.58
  -2   6 -11  105.44    5.37
  -2   6 -11  106.69    5.39
  -2   6 -11  138.83    5.62
   2   6  11  122.25    5.27
   2   6  11  137.62    5.62
  -2   6 -11  131.62    5.36
  -2   6 -11  132.55    5.34
   2   6  12    9.76    1.35
  -2   6 -12    7.48    1.34
   2   6  12    6.67    1.17
  -2   6 -12    7.66    1.17
   2   6  12    8.78    1.31
  -2   6 -12    6.45    1.19
   2   6  13   49.02    2.56
   2   6  13   51.78    2.66
  -2   6 -13   56.00    2.68
  -2   6 -13   52.27    2.60
   2   6  13   56.67    2.73
  -2   7  13   31.32    1.71
  -2   7  12    6.33    1.12
  -2   7  12    4.04    0.78
  -2   7  11   55.71    2.94
   2   7 -11   53.87    2.53
   2   7 -11   55.01    2.58
  -2   7  11   52.20    2.45
  -2   7  10    8.69    1.37
   2   7 -10    9.39    1.17
   2   7 -10   10.38    1.24
  -2   7   9   46.29    2.93
   2   7  -9   49.37    2.65
   2   7  -9   47.06    2.64
  -2   7   8   25.82    2.20
   2   7  -8   25.82    2.03
  -2   7   8   23.75    1.93
   2   7  -8   26.20    1.96
   2   7  -8   24.84    1.93
   2   7  -8   24.50    2.01
  -2   7   8   26.79    2.02
  -2   7   8   22.06    3.94
  -2   7   7  202.57    8.27
   2   7  -7  217.37    8.17
  -2   7   7  221.01    8.16
   2   7  -7  217.29    8.05
   2   7  -7  205.91    8.02
  -2   7   7  202.04    7.76
  -2   7   7  221.25    8.18
   2   7  -7  214.58    8.16
  -2   7   7  203.63   12.58
  -2   7   6  112.61    5.38
  -2   7   6  129.99    5.42
   2   7  -6  116.51    5.21
   2   7  -6  120.17    5.34
   2   7  -6  119.32    5.26
  -2   7   6  120.37    5.06
   2   7  -6  121.64    5.33
  -2   7   6  122.58    9.38
  -2   7   6  120.96    5.33
  -2   7   5   22.78    2.18
   2   7  -5   27.64    2.19
  -2   7   5   30.00    2.27
   2   7  -5   26.67    2.13
  -2   7   5   25.77    2.00
   2   7  -5   21.87    2.00
   2   7  -5   22.41    2.07
  -2   7   5   24.69    2.13
  -2   7   5   23.38    4.29
  -2   7   4  122.93    5.63
  -2   7   4  138.45    9.89
  -2   7   3   66.54    3.73
  -2   7   3   71.09    7.00
  -2   7   2    7.14    1.42
  -2   7   2    7.19    2.84
  -2   7   1    9.58    1.55
  -2   7   1    8.09    3.02
  -2   7   0   53.75    3.21
  -2   7   0   52.42    3.22
  -2   7   0   62.38    6.52
   2   7   0   64.32    6.16
  -2   7  -1   13.16    1.68
  -2   7  -1   12.42    1.73
   2   7   1   15.66    3.47
  -2   7  -1   18.18    3.83
   2   7   2   70.26    6.83
   2   7   3   40.87    5.41
  -2   7  -3   44.52    2.90
  -2   7  -4   73.22    4.07
   2   7   4   78.08    4.13
   2   7   4   74.25    4.03
  -2   7  -4   73.31    4.05
  -2   7  -4   76.77    3.81
  -2   7  -4   72.61    3.77
  -2   7  -4   67.55    3.72
   2   7   5   12.07    1.72
   2   7   5   10.32    3.29
  -2   7  -5   10.58    1.65
  -2   7  -5   11.06    1.56
  -2   7  -5   12.11    1.56
  -2   7  -5   10.58    1.46
  -2   7  -5   13.06    1.76
   2   7   5   13.04    1.76
  -2   7  -6   85.88    4.48
   2   7   6   71.72    7.19
   2   7   6   82.87    4.37
   2   7   6   83.36    4.35
  -2   7  -6   84.85    4.44
  -2   7  -6   93.01    4.21
  -2   7  -6   84.49    4.11
  -2   7  -6   87.67    3.98
   2   7   6   77.64    6.47
  -2   7  -7    0.83    1.01
  -2   7  -7    0.99    0.98
  -2   7  -7    0.73    1.08
   2   7   7    1.98    1.03
   2   7   7    2.40    1.08
  -2   7  -7    0.11    1.11
  -2   7  -8   48.45    3.16
   2   7   8   52.71    3.10
  -2   7  -8   53.67    2.94
  -2   7  -8   52.92    2.93
   2   7   8   55.24    3.19
  -2   7  -8   53.47    3.22
  -2   7  -9   11.40    1.56
   2   7   9   12.94    1.53
  -2   7  -9   12.89    1.45
  -2   7  -9   12.60    1.60
  -2   7  -9   13.35    1.46
  -2   7  -9   12.88    1.64
   2   7   9   16.39    1.68
   2   7  10   91.05    4.02
  -2   7 -10   90.29    3.85
  -2   7 -10   90.61    3.85
  -2   7 -10   82.19    4.00
   2   7  10   92.85    4.05
  -2   7 -10   77.09    3.93
   2   7  11   10.69    1.21
  -2   7 -11   11.44    1.17
  -2   7 -11   11.91    1.21
   2   7  11    9.94    1.19
  -2   8  10   25.56    1.72
  -2   8  10   28.47    1.53
  -2   8  10   28.59    1.73
  -2   8   9   18.09    1.47
  -2   8   9   16.72    1.24
   2   8  -9   15.20    1.16
   2   8  -9   15.29    1.17
  -2   8   8   55.04    2.51
  -2   8   8   58.72    2.91
   2   8  -8   54.40    2.58
   2   8  -8   54.29    2.59
  -2   8   7   23.37    1.86
  -2   8   7   23.80    1.55
   2   8  -7   23.39    1.69
   2   8  -7   24.36    1.68
  -2   8   7   23.40    1.68
   2   8  -7   24.57    1.69
  -2   8   7   22.77    1.70
   2   8  -7   21.07    1.64
  -2   8   6   51.73    2.49
  -2   8   6   55.06    2.98
  -2   8   6   55.31    2.84
   2   8  -6   54.24    2.83
   2   8  -6   56.83    2.81
   2   8  -6   54.48    2.80
   2   8  -6   53.83    2.83
  -2   8   6   55.74    2.87
  -2   8   5   18.73    1.73
   2   8  -5   14.07    1.54
  -2   8   5   16.92    1.59
   2   8  -5   18.47    1.57
  -2   8   5   17.50    1.44
   2   8  -5   17.89    1.60
   2   8  -5   18.48    1.68
  -2   8   5   17.10    1.62
  -2   8   4   45.37    2.74
  -2   8   4   52.24    2.82
   2   8  -4   43.30    2.66
   2   8  -4   47.75    2.66
  -2   8   4   44.15    2.46
   2   8  -4   44.00    2.63
   2   8  -4   45.52    2.70
  -2   8   4   47.54    2.75
  -2   8   3   26.88    2.23
  -2   8   3   30.79    2.23
  -2   8   3   31.40    2.13
   2   8  -3   36.19    2.36
  -2   8   3   34.43    2.31
  -2   8   3   34.09    2.11
   2   8  -3   31.74    2.18
   2   8  -3   31.74    2.21
   2   8  -3   31.51    2.26
  -2   8   3   31.54    2.24
  -2   8   2   11.41    1.61
  -2   8   2   12.18    1.52
  -2   8   2   14.28    1.61
  -2   8   2   11.38    1.41
   2   8  -2   12.90    1.53
  -2   8   2   14.13    1.44
   2   8  -2   13.39    1.49
  -2   8   2   12.27    1.53
   2   8  -2   13.10    1.57
  -2   8   1   35.98    2.44
  -2   8   1   38.25    2.48
  -2   8   1   42.09    2.67
   2   8  -1   37.58    2.51
  -2   8   1   39.96    2.41
   2   8  -1   39.40    2.48
  -2   8   1   38.89    2.42
   2   8  -1   40.00    2.59
  -2   8   1   39.81    2.60
  -2   8   0   16.66    1.66
  -2   8   0   23.42    1.96
   2   8   0   18.60    1.81
  -2   8   0   18.52    1.66
  -2   8   0   18.39    1.68
   2   8   0   17.59    1.72
  -2   8   0   19.25    1.87
   2   8   0   20.89    1.88
  -2   8  -1   58.14    3.28
   2   8   1   58.88    3.27
  -2   8  -1   58.91    3.28
   2   8   1   65.34    3.38
  -2   8  -1   61.92    3.10
  -2   8  -1   56.64    3.05
   2   8   1   56.11    3.13
  -2   8  -1   54.55    3.15
  -2   8  -2   17.07    1.77
   2   8   2   17.10    1.76
   2   8   2   17.38    1.68
   2   8   2   17.76    1.81
  -2   8  -2   18.21    1.84
  -2   8  -2   17.40    1.62
  -2   8  -2   18.30    1.69
  -2   8  -2   16.06    1.74
  -2   8  -3  156.41    6.40
   2   8   3  155.14    6.34
   2   8   3  154.59    6.32
  -2   8  -3  153.55    6.37
  -2   8  -3  156.91    6.08
  -2   8  -3  157.44    6.11
  -2   8  -3  148.85    6.06
   2   8   4   15.50    1.63
  -2   8  -4   13.10    1.60
  -2   8  -4   13.90    1.65
   2   8   4   15.72    1.65
  -2   8  -4   14.88    1.49
  -2   8  -4   14.38    1.50
  -2   8  -4   12.65    1.47
   2   8   5  252.21    9.16
  -2   8  -5  239.71    9.18
  -2   8  -5  244.41    8.87
  -2   8  -5  260.10    8.94
   2   8   5  253.77    9.18
  -2   8  -5  244.33    9.23
   2   8   6    1.97    1.00
  -2   8  -6    1.88    1.03
  -2   8  -6    2.66    1.06
   2   8   6    2.03    0.98
  -2   8  -6    1.65    0.90
  -2   8  -6    3.47    0.97
   2   8   6    3.03    0.87
  -2   8  -7  152.23    6.25
   2   8   7  168.38    6.24
  -2   8  -7  158.49    6.00
  -2   8  -7  165.39    6.04
   2   8   7  169.72    6.25
  -2   8  -7  155.30    6.28
  -2   8  -8    5.54    0.94
  -2   8  -8    5.20    1.02
   2   8   8    6.37    1.01
  -2   8  -8    6.22    0.94
   2   8   8    4.83    0.98
  -2   8  -8    6.35    1.09
  -2   9   4   80.76    3.36
  -2   9   4   80.14    3.35
   2   9  -4   88.34    3.35
   2   9  -4   84.13    3.31
  -2   9   4   84.71    3.52
  -2   9   3   14.23    1.21
   2   9  -3   13.88    1.18
   2   9  -3   13.26    1.16
  -2   9   3   13.55    1.20
   2   9  -3   13.66    1.15
   2   9  -3   14.91    1.19
  -2   9   3   15.86    1.37
  -2   9   2   22.35    1.56
   2   9  -2   20.95    1.46
   2   9  -2   20.64    1.45
   2   9  -2   22.10    1.46
  -2   9   2   20.44    1.49
  -2   9   2   22.43    1.38
   2   9  -2   20.44    1.44
  -2   9   2   22.18    1.59
  -2   9   1   11.55    1.25
   2   9  -1    9.85    1.10
  -2   9   1   11.36    1.22
   2   9  -1   12.80    1.18
  -2   9   1   10.75    1.00
   2   9  -1   12.06    1.15
  -2   9   1   13.17    1.09
   2   9  -1   11.94    1.13
  -2   9   1   12.15    1.23
  -2   9   0   26.89    1.77
   2   9   0   26.21    1.70
   2   9   0   24.79    1.66
  -2   9   0   28.19    1.79
  -2   9   0   27.06    1.54
   2   9   0   27.52    1.65
  -2   9   0   27.73    1.61
   2   9   0   26.88    1.66
  -2   9   0   25.68    1.69
  -2   9  -1    4.47    0.94
   2   9   1    5.01    0.90
  -2   9  -1    4.83    0.96
  -2   9  -1    3.82    0.78
  -2   9  -1    4.41    0.79
   2   9   1    4.85    0.86
   2   9   1    4.23    0.88
   2   9   1    5.69    0.93
   2   9   2   33.37    1.93
  -2   9  -2   34.02    2.02
  -2   9  -2   35.46    2.05
   2   9   2   34.98    1.97
  -2   9  -2   36.04    1.83
  -2   9  -2   35.47    1.84
   2   9   2   38.15    1.92
  -2   9  -3    2.94    0.88
   2   9   3    3.12    0.79
  -2   9  -3    3.58    0.74
  -2   9  -3    3.40    0.74
   2   9   3    3.32    0.76
  -2   9  -3    3.14    0.87
   2   9   3    2.81    0.80
   3  -9  -2   22.57    1.57
   3  -9  -2   20.24    1.48
   3  -9  -1   15.57    1.35
   3  -9  -1   14.53    1.26
  -3  -8   9   50.26    2.54
   3  -8  -9   40.41    2.24
  -3  -8   9   52.49    3.46
   3  -8  -9   39.86    2.31
  -3  -8   8   34.57    3.19
  -3  -8   8   33.80    2.16
   3  -8  -8   30.51    2.00
   3  -8  -8   31.49    2.08
  -3  -8   7   19.77    1.93
  -3  -8   7   23.14    2.81
  -3  -8   7   19.17    1.71
   3  -8  -7   19.30    1.67
   3  -8  -7   18.22    1.68
  -3  -8   6   63.69    3.43
  -3  -8   6   75.04    3.78
  -3  -8   6   73.88    4.96
   3  -8  -6   68.05    3.51
   3  -8  -6   61.43    3.38
  -3  -8   5  101.15    4.87
  -3  -8   5  108.83    6.14
   3  -8  -5  101.05    4.69
   3  -8  -5   98.97    4.64
  -3  -8   4   46.68    3.12
  -3  -8   4   43.97    3.99
  -3  -8   4   41.20    4.25
   3  -8  -4   41.14    2.74
   3  -8  -4   40.08    2.66
  -3  -8   3   63.75    4.80
  -3  -8   3   63.25    3.75
   3  -8  -3   62.68    3.52
   3  -8  -3   62.24    3.41
  -3  -8   2   35.33    3.74
  -3  -8   2   31.33    2.79
  -3  -8   2   35.89    3.86
   3  -8  -2   38.84    2.65
   3  -8  -2   36.15    2.55
  -3  -8   1   32.87    2.74
  -3  -8   1   28.74    3.49
  -3  -8   1   27.41    3.56
   3  -8  -1   27.90    2.33
   3  -8  -1   28.68    2.26
  -3  -8   0    1.20    1.91
   3  -8   0    1.18    0.97
   3  -8   0    0.31    0.96
  -3  -8  -1   99.68    6.75
   3  -8   1  112.11    5.20
   3  -8   1  111.76    5.08
  -3  -8  -2    9.33    2.39
  -3  -8  -2    9.23    1.99
   3  -8   2   10.78    1.39
   3  -8   2   10.85    1.52
  -3  -8  -3   26.75    2.73
  -3  -8  -3   29.15    3.60
   3  -8   3   35.07    2.45
   3  -8   3   35.89    2.39
  -3  -8  -4   42.64    3.26
  -3  -8  -4   46.54    3.31
  -3  -8  -4   40.94    4.01
   3  -8   4   52.30    2.98
   3  -8   4   53.08    2.90
  -3  -8  -5   21.22    2.27
  -3  -8  -5   23.19    2.36
  -3  -8  -5   21.48    2.94
   3  -8   5   25.09    1.94
   3  -8   5   23.70    1.82
  -3  -8  -6   22.28    2.14
  -3  -8  -6   19.02    2.10
  -3  -8  -6   15.27    2.53
   3  -8   6   21.54    1.72
   3  -8   6   22.59    1.67
  -3  -8  -7   19.26    1.82
  -3  -8  -7   16.69    1.78
   3  -8   7   18.75    1.50
  -3  -8  -7   13.85    2.19
   3  -8   7   17.93    1.41
  -3  -7  12   64.99    3.17
  -3  -7  12   60.14    4.02
   3  -7 -12   62.38    3.04
  -3  -7  11   24.55    1.98
   3  -7 -11   27.12    1.97
  -3  -7  11   24.04    2.09
  -3  -7  11   26.71    3.00
  -3  -7  10   66.69    3.66
   3  -7 -10   74.00    3.57
   3  -7 -10   64.09    4.00
   3  -7 -10   60.55    3.83
  -3  -7  10   70.01    3.85
  -3  -7  10   70.71    4.94
  -3  -7   9   64.09    3.70
   3  -7  -9   64.37    4.14
   3  -7  -9   65.14    4.25
  -3  -7   9   66.16    3.94
  -3  -7   9   66.75    5.00
   3  -7  -9   65.50    3.46
   3  -7  -8   79.88    4.93
   3  -7  -8   80.18    5.03
  -3  -7   8   83.68    4.65
  -3  -7   8   79.42    5.83
   3  -7  -8   89.72    4.18
   3  -7  -7  167.87    8.23
   3  -7  -7  164.68    8.28
   3  -7  -7  199.55    7.33
  -3  -7   7  180.99    7.91
  -3  -7   7  176.86    9.22
  -3  -7   6  187.94    7.95
  -3  -7   6  181.27    9.24
   3  -7  -6  161.41    8.09
   3  -7  -6  165.46    8.25
  -3  -7   6  163.45    9.66
   3  -7  -6  176.04   10.84
  -3  -7   5    2.18    1.47
  -3  -7   5    6.31    2.78
  -3  -7   5    5.47    1.90
   3  -7  -5    4.70    1.95
  -3  -7   5    3.25    2.22
   3  -7  -5    3.05    2.14
  -3  -7   4  162.99    8.08
   3  -7  -4  144.54    7.97
  -3  -7   4  156.51    7.13
  -3  -7   4  143.16    8.28
   3  -7  -4  124.23    7.25
  -3  -7   4  133.61    8.67
   3  -7  -4  146.84    9.83
  -3  -7   3   19.62    2.85
  -3  -7   3   27.71    3.90
   3  -7  -3   17.05    1.99
   3  -7  -3   17.57    3.52
   3  -7  -3   19.14    2.12
  -3  -7   3   16.87    3.41
   3  -7  -2   24.64    4.18
  -3  -7   2   28.53    4.03
  -3  -7   2   37.97    3.75
  -3  -7   1   53.40    4.33
   3  -7  -1   64.78    6.41
  -3  -7   1   48.61    5.22
  -3  -7   1   69.59    5.14
  -3  -7   0   77.70    5.27
  -3  -7   0   85.95    5.52
   3  -7   0  102.76    8.22
  -3  -7   0   86.32    6.73
  -3  -7   0  102.50    6.45
  -3  -7  -1   12.30    2.27
  -3  -7  -1   11.22    2.30
   3  -7   1   12.68    1.84
   3  -7   1   11.68    1.72
   3  -7   1   11.87    3.11
  -3  -7  -1   10.07    2.83
  -3  -7  -1   14.46    2.65
  -3  -7  -2  156.54    8.54
   3  -7   2  150.09    6.82
  -3  -7  -2  150.17    7.33
  -3  -7  -2  142.43    7.33
  -3  -7  -2  139.66    8.83
  -3  -7  -2  152.64    7.72
   3  -7   2  154.69   10.56
   3  -7   2  148.00    6.71
  -3  -7  -3   31.67    3.61
   3  -7   3   29.27    2.53
  -3  -7  -3   29.58    2.95
  -3  -7  -3   26.54    2.90
  -3  -7  -3   27.74    3.08
   3  -7   3   22.64    4.33
   3  -7   3   24.96    2.35
  -3  -7  -4   26.59    3.58
   3  -7   4   35.65    2.80
  -3  -7  -4   34.59    3.13
  -3  -7  -4   34.47    3.16
  -3  -7  -4   32.24    3.26
   3  -7   4   33.88    2.66
   3  -7   4   34.32    4.84
  -3  -7  -5   47.91    4.40
   3  -7   5   43.22    2.97
   3  -7   5   48.49    5.66
  -3  -7  -5   41.77    3.30
  -3  -7  -5   44.43    3.45
  -3  -7  -5   41.39    3.62
   3  -7   5   45.25    3.16
   3  -7   6   57.19    3.43
  -3  -7  -6   61.07    3.93
  -3  -7  -6   58.35    3.92
  -3  -7  -6   59.82    4.16
   3  -7   6   59.80    3.59
   3  -7   7   14.35    1.61
  -3  -7  -7   12.60    1.97
  -3  -7  -7   13.89    2.01
  -3  -7  -7   11.00    2.05
   3  -7   7   13.81    1.71
   3  -7   8   48.92    2.82
  -3  -7  -8   44.87    3.07
  -3  -7  -8   49.07    3.31
  -3  -7  -8   42.36    3.25
   3  -7   8   45.90    2.86
  -3  -7  -9    6.23    1.47
  -3  -7  -9    6.45    1.43
  -3  -7  -9    7.14    1.46
   3  -7   9    7.23    1.23
   3  -7   9    6.35    1.09
   3  -7  10   52.88    2.66
   3  -7  10   52.11    2.74
  -3  -7 -10   51.14    2.98
  -3  -7 -10   52.97    3.03
  -3  -6  15   88.84    3.72
  -3  -6  15   89.01    3.69
   3  -6 -15   93.14    3.92
  -3  -6  14   34.78    2.23
   3  -6 -14   38.43    2.40
  -3  -6  14   31.06    2.28
  -3  -6  14   35.05    2.14
  -3  -6  13  121.48    5.23
   3  -6 -13  121.82    5.27
  -3  -6  13  107.53    4.91
  -3  -6  13  116.15    5.34
  -3  -6  13  120.20    6.53
  -3  -6  12   40.08    2.90
  -3  -6  12   39.48    4.05
  -3  -6  12   43.62    3.17
  -3  -6  11   29.72    2.51
   3  -6 -11   32.04    2.55
  -3  -6  11   24.89    2.70
  -3  -6  11   29.50    3.77
   3  -6 -11   25.48    2.52
   3  -6 -11   22.42    2.45
  -3  -6  10   99.85    5.38
  -3  -6  10   93.66    6.42
  -3  -6  10   88.20    4.89
   3  -6 -10   99.26    5.29
   3  -6 -10   96.31    5.38
   3  -6  -9   30.96    4.49
  -3  -6   9   37.68    4.23
  -3  -6   9   35.51    3.24
   3  -6  -9   32.27    3.06
   3  -6  -9   36.98    3.22
   3  -6  -8   74.06    7.02
  -3  -6   8   89.27    6.37
   3  -6  -7  124.58    9.12
   3  -6  -7  120.12    6.25
   3  -6  -7  116.50    6.25
  -3  -6   7  101.48    7.60
  -3  -6   7  114.58    7.40
  -3  -6   7  111.92    6.09
   3  -6  -6   26.43    2.96
   3  -6  -6   25.32    2.97
   3  -6  -6   29.71    4.55
  -3  -6   6   28.35    3.00
  -3  -6   6   26.69    2.93
   3  -6  -5  151.33    7.52
   3  -6  -5  155.39    7.64
   3  -6  -5  146.54   10.20
   3  -6  -5  150.39    8.10
  -3  -6   5  165.40    8.15
  -3  -6   5  140.84    7.24
   3  -6  -4   46.67    3.91
   3  -6  -4   51.26    4.13
   3  -6  -4   49.19    5.74
  -3  -6   4   58.38    4.47
   3  -6  -3    7.93    2.24
   3  -6  -3    7.92    2.21
   3  -6  -3   14.15    3.41
  -3  -6   3   13.57    3.15
  -3  -6   3   10.37    2.23
  -3  -6   2   49.56    3.32
  -3  -6   2   50.36    4.36
   3  -6  -2   59.00    6.14
  -3  -6   2   45.41    3.80
   3  -6  -2   41.41    3.96
  -3  -6   2   41.43    3.74
  -3  -6   2   50.97    5.21
  -3  -6   2   52.87    3.24
  -3  -6   1  261.93   11.73
  -3  -6   1  257.25    9.88
   3  -6  -1  252.71    9.97
   3  -6  -1  244.73    9.86
   3  -6  -1  264.25   14.43
  -3  -6   1  240.01   10.55
  -3  -6   1  256.69   10.82
  -3  -6   1  249.53   11.01
  -3  -6   1  237.51   12.50
  -3  -6   1  246.38    9.51
  -3  -6   0  298.48   11.18
  -3  -6   0  350.64   14.03
  -3  -6   0  309.77   11.66
   3  -6   0  290.91   15.95
   3  -6   0  298.82   11.63
  -3  -6   0  310.20   12.27
  -3  -6   0  310.58   12.50
  -3  -6   0  308.44   12.88
   3  -6   0  308.92   11.80
  -3  -6  -1    3.37    1.67
  -3  -6  -1    2.05    1.54
   3  -6   1    2.60    1.15
   3  -6   1    3.00    1.24
   3  -6   1    2.25    2.10
  -3  -6  -1    0.19    1.82
  -3  -6  -1    2.05    1.23
  -3  -6  -1    1.73    1.78
  -3  -6  -1    4.01    1.61
   3  -6   2   14.51    2.77
  -3  -6  -2   13.25    2.63
   3  -6   2   12.19    1.84
   3  -6   2   11.15    1.69
   3  -6   2   11.49    3.37
  -3  -6  -2   16.22    2.33
  -3  -6  -2   12.83    2.11
  -3  -6  -3   28.77    2.81
  -3  -6  -3   29.19    2.83
   3  -6   3   26.23    2.42
   3  -6   3   31.95    4.75
   3  -6   3   33.42    3.87
  -3  -6  -3   28.73    3.53
   3  -6   3   22.72    2.41
  -3  -6  -4   21.04    2.51
  -3  -6  -4   20.78    2.52
   3  -6   4   22.72    2.24
   3  -6   4   21.05    3.99
  -3  -6  -4   19.81    3.13
   3  -6   4   22.97    3.29
   3  -6   4   24.46    2.43
   3  -6   5  104.83    7.42
  -3  -6  -5  112.89    7.32
   3  -6   5  109.88    9.14
   3  -6   5  110.17    5.51
  -3  -6  -5  113.18    5.82
  -3  -6  -5  113.50    5.92
  -3  -6  -5  111.78    6.48
   3  -6   5  109.88    5.64
   3  -6   6   32.15    4.93
  -3  -6  -6   26.14    3.15
   3  -6   6   29.49    3.78
  -3  -6  -6   30.63    3.73
  -3  -6  -7   10.66    1.96
  -3  -6  -7   11.24    1.94
   3  -6   7    9.78    1.65
   3  -6   7    9.95    1.68
   3  -6   7   10.49    3.16
   3  -6   7   11.67    2.61
  -3  -6  -7    9.86    2.32
  -3  -6  -8   38.04    2.64
   3  -6   8   38.17    4.24
   3  -6   8   39.43    2.80
   3  -6   8   40.60    2.98
  -3  -6  -8   30.76    3.26
  -3  -6  -8   43.17    3.23
  -3  -6  -8   41.42    3.15
  -3  -6  -9   85.84    4.65
  -3  -6  -9   88.32    4.71
  -3  -6  -9   80.52    4.08
   3  -6   9   83.26    4.32
  -3  -6  -9   76.41    4.91
   3  -6   9   84.37    4.51
   3  -6  10    2.39    1.04
   3  -6  10    1.79    1.09
  -3  -6 -10    2.39    1.00
  -3  -6 -10    1.24    1.54
  -3  -6 -10    1.87    1.28
  -3  -6 -10    1.15    1.29
  -3  -6 -11   62.28    3.12
  -3  -6 -11   66.02    3.63
  -3  -6 -11   62.98    3.60
  -3  -6 -11   53.10    3.60
   3  -6  11   60.55    3.24
   3  -6  11   61.55    3.38
   3  -6  12    1.91    0.93
   3  -6  12    1.74    0.81
  -3  -6 -12    2.03    1.08
  -3  -6 -12    1.33    1.01
  -3  -5  16  112.46    4.57
  -3  -5  16  126.55    4.81
   3  -5 -16  122.28    4.92
  -3  -5  15   82.21    3.84
  -3  -5  15   70.81    4.05
  -3  -5  15   77.84    3.83
   3  -5 -15   76.08    3.92
  -3  -5  14   70.03    3.91
  -3  -5  14   68.39    4.25
  -3  -5  14   75.51    3.95
  -3  -5  13   36.56    2.82
   3  -5 -13   40.48    2.97
  -3  -5  13   43.24    4.25
  -3  -5  13   34.04    3.13
  -3  -5  12  125.43    6.24
  -3  -5  12  141.69    6.44
  -3  -5  12  136.54    6.75
  -3  -5  12  147.85    8.17
   3  -5 -12  129.60    9.70
  -3  -5  11  156.09    8.58
   3  -5 -11  119.72    9.46
  -3  -5  10   16.91    2.34
   3  -5 -10   18.49    2.33
   3  -5 -10   17.61    2.24
  -3  -5  10   14.48    2.02
  -3  -5  10   14.26    2.50
  -3  -5  10   18.74    3.53
   3  -5 -10   20.24    3.90
  -3  -5   9  266.99   10.88
   3  -5  -9  285.47   11.09
   3  -5  -9  282.56   11.11
  -3  -5   9  287.60   11.45
   3  -5  -9  270.74   15.04
  -3  -5   8  361.78   13.75
  -3  -5   8  376.51   13.97
   3  -5  -8  396.87   14.22
   3  -5  -8  400.76   14.31
  -3  -5   8  360.56   13.72
  -3  -5   8  383.21   16.04
  -3  -5   8  388.21   14.57
   3  -5  -8  384.95   18.60
  -3  -5   7    2.22    1.80
  -3  -5   7    4.49    2.87
  -3  -5   7    2.95    1.56
  -3  -5   7    2.92    1.58
   3  -5  -7    0.69    1.34
   3  -5  -7    2.84    1.54
  -3  -5   7    1.40    1.42
  -3  -5   7    1.74    2.32
   3  -5  -7    1.24    1.98
  -3  -5   6  100.36    4.92
  -3  -5   6  105.42    5.62
  -3  -5   6   90.56    6.44
  -3  -5   6   97.06    4.90
  -3  -5   6  107.36    5.17
   3  -5  -6  102.65    5.38
   3  -5  -6  100.54    5.39
  -3  -5   6  103.98    4.95
  -3  -5   6   90.68    6.79
   3  -5  -6   90.03    7.63
  -3  -5   5   -0.22    2.47
  -3  -5   5    2.88    1.31
  -3  -5   5    1.93    1.33
  -3  -5   5    3.08    1.45
   3  -5  -5    1.49    1.47
   3  -5  -5    3.20    1.60
  -3  -5   5    3.04    1.35
  -3  -5   5    1.92    2.21
   3  -5  -5    1.57    1.88
  -3  -5   4  102.05    4.84
  -3  -5   4  100.04    4.98
  -3  -5   4   93.91    4.64
   3  -5  -4   94.46    5.24
   3  -5  -4   95.94    5.36
  -3  -5   4  107.03    4.78
  -3  -5   4  105.11    5.01
  -3  -5   4  100.24    6.86
   3  -5  -4  104.06    7.99
  -3  -5   3  193.06    7.60
  -3  -5   3  197.65    7.50
  -3  -5   3  212.15    7.98
  -3  -5   3  190.82    8.90
  -3  -5   3  171.63    8.16
   3  -5  -3  180.83    8.27
  -3  -5   3  171.40    8.23
   3  -5  -3  184.54    8.36
  -3  -5   3  195.37    7.45
  -3  -5   3  194.07    7.69
  -3  -5   3  194.90    8.69
  -3  -5   3  173.50    9.75
   3  -5  -3  183.16   11.21
  -3  -5   2   89.01    5.39
  -3  -5   2   88.17    4.49
   3  -5  -2   82.87    6.97
   3  -5  -2   71.12    4.72
  -3  -5   2   81.87    4.68
   3  -5  -2   77.91    4.90
  -3  -5   2   82.32    4.73
  -3  -5   2   88.88    5.17
  -3  -5   2   90.89    4.28
  -3  -5   1  160.15    7.01
  -3  -5   1  179.47    8.48
   3  -5  -1  176.85   10.65
   3  -5  -1  155.48    7.85
  -3  -5   1  160.19    7.31
  -3  -5   1  169.81    7.49
  -3  -5   1  170.36    7.94
  -3  -5   1  171.70    6.79
  -3  -5   0  166.02    8.11
   3  -5   0  158.68    8.41
   3  -5   0  154.14    6.63
   3  -5   0  171.18   10.36
   3  -5   0  148.50    6.51
  -3  -5   0  152.21    6.87
  -3  -5   0  145.93    6.83
  -3  -5   0  159.47    7.54
  -3  -5   0  157.05    6.34
  -3  -5  -1   69.02    3.68
   3  -5   1   72.63    5.44
  -3  -5  -1   77.28    5.24
   3  -5   1   74.26    4.01
   3  -5   1   75.87    6.72
  -3  -5  -1   79.73    4.35
  -3  -5  -1   82.78    4.47
  -3  -5  -1   78.38    4.90
   3  -5   1   76.30    4.11
  -3  -5  -2  133.36    5.64
   3  -5   2  150.36    8.29
  -3  -5  -2  142.39    7.68
   3  -5   2  130.17    6.10
  -3  -5  -2  145.41    6.45
  -3  -5  -2  142.88    6.38
  -3  -5  -2  134.17    6.98
   3  -5   2  129.79    6.01
   3  -5   2  142.64    9.63
   3  -5   3   76.17    5.73
  -3  -5  -3   80.08    5.54
   3  -5   3   69.09    4.05
  -3  -5  -3   75.31    4.29
  -3  -5  -3   75.81    4.29
  -3  -5  -3   72.52    4.90
   3  -5   3   69.23    3.98
   3  -5   3   90.22    7.47
  -3  -5  -4  206.39   10.02
   3  -5   4  191.32   10.32
   3  -5   4  194.08    8.14
  -3  -5  -4  205.91    8.32
  -3  -5  -4  213.11    8.40
  -3  -5  -4  175.07    8.79
   3  -5   4  175.45    7.86
   3  -5   4  178.63   11.82
   3  -5   5  100.50    5.04
   3  -5   5   92.16    8.15
   3  -5   5  102.25    7.11
  -3  -5  -5  106.71    6.78
  -3  -5  -5   97.01    4.70
  -3  -5  -5   99.17    5.20
  -3  -5  -5   98.72    5.19
  -3  -5  -5   88.86    5.78
   3  -5   5  104.85    5.28
   3  -5   6  340.15   15.57
  -3  -5  -6  338.88   14.93
  -3  -5  -6  307.83   12.02
  -3  -5  -6  344.26   12.73
  -3  -5  -6  347.64   12.82
   3  -5   6  302.90   17.00
   3  -5   6  337.90   12.52
   3  -5   6  331.37   12.65
  -3  -5  -7  271.52   10.68
  -3  -5  -7  259.45   10.51
   3  -5   7  265.02   10.55
   3  -5   7  262.65   10.37
   3  -5   7  232.29   14.64
   3  -5   7  267.14   13.31
   3  -5   8  129.33    8.68
  -3  -5  -8  139.84    6.42
  -3  -5  -8  146.58    6.87
  -3  -5  -8  141.43    6.75
   3  -5   8  154.19    6.71
   3  -5   8  145.59    6.78
  -3  -5  -9   30.84    2.67
   3  -5   9   33.51    4.09
   3  -5  10  117.42    7.95
   3  -5  10  135.18    6.04
  -3  -5 -10  128.84    6.19
  -3  -5 -10  129.54    6.23
  -3  -5 -10  123.26    5.87
   3  -5  10  126.75    6.13
   3  -5  11    5.86    1.29
   3  -5  11    6.95    1.50
  -3  -5 -11    7.99    1.59
  -3  -5 -11    5.39    1.55
  -3  -5 -11    5.28    1.44
  -3  -5 -12  108.74    5.17
   3  -5  12  109.45    5.17
  -3  -5 -12  118.68    5.49
  -3  -5 -12  121.51    5.53
  -3  -5 -12  109.19    5.76
   3  -5  12  117.69    5.42
  -3  -5 -13  105.10    4.57
   3  -5  13   92.94    4.40
  -3  -5 -13   99.19    4.69
  -3  -5 -13  103.33    4.72
  -3  -5 -13   87.29    4.78
   3  -5  13   97.73    4.59
  -3  -5 -14   42.35    2.58
  -3  -5 -14   45.65    2.64
   3  -5  14   42.62    2.40
   3  -5  14   42.26    2.47
  -3  -5 -14   44.53    2.47
  -3  -4  17   16.08    1.37
   3  -4 -17   17.27    1.68
  -3  -4  17   18.16    1.60
  -3  -4  17   15.06    1.92
  -3  -4  16    8.96    1.35
  -3  -4  16   12.10    1.49
   3  -4 -16    9.69    1.51
  -3  -4  16    8.11    1.87
   3  -4 -15  392.55   13.34
  -3  -4  15  375.64   13.11
  -3  -4  15  361.78   12.44
  -3  -4  15  346.57   12.37
  -3  -4  15  341.48   13.57
  -3  -4  15  365.31   13.14
   3  -4 -14   17.70    2.15
  -3  -4  14   13.88    1.83
  -3  -4  14   15.58    1.53
  -3  -4  14   14.51    1.50
  -3  -4  14   11.84    2.41
  -3  -4  14   13.87    3.12
  -3  -4  14   15.25    1.91
  -3  -4  13  204.65    7.85
  -3  -4  13  200.80    7.80
  -3  -4  13  217.03   10.65
  -3  -4  12  105.19    5.81
  -3  -4  12  106.29    4.85
  -3  -4  12  105.04    4.81
  -3  -4  12  116.04    5.72
  -3  -4  12  119.06    6.25
  -3  -4  11   33.49    2.86
  -3  -4  11   43.18    3.68
  -3  -4  11   35.23    3.21
  -3  -4  10   39.22    3.75
  -3  -4  10   41.67    3.34
   3  -4 -10   39.19    2.96
   3  -4 -10   42.10    3.00
  -3  -4  10   38.81    3.05
  -3  -4  10   41.51    4.50
  -3  -4  10   44.15    3.65
   3  -4 -10   49.17    5.20
  -3  -4   9  265.35   10.51
  -3  -4   9  258.00   10.32
  -3  -4   9  258.60   11.85
   3  -4  -9  270.03   10.22
   3  -4  -9  264.88   10.18
  -3  -4   9  256.55   10.29
  -3  -4   9  261.04   12.09
  -3  -4   9  275.75   10.91
   3  -4  -9  286.97   14.13
  -3  -4   8   59.34    4.68
  -3  -4   8   67.56    3.94
  -3  -4   8   66.53    4.02
   3  -4  -8   73.74    3.92
   3  -4  -8   70.06    3.86
  -3  -4   8   59.07    3.74
  -3  -4   8   68.65    5.26
  -3  -4   8   62.48    3.64
  -3  -4   8   69.01    4.38
   3  -4  -8   68.84    6.17
  -3  -4   7  237.06   11.01
  -3  -4   7  257.13   10.08
  -3  -4   7  241.58    9.28
  -3  -4   7  240.96   11.05
  -3  -4   7  237.12    9.44
  -3  -4   7  243.27    9.61
   3  -4  -7  253.58    9.54
   3  -4  -7  259.16    9.61
  -3  -4   7  244.66    9.74
  -3  -4   7  246.18    9.47
  -3  -4   7  223.26   11.39
   3  -4  -7  282.83   13.20
  -3  -4   6    9.94    2.03
  -3  -4   6   10.97    1.63
  -3  -4   6    9.59    2.57
  -3  -4   6   12.50    1.88
  -3  -4   6   10.95    1.66
   3  -4  -6   11.91    1.66
   3  -4  -6   11.52    1.64
  -3  -4   6   10.23    1.64
  -3  -4   6   12.45    1.98
  -3  -4   6   11.36    2.63
   3  -4  -6   10.37    2.51
  -3  -4   5   78.52    3.88
  -3  -4   5   74.71    5.23
  -3  -4   5   79.54    4.13
  -3  -4   5   78.90    3.96
   3  -4  -5   75.34    4.03
   3  -4  -5   76.19    4.04
  -3  -4   5   74.43    3.86
  -3  -4   5   85.39    4.25
  -3  -4   5   77.82    5.52
   3  -4  -5   76.80    6.01
   3  -4  -5   74.92    6.26
  -3  -4   4   45.34    2.66
  -3  -4   4   50.23    2.86
  -3  -4   4   48.60    3.06
  -3  -4   4   49.19    2.90
  -3  -4   4   39.13    3.06
   3  -4  -4   47.49    3.07
   3  -4  -4   54.28    3.26
  -3  -4   4   47.21    2.86
  -3  -4   4   46.55    3.04
  -3  -4   4   45.14    3.39
  -3  -4   4   42.69    4.10
   3  -4  -4   48.63    4.84
  -3  -4   3  104.40    4.53
  -3  -4   3  106.01    4.69
  -3  -4   3  111.27    4.75
  -3  -4   3  114.74    5.04
  -3  -4   3   98.80    5.04
   3  -4  -3  103.10    5.10
   3  -4  -3  105.86    5.11
  -3  -4   3  104.17    5.05
  -3  -4   3  104.64    4.67
  -3  -4   3  115.35    4.95
  -3  -4   3  108.79    5.48
  -3  -4   3  104.60    6.38
   3  -4  -3   97.98    7.20
  -3  -4   2  160.39    6.56
  -3  -4   2  166.98    6.32
   3  -4  -2  146.40    6.69
  -3  -4   2  160.54    6.58
   3  -4  -2  142.92    6.70
  -3  -4   2  149.17    6.52
  -3  -4   2  159.42    6.37
  -3  -4   2  161.44    6.26
  -3  -4   2  158.69    7.06
  -3  -4   2  155.59    6.13
  -3  -4   2  161.85    6.26
   3  -4  -1  536.03   18.78
  -3  -4   1  529.62   17.00
   3  -4  -1  460.21   17.66
  -3  -4   1  513.52   17.27
   3  -4  -1  440.24   17.68
  -3  -4   1  511.86   17.31
  -3  -4   1  515.76   16.94
  -3  -4   1  532.95   17.07
  -3  -4   1  527.44   18.02
  -3  -4   1  517.62   16.95
  -3  -4   1  486.87   16.81
  -3  -4   0  236.83    8.56
  -3  -4   0  233.40    8.54
  -3  -4   0  237.98    9.99
  -3  -4   0  235.78    8.62
  -3  -4   0  245.80    8.91
  -3  -4   0  240.86    8.90
  -3  -4   0  240.52    8.60
  -3  -4   0  241.33    8.64
  -3  -4   0  239.04    9.60
   3  -4   0  245.31   12.17
   3  -4   1   37.10    2.42
   3  -4   1   33.44    4.10
  -3  -4  -1   38.18    2.39
  -3  -4  -1   37.26    2.35
  -3  -4  -1   40.53    2.43
  -3  -4  -1   42.66    3.40
  -3  -4  -1   39.56    2.59
  -3  -4  -1   37.00    2.53
  -3  -4  -1   36.07    2.35
  -3  -4  -1   38.94    3.18
   3  -4   1   39.28    2.54
   3  -4   2   88.84    4.34
   3  -4   2  100.90    7.20
  -3  -4  -2   95.71    4.08
   3  -4   2  100.82    5.96
  -3  -4  -2   93.66    5.53
  -3  -4  -2   90.34    4.20
  -3  -4  -2  102.86    4.62
  -3  -4  -2   93.23    4.48
  -3  -4  -2   96.35    4.25
   3  -4   2   89.06    4.39
  -3  -4  -2   93.00    4.12
  -3  -4  -2   95.29    4.21
   3  -4   3  324.90   15.39
   3  -4   3  323.35   11.47
  -3  -4  -3  312.32   11.09
   3  -4   3  326.39   13.67
  -3  -4  -3  346.40   13.30
  -3  -4  -3  299.85   11.09
  -3  -4  -3  331.76   11.57
  -3  -4  -3  326.88   11.52
  -3  -4  -3  303.86   11.08
   3  -4   3  313.07   11.51
  -3  -4  -3  313.96   10.91
  -3  -4  -3  312.45   11.03
  -3  -4  -4  247.23    9.36
   3  -4   4  247.07   11.79
  -3  -4  -4  257.24   11.32
   3  -4   4  259.93    9.68
   3  -4   4  251.23   13.37
  -3  -4  -4  267.00    9.77
  -3  -4  -4  271.91    9.79
   3  -4   4  254.27    9.76
  -3  -4  -4  241.12    9.11
   3  -4   5  150.19    8.52
  -3  -4  -5  139.31    7.84
   3  -4   5  146.80    9.79
   3  -4   5  145.60    6.36
  -3  -4  -5  161.24    6.59
  -3  -4  -5  152.04    6.45
  -3  -4  -5  140.10    6.16
   3  -4   5  140.76    6.41
   3  -4   6  455.17   18.73
  -3  -4  -6  444.99   17.98
   3  -4   6  460.19   15.81
   3  -4   6  445.76   20.59
  -3  -4  -6  473.91   16.03
  -3  -4  -6  469.51   15.89
  -3  -4  -6  438.31   15.61
   3  -4   6  460.85   15.99
   3  -4   7  213.85   11.37
   3  -4   7  225.07    8.89
   3  -4   7  205.36   12.81
  -3  -4  -7  237.48    9.16
  -3  -4  -7  228.02    9.00
  -3  -4  -7  214.64    8.77
  -3  -4  -7  202.24    8.88
   3  -4   7  212.90    8.94
   3  -4   8   27.43    3.67
   3  -4   8   26.70    2.40
   3  -4   8   23.86    4.22
  -3  -4  -8   28.72    2.65
  -3  -4  -8   28.15    2.58
  -3  -4  -8   22.88    2.40
  -3  -4  -8   23.30    2.51
   3  -4   8   24.46    2.42
  -3  -4  -9   20.67    2.33
  -3  -4  -9   18.23    2.18
   3  -4   9   21.35    2.18
  -3  -4  -9   17.64    2.43
   3  -4   9   19.09    2.23
   3  -4   9   22.07    3.37
   3  -4  10    8.97    2.32
   3  -4  10   10.26    1.67
   3  -4  10    9.58    1.77
  -3  -4 -10    8.36    1.76
  -3  -4 -10    9.64    1.90
  -3  -4 -10    8.75    1.89
  -3  -4 -10    6.56    1.92
   3  -4  11   94.61    7.04
   3  -4  11  102.64    5.09
  -3  -4 -11   98.41    5.22
  -3  -4 -11  102.57    5.20
  -3  -4 -11   89.30    4.98
   3  -4  11   89.86    5.06
  -3  -4 -11   82.64    5.00
   3  -4  12   59.22    5.27
  -3  -4 -12   63.11    3.93
  -3  -4 -12   57.46    3.74
  -3  -4 -12   55.87    3.65
   3  -4  12   59.05    3.65
   3  -4  12   59.85    3.83
   3  -4  13    3.99    1.25
   3  -4  13    3.90    1.28
  -3  -4 -13    3.67    1.36
  -3  -4 -13    4.37    1.40
  -3  -4 -13    2.59    1.29
  -3  -4 -14  180.01    7.27
  -3  -4 -14  180.38    7.23
  -3  -4 -14  171.89    7.06
   3  -4  14  172.54    7.03
   3  -4  14  170.62    7.16
  -3  -4 -15   81.15    3.86
  -3  -4 -15   76.17    3.78
   3  -4  15   75.43    3.64
   3  -4  15   75.45    3.76
  -3  -4 -15   88.79    3.86
   3  -3 -18   28.02    1.94
  -3  -3  18   25.45    1.70
  -3  -3  18   30.66    1.80
  -3  -3  18   28.69    2.01
   3  -3 -17   94.72    4.38
  -3  -3  17   84.55    3.88
  -3  -3  17   82.87    4.04
  -3  -3  17   88.50    4.08
  -3  -3  17   93.75    4.07
  -3  -3  17   98.21    4.16
  -3  -3  17   95.71    4.09
  -3  -3  17  102.76    4.57
  -3  -3  17   85.43    4.86
  -3  -3  16    0.14    1.41
   3  -3 -16    0.31    1.19
  -3  -3  16   -0.86    0.96
  -3  -3  16    0.24    0.97
  -3  -3  16   -0.56    1.02
  -3  -3  16    0.19    0.96
  -3  -3  16   -0.09    0.89
  -3  -3  16   -0.08    0.85
  -3  -3  16    0.50    0.89
  -3  -3  16   -0.57    1.72
  -3  -3  15   71.91    4.98
  -3  -3  15   85.51    6.81
  -3  -3  15   87.36    4.33
  -3  -3  15   84.01    4.19
   3  -3 -15  100.11    4.90
  -3  -3  15  100.84    4.78
  -3  -3  15   86.88    4.32
  -3  -3  15   91.34    4.36
  -3  -3  15   89.95    4.46
  -3  -3  15   98.19    4.89
  -3  -3  15   87.66    5.43
   3  -3 -14  772.24   23.75
  -3  -3  14  688.77   22.80
  -3  -3  14  679.40   26.99
  -3  -3  14  681.23   22.90
  -3  -3  14  696.41   23.22
  -3  -3  14  607.70   24.01
  -3  -3  13  154.90    6.55
  -3  -3  13  160.55    6.66
  -3  -3  13  172.33    9.91
  -3  -3  13  155.30    7.60
  -3  -3  13  169.83    7.27
  -3  -3  13  172.44    7.34
  -3  -3  13  156.04    6.67
  -3  -3  13  151.67    6.62
  -3  -3  13  166.64    7.96
   3  -3 -12   30.14    4.48
  -3  -3  12   28.45    3.02
  -3  -3  12   32.45    2.36
  -3  -3  12   32.66    3.18
  -3  -3  12   28.99    3.83
  -3  -3  12   32.84    2.30
  -3  -3  12   33.16    2.76
  -3  -3  12   31.74    2.35
  -3  -3  12   31.42    2.31
  -3  -3  12   34.03    2.58
  -3  -3  12   28.47    3.16
  -3  -3  12   27.09    3.84
   3  -3 -11   85.95    7.27
  -3  -3  11   81.70    4.93
  -3  -3  11   88.35    6.46
  -3  -3  11   84.84    4.91
  -3  -3  11   83.86    4.04
  -3  -3  11   85.05    3.97
  -3  -3  11   80.10    4.49
  -3  -3  11   78.37    3.97
  -3  -3  11   74.78    3.93
  -3  -3  11   84.79    4.26
  -3  -3  11   91.34    6.18
  -3  -3  11   81.97    5.07
   3  -3 -10  620.92   24.20
  -3  -3  10  540.61   19.99
  -3  -3  10  584.09   18.79
  -3  -3  10  599.13   18.92
  -3  -3  10  613.12   22.53
  -3  -3  10  557.33   19.61
  -3  -3  10  585.23   19.93
  -3  -3  10  571.99   19.63
  -3  -3  10  562.75   19.58
  -3  -3  10  521.77   18.77
  -3  -3  10  509.59   18.73
  -3  -3  10  586.69   19.15
  -3  -3  10  599.04   20.17
  -3  -3  10  597.24   21.56
  -3  -3   9   15.51    2.10
   3  -3  -9   20.36    3.33
  -3  -3   9   15.83    1.47
  -3  -3   9   16.88    2.62
  -3  -3   9   16.15    2.14
  -3  -3   9   18.01    2.11
  -3  -3   9   16.32    1.58
  -3  -3   9   14.59    2.04
   3  -3  -9   15.16    1.68
   3  -3  -9   14.45    1.65
  -3  -3   9   13.14    1.76
  -3  -3   9   17.19    2.12
  -3  -3   9   13.48    1.43
  -3  -3   9   15.02    1.47
  -3  -3   9   17.11    1.65
  -3  -3   9   17.37    3.04
  -3  -3   9   14.28    1.74
  -3  -3   9   13.53    2.17
   3  -3  -8  375.09   16.47
  -3  -3   8  346.35   13.28
  -3  -3   8  379.14   12.31
  -3  -3   8  368.19   13.06
  -3  -3   8  377.15   12.39
  -3  -3   8  360.15   13.17
   3  -3  -8  374.89   12.70
   3  -3  -8  362.80   12.64
  -3  -3   8  370.37   13.03
  -3  -3   8  366.34   13.24
  -3  -3   8  336.28   12.24
  -3  -3   8  372.02   12.56
  -3  -3   8  340.73   12.25
  -3  -3   8  353.26   12.63
  -3  -3   8  374.07   13.45
  -3  -3   8  370.68   14.55
  -3  -3   7  168.81    7.68
   3  -3  -7  202.82   10.57
  -3  -3   7  205.72    7.00
  -3  -3   7  207.43    7.12
  -3  -3   7  193.92    8.58
  -3  -3   7  199.63    7.69
  -3  -3   7  196.28    7.79
   3  -3  -7  191.79    7.33
   3  -3  -7  198.99    7.37
  -3  -3   7  190.39    7.60
  -3  -3   7  199.54    7.87
  -3  -3   7  176.04    6.87
  -3  -3   7  179.07    6.89
  -3  -3   7  205.46    7.20
  -3  -3   7  181.26    9.11
  -3  -3   7  192.51    7.35
  -3  -3   7  194.77    8.00
  -3  -3   7  205.58    9.04
   3  -3  -6  226.77   10.74
  -3  -3   6  205.22    6.99
  -3  -3   6  201.56    7.08
  -3  -3   6  198.97    7.63
  -3  -3   6  193.06    8.53
  -3  -3   6  204.71    9.19
  -3  -3   6  201.50    7.76
  -3  -3   6  197.08    6.90
   3  -3  -6  194.27    7.34
   3  -3  -6  196.83    7.36
  -3  -3   6  205.84    7.85
  -3  -3   6  202.65    7.63
  -3  -3   6  175.67    7.80
  -3  -3   6  189.48    6.86
  -3  -3   6  171.18    8.83
  -3  -3   6  188.31    6.87
  -3  -3   6  213.95    7.17
  -3  -3   6  197.33    7.97
  -3  -3   6  186.42    7.03
  -3  -3   6  178.64    8.62
  -3  -3   6  202.76    7.42
   3  -3  -5   48.00    4.42
  -3  -3   5   43.23    2.17
  -3  -3   5   53.85    3.02
  -3  -3   5   45.69    3.33
  -3  -3   5   48.98    2.42
  -3  -3   5   48.44    3.74
  -3  -3   5   48.96    2.83
   3  -3  -5   50.38    2.70
   3  -3  -5   47.02    2.65
  -3  -3   5   54.45    3.06
  -3  -3   5   44.09    3.03
  -3  -3   5   49.62    2.82
  -3  -3   5   46.62    3.80
  -3  -3   5   48.65    2.34
  -3  -3   5   46.19    2.64
  -3  -3   5   45.76    2.46
  -3  -3   5   37.33    3.53
   3  -3  -4   99.79    6.38
  -3  -3   4   89.80    3.56
  -3  -3   4   96.93    4.41
  -3  -3   4   96.79    4.23
  -3  -3   4   96.51    3.84
  -3  -3   4   88.59    5.24
   3  -3  -4   87.29    4.07
   3  -3  -4   91.74    4.14
  -3  -3   4  100.87    4.40
  -3  -3   4   97.25    4.25
  -3  -3   4   87.89    5.71
  -3  -3   4   93.04    4.33
  -3  -3   4   91.57    4.61
  -3  -3   4   79.71    5.20
  -3  -3   4  103.57    3.76
  -3  -3   4   92.69    4.06
  -3  -3   4   91.89    3.91
   3  -3  -3   53.74    4.54
   3  -3  -3   62.74    4.93
  -3  -3   3   59.51    3.22
  -3  -3   3   59.60    2.70
  -3  -3   3   61.72    3.10
  -3  -3   3   58.07    3.89
  -3  -3   3   52.32    2.39
  -3  -3   3   60.54    3.04
  -3  -3   3   57.29    4.29
  -3  -3   3   59.30    3.13
  -3  -3   3   64.25    3.25
  -3  -3   3   65.45    2.59
  -3  -3   3   57.08    3.43
  -3  -3   3   58.41    2.82
  -3  -3   3   56.43    2.90
   3  -3  -2  108.04    6.70
  -3  -3   2  101.71    3.86
  -3  -3   2  104.31    4.15
   3  -3  -2  111.27    5.09
  -3  -3   2  103.17    5.00
  -3  -3   2  105.31    4.51
  -3  -3   2  100.99    5.83
  -3  -3   2  108.70    4.51
  -3  -3   2  111.86    4.52
  -3  -3   2  109.16    4.63
  -3  -3   2  113.23    4.02
  -3  -3   2  112.86    5.08
  -3  -3   2  106.80    4.31
  -3  -3   2  106.75    4.41
   3  -3  -1   21.87    2.91
  -3  -3   1   20.97    1.22
  -3  -3   1   24.36    2.16
  -3  -3   1   25.16    1.85
   3  -3  -1   19.72    1.95
   3  -3  -1   20.29    2.05
   3  -3  -1   20.71    2.10
  -3  -3   1   21.04    1.76
  -3  -3   1   24.24    1.87
  -3  -3   1   22.63    1.83
  -3  -3   1   23.94    2.74
  -3  -3   1   19.64    1.43
  -3  -3   1   22.47    2.20
  -3  -3   1   22.41    1.71
  -3  -3   1   23.39    1.71
  -3  -3   0   82.51    3.09
  -3  -3   0   83.61    3.11
  -3  -3   0   84.04    3.37
   3  -3   0   90.61    4.67
  -3  -3   0   84.28    4.47
  -3  -3   0   79.68    3.71
  -3  -3   0   90.01    3.81
  -3  -3   0   88.78    3.84
  -3  -3   0   82.07    5.01
  -3  -3   0   83.12    3.74
  -3  -3   0   81.63    3.56
  -3  -3   0   88.34    3.66
   3  -3   0   78.50    3.62
   3  -3   0   72.94    3.52
   3  -3   0   82.81    5.75
  -3  -3   0   78.51    3.88
   3  -3   1   26.19    1.84
   3  -3   1   31.60    3.57
  -3  -3  -1   29.26    2.13
  -3  -3  -1   28.18    1.43
  -3  -3  -1   28.38    1.43
  -3  -3  -1   26.53    1.75
   3  -3   1   30.47    2.66
  -3  -3  -1   28.62    2.00
  -3  -3  -1   29.41    2.55
  -3  -3  -1   28.31    3.06
  -3  -3  -1   31.46    2.10
  -3  -3  -1   30.53    2.09
  -3  -3  -1   30.42    1.92
  -3  -3  -1   28.46    1.91
   3  -3   1   26.64    1.88
  -3  -3  -1   29.82    1.95
  -3  -3  -1   28.75    1.89
  -3  -3  -2   98.34    5.68
   3  -3   2   90.03    4.14
   3  -3   2  100.42    6.54
  -3  -3  -2  103.21    4.27
  -3  -3  -2  107.63    4.33
  -3  -3  -2   93.64    4.15
  -3  -3  -2   95.37    3.61
  -3  -3  -2   93.93    4.05
  -3  -3  -2   96.48    3.56
  -3  -3  -2   99.21    5.81
  -3  -3  -2  100.08    4.28
  -3  -3  -2  109.85    4.43
  -3  -3  -2   85.55    4.21
   3  -3   2   96.04    4.26
  -3  -3  -2   98.86    4.07
  -3  -3  -2   96.47    4.03
  -3  -3  -3   60.55    2.96
   3  -3   3   52.66    2.86
  -3  -3  -3   52.02    4.18
  -3  -3  -3   53.21    2.29
  -3  -3  -3   51.54    2.80
  -3  -3  -3   53.95    2.37
  -3  -3  -3   56.08    2.97
  -3  -3  -3   56.53    2.92
  -3  -3  -3   56.25    2.91
  -3  -3  -3   52.04    3.02
  -3  -3  -3   66.33    4.72
   3  -3   3   50.45    2.89
  -3  -3  -3   47.37    2.90
  -3  -3  -3   52.38    2.66
  -3  -3  -3   54.04    2.72
  -3  -3  -4   42.78    2.50
  -3  -3  -4   46.32    3.99
   3  -3   4   40.62    2.49
  -3  -3  -4   36.98    1.97
  -3  -3  -4   40.42    1.93
  -3  -3  -4   35.62    2.42
  -3  -3  -4   38.36    3.35
  -3  -3  -4   42.12    2.64
  -3  -3  -4   39.44    2.48
  -3  -3  -4   38.28    2.43
  -3  -3  -4   38.40    2.57
   3  -3   4   41.41    2.59
  -3  -3  -4   40.02    2.26
  -3  -3  -4   40.98    2.26
  -3  -3  -5  186.48    6.75
   3  -3   5  167.17    6.77
  -3  -3  -5  182.90    9.06
   3  -3   5  161.62    9.69
  -3  -3  -5  162.32    8.14
  -3  -3  -5  203.56    7.18
  -3  -3  -5  169.19    6.73
  -3  -3  -5  160.79    6.69
  -3  -3  -5  162.21    6.10
   3  -3   5  165.86    6.87
  -3  -3  -5  159.08    6.73
  -3  -3  -5  161.21    6.27
   3  -3   6  104.18    7.62
  -3  -3  -6  113.71    4.78
   3  -3   6  101.08    4.76
  -3  -3  -6  117.93    5.11
  -3  -3  -6   99.73    4.73
  -3  -3  -6   94.58    4.09
  -3  -3  -6   95.73    4.71
   3  -3   6  103.16    4.89
  -3  -3  -6   94.81    4.72
  -3  -3  -6   99.77    4.21
  -3  -3  -7   71.47    3.32
  -3  -3  -7   65.57    3.85
  -3  -3  -7   76.00    3.89
  -3  -3  -7   85.85    6.24
   3  -3   7   75.99    3.93
   3  -3   7   63.64    6.28
  -3  -3  -7   60.79    3.78
   3  -3   7   67.82    3.93
  -3  -3  -7   81.83    4.24
  -3  -3  -7   74.61    3.93
  -3  -3  -8   30.22    2.10
   3  -3   8   33.81    2.21
  -3  -3  -8   31.57    2.71
   3  -3   8   37.78    3.89
   3  -3   8   37.05    2.70
  -3  -3  -8   43.16    4.71
   3  -3   8   34.17    4.73
  -3  -3  -8   36.52    2.73
  -3  -3  -8   35.92    2.79
   3  -3   8   36.02    2.82
  -3  -3  -8   37.99    2.95
  -3  -3  -8   37.99    2.77
   3  -3   9  164.90    9.23
  -3  -3  -9  154.08    7.23
   3  -3   9  158.62    7.15
  -3  -3  -9  176.00    7.20
  -3  -3  -9  177.20   10.37
   3  -3   9  171.19    7.47
  -3  -3  -9  150.77    7.16
  -3  -3  -9  189.17    7.74
  -3  -3  -9  164.36    7.26
  -3  -3 -10   46.07    2.75
   3  -3  10   43.13    4.55
   3  -3  10   45.06    2.75
   3  -3  10   47.19    3.31
  -3  -3 -10   53.29    3.46
   3  -3  10   42.57    3.39
  -3  -3 -10   53.22    5.71
   3  -3  10   40.52    3.27
  -3  -3 -10   44.54    3.38
  -3  -3 -10   56.81    3.76
  -3  -3 -10   42.49    3.23
   3  -3  11  320.61   14.94
  -3  -3 -11  319.57   11.48
   3  -3  11  301.28   11.43
  -3  -3 -11  321.60   12.43
  -3  -3 -11  379.33   13.11
  -3  -3 -11  314.72   12.40
  -3  -3 -11  361.04   12.47
   3  -3  11  331.15   12.45
  -3  -3 -11  334.71   16.21
   3  -3  11  339.12   12.75
   3  -3  11  311.40   12.56
  -3  -3 -11  301.34   12.31
   3  -3  12    8.02    1.32
   3  -3  12    7.96    2.47
  -3  -3 -12   10.36    1.91
  -3  -3 -12   10.39    3.14
   3  -3  12    7.61    1.74
  -3  -3 -12    8.72    1.79
  -3  -3 -12    6.14    1.23
   3  -3  12    6.81    2.47
   3  -3  12    9.36    1.36
  -3  -3 -13  275.46   10.07
   3  -3  13  272.58   10.11
  -3  -3 -13  278.80   10.95
  -3  -3 -13  326.04   11.50
  -3  -3 -13  291.21   11.09
   3  -3  13  274.69   10.08
   3  -3  13  284.82   13.20
   3  -3  13  284.39   11.20
   3  -3  13  283.68   11.04
  -3  -3 -13  310.65   10.99
  -3  -3 -13  263.26   10.91
   3  -3  13  281.95   11.21
  -3  -3 -14   49.73    2.61
  -3  -3 -14   53.49    2.59
   3  -3  14   47.72    2.67
  -3  -3 -14   50.50    3.30
   3  -3  14   54.40    2.76
  -3  -3 -14   54.81    3.49
  -3  -3 -14   55.41    3.40
   3  -3  14   49.32    3.37
  -3  -3 -14   55.47    3.35
   3  -3  14   45.37    3.17
  -3  -3 -14   44.82    3.27
   3  -3  14   46.62    3.32
  -3  -3 -15  322.56   11.46
   3  -3  15  314.06   10.73
  -3  -3 -15  314.84   11.61
   3  -3  15  315.72   11.48
  -3  -3 -15  330.68   11.28
   3  -3  15  298.64   11.47
  -3  -3 -15  276.08   11.35
   3  -3  15  323.41   11.67
  -3  -3 -15  354.39   11.79
  -3  -3 -15  322.83   11.55
  -3  -3 -16   11.49    1.47
  -3  -3 -16   14.89    1.51
   3  -3  16   10.68    1.38
   3  -3  16   11.57    1.33
  -3  -3 -16   13.28    1.45
   3  -2 -19   93.90    4.73
  -3  -2  19  102.40    4.08
  -3  -2  19  105.39    4.12
  -3  -2  19  100.73    4.14
  -3  -2  19  104.90    4.33
  -3  -2  18    4.74    1.06
  -3  -2  18    4.86    1.09
  -3  -2  18    6.39    1.20
  -3  -2  18    4.78    0.98
  -3  -2  18    7.25    1.09
  -3  -2  18    7.71    1.18
  -3  -2  18    5.40    1.60
  -3  -2  17  137.80    7.15
  -3  -2  17  153.25    6.23
   3  -2 -17  144.77    6.16
  -3  -2  17  146.02    6.07
  -3  -2  17  143.33    6.03
  -3  -2  17  157.87    6.23
  -3  -2  17  156.03    6.22
  -3  -2  17  155.29    6.38
  -3  -2  17  133.81    6.98
  -3  -2  17  161.55    6.61
  -3  -2  16   19.55    2.60
  -3  -2  16   19.37    1.97
  -3  -2  16   28.06    4.21
   3  -2 -16   16.75    1.95
  -3  -2  16   22.10    2.00
  -3  -2  16   18.10    1.91
  -3  -2  16   21.87    2.00
  -3  -2  16   19.13    1.92
  -3  -2  16   19.47    2.03
  -3  -2  16   22.83    2.24
  -3  -2  16   21.40    2.92
   3  -2 -15  204.28    8.12
  -3  -2  15  198.33    7.80
  -3  -2  15  194.13    7.87
  -3  -2  15  192.35   11.28
  -3  -2  15  188.45    8.13
  -3  -2  15  181.15    8.97
   3  -2 -14    1.18    1.26
  -3  -2  14    1.25    1.08
  -3  -2  14    2.41    2.27
  -3  -2  14    1.91    1.17
  -3  -2  14    1.84    1.17
  -3  -2  14    3.04    1.30
  -3  -2  14    1.18    1.06
  -3  -2  14    2.91    1.23
  -3  -2  14    2.45    2.09
  -3  -2  13   93.72    5.70
  -3  -2  13   99.57    4.64
  -3  -2  13   86.29    7.07
  -3  -2  13   84.43    5.39
  -3  -2  13  100.60    4.72
  -3  -2  13   93.47    4.93
  -3  -2  13   94.40    4.65
  -3  -2  13   93.20    4.68
  -3  -2  13  102.04    5.12
  -3  -2  13  103.01    5.81
  -3  -2  13   99.18    5.07
  -3  -2  12   28.96    3.76
  -3  -2  12   26.01    2.92
  -3  -2  12   31.51    4.19
  -3  -2  12   27.15    2.91
  -3  -2  12   25.58    2.36
  -3  -2  12   22.99    2.31
  -3  -2  12   21.78    2.01
  -3  -2  12   21.20    1.97
  -3  -2  12   25.10    2.32
  -3  -2  12   24.69    2.84
  -3  -2  11  283.12   10.28
  -3  -2  11  302.86   10.40
  -3  -2  11  293.90   13.65
  -3  -2  11  273.25   11.14
  -3  -2  11  273.54   11.47
  -3  -2  11  284.80   10.80
  -3  -2  11  265.89   10.60
  -3  -2  11  286.91   11.40
  -3  -2  11  289.20   12.50
  -3  -2  10  278.15   10.17
  -3  -2  10  273.98   10.74
  -3  -2  10  295.33   10.25
  -3  -2  10  307.60   13.44
  -3  -2  10  276.97   10.97
  -3  -2  10  287.94   11.37
  -3  -2  10  297.69   10.76
  -3  -2  10  274.22   10.71
  -3  -2  10  284.12   10.61
  -3  -2  10  291.67   12.27
  -3  -2  10  289.45   11.24
  -3  -2   9  178.33    6.81
  -3  -2   9  178.11    7.55
  -3  -2   9  175.52    6.83
  -3  -2   9  206.12    9.66
  -3  -2   9  183.08    7.44
  -3  -2   9  188.39    7.91
  -3  -2   9  191.80    7.41
  -3  -2   9  184.73    7.40
  -3  -2   9  179.80    7.54
  -3  -2   9  181.85    7.20
  -3  -2   9  190.67    7.84
  -3  -2   9  167.17    6.78
  -3  -2   9  193.57    8.76
  -3  -2   8  229.90    8.15
  -3  -2   8  213.24    9.02
  -3  -2   8  237.94    8.23
  -3  -2   8  236.53    8.90
  -3  -2   8  236.29    8.74
  -3  -2   8  225.07    9.09
  -3  -2   8  211.24    8.51
  -3  -2   8  230.44    8.68
  -3  -2   8  234.25    8.87
  -3  -2   8  224.74    8.46
  -3  -2   8  244.29    9.12
  -3  -2   8  217.09    8.18
  -3  -2   8  242.02    9.98
  -3  -2   7  681.04   21.35
  -3  -2   7  670.12   21.38
  -3  -2   7  660.11   22.41
  -3  -2   7  694.64   21.98
  -3  -2   7  702.09   21.48
  -3  -2   7  718.13   24.11
  -3  -2   7  702.56   22.12
  -3  -2   7  641.23   22.26
  -3  -2   7  718.29   22.17
  -3  -2   7  613.20   21.75
  -3  -2   7  634.23   22.42
  -3  -2   7  703.52   21.96
  -3  -2   7  601.07   21.29
  -3  -2   7  603.22   21.31
  -3  -2   7  679.82   21.69
  -3  -2   7  695.86   23.16
  -3  -2   7  688.66   22.28
  -3  -2   7  680.61   21.54
  -3  -2   6   12.17    1.22
  -3  -2   6   13.61    1.23
  -3  -2   6   13.53    1.51
  -3  -2   6   16.36    1.82
  -3  -2   6   15.16    1.31
  -3  -2   6   16.60    1.67
  -3  -2   6   14.42    2.26
  -3  -2   6    9.92    1.61
  -3  -2   6   11.41    2.07
  -3  -2   6   15.86    1.64
  -3  -2   6   11.54    2.86
  -3  -2   6   13.71    1.72
  -3  -2   6   12.05    1.14
  -3  -2   6   14.05    2.23
  -3  -2   6   11.74    1.26
  -3  -2   6   12.64    1.12
  -3  -2   6   14.78    1.45
  -3  -2   6   12.21    1.84
  -3  -2   6   13.40    2.41
  -3  -2   5   60.92    2.70
  -3  -2   5   58.61    2.65
  -3  -2   5   65.11    3.13
  -3  -2   5   63.83    3.24
  -3  -2   5   64.39    2.79
  -3  -2   5   57.50    3.26
  -3  -2   5   62.77    4.15
  -3  -2   5   52.29    3.22
   3  -2  -5   64.44    3.09
  -3  -2   5   61.35    4.83
  -3  -2   5   65.53    3.14
  -3  -2   5   63.47    3.49
  -3  -2   5   60.96    3.21
  -3  -2   5   51.12    3.71
  -3  -2   5   63.73    2.84
  -3  -2   5   58.13    3.28
  -3  -2   5   54.02    3.76
  -3  -2   5   60.28    2.87
  -3  -2   4  162.27    5.88
  -3  -2   4  173.30    5.99
  -3  -2   4  178.77    6.44
  -3  -2   4  164.42    6.24
  -3  -2   4  179.79    6.56
  -3  -2   4  169.82    7.67
  -3  -2   4  173.23    6.09
   3  -2  -4  163.98    6.15
   3  -2  -4  165.58    8.37
  -3  -2   4  170.99    6.38
  -3  -2   4  172.49    6.65
  -3  -2   4  181.59    6.56
  -3  -2   4  168.49    8.32
  -3  -2   4  172.38    6.06
  -3  -2   4  166.39    6.56
  -3  -2   4  163.90    7.28
  -3  -2   4  170.39    6.18
  -3  -2   4  144.56    6.95
  -3  -2   3  511.41   16.67
  -3  -2   3  524.09   16.91
  -3  -2   3  519.63   17.27
  -3  -2   3  541.69   18.72
  -3  -2   3  502.40   17.26
   3  -2  -3  522.35   19.57
   3  -2  -3  523.22   16.76
  -3  -2   3  536.98   17.36
  -3  -2   3  542.85   17.33
  -3  -2   3  540.33   19.35
  -3  -2   3  554.14   16.89
  -3  -2   3  501.37   17.37
  -3  -2   3  526.77   17.00
   3  -2  -2  143.09    5.61
  -3  -2   2  143.92    5.35
  -3  -2   2  150.08    5.84
  -3  -2   2  143.28    6.76
   3  -2  -2  159.26    7.56
   3  -2  -2  142.10    5.02
  -3  -2   2  150.33    5.74
  -3  -2   2  153.80    5.80
  -3  -2   2  150.09    7.27
  -3  -2   2  141.64    5.84
  -3  -2   2  163.24    5.34
  -3  -2   2  150.14    5.10
  -3  -2   2  145.61    5.12
   3  -2  -1   33.54    2.15
  -3  -2   1   33.87    1.88
  -3  -2   1   35.50    2.29
   3  -2  -1   36.12    3.30
   3  -2  -1   29.04    3.01
  -3  -2   1   33.34    2.38
  -3  -2   1   32.48    2.13
  -3  -2   1   35.78    2.26
  -3  -2   1   35.02    3.24
  -3  -2   1   32.71    1.71
  -3  -2   1   34.55    1.60
  -3  -2   1   32.18    1.59
  -3  -2   0  403.12   13.29
  -3  -2   0  413.86   14.11
  -3  -2   0  402.20   13.58
  -3  -2   0  356.17   14.98
   3  -2   0  379.59   13.08
   3  -2   0  404.12   15.67
  -3  -2   0  416.31   13.64
  -3  -2   0  406.35   13.63
  -3  -2   0  432.02   15.51
  -3  -2   0  411.13   13.17
  -3  -2   0  415.13   12.99
  -3  -2   0  418.38   12.97
  -3  -2  -1    9.57    0.92
  -3  -2  -1   10.85    0.93
  -3  -2  -1   10.47    1.21
  -3  -2  -1    9.19    1.54
  -3  -2  -1   14.07    1.51
  -3  -2  -1    9.97    2.19
   3  -2   1   12.71    2.17
  -3  -2  -1   13.50    2.30
  -3  -2  -1   14.30    1.66
  -3  -2  -1   10.03    1.47
  -3  -2  -1   11.21    1.18
  -3  -2  -1   11.75    1.23
   3  -2   2  823.61   27.48
  -3  -2  -2  890.01   27.03
  -3  -2  -2  857.29   27.46
  -3  -2  -2  876.81   27.10
  -3  -2  -2  895.08   28.66
   3  -2   2  820.09   27.41
  -3  -2  -2  903.22   29.81
   3  -2   2  876.84   30.14
  -3  -2  -2  954.98   27.68
  -3  -2  -2  810.61   27.63
  -3  -2  -2  826.20   27.19
  -3  -2  -2  888.86   27.27
  -3  -2  -3  351.51   12.04
   3  -2   3  343.78   12.14
  -3  -2  -3  387.46   14.56
   3  -2   3  359.80   12.12
   3  -2   3  364.27   14.68
  -3  -2  -3  364.72   11.74
  -3  -2  -3  346.41   12.12
  -3  -2  -3  362.36   13.34
  -3  -2  -3  343.68   12.25
  -3  -2  -3  335.64   11.81
  -3  -2  -3  360.91   11.95
  -3  -2  -3  362.57   11.85
  -3  -2  -4  494.81   16.03
  -3  -2  -4  490.52   16.50
  -3  -2  -4  474.78   17.75
  -3  -2  -4  513.15   16.40
  -3  -2  -4  556.37   16.64
  -3  -2  -4  537.42   19.24
   3  -2   4  495.82   19.30
   3  -2   4  536.83   17.63
   3  -2   4  494.90   16.45
  -3  -2  -4  439.85   16.32
   3  -2   4  503.67   16.58
  -3  -2  -4  476.38   16.34
  -3  -2  -4  496.51   16.18
  -3  -2  -4  491.29   16.06
  -3  -2  -5   84.72    3.61
  -3  -2  -5   81.14    4.02
  -3  -2  -5   87.95    3.96
  -3  -2  -5  106.31    4.30
   3  -2   5   88.73    4.00
  -3  -2  -5   99.92    6.26
   3  -2   5   91.57    4.64
   3  -2   5   82.55    5.98
  -3  -2  -5   79.11    3.93
  -3  -2  -5   87.12    3.97
   3  -2   5   87.24    4.09
  -3  -2  -5   90.54    3.65
  -3  -2  -5   89.33    3.74
  -3  -2  -6   20.47    1.58
  -3  -2  -6   20.86    1.92
  -3  -2  -6   22.05    1.85
   3  -2   6   22.48    1.83
  -3  -2  -6   24.69    2.08
  -3  -2  -6   21.71    1.91
  -3  -2  -6   20.59    1.85
   3  -2   6   24.21    2.01
  -3  -2  -6   20.80    1.54
  -3  -2  -6   21.18    1.63
   3  -2   7  116.32    8.02
   3  -2   7  133.84    5.64
  -3  -2  -7  128.74    5.14
  -3  -2  -7  117.77    5.58
  -3  -2  -7  126.78    5.61
  -3  -2  -7  136.88    5.58
   3  -2   7  131.62    5.76
  -3  -2  -7  132.27    5.59
   3  -2   8  185.19    7.32
   3  -2   8  152.04    9.99
  -3  -2  -8  185.63    6.79
  -3  -2  -8  163.06    7.23
  -3  -2  -8  160.22    7.12
   3  -2   8  187.57    7.53
  -3  -2  -8  176.05    7.14
  -3  -2  -8  178.71    7.22
   3  -2   9   74.35    4.18
  -3  -2  -9   77.71    3.79
  -3  -2  -9   78.70    4.35
  -3  -2  -9   73.79    4.22
   3  -2   9   77.93    4.42
  -3  -2  -9   82.74    4.28
  -3  -2  -9   86.36    4.37
   3  -2  10  465.35   16.27
   3  -2  10  472.18   19.35
  -3  -2 -10  447.47   16.19
  -3  -2 -10  403.94   15.96
   3  -2  10  457.78   16.47
  -3  -2 -10  454.66   16.05
  -3  -2 -10  474.44   16.28
   3  -2  11   37.12    2.97
  -3  -2 -11   44.38    5.57
   3  -2  11   41.36    4.58
   3  -2  11   40.17    2.63
  -3  -2 -11   34.08    2.49
  -3  -2 -11   35.97    3.04
   3  -2  11   41.68    3.23
  -3  -2 -11   34.68    2.87
  -3  -2 -11   39.43    3.08
   3  -2  12  224.61    9.63
   3  -2  12  233.27   10.11
  -3  -2 -12  269.49   14.12
  -3  -2 -12  265.44    9.95
  -3  -2 -12  243.42    9.75
  -3  -2 -12  226.40    8.88
   3  -2  12  224.03   12.30
   3  -2  12  236.66    8.98
  -3  -2 -12  225.13    9.56
  -3  -2 -12  236.42    9.58
   3  -2  12  228.15    9.87
   3  -2  13   56.92    3.14
   3  -2  13   53.21    5.20
   3  -2  13   51.01    3.84
  -3  -2 -13   60.17    3.87
   3  -2  13   49.76    3.56
  -3  -2 -13   62.43    6.45
  -3  -2 -13   62.26    4.08
  -3  -2 -13   53.95    3.63
  -3  -2 -13   52.28    3.11
   3  -2  13   50.25    5.20
   3  -2  13   50.80    3.07
  -3  -2 -13   51.34    3.55
  -3  -2 -13   50.88    3.59
   3  -2  13   45.52    3.60
   3  -2  14    1.58    0.95
   3  -2  14    0.58    1.90
  -3  -2 -14    0.98    1.47
   3  -2  14    0.59    1.35
   3  -2  14    0.14    1.14
   3  -2  14    0.25    1.04
  -3  -2 -14    0.97    1.19
  -3  -2 -14    1.25    1.31
  -3  -2 -14    1.51    1.24
  -3  -2 -14    0.75    0.92
   3  -2  14    1.97    1.12
  -3  -2 -14    0.72    1.34
   3  -2  15   55.83    2.93
  -3  -2 -15   60.71    3.59
   3  -2  15   49.67    3.32
   3  -2  15   56.05    3.70
  -3  -2 -15   65.81    3.81
  -3  -2 -15   53.75    3.37
  -3  -2 -15   56.69    2.94
   3  -2  15   51.17    2.88
  -3  -2 -15   50.89    3.26
  -3  -2 -15   50.06    3.36
   3  -2  15   51.26    3.45
   3  -2  16   56.99    2.78
  -3  -2 -16   57.87    3.25
   3  -2  16   51.17    3.13
   3  -2  16   56.37    3.42
  -3  -2 -16   58.07    3.11
  -3  -2 -16   57.72    2.74
  -3  -2 -16   59.84    2.68
   3  -2  16   52.17    2.70
  -3  -2 -16   52.91    3.20
   3  -2  16   56.14    3.29
  -3  -2 -16   58.93    3.31
  -3  -2 -16   58.75    3.23
  -3  -2 -17   33.14    2.10
  -3  -2 -17   28.32    1.98
   3  -2  17   28.96    1.97
   3  -2  17   30.22    2.04
  -3  -2 -17   29.70    2.03
   3  -1 -19  101.02    5.06
  -3  -1  19  101.47    4.31
  -3  -1  19  107.75    4.48
  -3  -1  19  110.72    4.37
  -3  -1  19  109.88    4.37
  -3  -1  19  107.64    4.52
  -3  -1  19   97.90    4.37
  -3  -1  18   42.21    3.52
  -3  -1  18   46.93    2.81
  -3  -1  18   50.91    2.83
  -3  -1  18   51.22    2.82
  -3  -1  18   50.49    2.98
  -3  -1  18   51.70    3.05
  -3  -1  18   47.13    2.91
  -3  -1  17   64.75    4.65
  -3  -1  17   67.74    3.68
  -3  -1  17   66.93    3.75
  -3  -1  17   68.85    3.69
  -3  -1  17   73.55    4.02
  -3  -1  17   73.41    3.76
  -3  -1  17   77.96    4.09
  -3  -1  16    8.62    2.25
  -3  -1  16    7.59    1.40
  -3  -1  16    5.83    1.41
  -3  -1  16    7.40    2.88
  -3  -1  16    7.83    1.57
  -3  -1  16    7.29    1.42
  -3  -1  16    7.56    1.41
  -3  -1  16    8.14    1.40
  -3  -1  16    8.41    1.60
  -3  -1  16    7.19    2.23
  -3  -1  15  101.26    8.01
  -3  -1  15  115.94    5.42
   3  -1 -15  112.01    5.26
  -3  -1  15  116.39    5.33
  -3  -1  15  109.21    5.68
  -3  -1  15  111.10    6.48
  -3  -1  14  266.37    9.97
  -3  -1  14  268.90   13.82
  -3  -1  14  255.24   13.80
  -3  -1  14  261.32    9.92
  -3  -1  14  259.99   10.17
  -3  -1  14  246.20    9.91
  -3  -1  14  254.15    9.95
  -3  -1  14  266.53   11.27
  -3  -1  14  268.44   10.44
  -3  -1  13  564.46   20.83
  -3  -1  13  581.43   23.59
  -3  -1  13  551.67   23.52
  -3  -1  13  590.21   19.67
  -3  -1  13  547.79   19.32
  -3  -1  13  526.35   19.23
  -3  -1  13  569.39   19.94
  -3  -1  13  583.73   20.65
  -3  -1  13  608.73   19.88
  -3  -1  12  357.51   13.95
  -3  -1  12  367.37   12.63
  -3  -1  12  336.62   13.43
  -3  -1  12  375.15   16.44
  -3  -1  12  356.77   16.36
  -3  -1  12  350.77   12.55
  -3  -1  12  367.93   12.97
  -3  -1  12  361.58   13.20
  -3  -1  12  323.98   12.51
  -3  -1  12  333.88   12.56
  -3  -1  12  372.46   13.85
  -3  -1  12  362.65   13.03
  -3  -1  11  478.28   17.60
  -3  -1  11  478.12   16.27
  -3  -1  11  469.85   19.89
  -3  -1  11  500.08   16.34
  -3  -1  11  515.16   20.05
  -3  -1  11  468.13   17.13
  -3  -1  11  507.33   16.75
  -3  -1  11  453.06   16.26
  -3  -1  11  437.32   16.23
  -3  -1  11  480.31   16.83
  -3  -1  11  487.97   16.70
  -3  -1  11  509.78   18.55
  -3  -1  11  494.95   17.42
  -3  -1  10  310.27   12.26
  -3  -1  10  295.95   14.04
  -3  -1  10  330.88   11.22
  -3  -1  10  322.00   11.18
  -3  -1  10  333.04   14.30
  -3  -1  10  298.83   11.53
  -3  -1  10  321.59   11.96
  -3  -1  10  319.42   11.51
  -3  -1  10  329.03   11.58
  -3  -1  10  305.41   11.54
  -3  -1  10  312.48   11.62
  -3  -1  10  329.59   13.04
  -3  -1  10  322.46   12.11
   3  -1  -9  138.76    7.08
  -3  -1   9  141.21    6.41
  -3  -1   9  127.93    7.63
  -3  -1   9  135.99    5.41
  -3  -1   9  143.09    5.47
  -3  -1   9  142.91    7.75
  -3  -1   9  140.93    6.14
  -3  -1   9  139.91    5.86
  -3  -1   9  136.67    5.68
  -3  -1   9  141.40    5.96
  -3  -1   9  130.69    5.74
  -3  -1   9  137.77    5.75
  -3  -1   9  131.52    5.77
  -3  -1   9  128.62    5.17
  -3  -1   9  143.05    6.27
  -3  -1   9  140.12    6.97
  -3  -1   8  363.02   11.93
  -3  -1   8  356.13   11.89
  -3  -1   8  365.70   11.95
  -3  -1   8  363.46   12.56
  -3  -1   8  352.73   12.29
   3  -1  -8  376.42   13.73
  -3  -1   8  357.75   12.86
  -3  -1   8  359.39   12.42
  -3  -1   8  331.45   13.04
  -3  -1   8  352.84   12.27
  -3  -1   8  366.70   12.30
  -3  -1   8  323.68   11.87
  -3  -1   8  330.82   11.89
  -3  -1   8  365.31   12.35
  -3  -1   8  323.48   11.66
  -3  -1   8  373.91   12.72
  -3  -1   8  376.67   13.49
  -3  -1   7  521.35   16.81
  -3  -1   7  527.06   16.83
  -3  -1   7  539.65   17.23
  -3  -1   7  469.22   16.93
  -3  -1   7  512.63   16.82
  -3  -1   7  563.40   19.44
  -3  -1   7  533.63   17.39
  -3  -1   7  541.51   17.80
  -3  -1   7  522.39   17.18
  -3  -1   7  518.63   17.92
  -3  -1   7  526.70   17.17
  -3  -1   7  550.01   17.37
  -3  -1   7  484.45   16.80
  -3  -1   7  481.30   16.79
  -3  -1   7  532.05   17.18
  -3  -1   7  524.32   17.49
  -3  -1   7  541.65   18.18
  -3  -1   6   23.74    1.58
  -3  -1   6   24.70    1.61
  -3  -1   6   26.60    2.79
  -3  -1   6   25.94    1.91
  -3  -1   6   23.79    1.55
  -3  -1   6   25.49    1.64
  -3  -1   6   24.15    2.03
  -3  -1   6   24.57    2.15
   3  -1  -6   25.92    2.21
  -3  -1   6   25.11    1.96
  -3  -1   6   25.88    1.90
  -3  -1   6   24.57    1.79
  -3  -1   6   28.38    2.56
  -3  -1   6   22.66    3.36
  -3  -1   6   25.31    1.57
  -3  -1   6   20.59    1.49
  -3  -1   6   25.61    1.75
  -3  -1   6   24.87    2.11
  -3  -1   6   26.87    2.63
  -3  -1   5  342.81   11.68
  -3  -1   5  361.79   11.75
  -3  -1   5  361.24   11.81
  -3  -1   5  369.89   13.70
   3  -1  -5  336.10   12.68
  -3  -1   5  341.36   12.44
  -3  -1   5  376.12   12.20
  -3  -1   5  365.48   14.67
  -3  -1   5  370.11   12.58
  -3  -1   5  361.97   11.94
  -3  -1   5  356.71   12.67
  -3  -1   4 2818.38   86.38
  -3  -1   4 2874.02   88.32
  -3  -1   4 2771.81   86.24
  -3  -1   4 2824.26   86.33
  -3  -1   4 2878.44   89.24
  -3  -1   4 2916.64   86.76
  -3  -1   4 2876.74   86.98
  -3  -1   4 2827.63   86.43
  -3  -1   4 2523.97   86.92
  -3  -1   3   41.13    2.26
  -3  -1   3   39.50    2.44
  -3  -1   3   35.26    3.44
  -3  -1   3   33.14    1.72
  -3  -1   3   36.77    1.81
  -3  -1   3   33.48    1.81
  -3  -1   3   36.99    1.91
  -3  -1   3   34.90    1.74
  -3  -1   3   36.90    2.98
   3  -1  -2  230.62    8.18
  -3  -1   2  254.88    8.57
  -3  -1   2  255.81    8.66
  -3  -1   2  267.31   10.18
  -3  -1   2  254.21    8.33
  -3  -1   2  267.08    8.34
  -3  -1   2  263.45   10.66
  -3  -1   2  259.34    8.99
  -3  -1   2  260.05    8.85
  -3  -1   2  276.17    8.54
   3  -1  -2  240.74   10.29
  -3  -1   2  234.39    9.09
  -3  -1   1  193.21    8.63
  -3  -1   1  194.82    7.11
  -3  -1   1  192.59    7.04
  -3  -1   1  196.14    6.50
  -3  -1   1  192.86    6.47
   3  -1  -1  198.40    8.43
  -3  -1   1  197.17    6.77
  -3  -1   1  190.97    7.01
  -3  -1   1  180.82    8.07
  -3  -1   0  435.38   14.19
  -3  -1   0  421.32   14.64
  -3  -1   0  407.39   14.41
  -3  -1   0  456.60   14.59
  -3  -1   0  459.83   16.40
  -3  -1   0  434.67   13.91
  -3  -1   0  432.29   13.87
  -3  -1   0  447.42   14.09
  -3  -1   0  461.20   14.47
  -3  -1   0  433.68   16.12
   3  -1   0  446.20   15.99
   3  -1   0  415.04   15.70
  -3  -1  -1   17.83    2.58
  -3  -1  -1   17.62    1.83
  -3  -1  -1   17.92    1.20
  -3  -1  -1   18.70    1.15
  -3  -1  -1   16.47    1.40
  -3  -1  -1   17.92    2.55
   3  -1   1   18.30    2.14
  -3  -1  -1   22.49    1.72
  -3  -1  -2   92.76    3.57
  -3  -1  -2   89.00    3.82
  -3  -1  -2  102.89    4.06
   3  -1   2   87.67    5.00
  -3  -1  -2  102.64    5.66
  -3  -1  -3   84.42    3.48
  -3  -1  -3   91.77    3.52
  -3  -1  -3   83.92    3.76
  -3  -1  -3  101.70    4.02
  -3  -1  -3   94.26    5.59
   3  -1   3   82.33    4.99
   3  -1   3   94.17    4.75
  -3  -1  -4  404.40   13.52
  -3  -1  -4  415.88   13.93
   3  -1   4  417.43   13.79
   3  -1   4  449.41   15.27
  -3  -1  -4  472.12   16.78
  -3  -1  -4  482.67   14.19
   3  -1   4  399.04   15.81
  -3  -1  -4  392.43   13.47
  -3  -1  -4  400.68   13.68
  -3  -1  -4  411.49   13.62
   3  -1   4  407.56   13.87
  -3  -1  -5  158.64    5.84
  -3  -1  -5  150.22    6.11
  -3  -1  -5  159.76    6.26
  -3  -1  -5  171.33    6.11
   3  -1   5  154.63    8.06
   3  -1   5  167.48    6.16
   3  -1   5  171.47    7.30
  -3  -1  -5  144.57    5.73
  -3  -1  -5  163.25    6.04
   3  -1   5  162.46    6.24
  -3  -1  -5  166.32    6.01
   3  -1   6   98.67    4.26
   3  -1   6   89.94    6.02
  -3  -1  -6   90.56    4.33
  -3  -1  -6   90.34    4.30
  -3  -1  -6   94.87    3.95
  -3  -1  -6   97.57    4.21
   3  -1   6   93.86    4.35
  -3  -1  -6   97.06    4.11
  -3  -1  -6   98.75    4.23
   3  -1   7   84.37    3.96
   3  -1   7   68.27    5.54
  -3  -1  -7   71.14    3.96
  -3  -1  -7   77.03    3.97
  -3  -1  -7   79.47    3.59
  -3  -1  -7   84.08    3.87
   3  -1   7   80.64    4.03
  -3  -1  -7   80.92    3.76
  -3  -1  -7   88.37    3.97
   3  -1   8  391.07   13.92
  -3  -1  -8  379.08   14.00
  -3  -1  -8  379.49   13.92
  -3  -1  -8  375.24   13.38
   3  -1   8  394.85   14.13
  -3  -1  -8  405.20   13.68
  -3  -1  -8  398.35   13.77
  -3  -1  -8  439.80   14.04
   3  -1   9  690.13   23.13
  -3  -1  -9  649.37   23.16
  -3  -1  -9  656.90   23.03
  -3  -1  -9  682.49   22.50
   3  -1   9  664.38   23.25
  -3  -1  -9  691.38   22.94
  -3  -1  -9  700.34   22.83
  -3  -1  -9  749.89   23.16
   3  -1  10  269.19   11.05
  -3  -1 -10  272.95   11.25
  -3  -1 -10  290.48   11.14
  -3  -1 -10  295.96   11.04
  -3  -1 -10  300.47   10.92
   3  -1  10  286.52   11.38
   3  -1  11   62.14    3.93
  -3  -1 -11   62.23    4.11
   3  -1  11   66.49    5.94
   3  -1  11   62.42    3.46
  -3  -1 -11   58.05    3.77
  -3  -1 -11   56.34    3.34
  -3  -1 -11   59.98    3.79
  -3  -1 -11   65.11    3.80
   3  -1  11   59.26    4.02
  -3  -1 -11   62.93    3.87
   3  -1  12  109.26    5.66
  -3  -1 -12  104.02    4.99
   3  -1  12  107.17    7.94
   3  -1  12  106.83    5.05
  -3  -1 -12  104.10    5.42
  -3  -1 -12  110.35    5.37
   3  -1  12  109.23    5.81
  -3  -1 -12  113.61    5.60
  -3  -1 -13   14.82    1.74
  -3  -1 -13   12.06    1.95
   3  -1  13   12.99    3.04
  -3  -1 -13   10.57    2.13
   3  -1  13   10.27    1.55
  -3  -1 -13   13.02    2.18
   3  -1  13    9.51    2.10
  -3  -1 -13   12.06    3.69
   3  -1  14   52.90    5.28
   3  -1  14   56.12    3.12
   3  -1  14   49.77    3.56
  -3  -1 -14   61.52    3.92
  -3  -1 -14   61.38    6.49
   3  -1  14   50.24    3.91
  -3  -1 -14   50.05    3.41
  -3  -1 -14   52.42    3.11
   3  -1  14   47.18    5.16
   3  -1  14   53.77    3.16
  -3  -1 -14   47.45    3.47
  -3  -1 -14   50.10    3.39
  -3  -1 -14   47.04    3.37
  -3  -1 -14   48.98    3.38
   3  -1  14   54.16    3.80
   3  -1  15   12.30    1.46
   3  -1  15   10.26    1.76
  -3  -1 -15   13.06    2.04
   3  -1  15   11.33    1.74
   3  -1  15    7.38    1.73
  -3  -1 -15   12.34    1.72
  -3  -1 -15    9.72    1.39
  -3  -1 -15   10.12    1.62
   3  -1  15   14.93    1.63
  -3  -1 -15   12.12    1.81
   3  -1  16   90.65    3.99
   3  -1  16   87.60    4.47
  -3  -1 -16   96.18    4.67
   3  -1  16   88.77    4.80
  -3  -1 -16   85.54    3.95
  -3  -1 -16   85.49    4.08
   3  -1  16   89.06    4.03
   3  -1  16   87.93    4.61
  -3  -1 -16   82.66    4.27
  -3  -1 -16   91.16    4.42
  -3  -1 -17   20.47    1.81
  -3  -1 -17   20.23    1.77
  -3  -1 -17   25.82    2.05
   3  -1  17   19.95    1.72
   3  -1  17   18.15    1.88
   3  -1  17   19.89    1.80
  -3  -1 -17   20.94    1.83
  -3   0  19  337.52   13.99
   3   0 -19  373.58   13.83
  -3   0  19  376.62   13.07
  -3   0  19  407.00   13.04
  -3   0  19  403.06   13.05
  -3   0  19  408.15   13.34
  -3   0  19  397.46   13.21
  -3   0  19  357.25   13.10
  -3   0  18  147.03    7.37
   3   0 -18  149.02    7.11
  -3   0  18  147.91    6.23
  -3   0  18  162.52    6.61
  -3   0  18  157.83    6.21
  -3   0  18  157.00    6.21
  -3   0  18  151.24    6.39
  -3   0  18  154.92    6.38
  -3   0  17  108.21    6.43
  -3   0  17  119.45    5.44
  -3   0  17  129.11    5.90
  -3   0  17  126.30    5.45
  -3   0  17  118.89    5.38
  -3   0  17  124.54    5.72
  -3   0  17  117.97    5.51
  -3   0  17  120.83    8.40
  -3   0  16   26.60    3.07
  -3   0  16   23.15    2.21
  -3   0  16   24.95    2.26
  -3   0  16   23.92    4.06
  -3   0  16   27.75    2.28
  -3   0  16   27.52    2.29
  -3   0  16   30.07    2.66
  -3   0  16   29.34    2.50
  -3   0  15    1.21    1.70
  -3   0  15    1.48    1.12
  -3   0  15    0.75    1.15
  -3   0  15    1.47    2.02
  -3   0  15    1.94    1.21
  -3   0  15    0.11    1.05
  -3   0  15   -0.11    1.05
  -3   0  15    0.45    1.00
  -3   0  15    1.27    1.22
  -3   0  15    1.30    2.20
  -3   0  14  378.81   18.19
  -3   0  14  406.27   14.08
  -3   0  14  399.06   14.05
  -3   0  14  407.01   18.45
  -3   0  14  379.55   14.12
  -3   0  14  377.52   13.98
  -3   0  14  376.73   13.98
  -3   0  14  383.33   15.30
  -3   0  14  417.00   14.53
  -3   0  13   -0.18    1.57
  -3   0  13    4.50    2.21
  -3   0  13    0.67    2.03
  -3   0  13    0.85    1.09
  -3   0  13    1.55    1.03
  -3   0  13    0.32    0.99
  -3   0  13    0.31    0.94
  -3   0  13    1.77    1.32
  -3   0  13    0.51    1.91
  -3   0  12    6.64    1.92
  -3   0  12    4.45    2.22
  -3   0  12    5.16    1.21
  -3   0  12    5.97    1.32
  -3   0  12    6.82    2.41
  -3   0  12    5.40    1.33
  -3   0  12    5.44    1.28
  -3   0  12    7.94    1.32
  -3   0  12    5.94    1.22
  -3   0  12    5.78    1.46
  -3   0  12    6.21    2.10
   3   0 -11  327.63   14.23
  -3   0  11  318.63   12.71
  -3   0  11  340.39   11.58
  -3   0  11  357.23   15.17
  -3   0  11  298.85   12.17
  -3   0  11  316.09   14.83
  -3   0  11  339.24   11.58
[truncated: 575,145 more chars]
